# Supplementary material for: Epigenomic and functional analyses reveal roles of epialleles in the loss of photoperiod sensitivity during domestication of allotetraploid cottons
Source: Genome Biol. 2017 May 31;18:99. doi: 10.1186/s13059-017-1229-8 (PMC5450403; doi:10.1186/s13059-017-1229-8)
Supplement: Supplementary file 1 — Summary of MethylC-seq reads. (XLSX 10 kb) [file 13059_2017_1229_MOESM1_ESM.xlsx]

## Sheet: MethylC-seq
Table S1. Summary of MethylC-seq reads
Species	Total reads	Percentage of unique mapping	Average depth	Bisulfite converstion rate
G. raimondii_replicate1	180022872	0.804	24.7114	0.9945
G. raimondii_replicate2	150020620	0.7824	20.0398	0.9939
G. arboreum_replicate1	218402760	0.658	10.6639	0.9951
G. arboreum_replicate2	209548376	0.6497	10.1025	0.9942
A2D5_hybrid_replicate1	387212802	0.732	14.6848	0.9943
A2D5_hybrid_replicate2	337239447	0.7342	12.828	0.9934
wild_G.hirsutum_replicate1	458089549	0.6634	15.7446	0.9936
wild_G.hirsutum_replicate2	409362315	0.6729	14.2714	0.9948
wild_G.barbadense_replicate1	478020535	0.6571	16.2737	0.9951
wild_G.barbadense_replicate2	441939391	0.6492	14.8644	0.9942
G. tomentosum_replicate1	404016436	0.6387	13.3691	0.9946
G. tomentosum_replicate2	432243322	0.6125	13.7164	0.9935
G. mustelinum_replicate1	471382732	0.5719	13.9669	0.994
G. mustelinum_replicate2	477165693	0.58	14.3385	0.9962
G. darwinii_replicate1	468129453	0.6452	15.6483	0.9944
G. darwinii_replicate2	512394967	0.633	16.8041	0.9938
Cultivated_G.hirsutum_replicate1	452783024	0.6091	9.94205	0.9942
Cultivated_G.hirsutum_replicate2	444402398	0.5956	9.43723	0.9931
Cultivated_G.barbadense_replicate1	479179038	0.6541	16.2386	0.9951
Cultivated_G.barbadense_replicate2	412780854	0.6315	13.5052	0.9947
