# Supplementary material for: Epigenomic and functional analyses reveal roles of epialleles in the loss of photoperiod sensitivity during domestication of allotetraploid cottons
Source: Genome Biol. 2017 May 31;18:99. doi: 10.1186/s13059-017-1229-8 (PMC5450403; doi:10.1186/s13059-017-1229-8)
Supplement: Supplementary file 3 — DMRs between A2D5 hybrid and the parents (Gr/Ga). (XLSX 2969 kb) [file 13059_2017_1229_MOESM3_ESM.xlsx]

## Sheet: CG_hyper_DMRs
Table S2. DMRs between A2D5 hybrid and the parents (Gr/Ga).
Chromosome	Start	Stop	Gr/Ga mCG level	A2D5 mCG level
A01	98700	98799	0.0459123	0.821554
A01	571400	571499	0.420501	0.948569
A01	594900	594999	0.00661765	0.79667
A01	620700	620799	0.0256696	0.798313
A01	677200	677299	0.0164141	0.872764
A01	677400	677499	0	0.68424
A01	678100	678199	0	0.734375
A01	679000	679099	0.0049062	0.638077
A01	679200	679299	0.00266714	0.584878
A01	679300	679399	0.005	0.986905
A01	682800	682899	0	0.992424
A01	710700	710799	0.00310559	0.685664
A01	711000	711099	0.0764769	0.709028
A01	712600	712699	0.00992063	0.763529
A01	712700	712799	0.0176768	0.953734
A01	724500	724599	0.316667	0.930033
A01	726800	726899	0	0.957011
A01	731100	731199	0	0.668765
A01	733500	733599	0.332168	0.975694
A01	738000	738099	0.00333333	0.972488
A01	746600	746699	0	0.529332
A01	746700	746799	0.0126202	0.517317
A01	749300	749399	0	0.966402
A01	758300	758399	0.0121528	0.982407
A01	768500	768599	0.00219298	0.971444
A01	789700	789799	0	0.876217
A01	819600	819699	0.0236639	0.980797
A01	827200	827299	0.0335577	0.96924
A01	828200	828299	0.389474	0.967222
A01	867400	867499	0.317577	0.939423
A01	880100	880199	0	0.977381
A01	895900	895999	0.00757576	0.962927
A01	906300	906399	0.0132473	0.893461
A01	906800	906899	0.020053	0.587533
A01	910700	910799	0.00595238	0.96412
A01	911300	911399	0	0.95995
A01	928300	928399	0.219025	0.910977
A01	932800	932899	0.0178571	0.870604
A01	1014600	1014699	0	0.960714
A01	1020400	1020499	0.00625	0.973909
A01	1140500	1140599	0.410619	0.967993
A01	1148700	1148799	0.46272	0.9875
A01	1160800	1160899	0.015016	1
A01	1162400	1162499	0.346465	0.956944
A01	1164700	1164799	0	0.867434
A01	1208500	1208599	0.235615	0.991369
A01	1217500	1217599	0.00446429	0.734486
A01	1217600	1217699	0.00520833	0.89164
A01	1221400	1221499	0.0128824	0.758813
A01	1235500	1235599	0.142315	0.900495
A01	1292800	1292899	0	0.772857
A01	1300600	1300699	0.00595238	0.823054
A01	1321900	1321999	0.0459647	0.95614
A01	1350100	1350199	0.333333	0.951389
A01	1350600	1350699	0.0234127	0.645856
A01	1359400	1359499	0.308081	0.944564
A01	1364800	1364899	0	0.710539
A01	1366600	1366699	0.0517192	0.944549
A01	1366700	1366799	0.00837418	0.88645
A01	1387400	1387499	0.241766	0.997024
A01	1387800	1387899	0.00568182	0.962461
A01	1393300	1393399	0.181079	0.966607
A01	1394100	1394199	0	0.987374
A01	1395100	1395199	0	0.753314
A01	1404600	1404699	0	0.978299
A01	1417100	1417199	0.0601124	0.879637
A01	1422400	1422499	0.0697107	0.642453
A01	1428800	1428899	0.0713906	0.970881
A01	1439100	1439199	0	0.904075
A01	1440400	1440499	0.0078125	0.824882
A01	1472000	1472099	0.0110577	0.726017
A01	1500900	1500999	0.122069	0.757177
A01	1501000	1501099	0.00892857	0.981283
A01	1502400	1502499	0.349085	0.97247
A01	1502800	1502899	0.00454545	0.772255
A01	1502900	1502999	0	0.938492
A01	1503000	1503099	0.0104167	0.652778
A01	1503100	1503199	0.0152778	0.948413
A01	1530000	1530099	0.1945	0.840196
A01	1582600	1582699	0.0138889	0.955208
A01	1816700	1816799	0.003125	0.806994
A01	1845000	1845099	0	0.961996
A01	1869800	1869899	0.4	0.979798
A01	1871900	1871999	0.404885	0.992308
A01	1875700	1875799	0	0.65151
A01	1886400	1886499	0.00657895	1
A01	1888300	1888399	0.487092	1
A01	1889400	1889499	0	0.591656
A01	1889600	1889699	0	0.99537
A01	1889700	1889799	0.0166667	0.976763
A01	1889800	1889899	0.00480769	0.983428
A01	1899200	1899299	0	0.981283
A01	1949200	1949299	0.0125	0.846148
A01	1970900	1970999	0.313095	0.963426
A01	1987900	1987999	0.00735294	0.675927
A01	1988000	1988099	0	0.75599
A01	1989000	1989099	0.0104752	0.97072
A01	1989100	1989199	0	0.969148
A01	1995600	1995699	0.2	0.787762
A01	1995900	1995999	0	0.989418
A01	1996000	1996099	0.0166667	1
A01	1999800	1999899	0.17686	0.879157
A01	2000100	2000199	0.0305789	0.72753
A01	2011100	2011199	0.49693	1
A01	2011900	2011999	0.00337838	0.98913
A01	2012000	2012099	0	0.711576
A01	2015900	2015999	0.0413614	0.95844
A01	2022800	2022899	0.00198413	0.958982
A01	2054000	2054099	0.0267857	0.766117
A01	2058800	2058899	0	0.80079
A01	2063700	2063799	0.216585	0.932045
A01	2088300	2088399	0.0419823	0.787175
A01	2112400	2112499	0	0.980147
A01	2119500	2119599	0	0.971726
A01	2138200	2138299	0.0206349	0.984347
A01	2141800	2141899	0.0466667	0.799091
A01	2146900	2146999	0.0113636	0.702381
A01	2156300	2156399	0	0.970238
A01	2157000	2157099	0	0.979464
A01	2157300	2157399	0	0.980587
A01	2157400	2157499	0.0205628	0.750856
A01	2165700	2165799	0.0125	1
A01	2166200	2166299	0	0.756296
A01	2173000	2173099	0.0208333	0.929067
A01	2175000	2175099	0	0.961458
A01	2175100	2175199	0.0297619	0.98369
A01	2175200	2175299	0.00595238	0.836589
A01	2178400	2178499	0.0104167	0.663817
A01	2210900	2210999	0.00310559	0.654426
A01	2211000	2211099	0	0.586869
A01	2228400	2228499	0.00520833	0.864912
A01	2235200	2235299	0	0.92381
A01	2240900	2240999	0.0104167	0.534931
A01	2253100	2253199	0.391077	0.944289
A01	2290000	2290099	0.15625	0.746352
A01	2300400	2300499	0.0331197	0.701064
A01	2303600	2303699	0.00757576	0.713824
A01	2339800	2339899	0.015625	0.823828
A01	2344200	2344299	0.0046332	0.54558
A01	2350500	2350599	0	0.646032
A01	2350600	2350699	0.00378788	0.986645
A01	2351800	2351899	0	0.98125
A01	2352100	2352199	0	0.973958
A01	2353200	2353299	0.00961538	0.903002
A01	2353900	2353999	0	0.710714
A01	2355800	2355899	0.0113636	0.960294
A01	2391500	2391599	0	0.846627
A01	2397000	2397099	0.330711	0.913814
A01	2423800	2423899	0.326927	0.959276
A01	2455800	2455899	0.00555556	0.815833
A01	2478300	2478399	0	0.816261
A01	2478400	2478499	0	0.947304
A01	2493000	2493099	0	0.802088
A01	2498400	2498499	0.322917	0.980159
A01	2545600	2545699	0.00333333	0.723586
A01	2546000	2546099	0	0.960728
A01	2547000	2547099	0.03743	0.951296
A01	2547100	2547199	0	0.947562
A01	2547300	2547399	0	0.961905
A01	2547700	2547799	0	0.969643
A01	2562100	2562199	0	0.965199
A01	2584300	2584399	0.341667	0.985714
A01	2587300	2587399	0.0259301	0.910887
A01	2588600	2588699	0.396427	0.952319
A01	2593800	2593899	0.462302	0.985609
A01	2596200	2596299	0	0.945962
A01	2627300	2627399	0.00595238	0.986111
A01	2710500	2710599	0.371225	0.982082
A01	2720500	2720599	0	0.702165
A01	2733500	2733599	0	0.833091
A01	2735700	2735799	0	0.982057
A01	2741000	2741099	0.0166667	0.965639
A01	2741100	2741199	0.00416667	0.959683
A01	2742200	2742299	0.00543478	0.995
A01	2752100	2752199	0.314815	0.989621
A01	2761800	2761899	0.488095	1
A01	2765700	2765799	0.00735294	0.950702
A01	2774800	2774899	0	0.969192
A01	2851600	2851699	0.440814	0.972917
A01	2904000	2904099	0.458333	0.966827
A01	2919300	2919399	0	0.963393
A01	2966000	2966099	0	0.990385
A01	2971500	2971599	0	0.511351
A01	2975900	2975999	0.00480769	0.63996
A01	3011100	3011199	0	0.9875
A01	3011800	3011899	0	0.939982
A01	3015700	3015799	0	0.907295
A01	3019200	3019299	0.00892857	0.724359
A01	3045200	3045299	0	0.931246
A01	3097000	3097099	0.00735294	0.96875
A01	3100800	3100899	0	0.640972
A01	3100900	3100999	0	0.631906
A01	3119400	3119499	0	0.722534
A01	3120800	3120899	0.00925926	0.976515
A01	3120900	3120999	0.0166667	0.966667
A01	3121000	3121099	0.333333	0.951058
A01	3144500	3144599	0.00892857	0.656303
A01	3144600	3144699	0.00757576	0.977778
A01	3150500	3150599	0.0211211	1
A01	3152700	3152799	0	1
A01	3715200	3715299	0.196245	0.902116
A01	3764400	3764499	0.00694444	0.982738
A01	3764500	3764599	0.00694444	0.952381
A01	3858700	3858799	0.00694444	0.980769
A01	5226300	5226399	0	0.75
A01	5288000	5288099	0.0482824	0.950164
A01	5320200	5320299	0.10318	0.967659
A01	5320900	5320999	0.0298713	0.974013
A01	5738400	5738499	0.146695	0.735588
A01	5915300	5915399	0.337302	0.969122
A01	5971800	5971899	0.00825282	0.792798
A01	5971900	5971999	0.195153	0.812985
A01	6168000	6168099	0.336091	0.971383
A01	6198400	6198499	0.0242424	0.906857
A01	6894200	6894299	0.00977766	0.97552
A01	6894300	6894399	0	0.950992
A01	6921400	6921499	0.294181	0.921652
A01	7246600	7246699	0.0216667	0.857417
A01	7251300	7251399	0.0316136	0.819546
A01	7471400	7471499	0	0.547671
A01	7809400	7809499	0.189107	0.933556
A01	7997700	7997799	0.00416667	0.627695
A01	8806800	8806899	0	0.992647
A01	8807500	8807599	0.061279	0.994318
A01	9321400	9321499	0.0356571	0.725
A01	10419600	10419699	0.00892857	0.96875
A01	10419800	10419899	0	0.936719
A01	10419900	10419999	0	0.988889
A01	10420100	10420199	0	0.975
A01	11335300	11335399	0.00568182	0.974519
A01	11336200	11336299	0	0.977482
A01	11336400	11336499	0.0104895	0.949546
A01	11336600	11336699	0.00735294	0.974195
A01	11337000	11337099	0	0.950521
A01	11337500	11337599	0	0.995098
A01	11339200	11339299	0	0.941667
A01	11339500	11339599	0.0138889	0.968269
A01	11339600	11339699	0	0.974465
A01	11340000	11340099	0	0.992424
A01	11436000	11436099	0.0180492	0.690601
A01	12225300	12225399	0	0.959578
A01	12225400	12225499	0	0.989515
A01	12225500	12225599	0	0.985243
A01	12225600	12225699	0.00416667	0.986859
A01	12226100	12226199	0.01875	0.946552
A01	12226200	12226299	0	0.985417
A01	12226400	12226499	0.00252525	0.974721
A01	12241900	12241999	0.419507	0.952497
A01	12427100	12427199	0.0562286	0.975366
A01	12539200	12539299	0	0.869345
A01	12613500	12613599	0.0333333	0.827916
A01	12725200	12725299	0	0.65625
A01	12742100	12742199	0.00502392	0.716192
A01	12742200	12742299	0.0124459	0.912947
A01	12756700	12756799	0.0208333	0.99375
A01	12757200	12757299	0.00744048	0.996212
A01	12769000	12769099	0.428446	0.954639
A01	12782700	12782799	0.00490196	0.666667
A01	12783600	12783699	0.00390625	0.982386
A01	12784800	12784899	0.00477273	0.81625
A01	12800000	12800099	0	0.959168
A01	12824000	12824099	0	0.976562
A01	12824100	12824199	0.0124008	0.991629
A01	12824900	12824999	0.0185594	0.961509
A01	12840400	12840499	0	0.984036
A01	12840500	12840599	0.0822917	0.946486
A01	13065000	13065099	0	0.764592
A01	13066000	13066099	0	0.615385
A01	13069800	13069899	0.00568182	0.972222
A01	13069900	13069999	0	0.991071
A01	13070500	13070599	0.00962409	0.970749
A01	13081100	13081199	0.314583	0.966063
A01	13089200	13089299	0.00625	0.904435
A01	13104600	13104699	0	0.9875
A01	13125400	13125499	0.28636	0.919192
A01	13131500	13131599	0.00813492	0.978704
A01	13398200	13398299	0.0119048	0.571152
A01	13400200	13400299	0.0615254	0.671116
A01	13576700	13576799	0.317373	0.967334
A01	13665300	13665399	0.473011	0.980506
A01	13672300	13672399	0.169012	0.95467
A01	14227800	14227899	0.00431034	0.951687
A01	14228300	14228399	0	0.956189
A01	15954300	15954399	0	0.600163
A01	16320200	16320299	0	0.600631
A01	16438900	16438999	0.025947	0.703051
A01	16518700	16518799	0.0757784	0.63254
A01	16911400	16911499	0.319223	0.936818
A01	17927900	17927999	0.07507	0.826182
A01	18128700	18128799	0	0.662698
A01	18361700	18361799	0.0156083	0.971504
A01	18473800	18473899	0.010582	0.738423
A01	18534900	18534999	0.0186027	0.602146
A01	18587900	18587999	0.143348	0.708856
A01	18727600	18727699	0.00446429	0.969605
A01	18800500	18800599	0	0.618473
A01	18801200	18801299	0	1
A01	18868300	18868399	0.271093	0.861428
A01	18896500	18896599	0.0138889	0.69492
A01	18917600	18917699	0	0.931067
A01	18945900	18945999	0.00998464	0.978124
A01	18995600	18995699	0.0949176	0.977022
A01	19093300	19093399	0.163555	0.977482
A01	19361800	19361899	0	0.932226
A01	19393600	19393699	0.105851	0.912293
A01	19393700	19393799	0.0453003	0.950487
A01	19525300	19525399	0.0400865	0.975624
A01	19527800	19527899	0.00769231	0.947558
A01	19561100	19561199	0.00446429	0.638501
A01	19683700	19683799	0.0130471	0.698864
A01	19968500	19968599	0.00596491	0.692332
A01	20205300	20205399	0.432516	0.951843
A01	20578600	20578699	0.00462963	0.883808
A01	20579000	20579099	0.0109524	0.957493
A01	21335200	21335299	0.0125	0.963593
A01	21337500	21337599	0.0104167	0.68952
A01	21401500	21401599	0.00384615	0.553681
A01	21438100	21438199	0	0.917006
A01	21438300	21438399	0	0.895317
A01	21526000	21526099	0	0.875789
A01	21781500	21781599	0	0.938194
A01	22214900	22214999	0	0.9875
A01	22241500	22241599	0.00649351	0.964881
A01	22243100	22243199	0	1
A01	22446300	22446399	0	0.651531
A01	22679500	22679599	0.461648	0.985714
A01	22790000	22790099	0.0112861	0.951092
A01	22884600	22884699	0.0199614	0.989268
A01	22886200	22886299	0.00625	0.965104
A01	22886600	22886699	0	0.948537
A01	22886700	22886799	0	0.959617
A01	23481300	23481399	0.23573	0.780285
A01	23634800	23634899	0.00735294	0.764918
A01	24360800	24360899	0.191654	0.946429
A01	25426300	25426399	0	0.679567
A01	25432800	25432899	0.444444	0.976496
A01	25438300	25438399	0	0.988021
A01	25732300	25732399	0.295833	0.993421
A01	25905800	25905899	0.00717338	0.981685
A01	26112500	26112599	0.046503	0.831626
A01	26513400	26513499	0	1
A01	26854500	26854599	0.0201434	0.953879
A01	26865600	26865699	0	0.927837
A01	27592700	27592799	0.00833333	0.952999
A01	27605500	27605599	0.494318	1
A01	28030300	28030399	0.00833333	0.590664
A01	28309700	28309799	0.0214286	0.696938
A01	28329200	28329299	0.0208333	0.951786
A01	28329500	28329599	0	0.954519
A01	28330000	28330099	0.0126984	0.982807
A01	28405600	28405699	0.00446429	0.906858
A01	28410400	28410499	0	0.9125
A01	28497800	28497899	0.0107955	0.977262
A01	28498100	28498199	0	1
A01	28502200	28502299	0.0133547	0.978535
A01	28643000	28643099	0.0428337	0.959016
A01	28643200	28643299	0.00833333	0.982887
A01	28643900	28643999	0	0.971335
A01	28694200	28694299	0.246363	0.929688
A01	28694400	28694499	0.00717338	0.966163
A01	28718800	28718899	0.00833333	0.970779
A01	28718900	28718999	0.0261905	0.975286
A01	28768800	28768899	0	0.989583
A01	28771900	28771999	0.0170996	0.954049
A01	28811900	28811999	0.00500801	0.977264
A01	28821600	28821699	0.467208	0.990885
A01	28856500	28856599	0	0.979307
A01	28856600	28856699	0	0.961003
A01	29041400	29041499	0.0107456	0.974239
A01	29041500	29041599	0.0414863	0.979762
A01	29055000	29055099	0	0.991582
A01	29057500	29057599	0	0.944444
A01	29060400	29060499	0.409425	0.945897
A01	29171400	29171499	0	0.986111
A01	29414400	29414499	0.0185714	0.907559
A01	29961000	29961099	0.00714286	0.982143
A01	29961200	29961299	0	0.994565
A01	29961300	29961399	0.0320617	0.986111
A01	29961400	29961499	0.0319853	0.660083
A01	29961500	29961599	0.123214	0.992647
A01	30295000	30295099	0.00925926	0.645833
A01	30295200	30295299	0.395	0.971667
A01	30295700	30295799	0.0104167	0.636409
A01	30400600	30400699	0	0.759722
A01	30980300	30980399	0.144809	0.978232
A01	30980400	30980499	0.00899621	0.783371
A01	30982400	30982499	0	0.965741
A01	31161800	31161899	0	0.951389
A01	31220100	31220199	0.0286826	0.900705
A01	31222800	31222899	0.0125	0.953449
A01	31501100	31501199	0.495215	1
A01	31840500	31840599	0.00961538	0.972491
A01	31886600	31886699	0	0.991071
A01	32544000	32544099	0.0118172	0.855292
A01	32590100	32590199	0.00892857	0.767451
A01	32591400	32591499	0.446528	0.993421
A01	32592800	32592899	0	0.993056
A01	32598700	32598799	0.0166667	0.988068
A01	32598800	32598899	0	0.977307
A01	32598900	32598999	0.00833333	0.982407
A01	32599000	32599099	0	0.92564
A01	32599100	32599199	0	1
A01	32599300	32599399	0	0.978846
A01	32599500	32599599	0	0.964343
A01	32599700	32599799	0.0179487	0.951136
A01	32599900	32599999	0	0.984375
A01	32600000	32600099	0	0.983333
A01	32600100	32600199	0	0.960363
A01	32600300	32600399	0.00490196	0.985216
A01	32600400	32600499	0.01	0.969886
A01	32601000	32601099	0.0102163	0.972222
A01	32938900	32938999	0.0177693	0.972002
A01	33113400	33113499	0	0.671375
A01	33223000	33223099	0	0.979167
A01	34377300	34377399	0.0195158	0.960423
A01	34757000	34757099	0	0.897049
A01	34861800	34861899	0.409091	0.9875
A01	34979900	34979999	0.346907	0.992244
A01	35036300	35036399	0	0.966953
A01	35040400	35040499	0.0147569	0.992588
A01	35040500	35040599	0	0.969643
A01	35040700	35040799	0	0.971199
A01	35040800	35040899	0	0.984375
A01	35040900	35040999	0	0.969246
A01	35041000	35041099	0	0.959119
A01	35041100	35041199	0.0138889	0.976521
A01	35041300	35041399	0.00892857	0.957465
A01	35041500	35041599	0	0.986111
A01	35041600	35041699	0	0.969196
A01	35041700	35041799	0	0.984375
A01	35041900	35041999	0.0155868	0.994048
A01	35042100	35042199	0	0.988095
A01	35089200	35089299	0.0273026	0.974807
A01	35431600	35431699	0.259216	0.874524
A01	35436600	35436699	0	0.953715
A01	35442100	35442199	0.0279558	0.965199
A01	35455400	35455499	0.0364779	0.831298
A01	35485000	35485099	0.311789	0.970625
A01	35893300	35893399	0	1
A01	35899500	35899599	0	0.585433
A01	35899600	35899699	0.079264	0.747238
A01	35902600	35902699	0	0.823058
A01	36134700	36134799	0.0117188	0.967415
A01	36324000	36324099	0.0811477	0.748614
A01	36614700	36614799	0.0158231	0.777648
A01	36918200	36918299	0.0113636	0.976754
A01	37194500	37194599	0.499792	1
A01	38243500	38243599	0.212159	0.756157
A01	38342900	38342999	0.0078125	0.965842
A01	38552700	38552799	0.263889	0.785417
A01	38681300	38681399	0	0.631624
A01	38683500	38683599	0.366742	0.963312
A01	39074100	39074199	0	0.855903
A01	39484500	39484599	0.0351737	0.965385
A01	39875100	39875199	0.0147569	0.876833
A01	39897500	39897599	0.21624	0.945596
A01	40327600	40327699	0.00694444	0.973707
A01	41704700	41704799	0.0404228	0.979045
A01	41931400	41931499	0.483259	1
A01	42179100	42179199	0.149936	0.935701
A01	42212600	42212699	0.0141234	0.954987
A01	43291700	43291799	0.00694444	0.938205
A01	43297800	43297899	0.178107	0.936739
A01	43341400	43341499	0.015873	0.635812
A01	43341500	43341599	0	0.538361
A01	43343300	43343399	0	0.952588
A01	43343400	43343499	0.00833333	0.969802
A01	43345300	43345399	0	0.60952
A01	43470700	43470799	0	0.926587
A01	43471100	43471199	0.0675	0.98125
A01	43471200	43471299	0.00324675	0.99053
A01	43471300	43471399	0	0.9875
A01	43494400	43494499	0.00625	0.932913
A01	43738000	43738099	0.0630597	0.668929
A01	43792300	43792399	0	0.990741
A01	43811800	43811899	0.319458	0.887409
A01	43836300	43836399	0	0.94697
A01	43836400	43836499	0	0.911406
A01	43836500	43836599	0	0.903815
A01	43836700	43836799	0	0.982143
A01	43836900	43836999	0	0.979167
A01	43837000	43837099	0.304957	0.951984
A01	44047200	44047299	0.0696023	0.736653
A01	44463300	44463399	0.189503	0.959432
A01	44497100	44497199	0.00320513	0.972234
A01	44758000	44758099	0.00833333	0.888072
A01	44758100	44758199	0.0103768	0.845739
A01	45091700	45091799	0.0125	0.972361
A01	45932400	45932499	0.433855	0.946764
A01	46281000	46281099	0.259154	0.782738
A01	46347400	46347499	0.203827	0.881647
A01	47242400	47242499	0.0151786	0.88168
A01	47246000	47246099	0.014949	0.602772
A01	47307600	47307699	0.0668651	0.804857
A01	47363800	47363899	0.0121212	0.940393
A01	47399400	47399499	0	0.644552
A01	47472400	47472499	0.00555556	0.841799
A01	47526700	47526799	0	0.984375
A01	47529000	47529099	0.00480769	0.690233
A01	47529100	47529199	0.0202922	0.938492
A01	47595500	47595599	0.0247608	0.713921
A01	47680100	47680199	0	0.600311
A01	47680200	47680299	0.0173611	0.98896
A01	47713600	47713699	0.014881	0.946726
A01	48252700	48252799	0	0.95
A01	48254900	48254999	0.0362025	0.969782
A01	48260800	48260899	0	0.965559
A01	48349500	48349599	0.0342325	0.735137
A01	48352600	48352699	0.333237	0.910921
A01	48353100	48353199	0.328125	0.948413
A01	48388100	48388199	0	0.968382
A01	48388200	48388299	0.00490196	0.982906
A01	48408300	48408399	0	0.940025
A01	48425300	48425399	0.200861	0.749627
A01	48431500	48431599	0.0125	0.990385
A01	48431600	48431699	0	0.986111
A01	48431900	48431999	0.0078125	0.979167
A01	48432500	48432599	0.00625	0.726314
A01	48445100	48445199	0	0.546131
A01	48448200	48448299	0	0.844807
A01	48478300	48478399	0	0.614931
A01	48513900	48513999	0	0.795
A01	48522000	48522099	0.425469	0.962486
A01	48524700	48524799	0	0.669528
A01	48525900	48525999	0	0.9375
A01	48534700	48534799	0	0.651304
A01	48600300	48600399	0	0.884824
A01	48616100	48616199	0	0.84287
A01	48647100	48647199	0.160178	0.940706
A01	48694000	48694099	0.021164	0.892744
A01	48694100	48694199	0.00892857	0.957952
A01	48694200	48694299	0.015625	0.543592
A01	48742300	48742399	0	0.969291
A01	48771500	48771599	0.0183296	0.708032
A01	48778200	48778299	0.330476	0.946967
A01	48808000	48808099	0.0310166	0.813219
A01	48825100	48825199	0.0113636	0.954167
A01	48876900	48876999	0.0447114	0.969904
A01	48877000	48877099	0.198847	0.970582
A01	48961300	48961399	0.00416667	0.963478
A01	48984300	48984399	0.38166	0.942672
A01	48995300	48995399	0.0483666	0.917541
A01	49009800	49009899	0.00657895	0.959137
A01	49012300	49012399	0.0131944	0.953829
A01	49023200	49023299	0.407692	0.973626
A01	49032000	49032099	0.207692	0.978889
A01	49032800	49032899	0	0.971429
A01	49036000	49036099	0.0151515	0.957159
A01	49036400	49036499	0.0113636	0.973214
A01	49038200	49038299	0.00833333	0.921789
A01	49043100	49043199	0.0128968	0.658628
A01	49077100	49077199	0	0.725
A01	49148800	49148899	0	0.904167
A01	49185600	49185699	0.00685484	0.637768
A01	49211300	49211399	0	0.970635
A01	49264900	49264999	0	0.979167
A01	49265000	49265099	0	0.64881
A01	49265400	49265499	0	0.704167
A01	49278300	49278399	0.021131	0.986442
A01	49280200	49280299	0.0235092	0.968092
A01	49289700	49289799	0	0.951465
A01	49289800	49289899	0	0.993421
A01	49289900	49289999	0	0.789484
A01	49290100	49290199	0	0.984375
A01	49346500	49346599	0.0459663	0.767125
A01	49347500	49347599	0.00927198	0.606105
A01	49400200	49400299	0	0.723825
A01	49401300	49401399	0.0160985	0.628173
A01	49404500	49404599	0.0104167	0.97946
A01	49444600	49444699	0	0.63327
A01	49490800	49490899	0.00347222	0.819528
A01	49494800	49494899	0	0.823771
A01	49588900	49588999	0.00308642	0.96412
A01	49609200	49609299	0	0.719961
A01	49628100	49628199	0.0154762	0.966476
A01	49904300	49904399	0.00694444	0.822168
A01	49904400	49904499	0.010989	0.697988
A01	50105800	50105899	0.0608974	0.960143
A01	50469900	50469999	0.232143	0.75
A01	50479400	50479499	0.0286255	0.939678
A01	50836700	50836799	0.00490196	0.93133
A01	50836800	50836899	0.00657895	0.965341
A01	50837000	50837099	0	0.959977
A01	50837100	50837199	0	0.994048
A01	50955500	50955599	0.00793651	0.642048
A01	51109100	51109199	0.00961538	0.84841
A01	51109300	51109399	0.00892857	0.958333
A01	51113600	51113699	0.0267857	0.887415
A01	51116700	51116799	0	0.784615
A01	51117900	51117999	0	0.953032
A01	51118000	51118099	0.00714286	0.979665
A01	51121000	51121099	0	0.991071
A01	51123300	51123399	0.166427	0.965879
A01	51138700	51138799	0.265625	0.980556
A01	51138900	51138999	0.00595238	0.666667
A01	51167900	51167999	0.0292208	0.880679
A01	51179000	51179099	0.00641026	0.947171
A01	51215500	51215599	0.00238095	0.986196
A01	51323700	51323799	0.00625	0.734375
A01	51611200	51611299	0.00625	0.970707
A01	51611600	51611699	0.317361	0.974149
A01	51612900	51612999	0	0.960069
A01	51652100	51652199	0.324074	0.978836
A01	51681300	51681399	0.00925926	0.889683
A01	51682200	51682299	0.00694444	1
A01	51682300	51682399	0	0.970353
A01	51682700	51682799	0	0.990981
A01	51682800	51682899	0	0.683333
A01	51682900	51682999	0	0.972857
A01	51699000	51699099	0	0.973958
A01	51705900	51705999	0.0505952	0.91924
A01	51706000	51706099	0.00763889	0.743404
A01	51713500	51713599	0.386196	0.944772
A01	51715200	51715299	0.493421	1
A01	51716000	51716099	0	0.795153
A01	51716100	51716199	0.00568182	0.731068
A01	51718100	51718199	0.212271	0.980556
A01	51728400	51728499	0.00625	0.942644
A01	51728600	51728699	0.00512582	0.612159
A01	51743100	51743199	0.0107323	0.54141
A01	51746100	51746199	0	0.700649
A01	51760900	51760999	0.00255102	0.752082
A01	51761200	51761299	0.00769485	0.926431
A01	51762000	51762099	0	0.986979
A01	51762100	51762199	0.0156986	0.69442
A01	51771100	51771199	0	0.973926
A01	51848100	51848199	0.475255	1
A01	51893300	51893399	0.330533	0.945734
A01	51913900	51913999	0	0.714417
A01	52418200	52418299	0.454167	0.963228
A01	52421700	52421799	0.351389	1
A01	52421800	52421899	0.0217803	0.995192
A01	52422200	52422299	0	0.994792
A01	52422800	52422899	0	0.946255
A01	52423000	52423099	0	0.988636
A01	52512400	52512499	0.00833333	0.910125
A01	52525200	52525299	0.0125	0.934091
A01	52525300	52525399	0.0559861	0.934044
A01	52528000	52528099	0.0169956	0.700148
A01	52558400	52558499	0	0.9711
A01	52559400	52559499	0.0113872	1
A01	52584600	52584699	0.383879	0.944998
A01	52802300	52802399	0.00744048	0.609125
A01	52802400	52802499	0.0247024	0.989357
A01	52820800	52820899	0.00462963	0.788493
A01	52820900	52820999	0.0113866	0.770794
A01	52847500	52847599	0.0133547	0.959106
A01	52938700	52938799	0	0.717634
A01	52938800	52938899	0.00390625	0.982617
A01	53061000	53061099	0.44	0.98
A01	53080000	53080099	0.46875	1
A01	53118600	53118699	0.312821	0.866755
A01	53456300	53456399	0.0539785	0.968074
A01	54519900	54519999	0.203897	0.893428
A01	55159900	55159999	0.069246	0.934829
A01	55171700	55171799	0.00925926	0.959597
A01	55171800	55171899	0.00595238	0.816376
A01	55171900	55171999	0.0306223	0.990152
A01	55172000	55172099	0.00454545	0.994281
A01	55172100	55172199	0.0231271	0.985217
A01	55172200	55172299	0.00833333	1
A01	55172300	55172399	0.00520833	0.973485
A01	55172400	55172499	0.00462963	0.978258
A01	55172500	55172599	0	0.974963
A01	55172600	55172699	0.00347222	0.994048
A01	55172700	55172799	0.00833333	0.984375
A01	55172800	55172899	0	0.9875
A01	55172900	55172999	0	0.975
A01	55173000	55173099	0.00833333	1
A01	55173100	55173199	0.117857	0.948458
A01	55176700	55176799	0	1
A01	55177300	55177399	0.0318182	0.96732
A01	55627700	55627799	0.0179487	0.949405
A01	55959900	55959999	0	0.642983
A01	56087100	56087199	0.00694444	0.975446
A01	56238700	56238799	0	0.857284
A01	56238800	56238899	0	0.900498
A01	56251300	56251399	0.0277778	0.961851
A01	56252600	56252699	0.00438596	0.660714
A01	56260500	56260599	0	0.967815
A01	56261000	56261099	0.00555556	0.982143
A01	56261100	56261199	0.476136	1
A01	56262900	56262999	0.00793651	0.981602
A01	56297100	56297199	0.0590037	0.756223
A01	56300200	56300299	0.0078125	0.947974
A01	56356300	56356399	0.0124777	0.65625
A01	56361300	56361399	0	0.912247
A01	56372400	56372499	0.00641026	0.967664
A01	56465100	56465199	0.0230646	0.956058
A01	56549700	56549799	0	0.94738
A01	56663200	56663299	0.0103785	0.729153
A01	56881500	56881599	0	0.897424
A01	58162500	58162599	0.0458654	0.989484
A01	58228300	58228399	0.0104167	0.715573
A01	58634200	58634299	0	0.966667
A01	58639800	58639899	0.080763	0.973123
A01	58641500	58641599	0.00657895	0.930642
A01	58711000	58711099	0.0108507	0.954146
A01	58721000	58721099	0.00520833	0.966163
A01	58721500	58721599	0	0.631944
A01	58780400	58780499	0.0186092	0.649114
A01	58785800	58785899	0	0.951677
A01	58938000	58938099	0.207298	0.946556
A01	58955600	58955699	0.333333	0.960606
A01	59022200	59022299	0.193463	0.768128
A01	59076600	59076699	0.00849654	0.857765
A01	59094700	59094799	0.0208333	0.584259
A01	59104100	59104199	0.00694444	0.930425
A01	59170500	59170599	0.087931	0.727824
A01	59190300	59190399	0	1
A01	59190400	59190499	0.0078125	0.99375
A01	59194500	59194599	0.407216	0.977778
A01	60096100	60096199	0.0290196	0.596227
A01	60211900	60211999	0	0.947917
A01	60250700	60250799	0.147235	0.960378
A01	61238900	61238999	0.0396791	0.740478
A01	61806100	61806199	0.251986	0.977083
A01	62260400	62260499	0.189561	1
A01	62261400	62261499	0.224534	0.961012
A01	62261600	62261699	0.158501	0.921439
A01	63146700	63146799	0	0.929261
A01	63367100	63367199	0	0.994565
A01	64005900	64005999	0.00892857	0.936458
A01	64006100	64006199	0.00811721	0.974671
A01	64006200	64006299	0.00548654	0.950822
A01	64006300	64006399	0.025641	0.988281
A01	64006400	64006499	0.0178571	0.982221
A01	64006500	64006599	0.025	0.954378
A01	64006700	64006799	0.0996497	0.937206
A01	64201000	64201099	0.00961538	0.986979
A01	64301000	64301099	0.0166667	0.972222
A01	64302700	64302799	0.333333	0.862649
A01	64305100	64305199	0	0.956933
A01	64307200	64307299	0	0.596198
A01	64422300	64422399	0.315341	0.967872
A01	64431700	64431799	0.0783333	0.988889
A01	64449300	64449399	0.00757576	0.625526
A01	64449400	64449499	0	0.890476
A01	64486600	64486699	0	0.954702
A01	64573700	64573799	0	0.939758
A01	64582100	64582199	0	0.961232
A01	64585800	64585899	0	0.634745
A01	64604900	64604999	0	0.924023
A01	64648500	64648599	0	0.593485
A01	64659300	64659399	0.403261	0.970971
A01	64678100	64678199	0.00641026	0.65609
A01	64691500	64691599	0.0322985	0.705534
A01	64774300	64774399	0.0133333	0.780712
A01	64785900	64785999	0.404545	0.988889
A01	64824200	64824299	0.339744	0.913612
A01	64911800	64911899	0.00320513	0.888706
A01	64924700	64924799	0.0420843	0.598399
A01	64962400	64962499	0.386058	0.988889
A01	65255600	65255699	0.0209305	0.954762
A01	65255800	65255899	0	0.66659
A01	65360400	65360499	0.0078125	0.989583
A01	65361600	65361699	0.00657895	0.706985
A01	65370600	65370699	0.142328	0.962675
A01	65387700	65387799	0	0.966605
A01	65393300	65393399	0	0.753497
A01	65394500	65394599	0.0266428	0.975403
A01	65869800	65869899	0	0.947986
A01	65943500	65943599	0.427679	0.969231
A01	65966600	65966699	0	0.983333
A01	65974800	65974899	0	0.991667
A01	65975600	65975699	0	0.6
A01	65992400	65992499	0.0679011	0.88214
A01	66078600	66078699	0	0.934375
A01	66150900	66150999	0	0.853324
A01	66151100	66151199	0	0.909659
A01	66151900	66151999	0	0.743193
A01	66217000	66217099	0.00735294	0.958333
A01	66252100	66252199	0.00625	0.964758
A01	66279600	66279699	0.015625	1
A01	66287800	66287899	0.368889	0.957778
A01	66289700	66289799	0.270833	1
A01	66321800	66321899	0.0142857	0.794649
A01	66326400	66326499	0	0.648219
A01	66340100	66340199	0	0.563654
A01	66423900	66423999	0	0.995968
A01	66454300	66454399	0	0.941038
A01	66498900	66498999	0.0162037	0.986472
A01	66595500	66595599	0.0676144	0.94476
A01	66595700	66595799	0.00347222	0.969618
A01	66598000	66598099	0.0256696	0.935393
A01	66601100	66601199	0.0104167	0.811125
A01	66659300	66659399	0.28829	0.870555
A01	66700300	66700399	0.0297619	0.636251
A01	66703700	66703799	0.392308	0.966623
A01	66705200	66705299	0	0.565228
A01	66740000	66740099	0	0.740385
A01	66770100	66770199	0.0443452	0.614676
A01	66770200	66770299	0.0167411	0.752658
A01	66770400	66770499	0.0113636	0.917235
A01	66820800	66820899	0.0198529	0.750595
A01	66825500	66825599	0.0138889	0.974747
A01	66841900	66841999	0	0.951562
A01	66842000	66842099	0.0221514	0.959184
A01	66842100	66842199	0.00490196	0.727404
A01	66877700	66877799	0	0.745318
A01	66884400	66884499	0	0.830763
A01	66888500	66888599	0.0104167	0.63986
A01	66897600	66897699	0	0.956211
A01	66909800	66909899	0	0.641941
A01	66913100	66913199	0	0.97894
A01	66918700	66918799	0	0.966544
A01	66941100	66941199	0	0.989583
A01	66943200	66943299	0.0137649	0.9699
A01	66950300	66950399	0	0.616423
A01	66951300	66951399	0.295833	0.95754
A01	66951900	66951999	0.174466	0.964482
A01	66952100	66952199	0	0.91369
A01	66961500	66961599	0.00666667	0.72666
A01	66977500	66977599	0.0208333	0.909397
A01	67002900	67002999	0	0.553173
A01	67007000	67007099	0.00245098	0.70753
A01	67010200	67010299	0.0278125	0.993421
A01	67018600	67018699	0.466071	0.9875
A01	67028800	67028899	0.0864358	0.856607
A01	67030500	67030599	0	0.956246
A01	67039300	67039399	0.01875	0.574673
A01	67039400	67039499	0	0.98776
A01	67039500	67039599	0.0138889	0.861062
A01	67041700	67041799	0.108341	0.970168
A01	67123600	67123699	0.106165	0.955708
A01	67123700	67123799	0	0.975909
A01	67135900	67135999	0.334722	0.979924
A01	67137500	67137599	0.015625	0.993421
A01	67139500	67139599	0	0.968188
A01	67141700	67141799	0.00814076	0.781085
A01	67148700	67148799	0.00438596	0.642264
A01	67154900	67154999	0	0.597894
A01	67155500	67155599	0	0.963301
A01	67155900	67155999	0.00520833	0.893884
A01	67158200	67158299	0	0.751627
A01	67161000	67161099	0.117138	0.982386
A01	67161200	67161299	0	0.974512
A01	67172600	67172699	0	0.986111
A01	67173000	67173099	0.00462963	0.56338
A01	67184300	67184399	0.0138889	0.787751
A01	67192000	67192099	0.0301654	0.980159
A01	67205800	67205899	0.413401	0.979708
A01	67212900	67212999	0	0.982143
A01	67233000	67233099	0.00833333	0.631944
A01	67233100	67233199	0	0.982431
A01	67233300	67233399	0	0.947856
A01	67233700	67233799	0.00431034	0.983333
A01	67237800	67237899	0.00657895	0.96029
A01	67288800	67288899	0.0169683	0.939193
A01	67319300	67319399	0.02	0.945236
A01	67320600	67320699	0	0.97479
A01	67320900	67320999	0	0.973968
A01	67335000	67335099	0.479167	0.986801
A01	67353000	67353099	0	0.902922
A01	67353200	67353299	0.0444444	0.59375
A01	67353300	67353399	0.003125	0.968932
A01	67353600	67353699	0.00833333	0.761448
A01	67353700	67353799	0	0.763333
A01	67446700	67446799	0	0.650095
A01	67448900	67448999	0	0.75
A01	67449100	67449199	0.171569	0.909392
A01	67462200	67462299	0.46131	1
A01	67473900	67473999	0.475649	0.991071
A01	67481600	67481699	0.193122	0.827028
A01	67482400	67482499	0.015625	0.9625
A01	67558100	67558199	0.0195547	0.688734
A01	67558200	67558299	0.00431034	0.964544
A01	67697000	67697099	0.315873	0.948446
A01	67931900	67931999	0.00694444	0.838324
A01	68006300	68006399	0	0.659488
A01	68086000	68086099	0.106842	0.991667
A01	68212800	68212899	0	0.589276
A01	68552200	68552299	0.0435897	0.797585
A01	68555700	68555799	0.00378788	0.964461
A01	68627800	68627899	0.00833333	0.964286
A01	68729300	68729399	0.457474	0.975772
A01	69576800	69576899	0.00827991	0.54066
A01	70026800	70026899	0	0.859004
A01	70050100	70050199	0.488636	1
A01	70087800	70087899	0	0.957022
A01	70096400	70096499	0	0.944984
A01	70116700	70116799	0.0134943	0.736506
A01	70156200	70156299	0.00595238	0.957077
A01	70156300	70156399	0	0.968632
A01	70177700	70177799	0.386742	0.949126
A01	70177900	70177999	0	0.973958
A01	70182800	70182899	0.0172619	0.94795
A01	70399900	70399999	0.0101103	0.716926
A01	70536500	70536599	0.00625	0.95968
A01	70536600	70536699	0	0.899473
A01	70746900	70746999	0	0.949738
A01	70828800	70828899	0	0.846866
A01	71120800	71120899	0.341936	0.952668
A01	71205000	71205099	0	0.972917
A01	71276900	71276999	0.0122608	0.96294
A01	71331700	71331799	0	0.631597
A01	71496600	71496699	0.469598	0.982051
A01	71540700	71540799	0.12944	0.76004
A01	71638500	71638599	0.0125	0.982143
A01	71928400	71928499	0.028125	0.972794
A01	71928800	71928899	0.0254125	0.737869
A01	71929000	71929099	0.00543478	0.560539
A01	72037600	72037699	0.493878	1
A01	72106800	72106899	0.00961538	0.972436
A01	72114700	72114799	0	0.644444
A01	72368400	72368499	0.00992063	0.970381
A01	72805800	72805899	0.00568182	0.970486
A01	72809700	72809799	0	0.660537
A01	73020100	73020199	0.114881	0.894804
A01	73025800	73025899	0.00520833	0.9715
A01	73026000	73026099	0	0.925591
A01	73026100	73026199	0.00446429	0.969663
A01	73027700	73027799	0.00694444	0.970718
A01	73070000	73070099	0	0.726926
A01	73070500	73070599	0.387111	0.923643
A01	73127500	73127599	0.0208763	0.941879
A01	73192200	73192299	0	1
A01	73192500	73192599	0.00892857	0.984375
A01	73229000	73229099	0.0282641	0.972557
A01	73241400	73241499	0.0532967	0.663105
A01	73242000	73242099	0.120126	0.734318
A01	73269300	73269399	0.00480769	0.697669
A01	73269500	73269599	0.0168678	0.972929
A01	73277900	73277999	0.0175854	0.754615
A01	73278000	73278099	0.0316585	0.981456
A01	73283800	73283899	0.159177	0.959747
A01	73292400	73292499	0.00568182	0.969557
A01	73293500	73293599	0.333333	0.982143
A01	73297000	73297099	0	0.709127
A01	73321000	73321099	0.0324944	0.659091
A01	73323300	73323399	0.00714286	0.564953
A01	73324300	73324399	0	0.863055
A01	73346900	73346999	0	1
A01	73375300	73375399	0.0265152	0.98125
A01	73376800	73376899	0.00925325	0.988636
A01	73376900	73376999	0.0534096	0.951639
A01	73414000	73414099	0.0266204	0.663052
A01	73422500	73422599	0.0265152	0.580267
A01	73422600	73422699	0.13148	0.945668
A01	73503700	73503799	0	0.702417
A01	73538600	73538699	0.0281863	0.993056
A01	74232700	74232799	0.217136	0.973292
A01	75456300	75456399	0.482143	0.992188
A01	75524500	75524599	0.362427	0.948386
A01	75525900	75525999	0.00390625	0.981124
A01	76329600	76329699	0.358681	0.9091
A01	76747300	76747399	0.463914	0.992188
A01	77031800	77031899	0.0195261	0.536335
A01	77728100	77728199	0.0260417	0.934375
A01	77728500	77728599	0	0.982143
A01	77728800	77728899	0	0.989583
A01	77729500	77729599	0.0312897	0.966338
A01	77819900	77819999	0.319718	0.974814
A01	77822700	77822799	0.190262	0.995192
A01	77872400	77872499	0.00543478	0.983449
A01	78052100	78052199	0	0.596232
A01	78055500	78055599	0.00560606	0.671104
A01	78152700	78152799	0.0274918	0.70292
A01	78628600	78628699	0	0.96131
A01	78628800	78628899	0	0.977273
A01	78628900	78628999	0.0284091	0.643056
A01	78811700	78811799	0.0123626	0.8577
A01	78812200	78812299	0.00595238	0.991667
A01	78812700	78812799	0.00927198	0.560505
A01	78818100	78818199	0	0.975564
A01	78854300	78854399	0.0846185	0.813814
A01	78872900	78872999	0.285173	0.908205
A01	78875100	78875199	0.0198413	0.903844
A01	78894500	78894599	0.467866	1
A01	78895100	78895199	0.00657895	0.97822
A01	78895600	78895699	0	0.754798
A01	78901700	78901799	0	0.953125
A01	78901800	78901899	0.329861	0.963095
A01	78916400	78916499	0	0.721814
A01	78916800	78916899	0.424542	0.970077
A01	78916900	78916999	0.0870116	0.631944
A01	78926400	78926499	0	0.952991
A01	78933100	78933199	0.333333	0.987037
A01	78993500	78993599	0.011648	0.580611
A01	78993600	78993699	0	0.929356
A01	80438500	80438599	0.0469496	0.697138
A01	80586100	80586199	0	0.846672
A01	81180900	81180999	0	0.934135
A01	81686900	81686999	0.00357143	0.965336
A01	81687400	81687499	0.0130252	0.6
A01	81689100	81689199	0	0.666667
A01	81748200	81748299	0.0140625	0.69648
A01	82381900	82381999	0.39375	0.974118
A01	82382800	82382899	0.0192308	1
A01	82383700	82383799	0.0284091	0.799603
A01	82383800	82383899	0.0123529	0.982171
A01	82394900	82394999	0.00277778	0.854049
A01	82395000	82395099	0	0.854759
A01	82412700	82412799	0.00837418	0.65341
A01	82414200	82414299	0	0.896645
A01	82414300	82414399	0.003125	0.86593
A01	82414400	82414499	0.0103383	0.855435
A01	82415600	82415699	0.455921	0.960974
A01	82421900	82421999	0.0147059	0.548519
A01	82454400	82454499	0	0.891951
A01	82459200	82459299	0	0.974459
A01	82459300	82459399	0	0.7825
A01	82459600	82459699	0.00927198	0.757812
A01	82468300	82468399	0.00793651	0.959216
A01	82583600	82583699	0.00833333	0.602325
A01	82584700	82584799	0.00416667	0.989949
A01	82585900	82585999	0.383706	1
A01	82586000	82586099	0.015625	0.953125
A01	82586200	82586299	0	0.702381
A01	82586500	82586599	0.0119048	0.953472
A01	82586600	82586699	0.0104167	0.981907
A01	82586700	82586799	0	0.932465
A01	82586900	82586999	0	0.894444
A01	82626900	82626999	0.00490196	0.659722
A01	82693000	82693099	0	0.991667
A01	82723700	82723799	0.0121421	0.967834
A01	82839800	82839899	0.00694444	0.569853
A01	82850600	82850699	0.0277778	0.965051
A01	82851000	82851099	0.028125	0.941087
A01	82852500	82852599	0	0.986506
A01	82888000	82888099	0.0228175	0.780554
A01	82892700	82892799	0.0208333	0.931316
A01	82892800	82892899	0	0.976136
A01	82892900	82892999	0.174269	0.992188
A01	82931600	82931699	0	0.884673
A01	82946000	82946099	0	0.766745
A01	83003700	83003799	0.0107323	0.824537
A01	83025500	83025599	0	0.589484
A01	83026100	83026199	0	0.653125
A01	83026200	83026299	0	0.953314
A01	83028100	83028199	0	0.993056
A01	83093900	83093999	0.00833333	0.605312
A01	83098200	83098299	0.00719572	0.741416
A01	83107700	83107799	0.0158333	0.581593
A01	83109600	83109699	0	0.983428
A01	83110300	83110399	0.467645	1
A01	83110400	83110499	0.27011	0.944557
A01	83120100	83120199	0.0159091	0.613657
A01	83138700	83138799	0.0587194	0.964031
A01	83141700	83141799	0.00268817	0.919263
A01	83170500	83170599	0.00520833	0.75
A01	83193600	83193699	0.324074	0.978472
A01	83356200	83356299	0.025	0.990385
A01	83362200	83362299	0.0104167	0.665741
A01	83583900	83583999	0.261256	0.799325
A01	83628200	83628299	0.323495	0.945291
A01	83763000	83763099	0	0.741158
A01	83763100	83763199	0	0.731093
A01	83924200	83924299	0.246222	0.923727
A01	83924700	83924799	0.00416667	0.605058
A01	84079500	84079599	0	0.975
A01	84096500	84096599	0.010361	0.769429
A01	84097500	84097599	0.00434783	0.594776
A01	84100500	84100599	0.333333	0.953205
A01	84100800	84100899	0.0113636	0.527564
A01	84101000	84101099	0.025	0.983333
A01	84236400	84236499	0.0731456	0.978631
A01	84391100	84391199	0.0229167	0.683485
A01	84481800	84481899	0.0288081	0.960347
A01	84483000	84483099	0	0.971814
A01	84519300	84519399	0	0.989583
A01	84534200	84534299	0.00714286	0.706349
A01	84552900	84552999	0.0125	0.745417
A01	84573100	84573199	0	0.565793
A01	84585500	84585599	0.01875	0.982143
A01	84598900	84598999	0.334058	0.994792
A01	84601100	84601199	0	0.983594
A01	84610500	84610599	0.0195998	0.965453
A01	84621200	84621299	0.0235043	0.953299
A01	84704300	84704399	0.0161458	0.747636
A01	84734600	84734699	0.414286	0.974242
A01	84734900	84734999	0.375341	0.976136
A01	84856400	84856499	0.147619	0.883167
A01	84920500	84920599	0.209407	0.931965
A01	84953000	84953099	0	0.745563
A01	85009000	85009099	0.0323529	0.672997
A01	85011400	85011499	0.258486	0.977887
A01	85018700	85018799	0.0704927	0.907518
A01	85025000	85025099	0	0.966667
A01	85025100	85025199	0.345238	0.983173
A01	85028800	85028899	0	0.942485
A01	85028900	85028999	0	0.581466
A01	85035100	85035199	0.00462963	0.744359
A01	85392400	85392499	0.0181527	0.910431
A01	85651100	85651199	0.206002	0.965675
A01	85879600	85879699	0	0.619143
A01	85890200	85890299	0	0.97123
A01	85890400	85890499	0	0.648307
A01	85893200	85893299	0.0612949	0.907009
A01	85894700	85894799	0	0.953125
A01	85894800	85894899	0	0.644278
A01	85897100	85897199	0.0559924	0.900025
A01	85900200	85900299	0	0.991667
A01	86054800	86054899	0.0179487	0.794976
A01	86177500	86177599	0.148499	0.983333
A01	86371200	86371299	0.0166667	0.97433
A01	86549600	86549699	0	0.899997
A01	86550000	86550099	0	0.811228
A01	86565000	86565099	0	0.632756
A01	86590200	86590299	0	0.963988
A01	86648700	86648799	0.204941	0.794118
A01	86673500	86673599	0	0.969643
A01	86717500	86717599	0.272642	0.888382
A01	86926600	86926699	0	0.585714
A01	87066200	87066299	0.410255	0.98592
A01	87066300	87066399	0.0759386	0.665175
A01	87141600	87141699	0	0.964286
A01	87446400	87446499	0	1
A01	87448000	87448099	0	0.977778
A01	88433500	88433599	0.0149123	0.984375
A01	88439200	88439299	0	0.878808
A01	88479400	88479499	0.00757576	0.953224
A01	88782000	88782099	0.0229446	0.622388
A01	88789700	88789799	0.00892857	0.991071
A01	88790300	88790399	0	0.963636
A01	88984600	88984699	0.00961538	0.86234
A01	88985300	88985399	0.00694444	0.85224
A01	88986000	88986099	0.0542929	0.96307
A01	89540100	89540199	0.491071	1
A01	89660900	89660999	0.463127	0.988613
A01	90365200	90365299	0.146805	0.983052
A01	90365300	90365399	0.0190972	0.651305
A01	90365600	90365699	0.0237347	0.987171
A01	90370000	90370099	0.254563	0.958685
A01	90375000	90375099	0.0104167	0.839473
A01	90408800	90408899	0.00833333	0.661075
A01	90433800	90433899	0.333333	0.97515
A01	90468600	90468699	0.33322	0.944845
A01	90468700	90468799	0	0.971805
A01	90489800	90489899	0.357336	0.971545
A01	90502700	90502799	0	0.968954
A01	90503900	90503999	0.246121	0.767683
A01	90544700	90544799	0.0197464	0.948931
A01	90545500	90545599	0	0.6
A01	90664200	90664299	0	0.963542
A01	90667500	90667599	0.0208333	0.874337
A01	90704200	90704299	0.0111111	0.979167
A01	90704400	90704499	0.0091673	0.981061
A01	90706400	90706499	0	0.693662
A01	90713600	90713699	0.00480769	0.543534
A01	90729200	90729299	0	0.96937
A01	90729300	90729399	0	0.990385
A01	90729500	90729599	0	0.959942
A01	90816300	90816399	0	0.829462
A01	90819300	90819399	0	0.942551
A01	90821900	90821999	0	0.97488
A01	91153000	91153099	0.025463	0.908102
A01	91153800	91153899	0.0143914	0.926908
A01	91838200	91838299	0.0236111	0.765608
A01	91862100	91862199	0.0072601	0.828171
A01	91897300	91897399	0.00595238	0.688248
A01	92061300	92061399	0.0161325	0.661458
A01	92069700	92069799	0.0125916	0.66287
A01	92069800	92069899	0	0.69639
A01	92148300	92148399	0.00416667	0.835393
A01	92191100	92191199	0	0.940831
A01	92256300	92256399	0.00520833	0.719265
A01	92292100	92292199	0.196014	0.843293
A01	93157500	93157599	0.00396825	0.950498
A01	93161800	93161899	0.0997889	0.6117
A01	93294300	93294399	0	0.974306
A01	93465700	93465799	0.00783476	0.664924
A01	93989300	93989399	0	0.624757
A01	93989400	93989499	0	0.692342
A01	94428900	94428999	0.143715	0.677801
A01	94430000	94430099	0	0.525074
A01	94430400	94430499	0	0.953914
A01	94473600	94473699	0.0147727	0.91743
A01	94474900	94474999	0	0.973214
A01	94879700	94879799	0.12065	0.976434
A01	94892200	94892299	0.245003	0.775478
A01	95000600	95000699	0.00657895	0.927922
A01	95032500	95032599	0.091453	0.944476
A01	95075900	95075999	0.235062	0.783997
A01	95082500	95082599	0.0935866	0.788172
A01	95167700	95167799	0.0835701	0.731721
A01	95168100	95168199	0	0.571785
A01	95175600	95175699	0.15355	0.753399
A01	95281700	95281799	0	0.884717
A01	95403700	95403799	0	1
A01	95414100	95414199	0.143809	0.908779
A01	95754700	95754799	0.00396825	0.972388
A01	95768500	95768599	0	0.985119
A01	95771800	95771899	0.00462963	0.99375
A01	95793000	95793099	0	0.656863
A01	95803200	95803299	0	0.555952
A01	95810600	95810699	0.0111607	0.799537
A01	95823400	95823499	0.147802	0.799784
A01	95839900	95839999	0.0259518	0.965143
A01	95840300	95840399	0.00833333	0.945714
A01	95840400	95840499	0.153054	0.958909
A01	95845000	95845099	0.107392	0.918527
A01	95845100	95845199	0.134884	0.950268
A01	95851600	95851699	0	0.941973
A01	95851700	95851799	0	0.921992
A01	95851800	95851899	0.0134259	0.969733
A01	95851900	95851999	0.00857143	0.961651
A01	97197600	97197699	0	0.658877
A01	97278600	97278699	0	0.98294
A01	97658500	97658599	0.0122638	0.561837
A01	98139300	98139399	0.290179	0.930722
A01	98596500	98596599	0	0.92013
A01	98675200	98675299	0.00961538	0.968619
A01	98678000	98678099	0	0.963858
A01	98766000	98766099	0.00568182	0.971792
A01	98779900	98779999	0	1
A01	98780600	98780699	0	0.65625
A01	98828200	98828299	0.0635417	0.95101
A01	98859100	98859199	0.469917	0.988636
A01	98877100	98877199	0.00769231	0.791667
A01	98908900	98908999	0	0.561291
A01	98982500	98982599	0.0337418	0.991071
A01	99171200	99171299	0.0047619	0.633392
A01	99186600	99186699	0.0843981	0.990536
A01	99279400	99279499	0.121645	0.967166
A01	100147900	100147999	0.01875	0.981863
A01	100148000	100148099	0.0355219	0.963497
A01	100149600	100149699	0.0174279	0.959174
A01	100169500	100169599	0.0740523	0.9875
A01	100194900	100194999	0.25256	0.982575
A01	100287700	100287799	0	0.93529
A01	100348100	100348199	0.233447	0.786757
A01	100375800	100375899	0	0.968344
A01	100781700	100781799	0.469524	0.99375
A01	101066200	101066299	0.48125	0.984492
A01	101310800	101310899	0.0165598	0.940771
A01	101310900	101310999	0	0.986989
A01	102575200	102575299	0.00595238	0.959314
A01	102742000	102742099	0.00953159	0.634041
A01	102786100	102786199	0.447246	0.993421
A01	102964400	102964499	0.0234848	0.827497
A01	103095700	103095799	0	0.946729
A01	103226900	103226999	0.0479167	0.890529
A01	103232100	103232199	0.00735294	0.546405
A01	103232200	103232299	0	0.924512
A01	103262500	103262599	0	0.961068
A01	103262800	103262899	0.0179426	0.970779
A01	103350400	103350499	0	0.85191
A01	103376700	103376799	0	0.975
A01	103376900	103376999	0.0160714	0.986111
A01	103457800	103457899	0.216374	0.971022
A01	103604700	103604799	0	0.551098
A01	104237600	104237699	0.00520833	0.906981
A01	104280200	104280299	0	0.792953
A01	104284000	104284099	0.0263692	0.806457
A01	104284100	104284199	0.024859	0.767403
A01	104310700	104310799	0	0.910581
A01	104347800	104347899	0.427362	0.988801
A01	104371200	104371299	0.00543478	0.689284
A01	104385500	104385599	0.0145833	0.977482
A01	104426900	104426999	0	0.991071
A01	104430300	104430399	0.467995	0.988095
A01	104527400	104527499	0.482684	0.991667
A01	104529100	104529199	0	0.624955
A01	104605500	104605599	0.0401786	0.940833
A01	104605600	104605699	0.005	0.937179
A01	104659400	104659499	0.0113636	1
A01	104705500	104705599	0.118328	0.976645
A01	104731300	104731399	0	0.777451
A01	104738300	104738399	0	0.973958
A01	104763400	104763499	0.388034	0.97381
A01	104798400	104798499	0.0802481	0.781523
A01	104845600	104845699	0	0.842039
A01	104925900	104925999	0.00328947	0.966558
A01	105046800	105046899	0.0104167	0.643081
A01	105051400	105051499	0.0104167	0.942188
A01	105060700	105060799	0.0123951	0.915656
A01	105069400	105069499	0.0106431	0.905095
A01	105116500	105116599	0.0140152	0.957386
A01	105242100	105242199	0.220581	0.965625
A01	105242200	105242299	0.357441	0.899365
A01	105312300	105312399	0.00961538	0.954628
A01	105421700	105421799	0	0.949519
A01	105428200	105428299	0.00657895	0.964001
A01	105431600	105431699	0.0174242	0.766667
A01	105454600	105454699	0.200451	0.911901
A01	105535100	105535199	0	0.906617
A01	105582800	105582899	0.392308	0.975
A01	105595500	105595599	0	0.50391
A01	105821800	105821899	0	0.652026
A01	105904200	105904299	0.0363636	0.926786
A01	106005600	106005699	0.00694444	0.947036
A01	106107300	106107399	0	0.958131
A01	106109600	106109699	0.00906863	0.969907
A01	106135700	106135799	0.429965	0.995
A01	106140400	106140499	0.356113	0.949878
A01	106141100	106141199	0	0.937247
A01	106162000	106162099	0.396229	0.970783
A01	106230200	106230299	0	0.885294
A01	106231700	106231799	0.00757576	0.643939
A01	106261700	106261799	0	0.758467
A01	106262400	106262499	0	0.658333
A01	106299800	106299899	0.463919	0.975256
A01	106305200	106305299	0.0105769	0.613629
A01	106305300	106305399	0.0291171	0.962662
A01	106391200	106391299	0.00694444	0.891449
A01	106420400	106420499	0.088472	0.969703
A01	106456400	106456499	0.464529	0.991071
A01	106456600	106456699	0.00735294	0.986979
A01	106519800	106519899	0.00490196	0.951551
A01	106784400	106784499	0.260648	0.975397
A01	106897100	106897199	0.03125	0.977273
A01	107088300	107088399	0.0982143	0.668561
A01	107088400	107088499	0	0.985088
A01	107299000	107299099	0.0245137	0.835388
A01	107335900	107335999	0	0.698876
A01	107339700	107339799	0	0.670996
A01	107344300	107344399	0.32311	0.968803
A01	107350000	107350099	0.00694444	0.936064
A01	107353900	107353999	0.25	1
A01	107356600	107356699	0.0357143	0.97822
A01	107356700	107356799	0.0078125	0.959921
A01	107363700	107363799	0.446023	0.973611
A01	107364600	107364699	0.00961538	0.958333
A01	107377400	107377499	0.488021	0.995536
A01	107378400	107378499	0.0185185	0.985653
A01	107382600	107382699	0	0.99375
A01	107393000	107393099	0.0340909	0.976786
A01	107396000	107396099	0.0763889	0.659215
A01	107479500	107479599	0.0292352	0.853709
A01	107481200	107481299	0.088163	0.796976
A01	107520400	107520499	0.023545	0.720162
A01	107539800	107539899	0.0104167	0.805369
A01	107659500	107659599	0	0.778175
A01	107665000	107665099	0.00791246	0.966186
A01	107666700	107666799	0	0.638535
A01	107703900	107703999	0.0978413	0.944487
A01	107783100	107783199	0	0.944861
A01	107822500	107822599	0.00225225	0.962436
A01	108061700	108061799	0	0.77378
A01	108337700	108337799	0	1
A01	108337800	108337899	0.0296474	0.967361
A01	108388900	108388999	0.00625	0.78789
A01	108389000	108389099	0.00595238	0.961745
A01	108407500	108407599	0.0220865	0.973718
A01	108408100	108408199	0.0198529	1
A01	108408300	108408399	0.0416667	1
A01	108408600	108408699	0	0.955357
A01	108428800	108428899	0	0.974163
A01	108428900	108428999	0.0037037	0.965762
A01	108429000	108429099	0.0104167	0.955606
A01	108471700	108471799	0.0166667	0.935524
A01	108472300	108472399	0.242188	0.991071
A01	108473100	108473199	0	0.970238
A01	108473400	108473499	0	0.888393
A01	108473700	108473799	0.0204678	0.992188
A01	108474600	108474699	0.025	0.979021
A01	108482500	108482599	0.00431034	0.670648
A01	108761400	108761499	0.028871	0.804746
A01	109381600	109381699	0.02875	0.79435
A01	109528900	109528999	0.0208333	0.942593
A01	109859700	109859799	0.0122638	0.979911
A01	109859800	109859899	0	0.966104
A01	109912500	109912599	0.222457	0.970353
A01	109940400	109940499	0.0953764	0.958925
A01	110463300	110463399	0	0.984284
A01	110463500	110463599	0	0.988636
A01	110514100	110514199	0.0138889	0.670455
A01	110529600	110529699	0.00490196	0.63583
A01	110530000	110530099	0	0.963902
A01	110534900	110534999	0.0101905	0.957083
A01	110575100	110575199	0.0131579	0.984127
A01	110592500	110592599	0.0104167	0.959395
A01	110633800	110633899	0	0.975694
A01	110639600	110639699	0.0138889	0.975
A01	110664600	110664699	0.268073	0.84512
A01	110734700	110734799	0	0.974877
A01	110756300	110756399	0.406385	0.945055
A01	110758700	110758799	0.00833333	0.729548
A01	110761000	110761099	0.00961538	0.792587
A01	110837800	110837899	0	0.991667
A01	110848200	110848299	0.0224098	0.62211
A01	110921200	110921299	0	0.966521
A01	110934100	110934199	0.0804074	0.908824
A01	111034900	111034999	0	0.642857
A01	111035500	111035599	0.475694	0.992647
A01	111094100	111094199	0	0.853896
A01	111099400	111099499	0.0207528	0.69577
A01	111108200	111108299	0.302609	0.979858
A01	111121100	111121199	0.0178571	0.973958
A01	111121200	111121299	0.310458	0.989583
A01	111140800	111140899	0	0.902742
A01	111240800	111240899	0.003125	0.690333
A01	111312400	111312499	0.351046	0.968441
A01	111364800	111364899	0.00892857	0.989538
A01	111364900	111364999	0.0277778	0.97658
A01	111426300	111426399	0.021131	0.948786
A01	111817400	111817499	0.152671	0.9875
A01	111819400	111819499	0.00598291	0.640937
A01	112044200	112044299	0.00543478	0.967708
A01	112047400	112047499	0.015625	0.9875
A01	112051300	112051399	0.0758146	0.988883
A01	112128500	112128599	0.0152972	0.986111
A01	112442000	112442099	0.268196	0.936412
A01	112449900	112449999	0.0137363	0.852039
A01	112699500	112699599	0.0300316	0.988155
A01	113108500	113108599	0	0.704514
A01	114470500	114470599	0.0834461	0.857223
A01	114564000	114564099	0	0.968519
A01	115512100	115512199	0	0.940209
A01	115621400	115621499	0.450482	0.984167
A01	115647600	115647699	0.420312	0.957795
A01	115653700	115653799	0	0.978451
A01	115716300	115716399	0.456111	0.983696
A01	115729000	115729099	0.25	0.9625
A01	115729500	115729599	0.015625	0.9625
A01	115736500	115736599	0	0.75
A01	115740600	115740699	0.016369	0.91369
A01	115937300	115937399	0.173904	0.963242
A01	116071800	116071899	0.0191761	0.971888
A01	116476300	116476399	0.262537	0.957831
A01	116509200	116509299	0.0238095	0.988839
A01	116509300	116509399	0.217803	0.978299
A01	116509400	116509499	0.00625	0.959564
A01	116606100	116606199	0	0.958333
A01	116663300	116663399	0.426587	0.965831
A01	116783000	116783099	0.248363	0.963386
A01	116792600	116792699	0.00520833	0.959435
A01	116806300	116806399	0	0.761528
A01	116971300	116971399	0	0.96746
A01	117038000	117038099	0.173529	0.895147
A01	117179700	117179799	0.0104167	0.755727
A01	117181900	117181999	0.019697	0.592857
A01	117221900	117221999	0.00462963	0.969444
A01	117248200	117248299	0.00600686	0.557819
A01	117275000	117275099	0	0.979532
A01	117275100	117275199	0.00735294	0.961945
A01	117275200	117275299	0.00595238	0.957087
A01	117275700	117275799	0.00310559	0.973372
A01	117275800	117275899	0	0.972807
A01	117358700	117358799	0	0.917766
A01	117360000	117360099	0	0.535985
A01	117404800	117404899	0	0.742129
A01	117404900	117404999	0	0.770681
A01	117412900	117412999	0	0.989583
A01	117413800	117413899	0	0.975446
A01	117415100	117415199	0.0293124	0.733187
A01	117419500	117419599	0.0281283	0.706852
A01	117488800	117488899	0.0122024	0.893625
A01	117525100	117525199	0.424812	1
A01	117551800	117551899	0.0147436	0.593089
A01	117551900	117551999	0.00501672	0.635804
A01	117579300	117579399	0.443497	0.959122
A01	117588800	117588899	0.00208333	0.709251
A01	117650100	117650199	0.487869	1
A01	117660300	117660399	0.00362319	0.659091
A01	117727800	117727899	0	0.970862
A01	117735100	117735199	0.0241841	0.958017
A01	117735200	117735299	0	0.969984
A01	117738200	117738299	0	0.982827
A01	117738900	117738999	0.0119048	0.77994
A01	117760600	117760699	0.00625	0.956799
A01	117760700	117760799	0.0254884	0.985985
A01	117760800	117760899	0.0125	0.928075
A01	117760900	117760999	0.03125	0.94976
A01	117819400	117819499	0.0533364	0.675071
A01	118233600	118233699	0	0.97822
A01	118306300	118306399	0	0.984375
A01	118327600	118327699	0.00151515	0.926951
A01	118327700	118327799	0	0.942857
A01	118491100	118491199	0	0.554226
A01	118633300	118633399	0.266529	0.813095
A01	118639000	118639099	0.0524416	0.930556
A01	118735700	118735799	0.0531863	0.939025
A01	118770100	118770199	0.421701	0.98924
A01	118895700	118895799	0	0.729291
A01	118895900	118895999	0	0.885417
A01	118989400	118989499	0	0.601849
A01	119008800	119008899	0.104493	0.962882
A01	119014600	119014699	0.121503	0.913588
A01	119146500	119146599	0.0147569	0.639146
A01	119185600	119185699	0.00568182	0.936438
A01	119217700	119217799	0	0.933681
A01	119220600	119220699	0.00892857	0.909044
A01	119315600	119315699	0	0.611236
A01	119322600	119322699	0	0.734375
A01	119423100	119423199	0.464877	0.980486
A01	119423200	119423299	0	0.985
A01	119437100	119437199	0.23639	0.962153
A01	119553900	119553999	0	0.888265
A01	119617600	119617699	0.213965	0.939994
A01	119647700	119647799	0.394444	1
A01	119655400	119655499	0	0.944839
A01	119764900	119764999	0.034787	0.626157
A01	119765000	119765099	0.0171296	0.828957
A01	120124100	120124199	0.0123626	0.723784
A01	120274100	120274199	0.410263	0.995
A01	120717700	120717799	0.00892857	0.742528
A01	121345300	121345399	0.402257	0.935277
A01	121810300	121810399	0.00446429	0.806392
A01	122627900	122627999	0	0.564102
A01	123352300	123352399	0.0263889	0.973611
A01	123367700	123367799	0.00520833	0.649492
A01	123392600	123392699	0.0178571	0.982738
A01	123397100	123397199	0	0.960069
A01	123421300	123421399	0	0.64375
A01	123450800	123450899	0.005	0.780159
A01	123468400	123468499	0.0390196	0.93827
A01	123492900	123492999	0	0.967815
A01	123499300	123499399	0	0.622222
A01	123576200	123576299	0	0.971875
A01	123584700	123584799	0	0.621834
A01	123586200	123586299	0	0.941911
A01	123593500	123593599	0	0.548617
A01	123606500	123606599	0.0234375	0.987119
A01	123674300	123674399	0.304768	0.946429
A01	123752100	123752199	0.015625	1
A01	123773600	123773699	0	0.991071
A01	123784800	123784899	0	0.956101
A01	123804000	123804099	0.00859788	0.738592
A01	123804400	123804499	0	0.606094
A01	123831300	123831399	0.0527778	0.846209
A01	123831400	123831499	0.188643	0.919981
A01	123838500	123838599	0	0.958333
A01	123915200	123915299	0.0113636	0.979167
A01	123919900	123919999	0.0263889	0.808571
A01	123920000	123920099	0	0.618056
A01	124371800	124371899	0.0121228	0.537382
A01	124390700	124390799	0.0239687	0.798016
A01	124673300	124673399	0	1
A01	124751800	124751899	0.330579	0.979701
A01	124892400	124892499	0.005	0.705574
A01	124896200	124896299	0.00735294	0.984375
A01	124899700	124899799	0.268284	0.834059
A01	124906200	124906299	0	0.747773
A01	125027800	125027899	0.0123843	0.943592
A01	125142300	125142399	0	0.807901
A01	125232100	125232199	0.00694444	0.952632
A01	125232300	125232399	0	0.958333
A01	125241300	125241399	0.451176	0.979167
A01	125245200	125245299	0	0.594039
A01	125271100	125271199	0.00416667	0.807251
A01	125327300	125327399	0.00641026	0.775821
A01	125327600	125327699	0.00347222	0.55051
A01	125576300	125576399	0	0.96136
A01	125576500	125576599	0.0138889	0.977796
A01	125576800	125576899	0	0.985948
A01	125576900	125576999	0	0.978224
A01	125577800	125577899	0.0125	0.97684
A01	125596800	125596899	0.333333	0.984284
A01	125606200	125606299	0.151536	0.994792
A01	125630000	125630099	0.492647	1
A01	125632100	125632199	0.377165	0.953591
A01	125710800	125710899	0.407073	0.967863
A01	125726400	125726499	0.0110432	0.702207
A01	125808000	125808099	0.0239128	0.722033
A01	125837700	125837799	0	0.990385
A01	125951400	125951499	0.00833333	1
A01	125951800	125951899	0	0.976042
A01	126570600	126570699	0.454501	0.985176
A01	126626300	126626399	0.00555556	0.929885
A01	126646600	126646699	0.415385	0.983333
A01	126668800	126668899	0	0.986477
A01	126714200	126714299	0.256485	0.959942
A01	126801600	126801699	0.2	0.973214
A01	126801800	126801899	0.0303571	0.973611
A01	126809200	126809299	0.00888889	0.845286
A01	126819000	126819099	0	0.981456
A01	126827000	126827099	0.00694444	0.725446
A01	126834400	126834499	0	0.727083
A01	126834500	126834599	0	0.861905
A01	126834600	126834699	0	0.939236
A01	126834700	126834799	0	0.647917
A01	126836900	126836999	0.0231665	0.942135
A01	126841400	126841499	0.00892857	0.994318
A01	126849900	126849999	0.281723	0.919855
A01	126874200	126874299	0	0.704545
A01	126878100	126878199	0	0.984375
A01	126891900	126891999	0	0.639579
A01	127170000	127170099	0.00625	0.535589
A01	127410800	127410899	0.3205	0.878617
A01	127774600	127774699	0.0161713	0.966192
A01	127775200	127775299	0.0116186	0.703062
A01	127775300	127775399	0.0078125	0.947917
A01	127794300	127794399	0.00625	0.961477
A01	127838100	127838199	0.132843	0.944049
A01	128036900	128036999	0.0162324	0.636243
A01	128133100	128133199	0.02	0.9079
A01	128184100	128184199	0.00317728	0.561018
A01	128218000	128218099	0.0357143	0.560842
A01	128289300	128289399	0.187061	0.928856
A01	128348300	128348399	0	0.69209
A01	128571700	128571799	0	0.772453
A01	128603100	128603199	0	0.966856
A01	128654700	128654799	0.230333	0.931535
A01	128660200	128660299	0.0272904	0.799494
A01	128662400	128662499	0.0224982	0.787039
A01	128673000	128673099	0	0.848787
A01	128678200	128678299	0.0222222	0.954922
A01	128731200	128731299	0	1
A01	128732200	128732299	0.0133166	0.911552
A01	128914700	128914799	0.0125	0.939426
A01	129382300	129382399	0.0227273	0.92381
A01	129397600	129397699	0.00320513	0.957181
A01	129398600	129398699	0	0.85268
A01	129409000	129409099	0.0149123	0.925893
A01	129418700	129418799	0	0.970577
A01	129440600	129440699	0	0.994048
A01	129440700	129440799	0.333333	0.965812
A01	129440900	129440999	0	0.994737
A01	129441000	129441099	0.00892857	0.943857
A01	129441100	129441199	0.382773	0.974666
A01	129441200	129441299	0	0.511533
A01	129441600	129441699	0.0307089	0.960069
A01	129886600	129886699	0.0178571	0.965385
A01	129979700	129979799	0.0208333	0.9875
A01	130017600	130017699	0.00735294	0.600231
A01	130280200	130280299	0.0133929	0.727778
A01	130819700	130819799	0	0.955212
A01	131047200	131047299	0.0175595	0.93765
A01	131047300	131047399	0.0165344	0.658818
A01	131130400	131130499	0.461022	0.99537
A01	132602100	132602199	0	0.968452
A01	132602300	132602399	0.339617	0.954073
A01	132650500	132650599	0.0752696	0.917786
A01	132663000	132663099	0.207933	0.850019
A01	132669600	132669699	0.261569	0.938285
A01	132670100	132670199	0.00416667	0.591809
A01	132672500	132672599	0.0138889	0.963688
A01	132980200	132980299	0.0113872	0.559415
A01	133069800	133069899	0.475694	0.988636
A01	133074500	133074599	0.321528	0.979167
A01	133167500	133167599	0	0.972957
A01	133190100	133190199	0.0147436	0.647894
A01	133190600	133190699	0	0.568782
A01	133191100	133191199	0.325758	0.924263
A01	133194000	133194099	0	0.536746
A01	133360500	133360599	0.0135582	0.962316
A01	133525200	133525299	0.00420168	0.562763
A01	133665800	133665899	0	0.646825
A01	133993100	133993199	0	0.991667
A01	133993600	133993699	0	0.988889
A01	133996600	133996699	0	0.886518
A01	134776700	134776799	0.00961538	0.950826
A01	134795500	134795599	0.294778	0.954455
A01	134809000	134809099	0	0.714797
A01	134847400	134847499	0.0131579	0.80601
A01	134866100	134866199	0.00595238	0.972763
A01	134878500	134878599	0	0.958333
A01	134892800	134892899	0	0.597059
A01	134902900	134902999	0.00961538	0.807858
A01	134922400	134922499	0	0.957308
A01	134932800	134932899	0.0143995	0.587955
A01	134936600	134936699	0	0.942708
A01	134949700	134949799	0.3521	0.973378
A01	134949900	134949999	0.0115242	0.678768
A01	135002100	135002199	0.402456	0.956076
A01	135013600	135013699	0	0.962363
A01	135059600	135059699	0.0386905	0.596474
A01	135078800	135078899	0.0190351	0.971163
A01	135097000	135097099	0	0.519973
A01	135101300	135101399	0	0.956611
A01	135101400	135101499	0	0.98911
A01	135108800	135108899	0.025	0.958333
A01	135113500	135113599	0	0.977273
A01	135113800	135113899	0	0.977778
A01	135114900	135114999	0	0.653704
A01	135115000	135115099	0.00713848	0.649418
A01	135117700	135117799	0.00972222	0.615873
A01	135118600	135118699	0	0.992857
A01	135137200	135137299	0.107585	0.931067
A01	135200000	135200099	0.205013	0.958247
A01	135200300	135200399	0.134652	0.869076
A01	135200400	135200499	0.00543478	0.953758
A01	135208000	135208099	0	0.994792
A01	135214900	135214999	0	0.72849
A01	135220700	135220799	0	0.966667
A01	135221800	135221899	0.00925926	0.638258
A01	135226400	135226499	0.0125313	0.983631
A01	135256200	135256299	0.451942	0.966521
A01	135256800	135256899	0.00757576	0.952662
A01	135270200	135270299	0.0147059	0.91808
A01	135271200	135271299	0.207692	0.992857
A01	135274600	135274699	0	0.96512
A01	135301400	135301499	0.479167	0.991667
A01	135331900	135331999	0.0187334	0.993056
A01	135344700	135344799	0	0.929167
A01	135344900	135344999	0.293651	0.836503
A01	135346700	135346799	0.453064	1
A01	135381200	135381299	0	0.56044
A01	135382200	135382299	0.00520833	0.666667
A01	135382700	135382799	0	0.982065
A01	135382800	135382899	0	0.948458
A01	135383800	135383899	0.479708	0.991071
A01	135387400	135387499	0	0.960511
A01	135387500	135387599	0.00490196	0.953003
A01	135387600	135387699	0	0.992647
A01	135390900	135390999	0	0.619697
A01	135391100	135391199	0	0.940972
A01	135400800	135400899	0.288889	0.900534
A01	135401000	135401099	0	1
A01	135413500	135413599	0	0.967361
A01	135413800	135413899	0.00892857	0.835991
A01	135414700	135414799	0.00568182	0.923383
A01	135428700	135428799	0	0.690475
A01	135429000	135429099	0	0.623864
A01	135469000	135469099	0.0166667	0.758333
A01	135469600	135469699	0	0.89881
A01	135469800	135469899	0.469406	1
A01	135474900	135474999	0.00833333	0.961648
A01	135479700	135479799	0	0.661211
A01	135479800	135479899	0.0180672	0.947444
A01	135544900	135544999	0.0235043	0.798836
A01	135545500	135545599	0.230952	0.965686
A01	135545800	135545899	0.093648	0.987229
A01	135562500	135562599	0	0.980159
A01	135597600	135597699	0	0.977083
A01	135602100	135602199	0	0.878329
A01	135609800	135609899	0.00367647	0.977074
A01	135620700	135620799	0.00714286	0.584444
A01	135634500	135634599	0	0.968269
A01	135651400	135651499	0	0.544734
A01	135653600	135653699	0.4875	1
A01	135664400	135664499	0.305556	0.947673
A01	135664700	135664799	0.00892857	0.929968
A01	135664800	135664899	0.0089591	0.98444
A01	135683400	135683499	0.0113636	0.982143
A01	135691000	135691099	0.0208333	0.972413
A01	135743100	135743199	0.336367	0.929703
A01	135746200	135746299	0.0756944	0.598944
A01	135783200	135783299	0.00378788	0.742845
A01	135793500	135793599	0.228333	0.962667
A01	135793600	135793699	0.25	0.992647
A01	135851400	135851499	0.0168367	0.97355
A01	135953300	135953399	0.0447205	0.612561
A01	136052500	136052599	0.0672188	0.857762
A01	136056300	136056399	0.00935374	0.771487
A01	136109900	136109999	0	0.9625
A01	136129200	136129299	0	0.954762
A01	136133700	136133799	0.479687	1
A01	136138500	136138599	0.00694444	0.912781
A01	136140000	136140099	0	0.955208
A01	136207000	136207099	0	0.819645
A01	136207200	136207299	0.020962	0.911301
A01	136209200	136209299	0.0479784	0.595498
A01	136220900	136220999	0.00892857	0.634059
A01	136221000	136221099	0.0078125	0.660573
A01	136236100	136236199	0.338068	0.957652
A01	136243800	136243899	0.00759144	0.976314
A01	136257500	136257599	0.0030303	0.533225
A01	136270700	136270799	0.0985119	0.801454
A01	136352400	136352499	0.457603	0.979688
A01	136431900	136431999	0.0680716	0.749913
A01	136443800	136443899	0.238503	0.961379
A01	136531500	136531599	0.00219298	0.544497
A01	136584800	136584899	0.00568182	0.971875
A01	137364400	137364499	0.0151515	0.65625
A01	137368100	137368199	0	0.653692
A01	137403600	137403699	0.00595238	0.566964
A01	137412700	137412799	0	0.992188
A01	137584400	137584499	0.0130208	0.586051
A01	137584500	137584599	0.0143914	0.648904
A01	137967900	137967999	0.0108101	0.905601
A01	137971000	137971099	0	0.583322
A01	138004500	138004599	0.175185	0.942146
A01	138007800	138007899	0.0243845	0.617696
A01	138215800	138215899	0	0.748849
A01	138310000	138310099	0	0.801785
A01	138647000	138647099	0.238017	0.994048
A01	138695000	138695099	0	0.971154
A01	138697700	138697799	0	0.633804
A01	138725100	138725199	0	0.7875
A01	138727400	138727499	0.00378788	0.654762
A01	138762600	138762699	0.403333	0.960306
A01	138841200	138841299	0.343611	0.970675
A01	138903000	138903099	0	0.974598
A01	138903100	138903199	0	1
A01	138903200	138903299	0	0.990833
A01	138903400	138903499	0	0.996212
A01	138903500	138903599	0.00416667	0.957795
A01	138903600	138903699	0	0.958446
A01	138903800	138903899	0	0.958476
A01	139018700	139018799	0.00833333	0.966856
A01	139033400	139033499	0	0.978037
A01	139112400	139112499	0	0.9875
A01	139115200	139115299	0.470833	0.995
A01	139417900	139417999	0.0939479	0.97109
A01	139418200	139418299	0.0899221	0.97857
A01	139418300	139418399	0.387373	0.974493
A01	139419000	139419099	0.00446429	0.95665
A01	139419100	139419199	0	0.957104
A01	139419400	139419499	0.0155075	0.949089
A01	139419500	139419599	0	1
A01	139419600	139419699	0.0291005	0.976293
A01	139858600	139858699	0.00568182	0.728646
A01	139921800	139921899	0	0.921787
A01	139924300	139924399	0.00595238	0.682457
A01	139924400	139924499	0.0268038	0.769559
A01	139968900	139968999	0.0447096	0.657508
A01	140176200	140176299	0.321906	0.982008
A01	140240500	140240599	0.0391667	0.976607
A01	140428700	140428799	0.275816	0.959928
A01	140428800	140428899	0.010101	0.588667
A01	140762500	140762599	0	0.787345
A01	140762600	140762699	0	0.885417
A01	140771800	140771899	0	0.928236
A01	140789800	140789899	0.265625	0.957572
A01	140792200	140792299	0	0.905208
A01	140793300	140793399	0.00659938	0.975315
A01	140807300	140807399	0.0387696	0.596743
A01	140809200	140809299	0	1
A01	140854800	140854899	0.39899	0.984205
A01	140865700	140865799	0.0216161	0.961448
A01	140898500	140898599	0.417035	0.926245
A01	140899400	140899499	0	0.676966
A01	140917400	140917499	0.00287356	0.947536
A01	140938800	140938899	0	1
A01	140971700	140971799	0.00555556	0.787864
A01	140985000	140985099	0.00833333	0.634167
A01	140985600	140985699	0.00809717	0.971094
A01	141087100	141087199	0	0.648674
A01	141093100	141093199	0.00480769	0.912167
A01	141103400	141103499	0	0.749034
A01	141103500	141103599	0.00462963	0.592361
A01	141121200	141121299	0.254496	0.878872
A01	141231600	141231699	0.37922	0.968626
A01	141299800	141299899	0	0.995614
A01	141367200	141367299	0.011489	0.860974
A01	141400500	141400599	0.318182	0.985532
A01	141426500	141426599	0.00665266	0.711332
A01	141426900	141426999	0	0.644345
A01	141427000	141427099	0.0125	0.983333
A01	141472300	141472399	0	0.580784
A01	141477200	141477299	0	0.604348
A01	141501200	141501299	0.0194973	0.708476
A01	141589000	141589099	0.292644	0.948343
A01	141591600	141591699	0.00757576	0.630073
A01	141594600	141594699	0.0108902	0.525767
A01	141599700	141599799	0.00192308	0.975842
A01	141871200	141871299	0.0385147	0.689401
A01	142849100	142849199	0.00431034	0.667096
A01	143108800	143108899	0.00568182	0.712582
A01	143320100	143320199	0.0324405	0.950595
A01	144616400	144616499	0	0.684751
A01	144641300	144641399	0.095384	0.772165
A01	144814600	144814699	0.0179507	0.589105
A01	144818300	144818399	0	0.898552
A01	144818400	144818499	0.00892857	0.933301
A01	145117000	145117099	0	0.974109
A01	145142700	145142799	0.0722807	0.938731
A01	145186900	145186999	0.00657895	0.973958
A01	145277600	145277699	0	0.908532
A01	145278400	145278499	0.0176923	0.74057
A01	145280800	145280899	0	0.991071
A01	145281600	145281699	0	0.633176
A01	145284800	145284899	0.00568182	0.742188
A01	145304500	145304599	0.00961538	0.543249
A01	145399000	145399099	0	0.670759
A01	145406600	145406699	0.00657895	0.991667
A01	145407000	145407099	0	0.986695
A01	146580300	146580399	0.320412	0.875584
A01	147104200	147104299	0.00625	1
A02	698000	698099	0.333333	0.976157
A02	845300	845399	0.0078125	0.581389
A02	951700	951799	0.00707384	0.943531
A02	951800	951899	0	0.829957
A02	1031900	1031999	0	0.938636
A02	1032000	1032099	0.007289	0.98593
A02	1068000	1068099	0.307158	0.969439
A02	1228000	1228099	0.00657895	0.992647
A02	1464700	1464799	0.174551	0.978726
A02	1484100	1484199	0.0578946	0.854987
A02	1485900	1485999	0.0489583	0.615237
A02	1486000	1486099	0.300758	0.981944
A02	1486300	1486399	0.00758272	0.746212
A02	1733700	1733799	0.268232	0.989254
A02	1970600	1970699	0.459375	0.973214
A02	1972800	1972899	0.00625	0.91652
A02	2033000	2033099	0	0.815942
A02	2033200	2033299	0	0.916757
A02	2033400	2033499	0.0101939	0.928145
A02	2039800	2039899	0	0.956282
A02	2039900	2039999	0	0.906264
A02	2040000	2040099	0	0.906951
A02	2080500	2080599	0.00568182	0.738505
A02	2080700	2080799	0	0.765468
A02	2080800	2080899	0.00694444	0.866682
A02	2263500	2263599	0	0.957751
A02	2309700	2309799	0.00960145	0.918741
A02	2510000	2510099	0.380399	0.97619
A02	2510800	2510899	0.00915751	0.556006
A02	2510900	2510999	0.0078125	0.975334
A02	2865000	2865099	0.0322432	0.906358
A02	2927300	2927399	0.00238095	0.967262
A02	2927400	2927499	0.0162879	0.971814
A02	3015300	3015399	0	0.940707
A02	3020800	3020899	0.00438596	0.950237
A02	3105500	3105599	0	0.556218
A02	3526700	3526799	0.246181	0.956064
A02	3526800	3526899	0.00833333	0.979283
A02	3526900	3526999	0.00551994	0.966516
A02	3527200	3527299	0	0.979968
A02	3527300	3527399	0	0.946741
A02	3527800	3527899	0	0.980556
A02	3528200	3528299	0.0114286	0.967776
A02	3528600	3528699	0	0.958322
A02	3528700	3528799	0.0113636	0.989583
A02	3528800	3528899	0.150521	0.97848
A02	3529100	3529199	0	0.990461
A02	3529200	3529299	0.0108696	0.994565
A02	4904700	4904799	0.0135417	0.963184
A02	4904900	4904999	0	0.854567
A02	4995300	4995399	0	0.659721
A02	5261600	5261699	0.0252894	0.655891
A02	5398800	5398899	0	0.933874
A02	5420900	5420999	0.0360043	0.992188
A02	5425200	5425299	0.353241	0.952979
A02	5546800	5546899	0.209448	0.979818
A02	5744600	5744699	0.43194	0.986217
A02	6223100	6223199	0.14864	0.977454
A02	6324800	6324899	0.00833333	0.991667
A02	6351200	6351299	0.0473832	0.97182
A02	6546500	6546599	0.00694444	0.657627
A02	6667700	6667799	0.00555556	0.644471
A02	6779900	6779999	0.0119048	0.62123
A02	6926500	6926599	0.00625	0.643348
A02	7083400	7083499	0.0269765	0.919643
A02	7083500	7083599	0.0933519	0.947769
A02	7125400	7125499	0	0.603953
A02	7131100	7131199	0.0101461	0.841115
A02	7131300	7131399	0.196185	0.979515
A02	7185400	7185499	0.0134943	0.975248
A02	7185500	7185599	0	0.949405
A02	7185900	7185999	0.015625	0.9625
A02	7186000	7186099	0.0399832	0.96506
A02	7186200	7186299	0.0688725	0.872412
A02	7186300	7186399	0.0201389	0.938196
A02	7186400	7186499	0.0267316	0.891042
A02	7186900	7186999	0.01	0.90904
A02	7276700	7276799	0.104861	0.626398
A02	7454100	7454199	0.252668	0.967504
A02	7562400	7562499	0.414204	0.973214
A02	7575700	7575799	0.210336	0.753644
A02	7902500	7902599	0.130357	0.966667
A02	8023800	8023899	0	0.545139
A02	8305400	8305499	0.177051	0.901476
A02	8466800	8466899	0.290904	0.976732
A02	8492300	8492399	0.00555556	0.970103
A02	8666800	8666899	0.093337	0.787896
A02	8867200	8867299	0.005	0.987202
A02	8867400	8867499	0.0262446	0.987839
A02	9069600	9069699	0	0.96131
A02	9093200	9093299	0.00892857	1
A02	9252300	9252399	0.216353	0.93766
A02	9252400	9252499	0.212419	0.967708
A02	9562200	9562299	0	0.767965
A02	9653200	9653299	0.0147059	0.963636
A02	9918400	9918499	0.336111	0.853343
A02	10203900	10203999	0.0132215	0.950546
A02	11162000	11162099	0.0178571	0.980429
A02	11169100	11169199	0	0.531043
A02	12257800	12257899	0.283246	0.976667
A02	13040200	13040299	0.117439	0.975
A02	13040400	13040499	0.13403	0.963996
A02	13041900	13041999	0.252064	0.990909
A02	13043500	13043599	0.127434	0.97875
A02	13044300	13044399	0.192664	0.965385
A02	14106700	14106799	0.0116342	0.803656
A02	14229900	14229999	0.471418	0.981192
A02	14939600	14939699	0	0.964949
A02	14939700	14939799	0.00520833	0.939103
A02	15437500	15437599	0.0822466	0.831732
A02	15503300	15503399	0.181327	0.941605
A02	15503600	15503699	0.0344123	0.848093
A02	15593300	15593399	0.206149	0.971546
A02	15870300	15870399	0	0.977335
A02	16031500	16031599	0.0148413	0.879497
A02	16033200	16033299	0.0300926	0.994048
A02	16046200	16046299	0.286517	0.944314
A02	16893000	16893099	0.158929	0.97063
A02	16939300	16939399	0.0179404	0.547588
A02	17221300	17221399	0.0109127	0.962558
A02	17222100	17222199	0.221995	0.980769
A02	17222600	17222699	0.0138889	0.983004
A02	17223100	17223199	0.470486	0.985185
A02	17603800	17603899	0.169118	0.838657
A02	17643700	17643799	0	0.972624
A02	18153700	18153799	0.0125	0.558804
A02	18296900	18296999	0.477083	0.985703
A02	18449800	18449899	0.0424922	0.757012
A02	18505600	18505699	0	0.81131
A02	18781900	18781999	0	0.976562
A02	18786300	18786399	0.0104167	0.910423
A02	19008100	19008199	0.408898	0.945087
A02	19008800	19008899	0	0.716331
A02	19008900	19008999	0.00555556	0.874045
A02	19162900	19162999	0.119547	0.647604
A02	19208100	19208199	0.225694	0.934293
A02	19209800	19209899	0.466518	0.989583
A02	19213900	19213999	0	0.90749
A02	19919900	19919999	0.41625	0.957832
A02	20185100	20185199	0	0.738074
A02	20185200	20185299	0	0.988636
A02	20218700	20218799	0	0.835852
A02	20219300	20219399	0	0.964286
A02	20252400	20252499	0.00961538	0.757793
A02	20321000	20321099	0.140523	0.962798
A02	20339800	20339899	0.20986	0.965535
[truncated: 27,344 more rows]

## Sheet: CG_hypo_DRMs
Chromosome	Start	Stop	Gr/Ga mCG level	A2D5 mCG level
A01	329200	329299	0.921131	0.25
A01	479000	479099	0.975878	0.0102425
A01	577600	577699	0.93136	0.0414299
A01	648000	648099	0.972382	0
A01	648300	648399	0.590455	0.00769231
A01	648500	648599	0.977022	0.0151786
A01	661300	661399	0.721415	0.0162751
A01	677900	677999	1	0
A01	714900	714999	0.922701	0.00657895
A01	720300	720399	0.565897	0.00714286
A01	769300	769399	0.965165	0.181944
A01	829400	829499	0.527857	0
A01	830700	830799	0.96627	0.4
A01	843800	843899	0.947321	0.015625
A01	860700	860799	0.949715	0.0119048
A01	903000	903099	0.943876	0.00790043
A01	1015700	1015799	0.894303	0.0232919
A01	1019500	1019599	0.566362	0.0164044
A01	1158500	1158599	0.960566	0.323845
A01	1162100	1162199	0.657895	0.00833333
A01	1163100	1163199	0.651389	0.0166667
A01	1280100	1280199	0.818452	0.0142857
A01	1295500	1295599	0.833421	0.0182473
A01	1306300	1306399	0.797947	0.00694444
A01	1404400	1404499	0.705213	0
A01	1421200	1421299	0.772933	0.149011
A01	1472800	1472899	0.926365	0.32482
A01	1524600	1524699	0.644176	0.00438596
A01	1789800	1789899	0.638562	0.00555556
A01	1896500	1896599	0.959821	0.0104167
A01	1898800	1898899	0.946546	0
A01	1915000	1915099	0.973735	0.100253
A01	1940200	1940299	0.56268	0
A01	1956600	1956699	0.964038	0
A01	1980300	1980399	0.989583	0.474018
A01	1991900	1991999	0.61707	0.00694444
A01	1994000	1994099	0.993421	0.00961538
A01	1994300	1994399	1	0.324074
A01	1995100	1995199	0.97399	0.146592
A01	1995200	1995299	0.977049	0
A01	2087200	2087299	0.959325	0.00833333
A01	2100900	2100999	0.966977	0
A01	2101000	2101099	0.984425	0
A01	2101100	2101199	0.993056	0.0185185
A01	2148500	2148599	0.621778	0
A01	2155100	2155199	0.94375	0
A01	2163300	2163399	0.900032	0
A01	2213700	2213799	0.969444	0
A01	2241100	2241199	0.565449	0
A01	2256500	2256599	0.975832	0.00333333
A01	2296900	2296999	0.944609	0.0119048
A01	2354300	2354399	0.964286	0.0125
A01	2366200	2366299	0.984979	0.119
A01	2495900	2495999	0.955988	0.383718
A01	2560400	2560499	0.6	0.025
A01	2563100	2563199	1	0
A01	2682200	2682299	0.983409	0.333333
A01	2703800	2703899	0.979167	0.0104167
A01	2710000	2710099	0.978324	0.475
A01	2746200	2746299	0.902746	0.0261343
A01	2764600	2764699	0.814138	0.233301
A01	2772600	2772699	1	0
A01	2819400	2819499	0.836438	0
A01	2842300	2842399	0.981085	0.0128205
A01	2892700	2892799	0.962894	0.318182
A01	2895000	2895099	0.502976	0
A01	2902800	2902899	0.847411	0.0138889
A01	2928600	2928699	0.567186	0
A01	2949300	2949399	0.903333	0.00666667
A01	2951600	2951699	0.927083	0.142857
A01	2970900	2970999	0.965132	0.0125
A01	3010600	3010699	0.9875	0.182576
A01	3019700	3019799	0.640353	0.0208333
A01	3029300	3029399	0.925409	0.00625
A01	3029400	3029499	0.986765	0.00462963
A01	3037900	3037999	0.933692	0.0205711
A01	3052200	3052299	0.875248	0.0138889
A01	3071700	3071799	0.979167	0.447329
A01	3121700	3121799	0.99	0.375
A01	3122500	3122599	0.740524	0.207143
A01	3126500	3126599	0.985445	0
A01	3132300	3132399	0.954435	0
A01	3132500	3132599	0.97348	0.00367647
A01	3154000	3154099	0.980921	0
A01	3694900	3694999	0.955824	0.0130348
A01	3722000	3722099	1	0.480556
A01	3906700	3906799	0.987558	0.455729
A01	5156900	5156999	0.760492	0.0135234
A01	5687800	5687899	0.97096	0.00757576
A01	5687900	5687999	0.983032	0
A01	5688600	5688699	0.940831	0
A01	5688800	5688899	0.935268	0
A01	5689000	5689099	0.949911	0
A01	5689100	5689199	0.955308	0.00555556
A01	6163700	6163799	0.949104	0.446986
A01	6203700	6203799	0.557134	0
A01	6912900	6912999	0.88524	0.00555556
A01	7376500	7376599	0.94312	0.320513
A01	7377400	7377499	0.975298	0.015625
A01	8121200	8121299	0.660714	0
A01	8669700	8669799	0.990196	0.0128205
A01	8669900	8669999	0.985212	0.0088848
A01	8670100	8670199	0.986111	0
A01	8670200	8670299	0.984135	0.0174279
A01	8670300	8670399	0.983333	0.011489
A01	8670400	8670499	0.979167	0
A01	8671000	8671099	0.989583	0.105407
A01	8671100	8671199	0.961111	0.0104167
A01	8763500	8763599	1	0.481734
A01	8793200	8793299	0.513889	0
A01	8795500	8795599	0.964444	0.00735294
A01	9304700	9304799	0.961626	0.210431
A01	9313200	9313299	0.979708	0.463996
A01	9568000	9568099	0.609483	0.00641026
A01	10169200	10169299	0.698147	0
A01	11049500	11049599	0.947634	0.00595238
A01	11172200	11172299	0.974826	0
A01	11323300	11323399	0.842737	0.00510204
A01	11323600	11323699	0.663016	0.00520833
A01	11324000	11324099	0.981061	0.00595238
A01	11376800	11376899	0.54821	0
A01	11897800	11897899	0.982186	0.033065
A01	12025500	12025599	0.535828	0.0140152
A01	12584600	12584699	0.933897	0
A01	12721100	12721199	0.926624	0.324979
A01	12756600	12756699	0.982143	0.333333
A01	12964900	12964999	0.953914	0.346303
A01	12986700	12986799	0.644443	0
A01	13061900	13061999	0.793333	0
A01	13131600	13131699	0.671875	0
A01	13152400	13152499	0.977611	0.0176893
A01	13465200	13465299	0.95742	0.00431034
A01	14586200	14586299	0.981244	0.00347222
A01	14587600	14587699	0.991667	0
A01	14587800	14587899	0.947421	0.00892857
A01	14587900	14587999	0.948298	0
A01	14588400	14588499	0.971668	0
A01	14588500	14588599	0.915191	0.0113636
A01	15143100	15143199	0.771264	0.0175654
A01	15353000	15353099	0.819147	0
A01	15353300	15353399	0.725935	0.0137821
A01	15767300	15767399	0.502885	0
A01	16433200	16433299	0.981013	0.264493
A01	16433300	16433399	0.978991	0.00911458
A01	16433500	16433599	0.942629	0.0841072
A01	16433600	16433699	0.996324	0.0176263
A01	18212900	18212999	0.909398	0.0104895
A01	18341800	18341899	1	0.0373932
A01	18341900	18341999	0.951389	0.331584
A01	18632100	18632199	0.700199	0.00462963
A01	18935300	18935399	0.78341	0.00634615
A01	19124400	19124499	0.60002	0.014881
A01	19209400	19209499	0.990385	0
A01	19284200	19284299	0.890625	0.0113636
A01	19807500	19807599	0.667125	0
A01	19967900	19967999	0.693696	0.016572
A01	20046300	20046399	0.969704	0.405867
A01	20543000	20543099	0.91834	0.310825
A01	21860500	21860599	0.946726	0
A01	21914100	21914199	0.992188	0.297173
A01	21920900	21920999	1	0
A01	21924200	21924299	0.989236	0.323611
A01	21925200	21925299	0.645202	0
A01	21931100	21931199	0.982143	0.0110544
A01	21931500	21931599	1	0.0178571
A01	21935800	21935899	0.97306	0.282436
A01	22245200	22245299	0.679167	0.00490196
A01	22579100	22579199	0.65972	0
A01	22661800	22661899	1	0.477885
A01	22997500	22997599	0.962912	0
A01	22997600	22997699	0.973906	0.0145202
A01	25431000	25431099	0.971023	0
A01	25435300	25435399	1	0.479687
A01	25435500	25435599	0.992647	0.466058
A01	25439900	25439999	0.979167	0.0243056
A01	25522500	25522599	0.946429	0.015625
A01	25818000	25818099	1	0.0351055
A01	25818100	25818199	0.948611	0
A01	25818200	25818299	0.965385	0.00961538
A01	25840700	25840799	0.898059	0.0214648
A01	25905600	25905699	0.622817	0.0168269
A01	26144900	26144999	0.990179	0.411688
A01	26303300	26303399	0.964331	0
A01	26457100	26457199	0.980159	0
A01	26628200	26628299	0.956189	0
A01	26631500	26631599	0.992188	0.481771
A01	26632700	26632799	0.9875	0
A01	26709300	26709399	0.936031	0.237843
A01	26709400	26709499	0.931124	0
A01	26866900	26866999	0.507292	0
A01	26868800	26868899	0.666667	0.00833333
A01	27286100	27286199	0.818169	0.0166667
A01	27461000	27461099	0.990196	0.0727328
A01	27604600	27604699	0.966521	0
A01	28013300	28013399	0.728571	0
A01	28018800	28018899	0.944111	0.147841
A01	28029900	28029999	0.93982	0.00657895
A01	28310000	28310099	0.973359	0.407695
A01	28310100	28310199	0.940414	0.0104167
A01	28407100	28407199	0.967128	0
A01	28407200	28407299	0.865985	0
A01	28411000	28411099	0.98254	0.138194
A01	28632600	28632699	0.985243	0.0664062
A01	28632700	28632799	0.948867	0.00595238
A01	28633200	28633299	0.986111	0
A01	28633300	28633399	0.980159	0.0319784
A01	28691000	28691099	0.971019	0.00942127
A01	28691300	28691399	0.995	0.00243902
A01	28691500	28691599	0.962798	0.337938
A01	28696500	28696599	0.989583	0.482346
A01	28719700	28719799	0.992188	0.0208333
A01	28722800	28722899	0.984583	0.00833333
A01	28913400	28913499	0.985714	0.0275429
A01	29069800	29069899	0.805999	0.00480769
A01	29189100	29189199	0.9375	0
A01	29228800	29228899	0.507812	0
A01	29387600	29387699	0.947607	0.00480769
A01	30006500	30006599	0.988636	0
A01	30411800	30411899	0.979021	0.00892857
A01	30622100	30622199	0.986607	0.00446429
A01	30622200	30622299	0.970276	0.227004
A01	30622400	30622499	0.958623	0.234596
A01	30909800	30909899	0.571388	0.015625
A01	30924400	30924499	0.969167	0
A01	30965400	30965499	0.954344	0.0184524
A01	30972900	30972999	0.977957	0
A01	30973000	30973099	0.963068	0
A01	30974100	30974199	0.761012	0
A01	30974400	30974499	0.993421	0.0208333
A01	30990600	30990699	0.938301	0
A01	32270500	32270599	0.985243	0.479021
A01	32449000	32449099	0.976136	0
A01	32935800	32935899	0.826091	0.0186476
A01	32935900	32935999	0.802359	0
A01	32936000	32936099	0.891224	0.00378788
A01	33221900	33221999	0.974108	0.239545
A01	33867000	33867099	0.976496	0.462885
A01	34359300	34359399	0.935532	0.0138889
A01	34639100	34639199	0.988613	0.0495536
A01	34701400	34701499	0.990385	0.470116
A01	34707500	34707599	0.529983	0.00694444
A01	34855500	34855599	0.825804	0
A01	34907100	34907199	0.77664	0.070522
A01	35028800	35028899	0.948528	0.429681
A01	35087800	35087899	0.957889	0.412626
A01	35223300	35223399	0.585804	0.00520833
A01	35386700	35386799	0.82974	0.318494
A01	35401600	35401699	0.979167	0
A01	35402000	35402099	0.961388	0
A01	35402100	35402199	0.991646	0
A01	35402500	35402599	0.979701	0
A01	35403300	35403399	0.991071	0.39507
A01	35452800	35452899	0.960417	0
A01	35763600	35763699	0.956768	0
A01	35894300	35894399	0.990385	0
A01	36136500	36136599	0.992647	0.477083
A01	36251600	36251699	0.969095	0.0103785
A01	36369400	36369499	0.989583	0.0213068
A01	36369600	36369699	0.952273	0
A01	36369700	36369799	0.991071	0
A01	36370500	36370599	0.981481	0.00694444
A01	36581300	36581399	0.967468	0.025
A01	36917400	36917499	0.829167	0.025
A01	37181100	37181199	0.944284	0.0078125
A01	37718100	37718199	0.514706	0.00520833
A01	38611900	38611999	0.549957	0.005
A01	38612000	38612099	0.934509	0
A01	38713300	38713399	0.988636	0.461648
A01	38838900	38838999	0.994048	0
A01	38839500	38839599	0.965359	0.0113636
A01	38839700	38839799	0.96131	0
A01	38840700	38840799	0.973958	0
A01	38840800	38840899	0.97476	0
A01	38841400	38841499	0.966518	0
A01	38962100	38962199	0.971379	0.0187365
A01	38962200	38962299	0.993333	0.00526316
A01	38962400	38962499	0.97598	0.00595238
A01	39075800	39075899	0.989583	0.00694444
A01	39105300	39105399	0.970651	0
A01	39293300	39293399	0.98989	0.00490196
A01	39553800	39553899	0.931101	0.00390625
A01	39754700	39754799	0.671588	0.0205729
A01	40407500	40407599	0.946405	0.015625
A01	40554400	40554499	0.98526	0.00934343
A01	40554800	40554899	0.749686	0
A01	41035900	41035999	0.947616	0.0833759
A01	41036000	41036099	0.844915	0.00625
A01	41419500	41419599	0.971496	0.0199731
A01	41454000	41454099	0.964758	0
A01	41492900	41492999	0.978571	0
A01	41510700	41510799	0.986111	0.433093
A01	41698000	41698099	0.981806	0
A01	41703000	41703099	0.985935	0.00892857
A01	41703100	41703199	0.991071	0.0104167
A01	41703300	41703399	0.985637	0.00595238
A01	41703700	41703799	0.977273	0
A01	41703900	41703999	0.982143	0
A01	41895700	41895799	0.964154	0
A01	41897900	41897999	0.857035	0.0774694
A01	41921900	41921999	0.98223	0
A01	41922100	41922199	0.987011	0.252589
A01	41928100	41928199	0.636381	0
A01	42276800	42276899	0.981113	0
A01	42277000	42277099	0.992647	0.00892857
A01	42304900	42304999	0.75968	0
A01	42608700	42608799	0.981225	0.00757576
A01	42609800	42609899	0.984722	0
A01	42846900	42846999	0.989286	0.469406
A01	42893100	42893199	0.973672	0
A01	43137400	43137499	0.986111	0.299582
A01	43137800	43137899	0.656873	0
A01	43312000	43312099	0.99375	0.0125
A01	43313100	43313199	1	0
A01	43313200	43313299	0.50235	0
A01	43344500	43344599	0.540107	0.0118932
A01	43787400	43787499	0.924946	0.0125
A01	43842800	43842899	0.773813	0.0263523
A01	44462500	44462599	0.972721	0.322303
A01	44480100	44480199	0.978004	0.0699405
A01	44814400	44814499	0.971252	0.0125
A01	45009100	45009199	0.99359	0
A01	45100900	45100999	0.995	0.00892857
A01	47297500	47297599	0.736111	0.169034
A01	47468400	47468499	0.509615	0
A01	47514700	47514799	0.733153	0.152255
A01	47681700	47681799	0.630997	0
A01	48251900	48251999	0.98913	0
A01	48357700	48357799	0.763445	0.207117
A01	48408700	48408799	1	0.0125
A01	48409100	48409199	0.966667	0
A01	48409400	48409499	0.96875	0.00625
A01	48489000	48489099	0.922878	0.0519886
A01	48528700	48528799	0.502604	0
A01	48529100	48529199	0.624443	0
A01	48529200	48529299	0.975997	0.00378788
A01	48533800	48533899	0.975198	0.445203
A01	48590600	48590699	0.844836	0.136905
A01	48609400	48609499	1	0.0392857
A01	48609500	48609599	0.991071	0.13631
A01	48609600	48609699	0.953571	0.128741
A01	48632600	48632699	0.511364	0
A01	48640000	48640099	0.992647	0.0104167
A01	48844900	48844999	0.951694	0.263616
A01	48867000	48867099	0.515625	0
A01	48875700	48875799	0.949107	0
A01	48941800	48941899	0.965352	0.137194
A01	49021500	49021599	0.977778	0.429167
A01	49151400	49151499	0.881067	0.360131
A01	49187800	49187899	0.520292	0
A01	49203400	49203499	0.975714	0
A01	49231300	49231399	1	0.0047619
A01	49255900	49255999	0.645833	0.0196759
A01	49256000	49256099	0.786012	0.00555556
A01	49408400	49408499	1	0
A01	49408500	49408599	0.601587	0.00769231
A01	49437300	49437399	0.991071	0.00735294
A01	49437400	49437499	0.973302	0
A01	49448500	49448599	0.991667	0.0208333
A01	49451000	49451099	1	0
A01	49498100	49498199	0.912171	0.0227273
A01	49534800	49534899	1	0.4
A01	49535900	49535999	0.972826	0.0152116
A01	49590300	49590399	0.955541	0.00694444
A01	49625700	49625799	0.948568	0.403861
A01	49633000	49633099	0.968489	0.454985
A01	49671000	49671099	0.957986	0
A01	49775900	49775999	0.963977	0.0138889
A01	49776400	49776499	0.706145	0.00416667
A01	49776500	49776599	0.994048	0.0125
A01	49776600	49776699	1	0
A01	49776700	49776799	0.769444	0
A01	49776900	49776999	0.988636	0
A01	49832600	49832699	0.981771	0.47476
A01	49904700	49904799	0.980147	0
A01	49904800	49904899	1	0
A01	50043100	50043199	0.924817	0.374256
A01	50058500	50058599	1	0.475694
A01	50100500	50100599	0.989583	0.480556
A01	50132600	50132699	0.989538	0.0102041
A01	50132800	50132899	0.973327	0
A01	50132900	50132999	0.975	0
A01	50133600	50133699	0.985532	0
A01	50133700	50133799	0.983333	0.00595998
A01	50134000	50134099	0.976821	0.00526316
A01	50134100	50134199	0.981151	0
A01	50139600	50139699	0.961767	0.015625
A01	50139700	50139799	0.950011	0
A01	50140400	50140499	0.97894	0
A01	50140500	50140599	0.976935	0
A01	50140600	50140699	0.934524	0.00420168
A01	50140700	50140799	0.941991	0
A01	50140800	50140899	0.985938	0.00892857
A01	50141200	50141299	0.979167	0
A01	50671400	50671499	0.909325	0.236991
A01	50922100	50922199	0.955983	0.403653
A01	51121200	51121299	0.986765	0
A01	51136800	51136899	1	0.0138889
A01	51137000	51137099	0.654726	0.0104167
A01	51137200	51137299	0.979532	0
A01	51137800	51137899	0.9875	0.379383
A01	51175300	51175399	0.9875	0.00297619
A01	51275900	51275999	0.683302	0.00274725
A01	51280600	51280699	0.956362	0.016627
A01	51297100	51297199	0.897642	0.0151654
A01	51298200	51298299	0.58381	0.025
A01	51309400	51309499	0.657584	0
A01	51323100	51323199	0.979688	0.46875
A01	51323400	51323499	1	0
A01	51681100	51681199	0.678212	0
A01	51700900	51700999	0.964715	0
A01	51721700	51721799	0.758185	0.25
A01	51773400	51773499	0.994444	0.00925926
A01	51774100	51774199	0.971208	0.00833333
A01	51818700	51818799	0.969643	0
A01	52272900	52272999	0.968056	0
A01	52570300	52570399	0.982738	0.0147059
A01	52570400	52570499	0.953997	0.0304426
A01	52570700	52570799	0.96875	0.0598605
A01	52570800	52570899	0.974242	0
A01	52850800	52850899	0.965851	0.00362319
A01	53762200	53762299	0.953084	0
A01	53764000	53764099	0.984375	0
A01	53861800	53861899	0.982143	0
A01	54960500	54960599	0.952477	0.0135281
A01	54960600	54960699	0.945732	0.00333333
A01	55067000	55067099	0.974747	0.0104167
A01	55167800	55167899	0.890066	0.00297619
A01	55628100	55628199	0.746066	0
A01	55629000	55629099	0.654514	0
A01	55631900	55631999	0.650198	0.00932401
A01	55744000	55744099	0.78153	0.254222
A01	55796100	55796199	0.900069	0
A01	56215700	56215799	0.791527	0
A01	56250200	56250299	0.968863	0.458107
A01	56305300	56305399	0.545404	0
A01	56319700	56319799	0.977183	0.00416667
A01	56357500	56357599	0.988636	0.473958
A01	56382000	56382099	0.585714	0
A01	58162700	58162799	0.960684	0.343901
A01	58634400	58634499	0.956611	0.313492
A01	58713900	58713999	0.934704	0.337963
A01	58785100	58785199	0.523504	0
A01	58795200	58795299	0.768769	0.0920139
A01	58795300	58795399	0.967481	0.1624
A01	58920700	58920799	0.932625	0
A01	58970200	58970299	0.597917	0.00384615
A01	58973700	58973799	0.645611	0
A01	58994500	58994599	1	0
A01	58994900	58994999	0.99359	0
A01	59020500	59020599	0.989583	0
A01	59082900	59082999	0.73911	0.0197615
A01	59174900	59174999	0.955952	0
A01	59175000	59175099	1	0.0198529
A01	59267100	59267199	0.946966	0.0208333
A01	59267200	59267299	0.994048	0.0993953
A01	59410100	59410199	0.678728	0
A01	60077000	60077099	0.867749	0.00657895
A01	60096000	60096099	0.550121	0.00595238
A01	60215200	60215299	0.562863	0
A01	60215400	60215499	0.730779	0.00625
A01	61623400	61623499	0.968727	0
A01	61623700	61623799	0.938869	0
A01	61624000	61624099	0.648395	0.00595238
A01	61846300	61846399	0.993056	0
A01	61846500	61846599	0.982867	0
A01	62099700	62099799	0.979762	0
A01	62100100	62100199	0.53125	0
A01	62325900	62325999	0.952034	0
A01	62489200	62489299	0.941983	0.365194
A01	62539800	62539899	0.947111	0.386547
A01	63609200	63609299	0.968859	0.0166667
A01	63795100	63795199	0.987103	0.455303
A01	64312800	64312899	0.858406	0.0138889
A01	64312900	64312999	0.899998	0.0167411
A01	64516500	64516599	0.922123	0.0201389
A01	64533300	64533399	0.985714	0.00555556
A01	64533400	64533499	0.967065	0.00892857
A01	64556400	64556499	0.995536	0.0145833
A01	64557500	64557599	0.946991	0
A01	64558100	64558199	0.989583	0
A01	64602600	64602699	0.916667	0.0113636
A01	64602900	64602999	0.98344	0.0125
A01	64649200	64649299	0.518544	0
A01	64668500	64668599	0.976687	0
A01	64668600	64668699	0.846787	0
A01	64669900	64669999	0.891007	0.132205
A01	64681300	64681399	0.878064	0.254738
A01	64717800	64717899	0.991667	0.0198529
A01	64718000	64718099	0.967014	0.0140625
A01	64718100	64718199	0.979995	0.0110577
A01	64718200	64718299	1	0
A01	64859100	64859199	0.520147	0
A01	64900700	64900799	0.950815	0.0367468
A01	64929000	64929099	0.959912	0.0378089
A01	64929500	64929599	0.992424	0
A01	64936000	64936099	0.980777	0.25
A01	64980600	64980699	0.988636	0
A01	65251400	65251499	0.979101	0
A01	65255500	65255599	0.970353	0
A01	65337100	65337199	0.898521	0
A01	65359300	65359399	0.974674	0.00555556
A01	65420800	65420899	0.983699	0.0125
A01	65420900	65420999	0.984606	0.0376984
A01	65764600	65764699	0.909261	0.0225694
A01	65943300	65943399	0.658333	0
A01	65964900	65964999	0.97714	0
A01	66029900	66029999	0.990192	0
A01	66030000	66030099	0.985863	0.0914911
A01	66257300	66257399	0.973463	0.0997981
A01	66303800	66303899	0.996429	0.26987
A01	66304200	66304299	0.975442	0
A01	66304300	66304399	0.983032	0.0229167
A01	66304400	66304499	0.934028	0.00694444
A01	66304500	66304599	0.97204	0
A01	66304600	66304699	0.969036	0
A01	66304700	66304799	0.95467	0.00543478
A01	66335500	66335599	0.919845	0
A01	66386300	66386399	0.964704	0.294668
A01	66386400	66386499	0.810241	0.00657895
A01	66438300	66438399	0.883553	0.010119
A01	66507600	66507699	0.937171	0.0138889
A01	66511400	66511499	0.9875	0
A01	66515200	66515299	0.9875	0.00625
A01	66567900	66567999	0.844024	0.150245
A01	66584200	66584299	0.502604	0
A01	66633700	66633799	0.79	0.005
A01	66671800	66671899	0.940476	0.0225694
A01	66672200	66672299	1	0
A01	66672300	66672399	0.990741	0
A01	66672400	66672499	0.960227	0
A01	66672500	66672599	0.967857	0
A01	66703300	66703399	0.983854	0.0113636
A01	66703400	66703499	0.63244	0.00462963
A01	66803600	66803699	0.956383	0.114864
A01	66820300	66820399	0.969249	0
A01	66839000	66839099	0.976395	0.0138889
A01	66841600	66841699	0.959962	0.312071
A01	66985300	66985399	0.975	0.0274725
A01	66986200	66986299	0.719671	0
A01	66986300	66986399	0.974206	0.00833333
A01	67016700	67016799	0.927178	0.00892857
A01	67016900	67016999	1	0
A01	67017100	67017199	0.979798	0.371207
A01	67021400	67021499	0.976366	0.0886599
A01	67098800	67098899	0.942396	0.189969
A01	67098900	67098999	0.972203	0.0974702
A01	67132500	67132599	0.97988	0.342787
A01	67168800	67168899	0.972222	0.0104167
A01	67213800	67213899	0.666667	0
A01	67298200	67298299	0.943585	0
A01	67298300	67298399	0.986111	0.00757576
A01	67298500	67298599	0.979167	0.0138889
A01	67298700	67298799	0.9625	0
A01	67314500	67314599	0.91875	0.405229
A01	67352600	67352699	0.6625	0
A01	67396600	67396699	0.517579	0.0047619
A01	67434600	67434699	0.766667	0
A01	67434700	67434799	0.927593	0
A01	67435000	67435099	0.955418	0.00520833
A01	67536200	67536299	0.95041	0.405556
A01	67537500	67537599	0.977787	0.416667
A01	67544500	67544599	0.681214	0.0111111
A01	67555400	67555499	1	0
A01	67753700	67753799	0.971989	0.435714
A01	68167800	68167899	0.867398	0.0268773
A01	68274600	68274699	0.990327	0.0126263
A01	68626300	68626399	0.505617	0
A01	68774700	68774799	0.975694	0
A01	70023900	70023999	0.967464	0.296176
A01	70024100	70024199	0.994048	0.0161458
A01	70024300	70024399	0.923069	0.0274725
A01	70118700	70118799	0.566667	0
A01	70260600	70260699	0.703893	0
A01	70264300	70264399	0.528472	0.0125
A01	70264600	70264699	0.975	0
A01	70319600	70319699	0.980405	0.378058
A01	70319700	70319799	0.954787	0
A01	70374500	70374599	0.920891	0.0078125
A01	70380700	70380799	0.957068	0.0138889
A01	70396200	70396299	0.879728	0.00974026
A01	70451800	70451899	0.983032	0.464583
A01	71097200	71097299	0.986397	0.154666
A01	71204700	71204799	0.989583	0.148764
A01	71320000	71320099	0.906208	0.0125
A01	71320100	71320199	0.953571	0
A01	71320200	71320299	0.97848	0.00961538
A01	71558700	71558799	0.647564	0
A01	71900800	71900899	0.986477	0
A01	71901200	71901299	0.985	0.113329
A01	71901400	71901499	0.977273	0.00907738
A01	71981300	71981399	0.968576	0.00892857
A01	71981500	71981599	0.979167	0.00694444
A01	71981700	71981799	0.953064	0.0138889
A01	72353800	72353899	0.951105	0.00438596
A01	72369100	72369199	0.987103	0.00892857
A01	72549100	72549199	0.981208	0.339286
A01	72679800	72679899	0.965702	0.350135
A01	72804700	72804799	0.661765	0
A01	72821200	72821299	0.662879	0
A01	73152800	73152899	0.984659	0.0167157
A01	73191500	73191599	0.952922	0
A01	73194600	73194699	0.980833	0.194368
A01	73194700	73194799	1	0.224305
A01	73285000	73285099	0.509821	0
A01	73324100	73324199	0.995098	0.332589
A01	73324800	73324899	0.985703	0
A01	73344100	73344199	0.673669	0
A01	73346100	73346199	0.96882	0.00864198
A01	73346200	73346299	0.956944	0
A01	73363800	73363899	0.971584	0.458034
A01	73448600	73448699	0.977609	0.296223
A01	73448700	73448799	0.977778	0.281875
A01	73499700	73499799	0.968269	0
A01	73521000	73521099	0.991667	0.45202
A01	73527000	73527099	0.960623	0
A01	75107400	75107499	0.9875	0.469551
A01	75456100	75456199	1	0.47822
A01	75523600	75523699	0.977133	0.239844
A01	76010400	76010499	0.735243	0
A01	76034200	76034299	0.507812	0
A01	77141100	77141199	0.652806	0.0104167
A01	77443200	77443299	0.95947	0.00961538
A01	77635200	77635299	0.969742	0.222484
A01	78161500	78161599	0.978571	0.00961538
A01	78806900	78806999	0.568438	0.0122024
A01	78818300	78818399	0.990385	0.440972
A01	79773100	79773199	0.96875	0.10775
A01	79773200	79773299	0.946268	0.0585964
A01	79773300	79773399	0.965891	0.0150057
A01	79773400	79773499	0.944311	0.019225
A01	79784700	79784799	0.991071	0.473958
A01	79873300	79873399	0.993421	0
A01	79910500	79910599	1	0.470379
A01	80583600	80583699	0.976021	0
A01	80584300	80584399	0.992188	0
A01	81394400	81394499	0.964022	0
A01	81823500	81823599	0.975147	0
A01	81823600	81823699	0.995	0.00735294
A01	82300500	82300599	0.600342	0.0104167
A01	82372300	82372399	0.96003	0
A01	82372400	82372499	0.972443	0.243389
A01	82372500	82372599	0.991071	0
A01	82372600	82372699	0.980159	0.333333
A01	82404100	82404199	0.727983	0
A01	82412100	82412199	1	0
A01	82422300	82422399	0.934436	0.0142857
A01	82467300	82467399	0.929602	0.00833333
A01	82575700	82575799	0.959296	0
A01	82576000	82576099	0.980655	0
A01	82628800	82628899	1	0.452126
A01	82638600	82638699	0.938137	0
A01	82654500	82654599	0.975	0.00961538
A01	82695000	82695099	0.834226	0
A01	82750800	82750899	0.734741	0.0395231
A01	82774400	82774499	0.980417	0
A01	82864800	82864899	1	0.480385
A01	82916000	82916099	0.969665	0.00416667
A01	82916200	82916299	0.97907	0.0166667
A01	82916400	82916499	0.957857	0
A01	82916500	82916599	0.956426	0
A01	82916700	82916799	0.993056	0
A01	82916800	82916899	0.990385	0.00595238
A01	82916900	82916999	0.984896	0.00480769
A01	82917500	82917599	1	0
A01	82946800	82946899	0.960317	0
A01	82949900	82949999	0.884625	0.00287356
A01	83000800	83000899	0.95927	0.0263889
A01	83066000	83066099	0.979968	0
A01	83095600	83095699	0.946102	0
A01	83125300	83125399	0.953125	0
A01	83205700	83205799	0.52524	0
A01	83320900	83320999	0.976592	0
A01	83321200	83321299	0.960084	0
A01	83341900	83341999	0.96875	0.339744
A01	83405000	83405099	0.945192	0.260012
A01	83759300	83759399	0.62415	0.00177305
A01	83763500	83763599	0.941781	0.0137821
A01	83823100	83823199	0.97875	0.428571
A01	83823200	83823299	0.506076	0
A01	83823300	83823399	0.503289	0
A01	83930300	83930399	0.938669	0
A01	83930600	83930699	0.963446	0
A01	84011600	84011699	0.992647	0
A01	84026600	84026699	0.955695	0.0138889
A01	84026800	84026899	1	0
A01	84027700	84027799	0.937856	0.0078125
A01	84027800	84027899	0.980125	0.00681818
A01	84027900	84027999	0.97614	0.01875
A01	84028000	84028099	1	0.0138889
A01	84028100	84028199	0.956151	0.00255102
A01	84028300	84028399	0.978175	0.0140351
A01	84028500	84028599	0.976226	0.00655864
A01	84028600	84028699	0.988095	0.0135417
A01	84028700	84028799	0.981279	0.00848894
A01	84095500	84095599	0.964861	0.00694444
A01	84103300	84103399	0.671329	0
A01	84111700	84111799	0.978714	0.462406
A01	84270900	84270999	0.740333	0.020979
A01	84568600	84568699	0.948289	0
A01	84681100	84681199	0.91738	0
A01	84744300	84744399	0.648593	0.00833333
A01	84755600	84755699	0.968096	0.333333
A01	84764400	84764499	0.63212	0.00462963
A01	84764600	84764699	0.982407	0.272222
A01	84984300	84984399	0.699295	0.0661255
A01	84984400	84984499	0.823436	0.0208333
A01	84984500	84984599	0.930919	0.0416667
A01	84984800	84984899	0.972789	0.309949
A01	84984900	84984999	0.958677	0.015873
A01	85031200	85031299	0.989579	0.474014
A01	85387300	85387399	1	0.469886
A01	86404000	86404099	0.680652	0
A01	86590900	86590999	0.958333	0
A01	86608900	86608999	0.929123	0.16714
A01	87068300	87068399	0.68292	0
A01	87068400	87068499	0.825637	0.188848
A01	87430200	87430299	0.979021	0
A01	88404800	88404899	0.947716	0
A01	88405000	88405099	0.977482	0.0125
A01	88522000	88522099	0.97822	0.0113636
A01	88790400	88790499	0.973611	0
A01	88821900	88821999	0.775641	0.205808
A01	88847500	88847599	0.773365	0.0169683
A01	88965400	88965499	0.952727	0.0297325
A01	88965500	88965599	0.949418	0
A01	89007300	89007399	0.919572	0.324947
A01	89872600	89872699	0.97822	0
A01	89873000	89873099	0.986014	0
A01	89876300	89876399	0.678171	0.00595238
A01	90254400	90254499	0.967032	0.00657895
A01	90260300	90260399	0.65219	0.12814
A01	90423900	90423999	0.97606	0.0771646
A01	90434200	90434299	0.958207	0.00520833
A01	90439300	90439399	0.982143	0.0370879
A01	90439400	90439499	0.9875	0.0178571
A01	90496300	90496399	0.9125	0.271627
A01	90499100	90499199	0.616738	0.0208333
A01	90543300	90543399	0.973718	0
A01	90544200	90544299	0.975	0
A01	90544400	90544499	0.992308	0.419167
A01	90544500	90544599	0.731207	0
A01	90576100	90576199	0.509615	0
A01	90612700	90612799	0.970604	0
A01	90661400	90661499	0.623918	0.0480696
A01	90686500	90686599	0.978571	0
A01	90686800	90686899	0.941166	0
A01	90686900	90686999	0.940574	0
A01	90727000	90727099	0.865535	0.197318
A01	91348800	91348899	1	0.437624
A01	91364300	91364399	0.885226	0.00378788
A01	91364400	91364499	0.800649	0
A01	91735400	91735499	0.988636	0.482738
A01	91858000	91858099	0.963715	0.43125
A01	91859400	91859499	0.840997	0.125645
A01	91859500	91859599	0.862481	0.173094
A01	92044300	92044399	0.983642	0.188678
A01	92200800	92200899	0.930303	0.0598558
A01	92464000	92464099	0.96921	0
A01	92517300	92517399	0.7375	0.154762
A01	92517400	92517499	1	0.18373
A01	92517700	92517799	0.895255	0.175231
A01	92518000	92518099	0.766625	0.0509259
A01	92544200	92544299	0.948754	0.355895
A01	92551700	92551799	0.986111	0.0235043
A01	93468000	93468099	0.978299	0
A01	94436200	94436299	0.72085	0
A01	94702100	94702199	0.922778	0.4
A01	94702600	94702699	0.961072	0.0178571
A01	94996200	94996299	0.9875	0
A01	95280700	95280799	0.980303	0.342111
A01	95397100	95397199	0.772303	0.0113636
A01	95789700	95789799	0.995833	0
A01	95854400	95854499	0.710884	0
A01	97199400	97199499	0.96875	0
A01	97279900	97279999	0.762431	0.00320513
A01	97654900	97654999	0.95005	0.0689931
A01	97694600	97694699	0.936943	0
A01	98779100	98779199	0.66369	0.0110637
A01	98784500	98784599	0.923977	0.0113636
A01	98825000	98825099	0.580361	0
A01	98846700	98846799	0.584583	0
A01	98849100	98849199	0.958595	0.333333
A01	98914200	98914299	0.768703	0.168056
A01	99072200	99072299	0.98254	0.205769
A01	99075200	99075299	0.961379	0
A01	99077700	99077799	1	0.0297619
A01	99528700	99528799	0.986111	0.482051
A01	99846400	99846499	0.587063	0
A01	100852800	100852899	0.980238	0
A01	101136000	101136099	0.949405	0.424378
A01	101157400	101157499	0.933036	0.0227273
A01	101797100	101797199	0.99537	0.469577
A01	102576900	102576999	0.944513	0.229167
A01	102744200	102744299	0.948572	0.0422375
A01	102744300	102744399	0.987847	0.0698785
A01	102744600	102744699	0.965278	0.202778
A01	102812000	102812099	0.988511	0.00735294
A01	102967300	102967399	0.979532	0
A01	103230500	103230599	0.509615	0
A01	103262000	103262099	0.989048	0.447643
A01	103372000	103372099	0.978758	0
A01	103372900	103372999	0.65679	0
A01	103536600	103536699	0.956597	0.00347222
A01	103630300	103630399	0.991233	0.327697
A01	104271000	104271099	0.837579	0.0344007
A01	104291900	104291999	1	0
A01	104293000	104293099	0.659091	0.0166667
A01	104304600	104304699	0.846443	0.098559
A01	104384100	104384199	0.698308	0.0178571
A01	104384900	104384999	0.96875	0.0138889
A01	104385400	104385499	0.984375	0
A01	104434300	104434399	0.835412	0.118231
A01	104660700	104660799	1	0.464176
A01	104661000	104661099	0.980769	0
A01	104676200	104676299	0.862707	0.00961538
A01	104740700	104740799	0.962342	0
A01	104843000	104843099	1	0.0119048
A01	104976200	104976299	1	0.460938
A01	105009600	105009699	0.980769	0
A01	105009900	105009999	0.992647	0.00892857
A01	105074900	105074999	0.972054	0.342339
A01	105108700	105108799	0.936806	0.0388889
A01	105419200	105419299	0.945833	0
A01	105517900	105517999	0.963	0.0176136
A01	105540100	105540199	0.557189	0
A01	105808400	105808499	0.961995	0.00462963
A01	105811900	105811999	0.994048	0.00657895
A01	105812100	105812199	0.988636	0
A01	105812200	105812299	0.964236	0.00833333
A01	105825500	105825599	0.708477	0.00378788
A01	105903400	105903499	0.967131	0.015625
A01	106153900	106153999	0.937595	0
A01	106164200	106164299	0.935606	0.0198529
A01	106230800	106230899	0.95558	0.020979
A01	106230900	106230999	0.989583	0.00694444
A01	106232200	106232299	0.983626	0.0047619
A01	106311600	106311699	0.591331	0.00833333
A01	106452700	106452799	0.978819	0.321609
A01	106524100	106524199	0.970328	0.015625
A01	107317500	107317599	0.795971	0.100871
A01	107340100	107340199	0.949519	0
A01	107343300	107343399	0.956349	0.249475
A01	107343500	107343599	0.97963	0
A01	107344100	107344199	0.957844	0.330387
A01	107358100	107358199	0.74896	0
A01	107361200	107361299	0.977022	0.465625
A01	107365400	107365499	0.97197	0.347222
A01	107380200	107380299	0.955861	0.0119048
A01	107399500	107399599	0.950939	0
A01	107401100	107401199	0.991667	0.45578
A01	107566000	107566099	0.649832	0
A01	107655200	107655299	0.861067	0.0283088
A01	107701200	107701299	0.533661	0.0117873
A01	107775100	107775199	0.960833	0
A01	107775200	107775299	0.986111	0
A01	107775300	107775399	0.958333	0
A01	107775400	107775499	0.972344	0
A01	108388600	108388699	0.918866	0
A01	108390500	108390599	0.658965	0
A01	108402000	108402099	0.979167	0.0113636
A01	108438600	108438699	0.974774	0.0162815
A01	108558500	108558599	0.984375	0.466667
A01	108559600	108559699	0.522127	0
A01	108559800	108559899	0.508854	0
A01	108712100	108712199	0.986111	0.478571
A01	108728900	108728999	0.951581	0.0168651
A01	108735300	108735399	0.95625	0.0416667
A01	108809600	108809699	0.980038	0.0122115
A01	108887700	108887799	0.980769	0.205357
A01	108889700	108889799	0.969907	0.0237512
A01	109401800	109401899	0.6875	0
A01	109401900	109401999	0.984615	0
A01	109402300	109402399	0.980824	0
A01	109402600	109402699	0.960119	0.00549451
A01	109402800	109402899	0.972049	0
A01	109402900	109402999	0.975446	0
A01	109403000	109403099	0.98433	0.00396825
A01	109403100	109403199	0.920833	0.0208333
A01	109934700	109934799	0.995833	0.488278
A01	110166600	110166699	0.90997	0.0178571
A01	110507600	110507699	0.973611	0
A01	110574000	110574099	0.954924	0.103739
A01	110609200	110609299	0.739936	0
A01	110609800	110609899	0.663194	0
A01	110634100	110634199	0.968519	0
A01	110777400	110777499	0.65787	0.00438596
A01	110777500	110777599	0.965199	0.0313725
A01	110837600	110837699	0.943746	0
A01	110850200	110850299	0.991667	0
A01	110850600	110850699	0.975539	0.013952
A01	110850800	110850899	0.968551	0.011644
A01	110851000	110851099	0.988095	0
A01	111031600	111031699	0.984722	0.295623
A01	111046000	111046099	0.992647	0
A01	111099600	111099699	0.975893	0
A01	111099900	111099999	0.9875	0
A01	111121900	111121999	0.97972	0
A01	111136300	111136399	0.983178	0.0179487
A01	111361500	111361599	1	0.44375
A01	111425200	111425299	0.9771	0
A01	112041600	112041699	0.943254	0.00961538
A01	112046200	112046299	0.990385	0.0113636
A01	112445300	112445399	0.989583	0
A01	113073500	113073599	0.710717	0.0138889
A01	113617300	113617399	0.967455	0
A01	114765200	114765299	0.986753	0.466079
A01	115518100	115518199	0.947024	0.0131579
A01	115651100	115651199	0.975436	0.30086
A01	115740900	115740999	1	0.25
A01	115878500	115878599	1	0.0602273
A01	116021400	116021499	0.966667	0.00833333
A01	116035900	116035999	0.972491	0.390245
A01	116036100	116036199	0.961759	0
A01	116050000	116050099	1	0
A01	116535900	116535999	0.51113	0
A01	116603000	116603099	0.663459	0.0078125
A01	116665900	116665999	0.935176	0.0860203
A01	116678000	116678099	0.960363	0.358681
A01	116806900	116806999	0.654701	0
A01	116824700	116824799	0.95205	0.0122024
A01	116967100	116967199	0.978419	0
A01	116972500	116972599	0.910027	0
A01	117219400	117219499	0.950872	0.320297
A01	117297600	117297699	0.808739	0.0388538
A01	117380000	117380099	0.943933	0.0142974
A01	117408700	117408799	0.62258	0.00438596
A01	117419700	117419799	0.677364	0.00431034
A01	117573500	117573599	0.91476	0
A01	117578600	117578699	0.992424	0.319444
A01	117649400	117649499	1	0.329764
A01	117658400	117658499	0.976515	0.311012
A01	117658700	117658799	0.981771	0.241071
A01	117803000	117803099	0.971354	0
A01	117803100	117803199	0.93874	0.37969
A01	117806600	117806699	0.967564	0.242451
A01	117820900	117820999	0.948452	0.204938
A01	118285200	118285299	0.96778	0
A01	118285300	118285399	0.956357	0.00520833
A01	118285400	118285499	0.986111	0.00568182
A01	118616500	118616599	0.978005	0.466315
A01	118663700	118663799	1	0.471726
A01	118710300	118710399	0.972024	0.240098
A01	118934800	118934899	0.973768	0.00416667
A01	119307200	119307299	0.97793	0
A01	119307300	119307399	1	0.00347222
A01	119307400	119307499	0.994949	0.00649351
A01	119307500	119307599	1	0
A01	119307600	119307699	0.95653	0
A01	119308700	119308799	0.976873	0.00396825
A01	119308900	119308999	0.981771	0.446942
A01	119348500	119348599	1	0.312112
A01	119469100	119469199	0.970779	0.458333
A01	119534600	119534699	0.939223	0.169123
A01	119535000	119535099	0.981771	0.00892857
A01	119558500	119558599	0.579893	0.0410714
A01	119647100	119647199	0.659091	0.0113122
A01	119648400	119648499	0.979167	0.0138889
A01	119648500	119648599	0.601389	0
A01	119682000	119682099	0.988636	0
A01	119823200	119823299	0.979968	0.00520833
A01	119823400	119823499	0.980364	0
A01	119823500	119823599	0.988636	0
A01	119823600	119823699	0.961111	0
A01	121676800	121676899	0.966338	0
A01	121676900	121676999	0.967345	0.00568182
A01	121683700	121683799	0.993056	0
A01	121684400	121684499	0.977796	0.0078125
A01	121684600	121684699	0.987171	0
A01	121684800	121684899	0.93631	0
A01	121685000	121685099	0.994444	0
A01	121685100	121685199	0.97381	0
A01	121685200	121685299	1	0
A01	122214100	122214199	0.551857	0.00961538
A01	122275200	122275299	0.855253	0
A01	122275400	122275499	0.92298	0.0676213
A01	122275600	122275699	0.938988	0
A01	123051600	123051699	0.898069	0.309111
A01	123342500	123342599	1	0.480429
A01	123353400	123353499	0.949267	0
A01	123376400	123376499	0.990385	0.0125
A01	123393100	123393199	0.7375	0
A01	123454400	123454499	0.955952	0
A01	123455700	123455799	1	0
A01	123478800	123478899	0.675855	0
A01	123645100	123645199	0.590439	0
A01	123655300	123655399	0.511364	0
A01	123656300	123656399	0.98116	0.0078125
A01	123656600	123656699	0.986477	0.474103
A01	123661500	123661599	0.952381	0
A01	123662200	123662299	0.99375	0.0839286
A01	123736500	123736599	0.967708	0.00961538
A01	123739900	123739999	0.925522	0
A01	123753600	123753699	0.948627	0
A01	123830600	123830699	0.764326	0.0658322
A01	123837500	123837599	0.987187	0
A01	123916300	123916399	0.9875	0
A01	124269600	124269699	0.980174	0
A01	124701000	124701099	0.584787	0.0199142
A01	124706600	124706699	0.974874	0.0175576
A01	124752300	124752399	0.976452	0.00694444
A01	124755400	124755499	0.566713	0
A01	124776800	124776899	0.850508	0.00568182
A01	124787900	124787999	0.979167	0
A01	124788000	124788099	0.980655	0.455769
A01	124884500	124884599	0.949603	0.00568182
A01	124905200	124905299	0.9633	0.00520833
A01	124907400	124907499	0.540865	0.0125
A01	124923800	124923899	0.967187	0
A01	124924000	124924099	0.919865	0
A01	124927200	124927299	0.589833	0.0388889
A01	124927300	124927399	0.990385	0
A01	124928100	124928199	0.955903	0.35
A01	125048700	125048799	0.932016	0.333333
A01	125151200	125151299	0.803117	0.0138889
A01	125209800	125209899	0.99537	0.354654
A01	125209900	125209999	0.94697	0.00543478
A01	125210700	125210799	0.99537	0.0326506
A01	125211000	125211099	0.993421	0.0107143
A01	125279200	125279299	0.97107	0.0178571
A01	125279300	125279399	0.961884	0.0202899
A01	125329100	125329199	0.989379	0.0170693
A01	125645200	125645299	0.815476	0
A01	125837900	125837999	0.957516	0
A01	125952500	125952599	0.980147	0.0202922
A01	126467300	126467399	0.850651	0.0334821
A01	126467400	126467499	0.979167	0.025
A01	126467500	126467599	0.990984	0.29997
A01	126587900	126587999	0.503957	0
A01	126646900	126646999	0.948413	0
A01	126793800	126793899	0.9875	0
A01	126844500	126844599	0.64297	0.0104167
A01	127269100	127269199	0.954413	0
A01	127594600	127594699	0.9702	0.2
A01	127772100	127772199	0.965895	0.0113434
A01	127850200	127850299	0.644444	0.0119048
A01	127853100	127853199	0.98477	0.00333333
A01	127888700	127888799	0.951852	0
A01	127959400	127959499	0.922444	0.356618
A01	128238700	128238799	0.974405	0
A01	128307000	128307099	0.64389	0.00747238
A01	128356800	128356899	0.776786	0.233641
A01	128472700	128472799	0.594444	0
A01	128495200	128495299	0.958279	0.0078125
A01	128571800	128571899	0.657562	0
A01	128605500	128605599	0.746711	0
A01	128679500	128679599	1	0
A01	128681900	128681999	0.933466	0.311014
A01	128712400	128712499	0.981283	0
A01	128872500	128872599	0.995098	0
A01	129404000	129404099	0.978498	0
A01	129437500	129437599	0.920078	0
A01	129437600	129437699	0.994792	0.00892857
A01	129984900	129984999	0.994048	0.230343
A01	129999100	129999199	0.807204	0.0244792
A01	130986500	130986599	0.717411	0.156895
A01	131400700	131400799	0.597619	0.0221154
A01	132539600	132539699	0.502941	0
A01	132539800	132539899	0.582393	0.0138889
A01	132540100	132540199	0.97619	0.00260417
A01	132547500	132547599	0.687476	0.13372
A01	132604300	132604399	0.531429	0
A01	132605200	132605299	0.914026	0.0135582
A01	132675600	132675699	0.965972	0.366494
A01	133075900	133075999	0.775417	0.225
A01	133076400	133076499	0.976477	0.319444
A01	133189400	133189499	1	0.0156863
A01	133198300	133198399	0.980147	0.0195707
A01	133207800	133207899	0.984954	0.00925926
A01	133240600	133240699	0.99375	0.00892857
A01	133660300	133660399	0.99359	0.325758
A01	133665400	133665499	0.985839	0.330208
A01	134375400	134375499	0.616234	0
A01	134378400	134378499	0.92977	0.00833333
A01	134766600	134766699	0.791667	0.095
A01	134844600	134844699	0.646528	0.0138889
A01	134859300	134859399	0.947005	0
A01	134888200	134888299	0.83567	0.0544872
A01	134935800	134935899	0.951583	0.0104167
A01	134948700	134948799	0.75	0.0104167
A01	134958700	134958799	0.986806	0
A01	134958800	134958899	0.980523	0.354561
A01	134967500	134967599	0.936553	0.0252404
A01	135000200	135000299	0.957332	0.0416667
A01	135015500	135015599	0.546418	0
A01	135016100	135016199	0.970385	0
A01	135016200	135016299	0.982634	0
A01	135020700	135020799	0.848474	0.00837418
A01	135052900	135052999	0.944444	0.185275
A01	135061500	135061599	0.965415	0.319444
A01	135094400	135094499	0.97619	0.0138889
A01	135105300	135105399	0.979968	0.0463542
A01	135120300	135120399	0.974359	0.0289305
A01	135120400	135120499	0.58833	0.00625
A01	135128400	135128499	0.658439	0
A01	135172800	135172899	0.696875	0.0182292
A01	135225200	135225299	0.940502	0
A01	135227400	135227499	0.941401	0.100463
A01	135270500	135270599	0.992188	0
A01	135270700	135270799	0.964001	0
A01	135322900	135322999	0.969101	0.393938
A01	135344000	135344099	0.726751	0.0173993
A01	135344100	135344199	0.651377	0
A01	135344800	135344899	0.666667	0.0119048
A01	135348100	135348199	0.927074	0.0324328
A01	135384100	135384199	0.994565	0
A01	135386400	135386499	0.955861	0.415562
A01	135397500	135397599	0.956944	0
A01	135397600	135397699	0.97433	0.0170455
A01	135404000	135404099	0.827435	0.196825
A01	135459700	135459799	0.525	0
A01	135469700	135469799	0.976229	0.0291667
A01	135475800	135475899	0.725446	0
A01	135480700	135480799	0.660714	0
A01	135481600	135481699	0.979167	0
A01	135487000	135487099	0.650595	0
A01	135487300	135487399	1	0
A01	135523100	135523199	0.963599	0.0983743
A01	135610800	135610899	0.652083	0.00555556
A01	135700600	135700699	0.862921	0.0104167
A01	135701300	135701399	0.755678	0.0839286
A01	135771300	135771399	0.948449	0.0618052
A01	135793100	135793199	0.963759	0.32906
A01	135794200	135794299	0.793487	0.127561
A01	135794300	135794399	0.919196	0
A01	135794400	135794499	0.856303	0
A01	135799000	135799099	0.99375	0
A01	135800600	135800699	0.671131	0
A01	135821300	135821399	0.725926	0
A01	135821400	135821499	0.963133	0.0078125
A01	135873500	135873599	0.98985	0.00203252
A01	135873600	135873699	0.97064	0.00825216
A01	135874200	135874299	0.978887	0.00277778
A01	135950800	135950899	0.919667	0.338977
A01	135996400	135996499	0.671875	0
A01	136000000	136000099	0.891193	0
A01	136111700	136111799	0.688492	0.00510204
A01	136128900	136128999	0.984375	0.0138889
A01	136146300	136146399	0.9617	0.3125
A01	136169100	136169199	0.982572	0
A01	136169400	136169499	0.958137	0.0290293
A01	136169500	136169599	0.603419	0
A01	136169700	136169799	0.737395	0
A01	136231800	136231899	0.919891	0
A01	136376900	136376999	0.913797	0.370554
A01	136409100	136409199	0.673409	0
A01	136499600	136499699	0.969742	0
A01	136508500	136508599	0.971218	0.00568182
A01	136534800	136534899	0.96794	0
A01	136678000	136678099	1	0.488613
A01	136939000	136939099	0.907332	0.0951598
A01	137350200	137350299	0.885298	0.30728
A01	137350700	137350799	0.707617	0.065625
A01	137353900	137353999	0.917163	0
A01	137354500	137354599	0.942361	0.0113636
A01	137359600	137359699	0.945437	0.00543478
A01	137360300	137360399	0.98223	0
A01	137363000	137363099	1	0.0125
A01	137363400	137363499	0.780784	0.0185965
A01	137445600	137445699	1	0.453869
A01	137464200	137464299	0.992037	0.333333
A01	137802200	137802299	1	0.03125
A01	137866300	137866399	0.587898	0.0142857
A01	138015000	138015099	0.973458	0
A01	138112800	138112899	0.991667	0.0138889
A01	138269600	138269699	0.640341	0
A01	138308800	138308899	0.540864	0.00568182
A01	138497700	138497799	1	0.0178571
A01	138535200	138535299	0.939115	0.249322
A01	138535500	138535599	1	0.173611
A01	138710400	138710499	1	0
A01	138727200	138727299	0.656863	0
A01	138728200	138728299	0.654762	0.00595238
A01	139848000	139848099	0.978779	0.354167
A01	139855900	139855999	0.665105	0
A01	140042100	140042199	0.980556	0.222917
A01	140050700	140050799	0.991667	0
A01	140050800	140050899	0.981055	0.00814076
A01	140050900	140050999	0.934092	0.00490196
A01	140176500	140176599	0.72036	0
A01	140331000	140331099	0.936218	0
A01	140357200	140357299	1	0.46875
A01	140408300	140408399	0.513068	0
A01	140441800	140441899	0.885911	0
A01	140640000	140640099	0.895561	0.00735294
A01	140657000	140657099	0.769048	0.03125
A01	140657100	140657199	0.888515	0
A01	140657300	140657399	0.893958	0
A01	140657400	140657499	0.802579	0
A01	140761900	140761999	0.852937	0.0119318
A01	140807400	140807499	0.516996	0
A01	140845200	140845299	0.652146	0
A01	140855100	140855199	0.59	0.00833333
A01	140855200	140855299	0.977273	0.015625
A01	140855700	140855799	0.658565	0.00462963
A01	140939200	140939299	0.992647	0
A01	140988300	140988399	0.9375	0
A01	141083700	141083799	0.991071	0.0138889
A01	141238300	141238399	0.940985	0.405093
A01	141242100	141242199	0.75124	0.00833333
A01	141242200	141242299	0.975075	0
A01	141242300	141242399	0.844064	0
A01	141249000	141249099	0.783106	0.00961538
A01	141302200	141302299	0.936905	0.015625
A01	141316200	141316299	0.50186	0
A01	141396900	141396999	0.971154	0
A01	141399700	141399799	0.926694	0
A01	141428500	141428599	0.983333	0
A01	141429000	141429099	0.992188	0.025
A01	141429500	141429599	0.96969	0.00333333
A01	141500900	141500999	0.974011	0
A01	141501500	141501599	0.75	0.0173077
A01	141537900	141537999	0.989583	0.3875
A01	142859200	142859299	0.783693	0.0693227
A01	143007100	143007199	0.990015	0.00625
A01	143008100	143008199	0.995192	0.324679
A01	143352700	143352799	0.944368	0
A01	143892400	143892499	0.991667	0.399554
A01	144104000	144104099	0.951459	0.0190972
A01	144104100	144104199	0.982684	0
A01	144104300	144104399	0.975176	0
A01	144104600	144104699	0.634167	0
A01	144104700	144104799	0.979583	0.00925926
A01	144105100	144105199	0.976562	0.00347222
A01	145405800	145405899	0.994792	0.470072
A01	147104700	147104799	0.729427	0
A02	1229000	1229099	0.978051	0
A02	1323200	1323299	0.981489	0.0202413
A02	1406200	1406299	0.997159	0.0119048
A02	1442000	1442099	0.985417	0
A02	1479100	1479199	0.979006	0.348268
A02	1483600	1483699	0.789236	0.0292208
A02	1485800	1485899	0.991667	0
A02	1705300	1705399	1	0.494929
A02	1972900	1972999	0.708599	0.0160985
A02	2034200	2034299	0.954121	0
A02	2040500	2040599	0.953863	0
A02	2040600	2040699	0.958333	0
A02	2041500	2041599	0.96875	0
A02	2041900	2041999	0.959652	0.00657895
A02	2110100	2110199	0.990385	0.00694444
A02	2509300	2509399	0.97848	0.015625
A02	2588600	2588699	0.969328	0.0222039
A02	2588700	2588799	0.988441	0.00859788
A02	2857400	2857499	0.940595	0.0333333
A02	2857600	2857699	0.989583	0
A02	2857900	2857999	0.966667	0
A02	2858000	2858099	0.973203	0
A02	2864500	2864599	0.919331	0.0196341
A02	2921200	2921299	0.859401	0.0291667
A02	2921300	2921399	0.951383	0
A02	2930800	2930899	0.9079	0
A02	3009800	3009899	0.88447	0
A02	3023500	3023599	0.928277	0
A02	3023600	3023699	0.965025	0
A02	3024800	3024899	0.980916	0.353409
A02	3024900	3024999	0.991071	0
A02	3025500	3025599	0.991071	0
A02	3025900	3025999	0.97433	0
A02	3026100	3026199	0.946268	0.309091
A02	3026300	3026399	1	0.057197
A02	3028200	3028299	0.652754	0
A02	3029400	3029499	0.972222	0
A02	3032300	3032399	0.97168	0.0122768
A02	3032600	3032699	0.979612	0.00543478
A02	3033700	3033799	0.972173	0.00892857
A02	3033800	3033899	0.969187	0.328704
A02	3083000	3083099	0.981456	0
A02	3098800	3098899	0.9375	0.00833333
A02	3116700	3116799	0.816074	0.127972
A02	4415100	4415199	0.88006	0.0371148
A02	4415200	4415299	0.883201	0
A02	4827800	4827899	0.956647	0.00961538
A02	5014600	5014699	0.980814	0.313137
A02	5233700	5233799	0.945867	0
A02	5346700	5346799	0.984835	0.47619
A02	5492900	5492999	0.97619	0.0411706
A02	5607400	5607499	0.552083	0
A02	5607500	5607599	0.983135	0.00549451
A02	5607700	5607799	1	0.0142857
A02	5636200	5636299	0.930645	0
A02	5637100	5637199	0.9875	0.479167
A02	6514600	6514699	0.807752	0.02126
A02	6533300	6533399	0.645503	0.0119048
A02	6539000	6539099	0.959278	0.00892857
A02	6668900	6668999	0.644792	0.00396825
A02	6669900	6669999	0.978571	0.454167
A02	6967000	6967099	0.652354	0.0728594
A02	7257500	7257599	0.901403	0.0172619
A02	7274700	7274799	0.65126	0.00520833
A02	7314100	7314199	0.990385	0.462862
A02	7406500	7406599	1	0
A02	7437500	7437599	0.99569	0.483712
A02	7458300	7458399	0.980385	0
A02	7459700	7459799	0.981548	0
A02	7460200	7460299	0.614881	0
A02	7897800	7897899	0.775988	0.00735294
A02	7898300	7898399	0.986681	0.338889
A02	8276800	8276899	0.932834	0.409493
A02	8448800	8448899	0.929776	0.0269684
A02	9068700	9068799	0.958188	0
A02	9071300	9071399	0.954021	0.260839
A02	9291100	9291199	0.984503	0.0103383
A02	9929800	9929899	0.959722	0.00625
A02	10157000	10157099	1	0
A02	10157500	10157599	0.995536	0.48609
A02	10267600	10267699	0.573529	0
A02	10366300	10366399	0.82282	0.028125
A02	10796000	10796099	0.989175	0.0146104
A02	11163700	11163799	1	0
A02	11957700	11957799	0.971528	0.0918715
A02	11959000	11959099	0.994444	0.408454
A02	11959200	11959299	0.687499	0.124045
A02	12254000	12254099	0.930241	0.0482886
A02	12254100	12254199	0.986442	0.354702
A02	12596300	12596399	0.993103	0.433287
A02	12632300	12632399	0.984185	0
A02	12632400	12632499	0.980824	0.0260417
A02	12632500	12632599	0.95269	0
A02	12632600	12632699	1	0.257365
A02	12632700	12632799	0.974877	0.00961538
A02	12632800	12632899	0.983333	0
A02	12633000	12633099	0.990385	0
A02	12633300	12633399	0.931845	0
A02	12634600	12634699	0.974709	0.0087963
A02	12634700	12634799	0.970871	0.00714286
A02	12634800	12634899	0.95291	0
A02	12634900	12634999	0.974167	0.0078125
A02	12635200	12635299	0.958333	0.0214286
A02	12635500	12635599	0.99537	0.0306373
A02	12635700	12635799	0.949297	0
A02	12636000	12636099	0.887571	0.0138889
A02	12636600	12636699	0.965819	0
A02	12636700	12636799	0.96713	0
A02	12636800	12636899	1	0.025
A02	12636900	12636999	1	0
A02	12637000	12637099	0.959241	0.0305556
A02	12637200	12637299	0.983974	0
A02	12637300	12637399	0.962595	0
A02	12637800	12637899	0.984375	0.03125
A02	12638400	12638499	0.974747	0.0178571
A02	13427200	13427299	0.988636	0.0438889
A02	13427300	13427399	0.984623	0.334007
A02	14147900	14147999	0.980463	0.0498559
A02	14148000	14148099	0.947202	0.0412202
A02	14376400	14376499	0.995192	0.481634
A02	14609200	14609299	0.914773	0.0178571
A02	15460800	15460899	0.89338	0.00543478
A02	15460900	15460999	0.883433	0.00657895
A02	16049100	16049199	0.748745	0.167571
A02	16094100	16094199	0.973754	0.00320513
A02	16180100	16180199	0.645445	0.0190972
A02	16186400	16186499	0.505952	0
A02	16604600	16604699	0.862897	0.167452
A02	16889500	16889599	0.967692	0
A02	16889600	16889699	0.822763	0
A02	16939800	16939899	0.944444	0.333333
A02	16940100	16940199	0.981548	0.0208333
A02	16943000	16943099	0.976389	0
A02	17219300	17219399	0.99537	0
A02	17559800	17559899	0.981845	0.208359
A02	18298100	18298199	0.971814	0.0210598
A02	18298700	18298799	0.965643	0.00595238
A02	18298800	18298899	0.945752	0
A02	18298900	18298999	0.989448	0.0207011
A02	18556000	18556099	0.952178	0
A02	18651500	18651599	0.964322	0.00438596
A02	18651600	18651699	0.982942	0.422376
A02	18668900	18668999	0.655903	0
A02	19923800	19923899	0.969635	0.447481
A02	19931800	19931899	0.990385	0.0319444
A02	20215900	20215999	0.763498	0
A02	20375800	20375899	0.993899	0.0304746
A02	20468400	20468499	0.965278	0.00657895
A02	20687300	20687399	0.925519	0
A02	20844000	20844099	1	0
A02	20895200	20895299	0.875169	0.337092
A02	20909300	20909399	0.744959	0.102768
A02	20909400	20909499	0.976151	0.46492
A02	20959600	20959699	1	0.0138889
A02	20994900	20994999	0.91373	0.00961538
A02	21215200	21215299	0.992424	0.0333818
A02	22253000	22253099	0.89019	0.00735294
A02	22255600	22255699	0.959452	0.00641026
A02	23297500	23297599	0.950004	0.408004
A02	23298600	23298699	0.983902	0.0338294
A02	23298700	23298799	0.957425	0.00277778
A02	23298800	23298899	0.989048	0.00657895
A02	23673100	23673199	0.99375	0.47714
A02	24266400	24266499	0.988636	0.0486111
A02	24829400	24829499	0.975564	0.219637
A02	24832900	24832999	0.617188	0
A02	24840500	24840599	0.97967	0
A02	24840800	24840899	0.948282	0
A02	24840900	24840999	0.966667	0
A02	24841100	24841199	0.97381	0
A02	24841200	24841299	0.969163	0
A02	25376900	25376999	0.843193	0
A02	25621800	25621899	0.67517	0.0123626
A02	25757900	25757999	0.969532	0.0125
A02	27070800	27070899	0.996711	0.478929
A02	27080400	27080499	0.966071	0
A02	27951400	27951499	0.963	0.00520833
A02	28260200	28260299	0.948214	0.005
A02	28261800	28261899	0.978858	0.116683
A02	28272300	28272399	0.984722	0.322358
A02	28274100	28274199	0.912685	0.0359172
A02	28274300	28274399	0.962092	0
A02	29023300	29023399	0.935088	0.427292
A02	29592300	29592399	0.993056	0.03125
A02	29669000	29669099	0.731309	0
A02	29683200	29683299	0.501984	0
A02	29706200	29706299	0.996094	0.477244
A02	30058200	30058299	0.958882	0
A02	30064200	30064299	0.962247	0.015625
A02	31111100	31111199	0.810849	0.0127976
A02	31784300	31784399	0.956216	0.00694444
A02	32191800	32191899	0.913889	0
A02	32196500	32196599	0.955257	0.0139104
A02	32203600	32203699	0.705955	0.00568182
A02	32263800	32263899	0.977709	0.00833333
A02	32266200	32266299	0.6	0.00769231
A02	32266800	32266899	0.956597	0
A02	32305600	32305699	1	0
A02	32391100	32391199	0.966512	0.0146825
A02	32474400	32474499	0.9875	0
A02	33527000	33527099	0.592857	0
A02	33615400	33615499	0.965104	0.0120137
A02	33687100	33687199	0.505	0
A02	34011400	34011499	0.505682	0
A02	34134500	34134599	0.891993	0.0148367
A02	34255600	34255699	0.968181	0
A02	34742100	34742199	0.904762	0.356196
A02	36279100	36279199	0.618975	0
A02	36984000	36984099	0.978814	0.0453947
A02	37171500	37171599	0.988404	0.142857
A02	38395400	38395499	0.752166	0.0538374
A02	38395500	38395599	0.897473	0.0830202
A02	39098400	39098499	0.984954	0.457387
A02	39292100	39292199	0.578889	0
A02	39292600	39292699	0.981283	0.0131579
A02	39298900	39298999	0.963801	0
A02	39347600	39347699	0.970486	0.0125
A02	39390700	39390799	0.961111	0
A02	39394200	39394299	0.599927	0
A02	39439000	39439099	0.98548	0.32702
A02	40638000	40638099	0.766601	0.031196
A02	40638300	40638399	0.973418	0.330021
A02	41420100	41420199	0.953517	0
A02	41601000	41601099	0.924053	0
A02	41601300	41601399	0.933964	0.0857143
A02	41601400	41601499	0.982777	0.00606729
A02	41601500	41601599	0.980321	0.00490196
A02	41601700	41601799	0.884921	0.162879
A02	41602400	41602499	0.970238	0
A02	41602700	41602799	0.979167	0.013085
A02	41633800	41633899	1	0.483796
A02	41813100	41813199	0.948552	0.00892857
A02	41873200	41873299	1	0.00694444
A02	41980100	41980199	0.98776	0.107418
A02	42277600	42277699	0.509046	0
A02	42372800	42372899	0.974776	0.162195
A02	42381000	42381099	0.986068	0.10265
A02	44154200	44154299	1	0.0113636
A02	44691200	44691299	0.932708	0.025
A02	44697800	44697899	0.975063	0.0187729
A02	45544500	45544599	0.906526	0.0191919
A02	45653400	45653499	0.532082	0.00657895
A02	45969500	45969599	0.94351	0
A02	45970200	45970299	1	0
A02	45970400	45970499	0.988056	0
A02	45981100	45981199	0.662281	0
A02	45981500	45981599	1	0
A02	46486700	46486799	1	0.480903
A02	47102800	47102899	0.986111	0.478416
A02	47308100	47308199	0.983333	0.475004
A02	47557600	47557699	0.976775	0.361957
A02	47911300	47911399	0.958708	0.208532
A02	47911400	47911499	0.575	0.0391667
A02	48001300	48001399	0.963636	0
A02	48010500	48010599	0.968082	0.0119048
A02	48013900	48013999	0.96974	0.00384615
A02	48014200	48014299	0.980769	0
A02	48055400	48055499	0.661706	0.00520833
A02	48095000	48095099	0.992647	0
A02	48098300	48098399	0.954365	0.0138889
A02	48103700	48103799	0.8137	0.00347222
A02	48201800	48201899	0.808081	0
A02	48201900	48201999	0.929686	0.0103022
A02	48222200	48222299	0.554673	0
A02	48231300	48231399	0.741456	0
A02	48235300	48235399	0.925675	0.020596
A02	48267100	48267199	0.937166	0.0494048
A02	48358100	48358199	0.541879	0
A02	48358200	48358299	0.663194	0.00757576
A02	48359300	48359399	0.97476	0.257812
A02	48681200	48681299	1	0.0078125
A02	48681300	48681399	0.954971	0
A02	49200300	49200399	0.785222	0.103436
A02	49376600	49376699	0.980655	0.470779
A02	49377200	49377299	0.965385	0
A02	49696500	49696599	0.968299	0.0378957
A02	49696600	49696699	0.518727	0
A02	50644400	50644499	0.90047	0.0105263
A02	50645800	50645899	0.511364	0
A02	50646400	50646499	0.967659	0.319444
A02	51743300	51743399	0.930601	0.00694444
A02	51748000	51748099	0.979968	0.00833333
A02	51748500	51748599	0.516544	0
A02	51749400	51749499	0.959699	0.319444
A02	51849600	51849699	0.973392	0.0119048
A02	52255600	52255699	0.657407	0
A02	52510700	52510799	0.992246	0.0173611
A02	53655400	53655499	0.950435	0.0172619
A02	53813300	53813399	0.973011	0.46131
A02	54009000	54009099	0.957367	0.237596
A02	54012400	54012499	0.991667	0
A02	54017700	54017799	0.93979	0
A02	54018300	54018399	0.958104	0
A02	54152300	54152399	0.996528	0.10637
A02	54152400	54152499	0.979657	0.0130952
A02	54152500	54152599	0.989583	0.0138889
A02	54152700	54152799	0.966071	0.0201389
A02	54152800	54152899	0.975488	0.00328947
A02	54152900	54152999	0.974747	0.00657895
A02	54200000	54200099	0.981303	0
A02	54200200	54200299	0.954722	0
A02	54406600	54406699	0.947836	0.00416667
A02	54435200	54435299	0.907853	0
A02	54436000	54436099	0.518229	0
A02	54755400	54755499	0.644299	0.0232372
A02	54930300	54930399	0.92881	0.00534091
A02	55022200	55022299	0.808833	0.0142974
A02	55022800	55022899	0.95175	0.201485
A02	55464100	55464199	0.974405	0.0208333
A02	55521700	55521799	0.596726	0.00555556
A02	55771000	55771099	0.983718	0.44954
A02	55881500	55881599	0.955329	0
A02	56473800	56473899	0.95974	0
A02	56778900	56778999	0.981407	0
A02	57098800	57098899	0.976136	0
A02	58243500	58243599	0.992188	0.0243056
A02	58607500	58607599	0.949988	0.0178571
A02	58609200	58609299	0.725315	0.0215774
A02	58982900	58982999	1	0
A02	59013900	59013999	0.994318	0.00694444
A02	59017800	59017899	0.530878	0
A02	59165500	59165599	0.99375	0.00403226
A02	59165800	59165899	0.977143	0
A02	59165900	59165999	0.994048	0.0078125
A02	59166600	59166699	0.976716	0.0196812
A02	59167200	59167299	0.987212	0.0107456
A02	59167300	59167399	0.970833	0.0208333
A02	59167400	59167499	0.988235	0
A02	59167500	59167599	0.993421	0.00625
A02	59167600	59167699	1	0
A02	59735700	59735799	0.986111	0
A02	59735900	59735999	0.993421	0.015625
A02	60442100	60442199	0.971181	0.0078125
A02	60442400	60442499	0.921131	0.219457
A02	60591800	60591899	0.991585	0
A02	60592200	60592299	0.975694	0.313622
A02	60592300	60592399	0.939043	0.0111111
A02	60847300	60847399	0.986326	0.325
A02	60985700	60985799	0.968026	0.253844
A02	61052200	61052299	0.914766	0.108665
A02	61052300	61052399	0.884011	0.0938217
A02	61052400	61052499	0.925646	0.0719794
A02	61052800	61052899	0.855584	0.0203125
A02	61054400	61054499	0.973471	0.0125
A02	61054500	61054599	0.527374	0
A02	61223700	61223799	1	0.00595238
A02	61269400	61269499	1	0
A02	61815000	61815099	0.810204	0.0486532
A02	61832200	61832299	0.915224	0.0220238
A02	62104200	62104299	0.88624	0.259603
A02	62183100	62183199	0.968962	0
A02	62793800	62793899	0.984375	0
A02	63856700	63856799	0.963636	0
A02	63913200	63913299	0.52355	0.0170635
A02	64078100	64078199	0.991667	0
A02	64078300	64078399	0.971814	0.0182292
A02	64078600	64078699	0.939529	0.0125
A02	64079100	64079199	0.984722	0.00520833
A02	64079300	64079399	0.97197	0
A02	64359900	64359999	0.595	0.00884615
A02	64360900	64360999	0.974239	0.0169683
A02	64479500	64479599	0.954379	0.0078125
A02	64486700	64486799	0.96681	0.0591785
A02	64568000	64568099	0.939529	0.00833333
A02	64606100	64606199	1	0.0111111
A02	64882900	64882999	0.989583	0.46441
A02	65481500	65481599	0.952381	0
A02	65582300	65582399	0.979688	0.263027
A02	65589400	65589499	0.994792	0.325758
A02	65632100	65632199	0.961364	0
A02	65632200	65632299	0.756358	0.00555556
A02	65850500	65850599	0.946873	0.0633614
A02	66002600	66002699	0.994318	0.0131579
A02	66059400	66059499	0.877885	0
A02	66074000	66074099	0.799333	0.0159722
A02	66074400	66074499	0.650376	0
A02	66074900	66074999	0.595652	0.00588235
A02	66078300	66078399	0.616294	0
A02	66095000	66095099	0.983217	0
A02	66256400	66256499	0.973485	0
A02	66256500	66256599	0.692244	0.0165179
A02	66256900	66256999	0.807655	0
A02	66257000	66257099	0.989583	0
A02	66257500	66257599	0.982598	0
A02	66257600	66257699	0.972588	0.0210598
A02	66285100	66285199	0.745618	0.00939594
A02	66285300	66285399	0.975202	0.353008
A02	66290700	66290799	0.769907	0.00555556
A02	66308000	66308099	0.97996	0.0122768
A02	66308100	66308199	0.979021	0.0113636
A02	66342600	66342699	0.583333	0.03
A02	66491600	66491699	0.95689	0.0366162
A02	66493200	66493299	0.75203	0
A02	66496300	66496399	0.968254	0
A02	66538700	66538799	0.724101	0.0997012
A02	66620500	66620599	0.63149	0.0144676
A02	66844900	66844999	0.967524	0.124658
A02	66939800	66939899	0.958874	0.00625
A02	66939900	66939999	0.971991	0.0138889
A02	66940000	66940099	0.617045	0.015625
A02	67003200	67003299	0.954861	0.00735294
A02	67003300	67003399	0.942567	0.00595238
A02	67051300	67051399	0.777371	0.0602299
A02	67058000	67058099	0.739352	0.0694444
A02	67058600	67058699	0.727007	0.094712
A02	67091900	67091999	0.986111	0.317708
A02	67093100	67093199	0.875504	0
A02	67194900	67194999	0.984638	0.300321
A02	67333500	67333599	0.986111	0.354594
A02	67335200	67335299	0.950656	0
A02	67354200	67354299	0.568531	0
A02	67360900	67360999	0.977083	0.25
A02	67376600	67376699	1	0.0108696
A02	67377000	67377099	1	0
A02	67377200	67377299	0.666667	0.00555556
A02	67395800	67395899	0.91226	0.0178571
A02	67411100	67411199	1	0.433333
A02	67433100	67433199	0.964343	0.0202922
A02	67440300	67440399	0.966708	0.00344828
A02	67446800	67446899	0.626464	0
A02	67677600	67677699	1	0.477083
A02	67996100	67996199	0.689999	0.00928793
A02	67996700	67996799	0.758218	0.242923
A02	68347500	68347599	0.716213	0.0122312
A02	68347600	68347699	0.990346	0.00745614
A02	68371000	68371099	0.978571	0.424299
A02	68404900	68404999	0.967815	0
A02	68417200	68417299	0.991071	0.0313225
A02	68489100	68489199	0.990196	0.322382
A02	68489300	68489399	1	0
A02	68514200	68514299	0.523065	0
A02	68573400	68573499	0.967647	0
A02	68621000	68621099	0.991667	0.478571
A02	68625900	68625999	0.965751	0.0104167
A02	68754400	68754499	0.729613	0.00520833
A02	68801400	68801499	0.934577	0.198384
A02	68801700	68801799	0.819494	0
A02	68879900	68879999	0.991071	0.272917
A02	68880300	68880399	0.95968	0
A02	68911600	68911699	0.99	0.0138889
A02	68911800	68911899	0.99256	0.0162069
A02	68985700	68985799	0.957176	0.303312
A02	69081000	69081099	0.526867	0.0159933
A02	69087100	69087199	0.944568	0.186236
A02	69089000	69089099	0.980556	0.00480769
A02	69095100	69095199	0.975	0.0200321
A02	69095300	69095399	0.944271	0.00735294
A02	69116100	69116199	0.986111	0
A02	69150700	69150799	0.996324	0
A02	69161200	69161299	0.974634	0.107313
A02	69161300	69161399	0.966865	0.131283
A02	69166000	69166099	0.925942	0.0495629
A02	69168900	69168999	0.931906	0.166576
A02	69169100	69169199	0.917257	0.0693679
A02	69169400	69169499	0.915232	0.280319
A02	69176600	69176699	0.64591	0.00793651
A02	69177500	69177599	0.978064	0.0178571
A02	69191000	69191099	0.98737	0
A02	69238000	69238099	0.986302	0
A02	69261800	69261899	1	0.0139319
A02	69270700	69270799	0.875713	0.329304
A02	69310600	69310699	0.920734	0
A02	69318900	69318999	0.974555	0.430556
A02	69319400	69319499	0.969048	0.0958333
A02	69319500	69319599	0.744792	0.222845
A02	69335200	69335299	0.510846	0
A02	69336200	69336299	0.996795	0
A02	69350100	69350199	0.96875	0.0138889
A02	69350200	69350299	0.673363	0.00757576
A02	69358200	69358299	0.96992	0
A02	69378500	69378599	0.983409	0
A02	69387300	69387399	0.709605	0.00625
A02	69400400	69400499	0.886058	0
A02	69412900	69412999	0.700407	0.00735022
A02	69462600	69462699	0.88955	0.0178571
A02	69474400	69474499	0.621169	0
A02	69489500	69489599	0.577273	0.0171429
A02	69560200	69560299	0.976288	0.27381
A02	69560300	69560399	0.990385	0.238636
A02	69649400	69649499	0.774167	0.00588235
A02	69649500	69649599	0.937798	0.00595238
A02	69658500	69658599	0.637731	0
A02	69687600	69687699	0.861806	0.0078125
A02	69714700	69714799	0.858259	0.0788442
A02	69718300	69718399	0.822024	0.185
A02	69718800	69718899	0.744643	0
A02	69766100	69766199	0.682862	0.0219494
A02	69766200	69766299	0.737216	0
A02	69776300	69776399	0.992361	0.00320513
A02	69776400	69776499	0.958069	0.100379
A02	69930800	69930899	0.758868	0
A02	69945600	69945699	0.992424	0.333333
A02	69946900	69946999	0.510302	0
A02	70077100	70077199	0.94795	0
A02	70082600	70082699	0.953158	0.0208333
A02	70088200	70088299	0.955769	0
A02	70152000	70152099	0.979762	0.428571
A02	70154300	70154399	0.984375	0.00595238
A02	70199300	70199399	0.985119	0.0138889
A02	70208900	70208999	0.99537	0.00416667
A02	70209000	70209099	0.980429	0
A02	70241400	70241499	0.927306	0.370476
A02	70256200	70256299	0.752536	0.0110577
A02	70323900	70323999	0.912919	0
A02	70349200	70349299	0.977737	0.32066
A02	70357600	70357699	1	0.0104167
A02	70359900	70359999	0.667996	0
A02	70384300	70384399	0.9275	0
A02	70384400	70384499	0.939968	0
A02	70412200	70412299	0.976136	0
A02	70412500	70412599	0.832539	0.00925926
A02	70468500	70468599	0.982143	0.450893
A02	70480600	70480699	0.957934	0
A02	71420300	71420399	0.960417	0.00625
A02	72838900	72838999	1	0.455086
A02	72906100	72906199	0.976661	0.465365
A02	73032500	73032599	0.983854	0.00833333
A02	74256900	74256999	0.979708	0.464583
A02	74695900	74695999	0.847252	0.00282831
A02	74890300	74890399	1	0
A02	74893000	74893099	0.978571	0
A02	75123500	75123599	0.993421	0.0113636
A02	75123600	75123699	0.990625	0.00641026
A02	75124100	75124199	1	0.0121212
A02	75353100	75353199	0.578926	0.00961538
A02	75673500	75673599	0.977778	0
A02	75673600	75673699	0.981685	0
A02	75673700	75673799	0.963149	0
A02	75674400	75674499	0.990385	0
A02	75674600	75674699	1	0.00520833
A02	75675200	75675299	0.991667	0
A02	75675300	75675399	0.972472	0.326923
A02	75675400	75675499	0.969643	0.015625
A02	75675800	75675899	0.993421	0
A02	75686300	75686399	1	0
A02	77274400	77274499	0.978704	0.0138889
A02	79075500	79075599	0.918038	0.00778257
A02	79208200	79208299	0.503094	0
A02	79210200	79210299	0.712607	0.0117521
A02	79856500	79856599	1	0.434163
A02	80087800	80087899	0.560192	0.00462963
A02	80130000	80130099	0.994048	0.476476
A02	80696900	80696999	0.971726	0
A02	80700000	80700099	0.712642	0.00625
A02	80758100	80758199	0.697077	0.0291444
A02	80826500	80826599	0.945166	0.345714
A02	82740400	82740499	0.959375	0
A02	82740700	82740799	0.501116	0
A02	82741900	82741999	1	0.450372
A02	82771800	82771899	0.987795	0
A02	82772900	82772999	0.956637	0.00568182
A02	82773100	82773199	0.953255	0.0416667
A02	83369600	83369699	0.923036	0
A02	83388400	83388499	0.954259	0.407967
A02	83397800	83397899	0.506731	0
A02	83980300	83980399	0.821854	0
A02	84683300	84683399	0.952872	0.433837
A02	85367900	85367999	0.614815	0.00757576
A02	85370300	85370399	0.923213	0
A02	85394600	85394699	0.604042	0
A02	85434400	85434499	0.844877	0.00555556
A02	85550300	85550399	0.962225	0.4375
A02	85868200	85868299	0.946805	0.333333
A02	85895000	85895099	0.966518	0.451496
A02	86084900	86084999	0.970833	0.0078125
A02	86139500	86139599	0.970608	0.333333
A02	86144500	86144599	0.988636	0.479021
A02	86816500	86816599	0.910183	0.00892857
A02	86816600	86816699	0.947344	0
A02	87949300	87949399	0.571762	0.00694444
A02	88076400	88076499	0.94475	0.350403
A02	88076700	88076799	0.941036	0
A02	88076800	88076899	0.970045	0
A02	88077000	88077099	0.986111	0
A02	88077100	88077199	0.95702	0
A02	88077300	88077399	0.969667	0
A02	88078100	88078199	0.969068	0
A02	90241100	90241199	0.991071	0.468939
A02	90618400	90618499	0.977022	0.125836
A02	91053200	91053299	0.95918	0.00892857
A02	91053300	91053399	0.986111	0.0208333
A02	91053500	91053599	0.949946	0.015625
A02	91053600	91053699	1	0.0178571
A02	91053800	91053899	0.980592	0
A02	91054000	91054099	0.981771	0
A02	91054100	91054199	0.973214	0
A02	91054200	91054299	0.938721	0
A02	91054400	91054499	0.96152	0.0222222
A02	91054600	91054699	0.952644	0
A02	91054700	91054799	0.984524	0.00357143
A02	91054800	91054899	1	0.0078125
A02	91057300	91057399	0.928595	0.227273
A02	91264000	91264099	0.563838	0
A02	91551000	91551099	0.982051	0
A02	91551100	91551199	0.96866	0.0120137
A02	91684800	91684899	0.954365	0
A02	93050200	93050299	0.962393	0
A02	93050300	93050399	0.958883	0.0037594
A02	93362300	93362399	0.966518	0.0351803
A02	93362700	93362799	0.929514	0
A02	93367100	93367199	0.9673	0
A02	93826200	93826299	0.624632	0.0162037
A02	93826300	93826399	0.523458	0
A02	94913500	94913599	0.986837	0.32662
A02	95574900	95574999	0.992188	0.03125
A02	95839300	95839399	0.989583	0.039908
A02	95848100	95848199	0.721347	0.0179348
A02	95848200	95848299	0.622316	0
A02	96759300	96759399	1	0.0305398
A02	97109200	97109299	0.657173	0.00438596
A02	97360700	97360799	0.986111	0.00892857
A02	97361600	97361699	0.966667	0
A02	97621300	97621399	0.934772	0.00595238
A02	97866400	97866499	0.664932	0.011859
A02	98189200	98189299	0.990909	0.175
A02	98547000	98547099	0.995536	0.469444
A02	99751100	99751199	0.863533	0.0142974
A02	99787400	99787499	0.843746	0.0113852
A02	99878900	99878999	0.991667	0.468181
A02	100411300	100411399	0.993902	0
A02	100411400	100411499	0.957264	0.0964827
A02	100435800	100435899	0.985119	0.00961538
A02	100436100	100436199	0.934648	0.136169
A02	100619400	100619499	0.979708	0
A02	100642700	100642799	0.69623	0.0214286
A02	100688900	100688999	0.942708	0.025
A02	100930500	100930599	0.984127	0.462723
A03	256100	256199	0.870354	0.239863
A03	256500	256599	0.865295	0.00543478
A03	295000	295099	0.65625	0
A03	331400	331499	0.783615	0.0248766
A03	331500	331599	0.966975	0.00526316
A03	339300	339399	0.975242	0
A03	368200	368299	0.984314	0.00961538
A03	423000	423099	0.8175	0.0104348
A03	424100	424199	0.993421	0
A03	462400	462499	0.985609	0.472957
A03	462500	462599	1	0.475174
A03	462900	462999	1	0.464416
A03	465900	465999	0.804563	0
A03	466400	466499	0.74477	0
A03	470200	470299	0.546429	0.00510204
A03	482100	482199	0.953704	0.311508
A03	551100	551199	0.974265	0.347715
A03	567800	567899	0.571473	0.0105769
A03	576400	576499	0.949819	0.255215
A03	613600	613699	0.832409	0.0519926
A03	620700	620799	0.857143	0
A03	621100	621199	0.97619	0.00510204
A03	642100	642199	0.78267	0.0108902
A03	707800	707899	0.963335	0
A03	716900	716999	0.942906	0.0427489
A03	724100	724199	0.972222	0.416369
A03	730400	730499	0.973611	0
A03	757600	757699	0.99537	0
A03	766500	766599	0.917188	0
A03	776600	776699	0.984375	0
A03	778700	778799	0.643416	0
A03	831900	831999	0.740409	0.00625
A03	852700	852799	0.703297	0.00549451
A03	1525200	1525299	0.925991	0.0890422
A03	1601400	1601499	1	0.483333
A03	1633000	1633099	0.966305	0.195025
A03	1697300	1697399	0.91224	0.313678
A03	1770900	1770999	1	0.0208333
A03	1771700	1771799	0.975072	0.0104167
A03	2052100	2052199	0.975219	0.285565
A03	2073200	2073299	0.985836	0.0125
A03	2091900	2091999	0.954848	0.306358
A03	2114000	2114099	0.908324	0.35105
A03	2137200	2137299	0.984375	0
A03	2139300	2139399	0.925068	0.383444
A03	2548600	2548699	0.666667	0.00666667
A03	2574000	2574099	0.977222	0.0958237
A03	2657200	2657299	0.886005	0.0434524
A03	3454800	3454899	0.96387	0.0240196
A03	3454900	3454999	0.967235	0.020979
A03	3719600	3719699	0.974404	0.00490196
A03	3733400	3733499	0.716964	0.0142857
A03	3835100	3835199	0.729167	0
A03	3835200	3835299	0.765625	0
A03	3999600	3999699	0.995098	0.323413
A03	4015900	4015999	0.979968	0
A03	4026300	4026399	0.652778	0
A03	4040900	4040999	0.979167	0.0685606
A03	4063400	4063499	0.934408	0
A03	4064000	4064099	0.987103	0.0101103
A03	4141000	4141099	0.952495	0
A03	4188500	4188599	0.954195	0.25
A03	4246900	4246999	0.977273	0
A03	4270600	4270699	0.645089	0
A03	4273500	4273599	0.989583	0.363988
A03	4471600	4471699	0.732079	0
A03	4471700	4471799	0.953107	0
A03	4471800	4471899	0.688171	0.00595238
A03	4506900	4506999	0.989583	0.00735294
A03	4521000	4521099	0.981771	0.025
A03	4598900	4598999	0.987637	0.00901559
A03	4601900	4601999	0.945848	0.0834914
A03	4860100	4860199	0.939685	0.0166667
A03	4864200	4864299	0.643999	0.0111111
A03	4956800	4956899	0.985863	0.0241987
A03	6041400	6041499	0.988636	0.00595238
A03	6161900	6161999	0.940682	0
A03	6162000	6162099	0.991667	0.0172619
A03	6181200	6181299	0.982826	0.00795455
A03	6181300	6181399	0.97585	0
A03	6181400	6181499	0.97996	0
A03	6181600	6181699	0.979167	0
A03	6181700	6181799	0.971207	0.0208333
A03	6181900	6181999	0.961266	0
A03	6182000	6182099	0.991071	0
A03	6182100	6182199	0.986078	0.00367647
A03	6182400	6182499	0.948718	0
A03	6182500	6182599	0.963535	0.427525
A03	6701100	6701199	0.734038	0.0554843
A03	6741800	6741899	0.966964	0.427334
A03	7019200	7019299	0.525008	0.00899621
A03	8596600	8596699	0.992188	0.00328947
A03	8596700	8596799	0.965337	0.00694444
A03	8596800	8596899	0.98726	0
A03	9268100	9268199	0.695665	0
A03	9268700	9268799	0.700463	0.0694189
A03	9371000	9371099	0.655225	0.0204861
A03	9401100	9401199	0.973123	0
A03	9434100	9434199	0.515422	0.00694444
A03	9480400	9480499	0.908279	0.00992063
A03	9486700	9486799	0.604111	0
A03	9532800	9532899	0.9568	0.333796
A03	9587800	9587899	0.959936	0
A03	9604400	9604499	1	0.429401
A03	9604800	9604899	0.950893	0
A03	9604900	9604999	1	0
A03	9605100	9605199	0.984375	0
A03	9605200	9605299	0.972279	0.0140056
A03	9605300	9605399	0.958868	0.00925926
A03	11146700	11146799	0.98913	0.46875
A03	11187900	11187999	0.988636	0
A03	11191000	11191099	1	0.471457
A03	11242600	11242699	0.605217	0
A03	11243500	11243599	0.66073	0
A03	11350600	11350699	0.586425	0.00714286
A03	11369600	11369699	0.896417	0.00337838
A03	11383000	11383099	0.950893	0
A03	11715900	11715999	0.913049	0.00520833
A03	11848000	11848099	0.984135	0.447488
A03	12266300	12266399	0.989583	0.0125
A03	12366200	12366299	0.952973	0.00555556
A03	12366800	12366899	0.992647	0.0277778
A03	12389300	12389399	0.966146	0.00892857
A03	12423300	12423399	0.726562	0
A03	12590700	12590799	1	0.454594
A03	12595500	12595599	0.826985	0.0110294
A03	12624900	12624999	0.871057	0
A03	12772900	12772999	0.855495	0
A03	12892300	12892399	0.671875	0.0119048
A03	12899200	12899299	0.979708	0
A03	12922200	12922299	0.968925	0.00520833
A03	12922400	12922499	0.826282	0
A03	12975200	12975299	0.941329	0.170217
A03	12975300	12975399	0.943944	0.00983796
A03	13080500	13080599	0.924266	0.00446429
A03	13095900	13095999	0.950893	0.44323
A03	13127000	13127099	0.964092	0.018544
A03	13130500	13130599	0.850716	0
A03	13138400	13138499	0.543352	0
A03	13146000	13146099	0.778369	0.015873
A03	13223900	13223999	0.979167	0.443598
A03	13280000	13280099	0.954633	0
A03	13327800	13327899	0.968023	0.0109767
A03	13345000	13345099	0.974926	0.458333
A03	13345500	13345599	0.9292	0
A03	13364300	13364399	0.505682	0
A03	13368800	13368899	0.708333	0
[truncated: 13,045 more rows]

## Sheet: CHG_hyper_DMRs
Chromosome	Start	Stop	Gr/Ga mCHG level	A2D5 mCHG level
A01	548500	548599	0.211759	0.843434
A01	579200	579299	0.0821429	0.727792
A01	849900	849999	0.052453	0.875117
A01	1009100	1009199	0.082761	0.67923
A01	1044000	1044099	0.178817	0.757101
A01	1217700	1217799	0.0397251	0.772329
A01	1359500	1359599	0.194956	0.964057
A01	2175100	2175199	0	0.799062
A01	2282800	2282899	0	0.865815
A01	2321400	2321499	0.081664	0.923683
A01	2478300	2478399	0	0.833409
A01	2478400	2478499	0.00775376	0.663572
A01	2493000	2493099	0.0113636	0.886194
A01	2587200	2587299	0.0303885	0.63787
A01	3763400	3763499	0.322147	0.962705
A01	3763700	3763799	0.318466	0.958705
A01	3763800	3763899	0.266003	0.810649
A01	3764300	3764399	0.0377083	0.961173
A01	3764700	3764799	0.0833035	0.974206
A01	5320800	5320899	0	0.946495
A01	5321000	5321099	0.0679806	0.89802
A01	8449000	8449099	0.132092	0.719862
A01	10419700	10419799	0.00526316	0.883333
A01	10419800	10419899	0.00326797	0.757074
A01	10419900	10419999	0.00557276	0.90153
A01	10420000	10420099	0.0357143	0.979167
A01	11200600	11200699	0.0107962	0.724577
A01	11335800	11335899	0.0347849	0.875045
A01	11336100	11336199	0	0.808121
A01	11336200	11336299	0.00717593	0.876506
A01	11336400	11336499	0.00757576	0.906502
A01	11336500	11336599	0	0.799271
A01	11336600	11336699	0	0.809954
A01	11336800	11336899	0.00892857	0.930778
A01	11337200	11337299	0.0331414	0.921985
A01	11337500	11337599	0.00833333	0.811087
A01	11337600	11337699	0.0182292	0.898713
A01	11337700	11337799	0.0504889	0.979762
A01	11337800	11337899	0.00520833	0.943939
A01	11337900	11337999	0.0107323	0.954668
A01	11338100	11338199	0.00446429	0.961353
A01	11338300	11338399	0.0104167	0.980149
A01	11338600	11338699	0.00735294	0.891592
A01	11338700	11338799	0	0.844587
A01	11338900	11338999	0.0218115	0.940268
A01	11339000	11339099	0.00357143	0.970556
A01	11339300	11339399	0.00757576	0.952902
A01	11339500	11339599	0.0325045	0.934142
A01	11339600	11339699	0	0.983333
A01	11339700	11339799	0.0214747	0.906426
A01	11339800	11339899	0.00641026	0.856088
A01	11339900	11339999	0.00783476	0.912121
A01	11340200	11340299	0.0704678	0.961679
A01	11340300	11340399	0.0109375	0.969986
A01	11340400	11340499	0.0797849	0.964889
A01	12225500	12225599	0	0.809569
A01	12225600	12225699	0.0145693	0.848849
A01	12225700	12225799	0.0458333	0.952381
A01	12225800	12225899	0.0248843	0.920635
A01	12225900	12225999	0.00611707	0.906105
A01	12226000	12226099	0	0.950789
A01	12226200	12226299	0	0.835626
A01	12226400	12226499	0.0118448	0.90067
A01	12226800	12226899	0	0.701648
A01	12226900	12226999	0.0578125	0.943948
A01	12769000	12769099	0.0047619	0.747249
A01	12823900	12823999	0.0434764	0.769757
A01	12824000	12824099	0.0438034	0.80496
A01	12824200	12824299	0.0413984	0.921814
A01	13700800	13700899	0.448572	0.983333
A01	16911200	16911299	0.247813	0.832272
A01	16911400	16911499	0.242465	0.918981
A01	16911500	16911599	0.0385417	0.638862
A01	18382900	18382999	0.0168948	0.628497
A01	18630000	18630099	0.123816	0.689303
A01	18744000	18744099	0.299054	0.923173
A01	18896300	18896399	0	0.695952
A01	19393400	19393499	0.0245536	0.639276
A01	19393500	19393599	0	0.635297
A01	20578700	20578799	0.00213675	0.825217
A01	20579000	20579099	0	0.702754
A01	21335000	21335099	0.197542	0.913765
A01	21335100	21335199	0.0854167	0.991026
A01	22884500	22884599	0.0502141	0.908745
A01	22884900	22884999	0.0475941	0.979915
A01	22885200	22885299	0.00416667	0.879953
A01	22885300	22885399	0.0275341	0.828325
A01	22885800	22885899	0.0275385	0.927093
A01	22886000	22886099	0.0283654	0.928686
A01	22886200	22886299	0.0281371	0.813417
A01	22886700	22886799	0.0738651	0.654114
A01	22886800	22886899	0.0831875	0.947222
A01	27592600	27592699	0	0.723491
A01	28329400	28329499	0	0.905231
A01	28329500	28329599	0.00471491	0.885332
A01	28329600	28329699	0.0166438	0.937421
A01	28329700	28329799	0	0.823812
A01	28329900	28329999	0.00753968	0.96124
A01	28497400	28497499	0.03125	0.828533
A01	28497600	28497699	0.00520833	0.759044
A01	28498000	28498099	0.00915404	0.89034
A01	28498100	28498199	0	0.866198
A01	28498700	28498799	0.00588235	0.915314
A01	28502000	28502099	0	0.681914
A01	28502100	28502199	0.0183333	0.846877
A01	28502200	28502299	0.00893512	0.858697
A01	28502300	28502399	0.0338462	0.885566
A01	28502400	28502499	0.156095	0.936141
A01	28618400	28618499	0.0160714	0.835795
A01	28619000	28619099	0.00277778	0.78461
A01	28619100	28619199	0.0358824	0.901629
A01	28642600	28642699	0.0215278	0.800691
A01	28642700	28642799	0.0138889	0.886301
A01	28643000	28643099	0.00549451	0.891742
A01	28643100	28643199	0.0104167	0.911285
A01	28643200	28643299	0.00756522	0.849403
A01	28643400	28643499	0.0138889	0.748891
A01	28643800	28643899	0	0.821963
A01	28643900	28643999	0	0.927354
A01	28693600	28693699	0.0625	0.738457
A01	28694300	28694399	0	0.930977
A01	28694400	28694499	0.00629673	0.820433
A01	28694500	28694599	0.00367647	0.902475
A01	28694600	28694699	0.0252525	0.900193
A01	28694800	28694899	0.0138889	0.960951
A01	28694900	28694999	0.0100251	0.867789
A01	28695000	28695099	0.00829279	0.912426
A01	28811900	28811999	0.00641026	0.726847
A01	28856600	28856699	0	0.793539
A01	29960700	29960799	0.0555285	0.871493
A01	29961000	29961099	0.0119048	0.667364
A01	29961200	29961299	0.0250444	0.832796
A01	29961300	29961399	0.0289502	0.70523
A01	29961400	29961499	0.0590371	0.704771
A01	30300100	30300199	0.00274725	0.636557
A01	32598600	32598699	0	0.968419
A01	32598700	32598799	0	0.953312
A01	32598900	32598999	0	0.687632
A01	32599100	32599199	0	0.861001
A01	32599200	32599299	0	0.972763
A01	32599300	32599399	0	0.891521
A01	32599400	32599499	0.00595238	0.784483
A01	32599500	32599599	0.00284091	0.965241
A01	32599800	32599899	0.0047619	0.908139
A01	32599900	32599999	0.00657895	0.851203
A01	32600000	32600099	0.025	0.953769
A01	32600300	32600399	0.0030303	0.873518
A01	32600400	32600499	0.00625	0.82459
A01	32600600	32600699	0.0042735	0.919588
A01	33112200	33112299	0.285476	0.891106
A01	33732700	33732799	0.170152	0.733794
A01	33946800	33946899	0.380556	0.944444
A01	34969200	34969299	0.365883	0.897561
A01	35036400	35036499	0.0729167	0.890873
A01	35040300	35040399	0	0.908072
A01	35040400	35040499	0.01875	0.940478
A01	35040500	35040599	0	0.70129
A01	35040600	35040699	0.00892857	0.719891
A01	35040800	35040899	0	0.923409
A01	35040900	35040999	0.025463	0.807372
A01	35041000	35041099	0.0094697	0.887537
A01	35041100	35041199	0	0.755009
A01	35041200	35041299	0.00384615	0.926566
A01	35041300	35041399	0	0.946637
A01	35041400	35041499	0.0236111	0.975524
A01	35041500	35041599	0	0.938636
A01	35041600	35041699	0	0.922162
A01	35041700	35041799	0.0240801	0.901417
A01	35041800	35041899	0.0122768	0.917338
A01	35041900	35041999	0.00454545	0.835934
A01	35042000	35042099	0.00983075	0.921446
A01	35042100	35042199	0.0325658	0.897259
A01	36209800	36209899	0.18845	0.94296
A01	36210400	36210499	0.122303	0.923696
A01	36210600	36210699	0.019184	0.991115
A01	36210700	36210799	0.0683417	0.966119
A01	38833700	38833799	0.0238636	0.81109
A01	38833800	38833899	0.0438953	0.902936
A01	38833900	38833999	0.0208333	0.88172
A01	38834000	38834099	0.0257576	0.843943
A01	39128200	39128299	0.101799	0.964773
A01	40365300	40365399	0.351935	0.887763
A01	41704700	41704799	0.134161	0.678936
A01	41705300	41705399	0.243321	0.833101
A01	43342800	43342899	0.0178571	0.901457
A01	43343100	43343199	0.0159091	0.962922
A01	43343200	43343299	0.0235043	0.832346
A01	43343300	43343399	0.00520833	0.594823
A01	43343400	43343499	0	0.779244
A01	43368500	43368599	0.190476	0.889609
A01	43470600	43470699	0	0.971841
A01	43470900	43470999	0.0386447	0.882779
A01	43471000	43471099	0	0.918442
A01	43471200	43471299	0.0265152	0.805777
A01	43471300	43471399	0	0.706232
A01	43471400	43471499	0	0.866933
A01	43471600	43471699	0.0286458	0.92604
A01	43768600	43768699	0.0128307	0.903084
A01	43792300	43792399	0.0913465	0.971875
A01	43836300	43836399	0.00912698	0.846388
A01	43836400	43836499	0.0347222	0.773145
A01	43836500	43836599	0.013768	0.8497
A01	43836600	43836699	0	0.83125
A01	43836700	43836799	0	0.798545
A01	43836800	43836899	0.0171131	0.885086
A01	45893200	45893299	0.22877	0.793056
A01	47307600	47307699	0.0511029	0.73919
A01	48242800	48242899	0.0809061	0.637001
A01	48243100	48243199	0	0.964286
A01	48243300	48243399	0.0493506	0.852381
A01	48243400	48243499	0.324636	1
A01	48243900	48243999	0.191667	0.983718
A01	48244000	48244099	0.160748	0.956692
A01	48245100	48245199	0.176786	0.800893
A01	48246900	48246999	0.0291667	0.988636
A01	48247000	48247099	0.105183	0.911255
A01	48247300	48247399	0.0208333	0.875
A01	48247400	48247499	0.0078125	0.944551
A01	48247500	48247599	0.0754329	0.798611
A01	48247700	48247799	0.0660714	0.879275
A01	48247800	48247899	0.148697	0.887166
A01	48254800	48254899	0.00595238	0.856456
A01	48254900	48254999	0.0177871	0.691747
A01	48694100	48694199	0	0.803242
A01	48710100	48710199	0.0383969	0.81067
A01	48961300	48961399	0.0122374	0.650852
A01	49341800	49341899	0.144319	0.782569
A01	49494800	49494899	0.00543478	0.618468
A01	49765700	49765799	0.00396825	0.603244
A01	49765800	49765899	0.0202922	0.733599
A01	50726000	50726099	0.202292	0.787825
A01	50726300	50726399	0.0808065	0.612919
A01	50836900	50836999	0.0198413	0.917873
A01	51705900	51705999	0.00595238	0.758676
A01	52418300	52418399	0.331349	0.903588
A01	52422000	52422099	0.0384375	0.947155
A01	52422200	52422299	0	0.68194
A01	52423000	52423099	0.0125	0.845803
A01	52584200	52584299	0.0773002	0.885904
A01	52584400	52584499	0.0392361	0.867246
A01	52847700	52847799	0.131393	0.913305
A01	55171800	55171899	0.00555556	0.908434
A01	55171900	55171999	0.00789141	0.948733
A01	55172000	55172099	0	0.821577
A01	55172100	55172199	0	0.956089
A01	55172300	55172399	0.00603992	0.925595
A01	55172400	55172499	0	0.982143
A01	55172500	55172599	0.00892857	0.976648
A01	55172600	55172699	0	0.878053
A01	55172900	55172999	0.0142857	0.9
A01	55173000	55173099	0	0.886905
A01	55173100	55173199	0.0571625	0.955066
A01	55176400	55176499	0.258583	0.939772
A01	55176500	55176599	0.373016	0.958773
A01	55176700	55176799	0.0386228	0.969618
A01	55177000	55177099	0.0603785	0.884235
A01	55177300	55177399	0.01	0.901535
A01	55177500	55177599	0.0379393	0.965873
A01	56549700	56549799	0	0.667017
A01	59177000	59177099	0	0.827039
A01	62260500	62260599	0.145009	0.937103
A01	62261400	62261499	0.0688493	0.896003
A01	62261500	62261599	0.103965	0.839633
A01	62261600	62261699	0.202773	0.916675
A01	64006100	64006199	0.00724638	0.611331
A01	64006200	64006299	0.0380969	0.883522
A01	64006400	64006499	0.0914401	0.70741
A01	64006500	64006599	0.100048	0.83666
A01	65370600	65370699	0.0543834	0.814515
A01	65903900	65903999	0.169897	0.817244
A01	65904000	65904099	0.317298	0.861255
A01	66048400	66048499	0.075786	0.860023
A01	66499000	66499099	0.0267857	0.741691
A01	66770200	66770299	0.0102041	0.621909
A01	66882100	66882199	0.329316	0.948465
A01	66943300	66943399	0.0380125	0.680419
A01	67166900	67166999	0.00953159	0.708704
A01	67238000	67238099	0.0334269	0.861291
A01	67292500	67292599	0.00625	0.816748
A01	67319300	67319399	0.00694444	0.812178
A01	67320900	67320999	0	0.840639
A01	67348600	67348699	0.168269	0.816535
A01	70156200	70156299	0	0.904603
A01	71291200	71291299	0.193768	0.875023
A01	71502300	71502399	0.128824	0.675361
A01	71539700	71539799	0.00666667	0.653972
A01	72286200	72286299	0.0230769	0.580043
A01	72351800	72351899	0.0236244	0.907707
A01	73025700	73025799	0.0690079	0.913065
A01	73026000	73026099	0.00694444	0.841865
A01	73026100	73026199	0.00833333	0.766794
A01	73026400	73026499	0.0286353	0.899411
A01	73026600	73026699	0.0310927	0.958182
A01	73027000	73027099	0.0273832	0.819666
A01	73027200	73027299	0.00438596	0.957673
A01	73027300	73027399	0.03125	0.965861
A01	73027600	73027699	0.0627828	0.935417
A01	73027900	73027999	0.0743295	0.911178
A01	73185300	73185399	0	0.677528
A01	73282200	73282299	0.270038	0.813603
A01	73375300	73375399	0.0424769	0.896409
A01	73376100	73376199	0.0812166	0.784221
A01	73376200	73376299	0.202326	0.927778
A01	73376500	73376599	0.0484601	0.891282
A01	73376700	73376799	0.0667208	0.864384
A01	73432700	73432799	0.0304233	0.593161
A01	77055800	77055899	0.25	0.8975
A01	77439800	77439899	0.306622	0.8458
A01	77728200	77728299	0.0442235	0.918056
A01	77728500	77728599	0.0125	0.924881
A01	77728600	77728699	0.0119048	0.900075
A01	77728700	77728799	0.00961538	0.973611
A01	77729200	77729299	0.0308333	0.874023
A01	77729400	77729499	0.119014	0.828189
A01	78159200	78159299	0.225445	0.932237
A01	82406500	82406599	0.245981	0.876303
A01	82723700	82723799	0	0.600341
A01	82779100	82779199	0.137726	0.691712
A01	82850700	82850799	0.00862069	0.954833
A01	82851600	82851699	0.00297619	0.881155
A01	82852000	82852099	0.0497576	0.905826
A01	82852100	82852199	0.0914004	0.83568
A01	82852400	82852499	0.242865	0.786963
A01	83053300	83053399	0.0427113	0.72039
A01	83592500	83592599	0.0430195	0.569697
A01	84481600	84481699	0.0601984	0.758452
A01	84481700	84481799	0.00892857	0.645455
A01	84481800	84481899	0.0113636	0.729791
A01	84482600	84482699	0.0109357	0.833632
A01	84482900	84482999	0.014359	0.913943
A01	84483100	84483199	0.0113636	0.858163
A01	84920500	84920599	0	0.621391
A01	85041400	85041499	0.0439236	0.845129
A01	86224900	86224999	0.223743	0.736756
A01	90253600	90253699	0	0.725265
A01	90253700	90253799	0	0.674459
A01	90515700	90515799	0.238348	0.954861
A01	90701200	90701299	0	0.628885
A01	90764600	90764699	0.226505	0.899188
A01	90816200	90816299	0.00833333	0.696553
A01	94475000	94475099	0.0311806	0.789787
A01	94588700	94588799	0.177668	0.88805
A01	95126500	95126599	0.0948381	0.918071
A01	95126600	95126699	0.200959	0.912779
A01	95260500	95260599	0.219196	0.771752
A01	96243500	96243599	0.254158	0.819663
A01	98661700	98661799	0.188242	0.7457
A01	98849700	98849799	0	0.719444
A01	99894000	99894099	0.063065	0.741369
A01	100169600	100169699	0.214991	0.864903
A01	101313400	101313499	0.166596	0.97987
A01	103619900	103619999	0.395999	0.940407
A01	104284100	104284199	0.0078125	0.81687
A01	104605400	104605499	0.075	0.904769
A01	104605600	104605699	0	0.846584
A01	104705900	104705999	0.182673	0.732209
A01	105102000	105102099	0.258643	0.907346
A01	105579900	105579999	0	0.577747
A01	106958500	106958599	0.257857	0.943333
A01	107500600	107500699	0.044718	0.652404
A01	108311200	108311299	0.15173	0.755722
A01	108407400	108407499	0.0358466	0.964825
A01	108407500	108407599	0	0.943855
A01	108407800	108407899	0.0241071	0.975417
A01	108407900	108407999	0.00416667	0.918618
A01	108408000	108408099	0.0145833	0.952156
A01	108408100	108408199	0.00549451	0.955424
A01	108408200	108408299	0.0104167	0.951122
A01	108408300	108408399	0.015625	0.988636
A01	108408800	108408899	0.309292	0.915719
A01	108428800	108428899	0	0.854313
A01	108428900	108428999	0	0.82491
A01	108429000	108429099	0.017316	0.929076
A01	108919800	108919899	0	0.847784
A01	109446800	109446899	0.183256	0.841361
A01	109859700	109859799	0	0.598436
A01	110528000	110528099	0	0.909
A01	111140700	111140799	0	0.612281
A01	112008300	112008399	0.0970238	0.928426
A01	115653700	115653799	0.0169414	0.861085
A01	115653800	115653899	0.0211446	0.761866
A01	115653900	115653999	0.00827991	0.889701
A01	116509300	116509399	0.0385076	0.797763
A01	117187300	117187399	0.191211	0.879306
A01	117252900	117252999	0.116554	0.771899
A01	117274700	117274799	0.0268849	0.935779
A01	117274800	117274899	0.00657895	0.916269
A01	117274900	117274999	0	0.804121
A01	117275500	117275599	0.00340136	0.858731
A01	117275700	117275799	0.00769231	0.881003
A01	117275800	117275899	0.0166667	0.935832
A01	117426100	117426199	0	0.532947
A01	117458800	117458899	0.17195	0.852443
A01	117500400	117500499	0.208333	0.972771
A01	117535100	117535199	0.426683	0.941338
A01	117727800	117727899	0.00297619	0.601167
A01	119341400	119341499	0.408966	0.940083
A01	119423200	119423299	0.0228571	0.916467
A01	119423300	119423399	0.0361111	0.741867
A01	120448500	120448599	0.0321181	0.688347
A01	120677100	120677199	0.0949675	0.686667
A01	123156900	123156999	0.342421	0.920067
A01	124936700	124936799	0.0547092	0.790546
A01	125576700	125576799	0.0138889	0.973338
A01	125576900	125576999	0.0459184	0.84944
A01	125577000	125577099	0	0.956658
A01	125577700	125577799	0.015625	0.845094
A01	125587000	125587099	0.0416667	0.80838
A01	125594400	125594499	0.368394	0.918707
A01	125606100	125606199	0	0.63961
A01	126911900	126911999	0.0840152	0.882516
A01	126912000	126912099	0	0.636371
A01	128668900	128668999	0.259543	0.926295
A01	129425100	129425199	0.0191585	0.622362
A01	130117900	130117999	0.100221	0.717798
A01	130819800	130819899	0	0.536393
A01	133198900	133198999	0.376541	0.937476
A01	135199900	135199999	0.163929	0.925074
A01	135200200	135200299	0.0394383	0.644698
A01	135664500	135664599	0	0.93001
A01	135664600	135664699	0.00961538	0.935294
A01	135664800	135664899	0.00935374	0.815256
A01	135667200	135667299	0.303201	0.874466
A01	135691000	135691099	0	0.743379
A01	135851300	135851399	0.0078125	0.74777
A01	135851400	135851499	0	0.78544
A01	137435700	137435799	0.228911	0.80586
A01	137435800	137435899	0.173077	0.735101
A01	137436000	137436099	0.0789476	0.694702
A01	138788500	138788599	0.297917	0.828932
A01	138903000	138903099	0.00555556	0.898682
A01	138903100	138903199	0	0.84175
A01	138903400	138903499	0.020979	0.986397
A01	138903500	138903599	0.0113636	0.839218
A01	138903600	138903699	0.0247329	0.986169
A01	138903700	138903799	0.0125	0.854167
A01	138903900	138903999	0.0310256	0.884429
A01	138904300	138904399	0	0.91875
A01	138904400	138904499	0	0.855336
A01	139066900	139066999	0.219887	0.81669
A01	139417900	139417999	0.206769	0.870728
A01	139418300	139418399	0.190774	0.890598
A01	139419600	139419699	0.0588835	0.762377
A01	139419800	139419899	0.0458754	0.907962
A01	139893600	139893699	0.113533	0.816175
A01	140337300	140337399	0.181805	0.740623
A01	140427000	140427099	0.0892857	0.827776
A01	140792200	140792299	0	0.717124
A01	140809300	140809399	0.0581346	0.620859
A01	140903800	140903899	0.133671	0.813983
A01	141110300	141110399	0.0777895	0.69831
A01	141194300	141194399	0.0152778	0.859416
A01	141351600	141351699	0.0771183	0.895101
A01	144250300	144250399	0.457399	0.986506
A02	862000	862099	0.00666667	0.571198
A02	2080600	2080699	0	0.580111
A02	3526800	3526899	0.0171741	0.841676
A02	3527000	3527099	0.0148026	0.953928
A02	3527100	3527199	0.0190883	0.819754
A02	3527200	3527299	0.00595238	0.810901
A02	3527400	3527499	0.0138889	0.897799
A02	3527700	3527799	0	0.973718
A02	3527800	3527899	0	0.793838
A02	3528300	3528399	0	0.637936
A02	3528700	3528799	0.110972	0.99375
A02	3529000	3529099	0.11592	0.983333
A02	3529200	3529299	0.140194	0.788533
A02	4102800	4102899	0.0752339	0.601414
A02	4904900	4904999	0.00892857	0.712603
A02	5380000	5380099	0.144169	0.799558
A02	7185900	7185999	0.00757576	0.951659
A02	7186000	7186099	0.00694444	0.758978
A02	7186100	7186199	0.0104167	0.854069
A02	7186200	7186299	0.0521242	0.712345
A02	7186300	7186399	0.0525641	0.835083
A02	7186400	7186499	0.0267847	0.791139
A02	9252300	9252399	0.191566	0.824388
A02	13040100	13040199	0.134812	0.736438
A02	13040300	13040399	0.122946	0.882188
A02	13043600	13043699	0.290811	0.94767
A02	13044200	13044299	0.192535	0.827896
A02	15503600	15503699	0.00785819	0.659081
A02	15593300	15593399	0.0410526	0.772047
A02	15593400	15593499	0.0665093	0.804197
A02	15593500	15593599	0.0514466	0.894941
A02	16447600	16447699	0.475694	0.979708
A02	19133000	19133099	0.145108	0.78345
A02	20151800	20151899	0.332468	0.953194
A02	20152000	20152099	0.258762	0.916904
A02	20225800	20225899	0.123456	0.758476
A02	20355800	20355899	0	0.923228
A02	20356000	20356099	0	0.909098
A02	20356100	20356199	0.052043	0.96348
A02	25849700	25849799	0.0571287	0.837911
A02	25849800	25849899	0.0401786	0.964117
A02	25849900	25849999	0.0166667	0.942958
A02	25850000	25850099	0.0495671	0.799524
A02	25850400	25850499	0.0174242	0.851109
A02	25850500	25850599	0	0.809808
A02	25850700	25850799	0.0333333	0.968616
A02	25850800	25850899	0.0125	0.876468
A02	25850900	25850999	0	0.854826
A02	25851000	25851099	0	0.903209
A02	25851700	25851799	0	0.896406
A02	25851800	25851899	0.0226307	0.948165
A02	25851900	25851999	0	0.920345
A02	25852000	25852099	0.0306548	0.965758
A02	25852100	25852199	0.0361472	0.660653
A02	26125900	26125999	0.0520382	0.675824
A02	33991100	33991199	0.00757576	0.980903
A02	33991200	33991299	0	0.950641
A02	33991500	33991599	0.00833333	0.936892
A02	33991600	33991699	0.0176136	0.917173
A02	33991700	33991799	0	0.970353
A02	33991800	33991899	0.00661765	0.906832
A02	33991900	33991999	0	0.868693
A02	33992000	33992099	0	0.951832
A02	33992100	33992199	0.00241546	0.851107
A02	33992200	33992299	0	0.594062
A02	33992300	33992399	0.00526316	0.762757
A02	33992400	33992499	0.0490249	0.97
A02	39360200	39360299	0	0.900075
A02	39360300	39360399	0	0.826743
A02	39360400	39360499	0.00413223	0.976461
A02	39361300	39361399	0	0.934648
A02	39361600	39361699	0	0.908225
A02	39361700	39361799	0	0.835317
A02	39361800	39361899	0	0.933894
A02	39361900	39361999	0	0.882837
A02	39362000	39362099	0	0.813631
A02	39362200	39362299	0.0166667	0.924524
A02	39362300	39362399	0	0.971814
A02	39368500	39368599	0.0078125	0.922111
A02	39368600	39368699	0	0.968535
A02	39368700	39368799	0.0030303	0.94546
A02	39368800	39368899	0.00231481	0.94312
A02	41382100	41382199	0.0151786	0.770414
A02	41382300	41382399	0.00555556	0.685113
A02	41382500	41382599	0.0154221	0.820772
A02	41382600	41382699	0	0.775322
A02	41382700	41382799	0.00833333	0.89696
A02	41382800	41382899	0	0.867572
A02	41383100	41383199	0.0373377	0.954082
A02	41383300	41383399	0.0109127	0.663374
A02	42858500	42858599	0.0151515	0.737415
A02	43995500	43995599	0.0269886	0.732805
A02	43995600	43995699	0.0699405	0.908617
A02	44920700	44920799	0.131662	0.724687
A02	47991000	47991099	0.00961538	0.679143
A02	48004700	48004799	0.0163477	0.555552
A02	48161000	48161099	0	0.608552
A02	48179800	48179899	0.00833333	0.900857
A02	52177500	52177599	0.0409297	0.94122
A02	52177800	52177899	0.0270625	0.746599
A02	52178100	52178199	0.0078125	0.717187
A02	52178300	52178399	0.00574713	0.747413
A02	52178500	52178599	0.0347406	0.897834
A02	52253700	52253799	0	0.921672
A02	52254300	52254399	0	0.701499
A02	52571100	52571199	0.180392	0.764602
A02	54023500	54023599	0.184244	0.739583
A02	54642800	54642899	0.2742	0.913842
A02	54642900	54642999	0.10127	0.813559
A02	54643000	54643099	0.0797628	0.92034
A02	54643100	54643199	0	0.906908
A02	54643300	54643399	0.00521739	0.917824
A02	55542900	55542999	0.0726068	0.656764
A02	55543300	55543399	0.0441198	0.785669
A02	55543400	55543499	0.0454861	0.969401
A02	56421900	56421999	0.00657895	0.681325
A02	59347600	59347699	0.0747334	0.939941
A02	59650600	59650699	0.0778626	0.920497
A02	59650800	59650899	0.0568516	0.724909
A02	59902300	59902399	0.00757576	0.691365
A02	60308000	60308099	0.131936	0.86358
A02	60318400	60318499	0.0820169	0.894048
A02	60318800	60318899	0.117183	0.925238
A02	60321700	60321799	0.121621	0.832176
A02	60356600	60356699	0.146061	0.956282
A02	60356800	60356899	0.0782255	0.82087
A02	60357000	60357099	0.05138	0.880076
A02	60357100	60357199	0.0651758	0.823965
A02	60357300	60357399	0.117541	0.924851
A02	60357400	60357499	0.0575561	0.966116
A02	60357500	60357599	0.0379099	0.582158
A02	60358000	60358099	0.0526594	0.895833
A02	60358500	60358599	0.0783186	0.816497
A02	60362500	60362599	0.0829148	0.879618
A02	60363900	60363999	0.0693223	0.978022
A02	60364100	60364199	0.0705586	0.848214
A02	60364300	60364399	0.111591	0.932942
A02	60365200	60365299	0.0529258	0.739857
A02	60365300	60365399	0.0646036	0.822756
A02	60365400	60365499	0.0579579	0.93714
A02	60365500	60365599	0.0378756	0.800042
A02	60365600	60365699	0.0454591	0.804654
A02	60365800	60365899	0.071923	0.710673
A02	60365900	60365999	0.0482709	0.959722
A02	60895600	60895699	0.0959586	0.927996
A02	64074600	64074699	0.077619	0.688398
A02	64074700	64074799	0.0131944	0.728406
A02	64074800	64074899	0.0438136	0.687933
A02	64074900	64074999	0.0850379	0.783378
A02	64370400	64370499	0.243948	0.953749
A02	64419300	64419399	0.0914164	0.951614
A02	64585800	64585899	0.0624104	0.817158
A02	64702200	64702299	0.334987	0.983784
A02	64762900	64762999	0	0.728368
A02	66114500	66114599	0.0138889	0.5276
A02	66115000	66115099	0.00378788	0.955796
A02	66115100	66115199	0	0.913965
A02	66344000	66344099	0.008907	0.924412
A02	66344100	66344199	0	0.938021
A02	66344200	66344299	0.00568182	0.958278
A02	66344300	66344399	0.0144231	0.911258
A02	66344400	66344499	0	0.836483
A02	66442600	66442699	0.053125	0.804463
A02	66859600	66859699	0.0125	0.8028
A02	66896000	66896099	0.385688	0.926385
A02	68032900	68032999	0.137981	0.854306
A02	68093000	68093099	0	0.718179
A02	68737400	68737499	0	0.589031
A02	68874200	68874299	0.032197	0.878125
A02	69139500	69139599	0	0.665021
A02	69139900	69139999	0	0.61717
A02	69140100	69140199	0.00414079	0.646358
A02	69140400	69140499	0.00694444	0.702366
A02	69140500	69140599	0.00694444	0.663301
A02	69140600	69140699	0.0236479	0.812689
A02	69140800	69140899	0.0326389	0.7022
A02	69151200	69151299	0.0505208	0.793073
A02	69151500	69151599	0.112385	0.913261
A02	69151700	69151799	0.121793	0.921995
A02	69221300	69221399	0.280152	0.83133
A02	69889600	69889699	0.112998	0.828663
A02	69889800	69889899	0.0104167	0.820993
A02	69890000	69890099	0.0179038	0.891409
A02	69890100	69890199	0.0232926	0.963258
A02	69890200	69890299	0.0119831	0.832885
A02	69890500	69890599	0.03	0.87
A02	69890800	69890899	0	0.93953
A02	69891000	69891099	0	0.883617
A02	69891200	69891299	0.00892857	0.95438
A02	69891400	69891499	0.0167163	0.970265
A02	69891500	69891599	0.00595238	0.788363
A02	69891600	69891699	0.00462963	0.911444
A02	69891700	69891799	0.00396825	0.921411
A02	69891800	69891899	0.0152778	0.854871
A02	69891900	69891999	0	0.900636
A02	69892200	69892299	0	0.912879
A02	69892400	69892499	0.01	0.860711
A02	69892500	69892599	0.00833333	0.868252
A02	69892600	69892699	0.009375	0.817107
A02	69892700	69892799	0.0156978	0.85255
A02	69892800	69892899	0.0171151	0.923699
A02	69892900	69892999	0.00416667	0.869097
A02	69893000	69893099	0	0.803821
A02	69893200	69893299	0	0.963307
A02	69893400	69893499	0	0.9375
A02	69957300	69957399	0.388591	0.926587
A02	70016400	70016499	0.00657895	0.713568
A02	70025200	70025299	0.00434783	0.698852
A02	70025600	70025699	0.00520833	0.705874
A02	73588900	73588999	0.233503	0.807778
A02	74694900	74694999	0.0602273	0.636418
A02	74967900	74967999	0.219643	0.924876
A02	77317600	77317699	0.140947	0.734646
A02	85455400	85455499	0	0.746403
A02	85879500	85879599	0.426091	0.93615
A02	86336500	86336599	0.396782	0.937807
A02	90626100	90626199	0	0.982799
A02	90626200	90626299	0.00595238	0.958515
A02	90626300	90626399	0.0102041	0.922078
A02	90626400	90626499	0.00413223	0.91604
A02	90626500	90626599	0.00333333	0.976864
A02	90626600	90626699	0	0.908208
A02	91523300	91523399	0.0268207	0.889661
A02	91523400	91523499	0.00462963	0.557407
A02	91687400	91687499	0.11801	0.943773
A02	91816200	91816299	0.0522665	0.738787
A02	91816300	91816399	0.0342215	0.80891
A02	91816500	91816599	0.0402011	0.729148
A02	91816600	91816699	0.022619	0.955611
A02	91816700	91816799	0.0939316	0.800139
A02	91816900	91816999	0.0803571	0.97291
A02	91817400	91817499	0.0333009	0.87381
A02	91817500	91817599	0.0562843	0.979167
A02	91817600	91817699	0.0891525	0.846134
A02	91817700	91817799	0.0427005	0.956944
A02	94083700	94083799	0.0330993	0.903191
A02	94083800	94083899	0.00569358	0.916457
A02	94083900	94083999	0	0.828177
A02	94084000	94084099	0.021164	0.939674
A02	94084200	94084299	0.00277778	0.962099
A02	94084400	94084499	0.00510204	0.904706
A02	94962900	94962999	0.176327	0.794551
A02	98445100	98445199	0.00784314	0.886086
A02	98445200	98445299	0.023254	0.73079
A02	98445300	98445399	0.00438596	0.888462
A02	98445400	98445499	0.0128788	0.783382
A02	98445600	98445699	0	0.932286
A02	98445700	98445799	0.0178571	0.90744
A02	98445800	98445899	0.003125	0.907498
A02	98446000	98446099	0.0111111	0.853647
A02	98446100	98446199	0	0.719249
A02	98446200	98446299	0	0.888194
A02	98446600	98446699	0	0.706193
A02	98446700	98446799	0.0139635	0.790051
A02	98446800	98446899	0.0279221	0.827773
A02	98446900	98446999	0.0914159	0.761524
A02	100651400	100651499	0.00735294	0.68909
A02	100651500	100651599	0.0108187	0.730281
A02	100651700	100651799	0.00378788	0.920129
A02	100651900	100651999	0.0241792	0.897446
A02	100652500	100652599	0.01	0.825527
A02	100652700	100652799	0.00192308	0.963979
A02	100653000	100653099	0.025	0.925
A02	100653400	100653499	0.0142857	0.850125
A02	100653600	100653699	0	0.9634
A02	100653700	100653799	0.00735294	0.922309
A02	100654100	100654199	0.0226378	0.870607
A03	461600	461699	0.056746	0.96131
A03	597600	597699	0.0384909	0.736168
A03	745500	745599	0.154046	0.794827
A03	745700	745799	0.034914	0.980458
A03	745800	745899	0	0.942845
A03	745900	745999	0	0.961925
A03	746000	746099	0.00384615	0.965154
A03	746100	746199	0	0.961082
A03	746300	746399	0.0616182	0.964794
A03	746400	746499	0	0.884694
A03	746500	746599	0.01	0.894124
A03	746600	746699	0	0.934166
A03	746700	746799	0	0.987103
A03	746900	746999	0.0047619	0.915582
A03	747000	747099	0	0.939128
A03	747100	747199	0.00953159	0.903031
A03	2817400	2817499	0.10253	0.744587
A03	2818100	2818199	0.115041	0.802156
A03	2818300	2818399	0.00961098	0.808452
A03	2818700	2818799	0.0346801	0.873732
A03	2818900	2818999	0.0154762	0.853968
A03	2819000	2819099	0.0309524	0.864241
A03	2819200	2819299	0.0488095	0.854722
A03	2819300	2819399	0	0.929442
A03	2819500	2819599	0.0104779	0.860598
A03	2819700	2819799	0.0159341	0.915757
A03	2819900	2819999	0.00961538	0.869194
A03	2820100	2820199	0	0.979968
A03	2820200	2820299	0.0313131	0.891261
A03	2820400	2820499	0	0.939722
A03	2820600	2820699	0.0168269	0.890553
A03	2820700	2820799	0.00871212	0.909915
A03	2820800	2820899	0.0347222	0.820644
A03	3293100	3293199	0	0.612377
A03	4091700	4091799	0.357374	0.899852
A03	4106600	4106699	0.395146	0.907255
A03	4168500	4168599	0.250981	0.84507
A03	4230800	4230899	0	0.661521
A03	6496200	6496299	0.132904	0.907276
A03	6496300	6496399	0.0752748	0.857878
A03	6496400	6496499	0.0131313	0.763029
A03	6656100	6656199	0.00961098	0.571307
A03	6912600	6912699	0	0.736246
A03	7320500	7320599	0.0183311	0.642884
A03	7670200	7670299	0.261448	0.845978
A03	11164700	11164799	0	0.82726
A03	11734700	11734799	0.189731	0.789743
A03	12611900	12611999	0	0.696199
A03	12812600	12812699	0.077381	0.984821
A03	12992800	12992899	0.0416667	0.589057
A03	13099900	13099999	0.0800262	0.705047
A03	13632500	13632599	0.3062	0.865098
A03	13632600	13632699	0	0.621494
A03	13693500	13693599	0.0681673	0.69389
A03	13824600	13824699	0.136228	0.769901
A03	13824700	13824799	0.17904	0.979464
A03	13824800	13824899	0.0286571	0.925227
A03	13824900	13824999	0.00833333	0.973495
A03	13825000	13825099	0	0.914569
A03	13826000	13826099	0.0328686	0.922304
A03	13826800	13826899	0	0.986667
A03	13827200	13827299	0.0142632	0.845613
A03	14317500	14317599	0.0155075	0.594955
A03	14410100	14410199	0.220369	0.783381
A03	14463900	14463999	0.0105263	0.818087
A03	14464000	14464099	0.00520833	0.712302
A03	14464400	14464499	0.0078125	0.716724
A03	14464500	14464599	0.00928571	0.917792
A03	15078500	15078599	0.0146104	0.769334
A03	16416800	16416899	0.166204	0.847971
A03	16416900	16416999	0.155291	0.727336
A03	21919300	21919399	0	0.568737
A03	21919500	21919599	0.0208333	0.761278
A03	22384000	22384099	0.0329913	0.764222
A03	23121600	23121699	0	0.778059
A03	23451600	23451699	0.0178571	0.753947
A03	24296800	24296899	0.00555556	0.721542
A03	24296900	24296999	0.00735294	0.880959
A03	24755200	24755299	0.01421	0.7533
A03	25027100	25027199	0.184044	0.787738
A03	26610400	26610499	0.244689	0.853767
A03	26788500	26788599	0.27252	0.934921
A03	26788600	26788699	0.212555	0.94849
A03	26788700	26788799	0.069923	0.967548
A03	26788800	26788899	0.0824718	0.882657
A03	26788900	26788999	0.0358648	0.941879
A03	26789000	26789099	0.0297619	0.892958
A03	26789200	26789299	0	0.915823
A03	26789300	26789399	0.132662	0.888812
A03	26789400	26789499	0.0161713	0.985119
A03	26789600	26789699	0.0665805	0.906673
A03	26789700	26789799	0.0409133	0.657239
A03	26790100	26790199	0.106854	0.908107
A03	26882200	26882299	0.03	0.884198
A03	27040100	27040199	0.0137728	0.616886
A03	27322300	27322399	0	0.737126
A03	27392800	27392899	0	0.73936
A03	27393100	27393199	0.00285714	0.507707
A03	27552300	27552399	0.0131944	0.848103
A03	27736300	27736399	0.139142	0.767552
A03	27868800	27868899	0.00759109	0.65599
A03	27881900	27881999	0.0216577	0.905963
A03	27882500	27882599	0.0979035	0.937995
A03	27883100	27883199	0.00961538	0.665911
A03	28006500	28006599	0	0.741108
A03	28006700	28006799	0.00680272	0.571249
A03	28033700	28033799	0.00915245	0.86054
A03	28033800	28033899	0.00714286	0.83699
A03	28034000	28034099	0.01	0.924475
A03	28034700	28034799	0.00961538	0.94375
A03	28035400	28035499	0	0.84623
A03	28035500	28035599	0.03125	0.835417
A03	28035700	28035799	0.025	0.860354
A03	28035800	28035899	0.0125	0.973327
A03	28035900	28035999	0	0.950733
A03	28036200	28036299	0	0.736841
A03	28041300	28041399	0.0598568	0.624207
A03	31066900	31066999	0.0159091	0.651604
A03	32214800	32214899	0.0263743	0.771846
A03	32994600	32994699	0	0.781545
A03	33102300	33102399	0.0395833	0.789908
A03	35441000	35441099	0.0350877	0.588218
A03	35537600	35537699	0.309091	0.990741
A03	35537700	35537799	0.209821	0.883929
A03	35540400	35540499	0.010119	0.665942
A03	36436900	36436999	0.294147	0.839962
A03	36680200	36680299	0.110033	0.807896
A03	36680400	36680499	0.00714869	0.861215
A03	36897600	36897699	0.00892857	0.922038
A03	37062300	37062399	0.00520833	0.767018
A03	37062400	37062499	0	0.814813
A03	37062500	37062599	0.0142974	0.602945
A03	37087500	37087599	0.0167832	0.620254
A03	37087700	37087799	0.224525	0.940572
A03	37957300	37957399	0.00420168	0.811412
A03	37957400	37957499	0.0176136	0.734589
A03	37975700	37975799	0	0.822016
A03	38214800	38214899	0.221455	0.853949
A03	38235400	38235499	0.232143	0.827023
A03	38372000	38372099	0	0.603839
A03	39242800	39242899	0.0709429	0.931727
A03	39775200	39775299	0.0217283	0.752831
A03	39840400	39840499	0.0282977	0.664029
A03	39865500	39865599	0.092321	0.938553
A03	39954400	39954499	0.0288135	0.575367
A03	40347300	40347399	0.0215774	0.927348
A03	40613300	40613399	0.0142484	0.706843
A03	40722600	40722699	0	0.918333
A03	40824300	40824399	0.256727	0.868528
A03	41991200	41991299	0.0186508	0.582292
A03	42146700	42146799	0	0.663375
A03	42230500	42230599	0	0.682257
A03	42230700	42230799	0	0.65871
A03	42231200	42231299	0.0593377	0.876294
A03	43006700	43006799	0.00833333	0.583795
A03	44849600	44849699	0.23045	0.812699
A03	44882300	44882399	0.105907	0.966667
A03	45185700	45185799	0.00431034	0.680004
A03	45351100	45351199	0.0766534	0.900405
A03	45421700	45421799	0.329867	0.886643
A03	45421900	45421999	0.230079	0.777055
A03	45434300	45434399	0.003125	0.546528
A03	45434400	45434499	0.0249288	0.681297
A03	46016600	46016699	0.0507359	0.727896
A03	49146800	49146899	0.236424	0.87303
A03	52074900	52074999	0.0399354	0.749631
A03	52537700	52537799	0.0677624	0.935927
A03	52538000	52538099	0.0638889	0.90313
A03	53517800	53517899	0.0113636	0.94375
A03	53518000	53518099	0	0.617569
A03	53518200	53518299	0	0.681568
A03	53674700	53674799	0	0.731232
A03	53674800	53674899	0.0204004	0.825268
A03	54799300	54799399	0	0.853096
A03	54799500	54799599	0	0.900028
A03	54799700	54799799	0.00818182	0.930519
A03	54799800	54799899	0.015625	0.78588
A03	54799900	54799999	0	0.83287
A03	54800000	54800099	0.0119658	0.912459
A03	54800200	54800299	0.0101656	0.841921
A03	54868200	54868299	0.00529101	0.674395
A03	54897500	54897599	0.0217803	0.674579
A03	55157800	55157899	0	0.767131
A03	55157900	55157999	0	0.571184
A03	55223500	55223599	0.00390625	0.645831
A03	55223700	55223799	0.123283	0.858409
A03	55419900	55419999	0	0.648652
A03	55732500	55732599	0.401776	0.932944
A03	59672700	59672799	0.0226544	0.772439
A03	61285200	61285299	0	0.935268
A03	61494500	61494599	0.0556548	0.630682
A03	61494600	61494699	0.091121	0.671086
A03	61581300	61581399	0.083728	0.853492
A03	61581400	61581499	0.0128722	0.826637
A03	61581900	61581999	0.0151654	0.743109
A03	61582200	61582299	0.0102964	0.856209
A03	61582700	61582799	0.0285172	0.826852
A03	61582900	61582999	0	0.825595
A03	61583000	61583099	0.00543478	0.875248
A03	61583100	61583199	0	0.951389
A03	61583200	61583299	0	0.953704
A03	61583300	61583399	0	0.953373
A03	63197200	63197299	0.0138889	0.7839
A03	63197300	63197399	0.0257937	0.876508
A03	63197400	63197499	0.0278749	0.692312
A03	63198000	63198099	0.190178	0.951019
A03	63198100	63198199	0.265546	0.959596
A03	63247300	63247399	0.0241168	0.790409
A03	63247400	63247499	0.0102041	0.833503
A03	63247500	63247599	0.0284091	0.695069
A03	63523700	63523799	0.0125	0.922962
A03	63523800	63523899	0	0.85437
A03	63523900	63523999	0.0159091	0.942579
A03	63524000	63524099	0.00384615	0.899139
A03	63524100	63524199	0.00738636	0.958117
A03	63524200	63524299	0.00390625	0.965898
A03	63524400	63524499	0.00888889	0.874826
A03	63700300	63700399	0.130203	0.788861
A03	63700400	63700499	0.0915319	0.731051
A03	69379600	69379699	0.0472392	0.868469
A03	70633700	70633799	0.461708	0.975984
A03	74359100	74359199	0.00540816	0.558602
A03	74573300	74573399	0	0.694679
A03	74670000	74670099	0.00757576	0.782095
A03	74670100	74670199	0.00503247	0.784704
A03	74670300	74670399	0	0.578712
A03	74670400	74670499	0.00812629	0.717133
A03	74670600	74670699	0	0.701373
A03	74844600	74844699	0.00793651	0.816757
A03	74844700	74844799	0	0.936485
A03	74844800	74844899	0	0.870303
A03	74845200	74845299	0	0.66131
A03	74845300	74845399	0.00833333	0.964542
A03	74845400	74845499	0.0201049	0.775028
A03	74845500	74845599	0	0.809921
A03	74845600	74845699	0.00555556	0.957804
A03	76233600	76233699	0.0021645	0.93903
A03	76233700	76233799	0.0254141	0.863035
A03	76233800	76233899	0.0126263	0.978658
A03	76234000	76234099	0.00858586	0.891253
A03	79411600	79411699	0.128294	0.919394
A03	79411800	79411899	0.101087	0.990712
A03	79412000	79412099	0.0742889	0.960558
A03	79412200	79412299	0.0555834	0.947654
A03	79412400	79412499	0.0297355	0.904026
A03	79412500	79412599	0.115785	0.736332
A03	81491900	81491999	0.458042	0.984375
A03	81822100	81822199	0.313191	0.855259
A03	83080400	83080499	0.0232047	0.874408
A03	83080700	83080799	0.00324675	0.865351
A03	83192600	83192699	0	0.913479
A03	83755000	83755099	0.269052	0.838412
A03	84008200	84008299	0.133222	0.655183
A03	84613300	84613399	0.229063	0.921495
A03	85076200	85076299	0.017698	0.826927
A03	85076300	85076399	0	0.915296
A03	85076400	85076499	0.0374599	0.885964
A03	85076500	85076599	0.0119658	0.774199
A03	85076800	85076899	0.0281818	0.908562
A03	86295300	86295399	0	0.565519
A03	86312500	86312599	0.428571	0.973092
A03	86318100	86318199	0	0.847285
A03	86318300	86318399	0.0366162	0.9211
A03	86318400	86318499	0.025	0.955303
A03	86318500	86318599	0.0178571	0.783774
A03	86318600	86318699	0.00326797	0.86828
A03	88589400	88589499	0.00260417	0.765719
A03	89060200	89060299	0.0317308	0.861027
A03	89249300	89249399	0.0449471	0.62873
A03	89877300	89877399	0.0160985	0.804262
A03	91031300	91031399	0.0411713	0.650802
A03	91031700	91031799	0	0.809534
A03	91256100	91256199	0.00227273	0.789887
A03	91256200	91256299	0	0.63947
A03	91256400	91256499	0.0112548	0.81568
A03	91256500	91256599	0.00625	0.921715
A03	91256700	91256799	0	0.905338
A03	91256800	91256899	0.00694444	0.886502
A03	91256900	91256999	0.005	0.8
A03	91257000	91257099	0.00320513	0.954942
A03	91257100	91257199	0.00147059	0.897047
A03	91257200	91257299	0.00322581	0.847582
A03	91257300	91257399	0.00520833	0.879763
A03	91257400	91257499	0.00736961	0.937821
A03	91257500	91257599	0	0.941988
A03	91257600	91257699	0.00694444	0.919681
A03	91257700	91257799	0.0138889	0.910671
A03	91258000	91258099	0.00568182	0.921726
A03	91258100	91258199	0	0.881556
A03	91258200	91258299	0.0150735	0.910207
A03	91258300	91258399	0.00347222	0.820995
A03	91258400	91258499	0.0130348	0.937297
A03	92391900	92391999	0.106651	0.776994
A03	92734200	92734299	0	0.788316
A03	92734300	92734399	0	0.769544
A03	92734400	92734499	0	0.852767
A03	92734800	92734899	0	0.612401
A03	92734900	92734999	0	0.727616
A03	92735000	92735099	0	0.888013
A03	92735400	92735499	0.0557576	0.905114
A03	94294200	94294299	0.179937	0.75942
A03	94833700	94833799	0	0.948785
A03	94833800	94833899	0.00588235	0.765152
A03	94833900	94833999	0	0.96946
A03	94835000	94835099	0	0.928875
A03	94835300	94835399	0.00735294	0.88264
A03	94835500	94835599	0.0101852	0.96353
A03	94835600	94835699	0.0209305	0.855084
A03	94835700	94835799	0	0.821588
A03	94835800	94835899	0.00918274	0.978132
A03	94835900	94835999	0	0.952057
A03	94836100	94836199	0	0.943333
A03	94836200	94836299	0.0292208	0.972155
A03	94836300	94836399	0.00811688	0.86361
A03	94836400	94836499	0.0173903	0.935264
A03	94836500	94836599	0.0696287	0.987815
A03	94836600	94836699	0.264293	0.839786
A03	96609900	96609999	0.0238636	0.766741
A03	96873100	96873199	0.00961538	0.692714
A03	98922500	98922599	0.139488	0.6543
A04	1578200	1578299	0.0183983	0.586034
A04	1578300	1578399	0.027657	0.650593
A04	7784600	7784699	0.0263662	0.759839
A04	7784700	7784799	0.207657	0.966667
A04	7919000	7919099	0	0.78583
A04	7919200	7919299	0.246546	0.888243
A04	8051800	8051899	0	0.926603
A04	8264500	8264599	0.202965	0.958396
A04	8829400	8829499	0.103626	0.755347
A04	8880600	8880699	0.112644	0.949015
A04	8880700	8880799	0.0555267	0.824231
A04	9325100	9325199	0	0.872448
A04	9325200	9325299	0.00378788	0.929357
A04	9325300	9325399	0.0138889	0.939583
A04	9964500	9964599	0.171602	0.729603
A04	10045000	10045099	0.039002	0.566775
A04	10657600	10657699	0	0.948032
A04	10772000	10772099	0.140823	0.809832
A04	11008500	11008599	0.0201293	0.88427
A04	11519100	11519199	0.185967	0.825748
A04	12997500	12997599	0.109691	0.891204
A04	14981200	14981299	0.0475427	0.844106
A04	15102900	15102999	0	0.653092
A04	15103000	15103099	0.0281046	0.555137
A04	15558600	15558699	0.022792	0.914773
A04	15558700	15558799	0.0578968	0.801385
A04	15558900	15558999	0.00892857	0.621918
A04	15735600	15735699	0.0112086	0.741663
A04	15805900	15805999	0.0275444	0.655952
A04	15806000	15806099	0.00549451	0.797902
A04	15839400	15839499	0.0169683	0.689658
A04	15839500	15839599	0.00277778	0.763795
A04	15839600	15839699	0.00833333	0.829396
A04	15839700	15839799	0	0.905952
A04	15841500	15841599	0.0313095	0.603019
A04	15962400	15962499	0	0.731834
A04	15962600	15962699	0.0824495	0.917535
A04	15963200	15963299	0.0111111	0.865041
A04	16928600	16928699	0	0.827381
A04	17137200	17137299	0.181456	0.850074
A04	17137300	17137399	0.0471939	0.753753
A04	17770200	17770299	0.277155	0.836183
A04	17788500	17788599	0.212692	0.756696
A04	17788700	17788799	0.160676	0.711733
A04	21192200	21192299	0.101367	0.914534
A04	21192400	21192499	0.107993	0.918679
A04	22223000	22223099	0.107216	0.663555
A04	22439600	22439699	0.436558	0.958471
A04	22439800	22439899	0.0214082	0.958639
A04	22439900	22439999	0.0130952	0.850546
A04	22440000	22440099	0.00694444	0.941044
A04	22440300	22440399	0.00462963	0.886739
A04	22440400	22440499	0.00526316	0.559815
A04	22440500	22440599	0	0.89722
A04	22440600	22440699	0	0.608883
A04	22441200	22441299	0.0176372	0.877503
A04	22544300	22544399	0.117867	0.863049
A04	22745400	22745499	0.251053	0.924653
A04	24677900	24677999	0.164837	0.949495
A04	24801100	24801199	0	0.808983
A04	24801200	24801299	0.00543478	0.691383
A04	24851800	24851899	0.431345	0.961111
A04	24857600	24857699	0	0.910035
A04	24857800	24857899	0	0.838158
A04	24857900	24857999	0	0.877381
A04	24882400	24882499	0	0.643103
A04	25063400	25063499	0	0.807639
A04	25063600	25063699	0.00833333	0.806546
A04	25064000	25064099	0.00431034	0.908323
A04	25314100	25314199	0.00192308	0.875888
A04	25314200	25314299	0.00347222	0.714363
A04	25629400	25629499	0.11104	0.857103
A04	25978000	25978099	0.0313374	0.820515
A04	26063600	26063699	0.0225122	0.858234
A04	26063700	26063799	0	0.52442
A04	26180400	26180499	0.0464827	0.784385
A04	26467200	26467299	0.0328483	0.940041
A04	26467300	26467399	0.0452994	0.972083
A04	26467500	26467599	0.43147	0.954731
A04	26806600	26806699	0.00666667	0.971138
A04	26806700	26806799	0	0.93572
A04	26806800	26806899	0.0412547	0.886623
A04	27135900	27135999	0.020979	0.741898
A04	30202000	30202099	0	0.595818
A04	33126100	33126199	0.398118	0.942204
A04	33177100	33177199	0	0.839854
A04	33519600	33519699	0	0.701443
A04	34186600	34186699	0.01	0.84376
A04	34368800	34368899	0	0.947308
A04	34368900	34368999	0.00357143	0.893417
A04	34409500	34409599	0.0917659	0.802441
A04	34927400	34927499	0.0235043	0.801114
A04	36715000	36715099	0	0.87758
A04	36715100	36715199	0.00595238	0.909549
A04	36719400	36719499	0.0474687	0.902194
A04	36719500	36719599	0.0632238	0.966487
A04	36719600	36719699	0.0309722	0.959075
A04	36719700	36719799	0.0320513	0.86351
A04	36719800	36719899	0.0277778	1
A04	36719900	36719999	0.0871806	0.925893
A04	36720000	36720099	0.0701583	0.976136
A04	36720100	36720199	0.0813476	0.980238
A04	36720200	36720299	0.195414	0.971743
A04	38190300	38190399	0.216521	0.789948
A04	39339600	39339699	0.051343	0.778441
A04	40287500	40287599	0.347387	0.921259
A04	40296700	40296799	0.333075	0.906468
A04	40511600	40511699	0.025	0.715206
A04	41335400	41335499	0.145837	0.77692
A04	41335500	41335599	0.103224	0.847057
A04	41812900	41812999	0.256246	0.908671
A04	41813000	41813099	0.094909	0.614543
A04	44289100	44289199	0.215285	0.791291
A04	44289300	44289399	0.13631	0.87005
A04	44726600	44726699	0.0448918	0.854968
A04	44727100	44727199	0.01296	0.912498
A04	44727200	44727299	0.0403704	0.894113
A04	44727300	44727399	0.0195707	0.925
A04	44727400	44727499	0.0887549	0.879778
A04	44765000	44765099	0.016476	0.796559
A04	44765200	44765299	0.0269886	0.812798
A04	44765300	44765399	0.0269886	0.888984
A04	44766200	44766299	0.0198529	0.756417
A04	44766300	44766399	0.0129274	0.802636
A04	44766400	44766499	0.014359	0.576725
A04	44767300	44767399	0.0503472	0.959263
A04	44767600	44767699	0	0.738565
A04	44767700	44767799	0	0.665476
A04	44767900	44767999	0.0770202	0.769213
A04	45834500	45834599	0.0148237	0.780751
A04	46545400	46545499	0.0106042	0.870717
A04	46686000	46686099	0.414407	0.958428
A04	47414400	47414499	0.189229	0.904681
A04	51798800	51798899	0.164876	0.698594
A04	51799000	51799099	0	0.920564
A04	51799100	51799199	0.0309524	0.888333
A04	51799200	51799299	0.00520833	0.825568
A04	51799400	51799499	0	0.726683
A04	51799500	51799599	0.00462963	0.910722
A04	51804100	51804199	0	0.889099
A04	51822000	51822099	0.00378788	0.6727
A04	51822100	51822199	0.0439433	0.622431
A04	52066500	52066599	0.249459	0.811211
A04	52268100	52268199	0.025	0.698625
A04	52282700	52282799	0.0152632	0.764505
A04	52400600	52400699	0	0.812117
A04	52401200	52401299	0.116516	0.93254
A04	52401800	52401899	0.00606618	0.938472
A04	52402200	52402299	0	0.917411
A04	52720500	52720599	0.00657895	0.634917
A04	53002600	53002699	0	0.535953
A04	53095000	53095099	0.0148237	0.803091
A04	53416000	53416099	0.0218112	0.868279
A04	53417500	53417599	0.116461	0.940476
A04	55011700	55011799	0.304257	0.938294
A04	55082900	55082999	0.0168478	0.749641
A04	55299500	55299599	0.226472	0.812909
A04	58318300	58318399	0.00565476	0.791922
A04	58318400	58318499	0.00880952	0.942424
A04	58318500	58318599	0	0.805357
A04	58318700	58318799	0.0142045	0.972004
A04	58318900	58318999	0.0233929	0.944918
A04	58319000	58319099	0.00510204	0.912024
A04	58319100	58319199	0	0.900347
A04	58319300	58319399	0.0104167	0.944983
A04	58319500	58319599	0.0235577	0.976442
A04	58366200	58366299	0.345975	0.938611
A04	58366600	58366699	0.0670014	0.937441
A04	58366700	58366799	0.0470809	0.862926
A04	58366800	58366899	0.0214716	0.922293
A04	58367300	58367399	0.168218	0.736032
A04	58537200	58537299	0.149247	0.903869
A04	58802700	58802799	0.0519294	0.5626
A04	59169400	59169499	0.00778986	0.56272
A04	61542200	61542299	0.0243736	0.932544
A04	61542300	61542399	0.0294652	0.706138
A04	61542500	61542599	0	0.844506
A04	61542800	61542899	0	0.884504
A04	61542900	61542999	0	0.778734
A04	61960100	61960199	0.00892857	0.848363
A04	61960500	61960599	0.0229978	0.844345
A04	61960600	61960699	0.0542951	0.970213
A04	61960700	61960799	0.0908595	0.91145
A04	61960800	61960899	0.163605	0.816601
A04	61961000	61961099	0.136492	0.991071
A04	62334000	62334099	0	0.842783
A04	62334800	62334899	0	0.879167
A04	62336100	62336199	0.147694	0.877792
A04	62336200	62336299	0.0859121	0.902793
A04	62336400	62336499	0.0227733	0.804261
A04	62336500	62336599	0	0.883902
A04	62336700	62336799	0.0208333	0.737033
A04	62336900	62336999	0.00892857	0.88115
A04	62337000	62337099	0.0571789	0.79521
A04	62341000	62341099	0.005	0.982572
A04	62942200	62942299	0.155882	0.760069
A04	63391800	63391899	0.0267857	0.817913
A04	64882500	64882599	0.0317514	0.6131
A04	66114800	66114899	0.231966	0.760082
A04	66233800	66233899	0.200399	0.864916
A04	66233900	66233999	0.306033	0.864048
A04	66508300	66508399	0.00810709	0.597825
A04	66637400	66637499	0.00925926	0.718471
A04	66637500	66637599	0.0181793	0.534552
A04	66811300	66811399	0.0147059	0.758778
A04	67591700	67591799	0.0182292	0.943056
A04	67591800	67591899	0	0.873872
A04	67591900	67591999	0	0.967298
A04	67592000	67592099	0.0596681	0.903374
A04	67592100	67592199	0.0576575	0.960273
A04	68909900	68909999	0.097263	0.680715
A04	71895100	71895199	0.0545635	0.838909
A04	71930900	71930999	0.00277778	0.891609
A04	71931000	71931099	0.0281746	0.914316
A04	71931100	71931199	0.0572708	0.877951
A04	71931200	71931299	0.122226	0.872197
A04	71931300	71931399	0.0482997	0.903955
A04	71931400	71931499	0.193826	0.957572
A04	71931600	71931699	0.328374	0.926147
A04	71968900	71968999	0.0291459	0.819816
A04	71969000	71969099	0.0310185	0.90978
A04	71969100	71969199	0.0464286	0.863974
A04	71969200	71969299	0.0325	0.888661
A04	71969300	71969399	0.050609	0.909144
A04	71969500	71969599	0.228769	0.841239
A04	72011600	72011699	0.113725	0.921814
A04	72011700	72011799	0.0808825	0.88698
A04	72012000	72012099	0.120468	0.718063
A04	72012500	72012599	0.0484203	0.987508
A04	72012700	72012799	0.0304303	0.92926
A04	72012800	72012899	0.00555556	0.910255
A04	72013000	72013099	0.0416667	0.814484
A04	72089200	72089299	0.0753331	0.655352
A04	72288700	72288799	0.0267478	0.932031
A04	72289200	72289299	0.0162037	0.955649
A04	72289700	72289799	0	0.803099
A04	72290400	72290499	0.0239122	0.800056
A04	72290800	72290899	0	0.888142
A04	72290900	72290999	0.123187	0.904992
A04	72291300	72291399	0.0627766	0.800085
A04	72293500	72293599	0.065489	0.848446
A04	72293600	72293699	0.0523778	0.908448
A04	72293700	72293799	0.0270833	0.928571
A04	72338000	72338099	0.0340136	0.956349
A04	72338100	72338199	0.00588235	0.773379
A04	72338200	72338299	0.00649351	0.812077
A04	72338300	72338399	0.00588235	0.836077
A04	72367300	72367399	0	0.932158
A04	72368000	72368099	0.00555556	0.986607
A04	72368100	72368199	0.0261905	0.897306
A04	72368200	72368299	0.0036129	0.933783
A04	72368300	72368399	0	0.942821
A04	72368400	72368499	0.0150907	0.958074
A04	72368500	72368599	0.0214087	0.884509
A04	72368800	72368899	0	0.789968
A04	73256400	73256499	0	0.687893
A04	74496400	74496499	0.202675	0.901511
A04	76429900	76429999	0	0.950833
A04	76430000	76430099	0.00297619	0.882788
A04	76532300	76532399	0.0178571	0.927083
A04	77043300	77043399	0.0322917	0.988636
A04	77043600	77043699	0.125361	0.90191
A04	77043900	77043999	0.019697	0.896825
A04	77044500	77044599	0.388105	0.931526
A04	77407900	77407999	0.176696	0.919771
A04	77422700	77422799	0.017112	0.817837
A04	77422900	77422999	0.0132902	0.861496
A04	77423300	77423399	0	0.965413
A04	77423400	77423499	0	0.863054
A04	77423500	77423599	0.00833333	0.928777
A04	77423600	77423699	0.0805432	0.88175
A04	77425100	77425199	0.0906639	0.958081
A04	77425200	77425299	0.0394826	0.903031
A04	78192400	78192499	0.0698298	0.706858
A04	78192600	78192699	0.0112016	0.854299
A04	78192700	78192799	0.00714286	0.846499
A04	78193900	78193999	0.279002	0.891714
A04	78209300	78209399	0.117853	0.860343
A04	78209600	78209699	0.00446429	0.927078
A04	78209800	78209899	0.0104167	0.82274
A04	78210100	78210199	0	0.941703
A04	78210300	78210399	0.0138889	0.759446
A04	78210600	78210699	0.00625	0.905552
A04	78210800	78210899	0.00649351	0.839842
A04	78210900	78210999	0	0.776514
A04	78211000	78211099	0	0.921136
A04	78211200	78211299	0	0.895853
A04	78211300	78211399	0	0.757828
A04	78211500	78211599	0.0113636	0.807084
A04	78213700	78213799	0.0438512	0.94001
A04	78213800	78213899	0.0768241	0.767708
A04	78411800	78411899	0.0245536	0.885417
A04	78412700	78412799	0	0.944444
A04	78413100	78413199	0.0125	0.908333
A04	79485600	79485699	0.180241	0.832869
A04	79491400	79491499	0.0313564	0.761782
A04	79646100	79646199	0.110813	0.676473
A04	80076700	80076799	0.00757576	0.593924
A04	81029500	81029599	0.00714286	0.700842
A04	81029600	81029699	0.0106443	0.706018
A04	81265100	81265199	0.218279	0.814455
A04	81592300	81592399	0	0.797937
A04	81592400	81592499	0.0138889	0.870833
A04	81601900	81601999	0	0.888567
A04	81602300	81602399	0.00982906	0.970696
A04	81602400	81602499	0.0275794	0.834942
A04	81602500	81602599	0.0432679	0.859418
A04	81602800	81602899	0.0141093	0.93965
A04	81615500	81615599	0.135817	0.811147
A04	81703400	81703499	0	0.76486
A04	81703800	81703899	0	0.948699
A04	81704200	81704299	0.00357143	0.943045
A04	81704300	81704399	0.0123037	0.975046
A04	81704500	81704599	0	0.937316
A04	81704600	81704699	0.00833333	0.974008
A04	82964100	82964199	0.417826	0.95069
A04	83566000	83566099	0.0146386	0.669588
A04	83759200	83759299	0.0716585	0.931014
A04	83759300	83759399	0.00568182	0.892517
A04	83759400	83759499	0.0323462	0.917712
A04	83759600	83759699	0.129119	0.71005
A04	83760100	83760199	0.0904644	0.886477
A04	83760300	83760399	0.165693	0.831317
A04	84743700	84743799	0.0774476	0.746632
A04	84785100	84785199	0	0.870758
A04	84785200	84785299	0.0170622	0.850879
A04	84785400	84785499	0	0.888259
A04	84785500	84785599	0.0332164	0.641139
A04	84785900	84785999	0.0238889	0.697213
A04	85146100	85146199	0.00694444	0.796812
A04	85853800	85853899	0.0435681	0.94482
A04	85854000	85854099	0.031137	0.919036
A04	86106000	86106099	0	0.860191
A04	86106100	86106199	0	0.918764
A04	86106300	86106399	0.0174279	0.957644
A04	86106400	86106499	0.00555556	0.934701
A04	86106500	86106599	0.115107	0.688235
A04	86106900	86106999	0.153059	0.898425
A04	86107200	86107299	0	0.978288
A04	86107300	86107399	0.0330357	0.979299
A04	86107500	86107599	0.0170148	0.960773
A04	86107600	86107699	0.0178571	0.958854
A04	86107800	86107899	0.0227733	0.943248
A04	86107900	86107999	0.0745536	0.984318
A04	86108200	86108299	0.025	0.84681
A04	86108500	86108599	0	0.975379
A04	86108600	86108699	0.00913743	0.931511
A04	86109100	86109199	0	0.99537
A04	86109400	86109499	0	0.981602
A04	94144400	94144499	0.116035	0.71467
A04	94144500	94144599	0.136741	0.899187
A04	94144600	94144699	0.0793613	0.813565
A04	94692600	94692699	0.310925	0.877833
A04	96272500	96272599	0.191693	0.889773
A04	97406900	97406999	0.0863915	0.839553
A04	97537900	97537999	0.0305322	0.806959
A04	97538000	97538099	0.00625	0.829303
A04	97549200	97549299	0.00704545	0.765221
A04	97549300	97549399	0.0135061	0.767295
A04	98755500	98755599	0.248634	0.836504
A04	99421700	99421799	0.12039	0.769679
A04	99468200	99468299	0.199432	0.904655
A04	100961200	100961299	0.055303	0.636872
A04	100961300	100961399	0	0.547763
A04	102266200	102266299	0.00555556	0.738591
A04	103991100	103991199	0.141897	0.765152
A04	104759300	104759399	0.179167	0.810417
A04	104759700	104759799	0	0.665581
A04	104759800	104759899	0	0.908402
A04	104759900	104759999	0	0.653832
A04	104760000	104760099	0.0262821	0.949086
A04	104760200	104760299	0.0119048	0.95862
A04	104760300	104760399	0	0.983718
A04	104760400	104760499	0.00568182	0.800172
A04	104760500	104760599	0	0.941209
A04	104760600	104760699	0.0395833	0.947543
A04	104760700	104760799	0.024552	0.906371
A04	104778000	104778099	0.03066	0.836355
A04	104778200	104778299	0.022619	0.57928
A04	104840100	104840199	0.0428571	0.715548
A04	108455300	108455399	0.0684325	0.927083
A04	108455400	108455499	0.0589852	0.925124
A04	108455500	108455599	0.0980748	0.942699
A04	108455700	108455799	0.00877193	0.774383
A04	108455800	108455899	0.0139319	0.907733
A04	108455900	108455999	0.0358428	0.951603
A04	108456000	108456099	0.0325	0.797128
A04	108456100	108456199	0.128576	0.927485
A04	108764600	108764699	0.0302696	0.707125
A04	109135500	109135599	0.0144231	0.803869
A04	109135800	109135899	0.0335551	0.933971
A04	109135900	109135999	0.115831	0.881751
A04	109136200	109136299	0.157738	0.777143
A04	109644000	109644099	0	0.787762
A04	109644100	109644199	0.003125	0.776909
A04	111316500	111316599	0.276816	0.792143
A04	112504100	112504199	0.0436359	0.729563
A04	112509500	112509599	0.0193213	0.705135
A04	112509600	112509699	0.0239389	0.630647
A04	112957900	112957999	0.0747474	0.962902
A04	112958300	112958399	0.0159933	0.943865
A04	112958400	112958499	0.0732184	0.944551
A04	113801300	113801399	0.49537	1
A04	113900600	113900699	0.0578425	0.868009
A04	113900800	113900899	0.0627661	0.736468
A04	113900900	113900999	0.00543478	0.959517
A04	113901400	113901499	0.0277778	0.712795
A04	113901500	113901599	0.0835034	0.937589
A04	113901700	113901799	0.0300106	0.815564
A04	114114600	114114699	0.389449	0.923718
A04	114849800	114849899	0.148331	0.839706
A04	115350400	115350499	0.0566606	0.899036
A04	115350700	115350799	0.0287723	0.751698
A04	115968400	115968499	0.0236772	0.591975
A04	116404700	116404799	0	0.813388
A04	116404800	116404899	0.00896359	0.7598
A04	116475000	116475099	0.0113916	0.654841
A04	117276800	117276899	0.0119318	0.789065
A04	117277000	117277099	0.015625	0.952273
A04	117277100	117277199	0.030309	0.915975
A04	117277200	117277299	0.014359	0.794232
A04	117277400	117277499	0	0.85105
A04	117277800	117277899	0.0106209	0.944413
A04	117277900	117277999	0.00263158	0.921154
A04	117278100	117278199	0.00543478	0.672185
A04	117278200	117278299	0.0115079	0.765195
A04	117278400	117278499	0	0.866255
A04	119385300	119385399	0.0373121	0.748088
A04	120684800	120684899	0.26994	0.860842
A04	120827700	120827799	0.199084	0.861951
A04	120827800	120827899	0.150593	0.909837
A04	120827900	120827999	0.0718847	0.962226
A04	120828000	120828099	0.0337302	0.943017
A04	120828100	120828199	0.00557276	0.891559
A04	120828700	120828799	0	0.920139
A04	120828800	120828899	0	0.936892
A04	120829100	120829199	0.0111111	0.976918
A04	120829300	120829399	0.00654762	0.911854
A04	120829400	120829499	0	0.849181
A04	120829600	120829699	0.00555556	0.910444
A04	120829800	120829899	0	0.90881
A04	120829900	120829999	0.0172035	0.884789
A04	120830100	120830199	0.0113636	0.615593
A04	120830200	120830299	0.00666667	0.760606
A04	120843700	120843799	0.402803	0.918496
A04	123943700	123943799	0.0281621	0.905337
A04	124103800	124103899	0.101954	0.619855
A04	124548100	124548199	0.0591041	0.731364
A04	125287200	125287299	0.200374	0.939292
A04	125326900	125326999	0.170817	0.971591
A04	125327000	125327099	0.0815863	0.924145
A04	125327100	125327199	0.0877083	0.932081
A04	125327200	125327299	0	0.85999
A04	125327400	125327499	0.0309463	0.966328
A04	125327700	125327799	0.159334	0.707116
A04	125327800	125327899	0.30776	0.851321
A04	125442900	125442999	0	0.939767
A04	125443100	125443199	0.0042735	0.897317
A04	125443200	125443299	0.00892857	0.907287
A04	125443300	125443399	0	0.949773
A04	125443400	125443499	0.0116217	0.902918
A04	125443500	125443599	0	0.879749
A04	125443700	125443799	0.00505051	0.77386
A04	125443800	125443899	0	0.844269
A04	125444000	125444099	0	0.851933
A04	125444200	125444299	0	0.911275
A04	125444300	125444399	0	0.935302
A04	125444400	125444499	0	0.774137
A04	125444500	125444599	0	0.813409
A04	125444800	125444899	0	0.839744
A04	125445500	125445599	0.0333333	0.953723
A04	125445900	125445999	0.00357143	0.805123
A04	125451000	125451099	0	0.905278
A04	125918000	125918099	0.388176	0.910159
A04	126570700	126570799	0	0.720007
A04	127251400	127251499	0.269444	0.919643
A04	128762900	128762999	0.0792704	0.714489
A04	129016800	129016899	0.0268519	0.885877
A04	129044700	129044799	0.0219298	0.698567
A04	129044800	129044899	0.00606061	0.952447
A04	129105600	129105699	0	0.864319
A04	129753800	129753899	0.0593723	0.68788
A04	129793400	129793499	0	0.77626
A04	129972800	129972899	0.00555556	0.877648
A04	129972900	129972999	0.0047619	0.862758
A04	129973000	129973099	0	0.816197
A04	130002800	130002899	0	0.836868
A04	130451500	130451599	0.21875	0.939286
A04	130604000	130604099	0.00769231	0.844642
A04	130645700	130645799	0.0125131	0.832501
A04	130645900	130645999	0.0136905	0.757073
A04	131167500	131167599	0.0285714	0.804975
A04	132176100	132176199	0.148471	0.665442
A04	132176200	132176299	0.180207	0.776506
A04	133304000	133304099	0.282098	0.873459
A04	133565500	133565599	0.16927	0.90942
A04	133565600	133565699	0.00625	0.738664
A04	133565700	133565799	0	0.884751
A04	133565900	133565999	0.00699301	0.920833
A04	133566000	133566099	0	0.627169
A04	133566200	133566299	0	0.939633
A04	133566300	133566399	0.00198413	0.973036
A04	133566500	133566599	0	0.774381
A04	134011400	134011499	0.205589	0.783767
A04	134017200	134017299	0.120182	0.862301
A04	134017400	134017499	0.0406349	0.684833
A04	134610700	134610799	0.00694444	0.964723
A04	134610900	134610999	0.0138889	0.926732
A04	134611300	134611399	0	0.919444
A04	134611400	134611499	0.0111607	0.897917
A04	134612000	134612099	0.0493056	0.96254
A04	134900700	134900799	0.318927	0.93729
A04	135155400	135155499	0.308521	0.942138
A04	135155500	135155599	0.16735	0.907054
A04	135155600	135155699	0.0307777	0.872639
A04	135155700	135155799	0	0.853476
A04	135155800	135155899	0	0.850595
A04	135156100	135156199	0.00758272	0.951608
A04	135156200	135156299	0.030754	0.820969
A04	135156300	135156399	0.00462963	0.963477
A04	135156400	135156499	0.0187365	0.892999
A04	135156500	135156599	0	0.724034
A04	135156600	135156699	0.00568182	0.925631
A04	136973700	136973799	0.0101103	0.705203
A04	137001500	137001599	0	0.92438
A04	137001600	137001699	0	0.903531
A04	137001800	137001899	0.00595238	0.868503
A04	137001900	137001999	0.0255361	1
A04	137002000	137002099	0	0.895089
A05	962400	962499	0.00712121	0.859375
A05	962500	962599	0.00657895	0.994318
A05	962600	962699	0.0106491	0.924868
A05	962700	962799	0.00333333	0.723254
A05	962800	962899	0.0112374	0.877392
A05	963000	963099	0.0119048	0.905215
A05	963100	963199	0.0259161	0.950588
A05	963200	963299	0	0.840855
A05	963400	963499	0.00657895	0.929437
A05	963600	963699	0.0676535	0.812698
A05	4970500	4970599	0.00961538	0.656387
A05	5862200	5862299	0.107699	0.691829
A05	6701100	6701199	0.0267806	0.877034
A05	6701200	6701299	0.0350397	0.808822
A05	6701300	6701399	0.00263158	0.751526
A05	6701400	6701499	0.037312	0.641508
A05	7393600	7393699	0.0392922	0.858483
A05	7520400	7520499	0.228693	0.9478
A05	7635300	7635399	0.00694444	0.821716
A05	8375800	8375899	0	0.80119
A05	8396500	8396599	0.260695	0.785357
A05	8459800	8459899	0.0886905	0.704024
A05	8461200	8461299	0	0.765481
A05	9255000	9255099	0.0968178	0.841589
A05	9255100	9255199	0.00550048	0.966787
A05	9255200	9255299	0.00651738	0.924689
A05	9255300	9255399	0.00378788	0.854545
A05	9255500	9255599	0	0.797386
A05	9255700	9255799	0.024139	0.972222
A05	9296200	9296299	0.0972668	0.799822
A05	9311100	9311199	0.125413	0.912177
A05	9311300	9311399	0.00694444	0.924231
A05	9311700	9311799	0	0.962727
A05	9311800	9311899	0.00888158	0.913782
A05	9451800	9451899	0.0323534	0.57063
A05	9918600	9918699	0.0892857	0.772109
A05	10073500	10073599	0.112258	0.812977
A05	10073600	10073699	0.102918	0.923044
A05	10073700	10073799	0.124281	0.856743
A05	10543500	10543599	0	0.928509
A05	14214600	14214699	0.340172	0.931383
A05	14929600	14929699	0.0185529	0.653842
A05	15423800	15423899	0.017316	0.768955
A05	15423900	15423999	0	0.901082
A05	15424000	15424099	0.00510204	0.92602
A05	15424100	15424199	0.0052139	0.944585
A05	15711200	15711299	0	0.650338
A05	15713000	15713099	0.27265	0.840895
A05	15871400	15871499	0.0216503	0.622153
A05	16622800	16622899	0.045686	0.86337
A05	16622900	16622999	0.0118056	0.886969
A05	16623100	16623199	0.0593261	0.978967
A05	16623300	16623399	0.00480769	0.976729
A05	16623400	16623499	0.00454545	0.693377
A05	16623500	16623599	0.0107962	0.95
A05	17524800	17524899	0.0137681	0.945319
A05	17527400	17527499	0	0.56057
A05	18278000	18278099	0	0.686553
A05	18862200	18862299	0.0339869	0.540894
A05	19082100	19082199	0.035448	0.592109
A05	19101200	19101299	0.0119048	0.576644
A05	19293000	19293099	0	0.718745
A05	21111300	21111399	0.0397997	0.682432
A05	21111400	21111499	0.234349	0.930236
A05	21395800	21395899	0.0146104	0.845749
A05	21395900	21395999	0.00694444	0.556044
A05	22386600	22386699	0.00416667	0.899212
A05	22624000	22624099	0.11756	0.694692
A05	23824300	23824399	0.468269	0.985863
A05	25013400	25013499	0.0868386	0.933439
A05	25285000	25285099	0.0920868	0.639761
A05	25657800	25657899	0.0825792	0.951293
A05	25658500	25658599	0.0756891	0.851825
A05	25721000	25721099	0.105357	0.970486
A05	25721100	25721199	0	0.838238
A05	25722300	25722399	0.00833333	0.516363
A05	25773300	25773399	0.0097619	0.859189
A05	25773400	25773499	0.00520833	0.96408
A05	25773500	25773599	0.00390625	0.94898
A05	25773600	25773699	0	0.97
A05	25840600	25840699	0.0252404	0.764583
A05	26070700	26070799	0.0925325	0.879604
A05	26796500	26796599	0.0331793	0.945433
A05	26796600	26796699	0	0.842625
A05	27319600	27319699	0.187608	0.745317
A05	29542700	29542799	0.00884615	0.583978
A05	29543100	29543199	0.00555556	0.746325
A05	29752000	29752099	0.156938	0.923829
A05	29838000	29838099	0.145216	0.688335
A05	30627600	30627699	0.0242552	0.958669
A05	30628000	30628099	0	0.705925
A05	30973600	30973699	0.102709	0.894097
A05	31255100	31255199	0.0701389	0.941667
A05	31255200	31255299	0.038961	0.906044
A05	31255300	31255399	0.0295139	0.881385
A05	32119000	32119099	0.196605	0.800114
A05	33528500	33528599	0.25532	0.872979
A05	34805800	34805899	0.0078125	0.615191
A05	34869900	34869999	0.21409	0.994792
A05	35738500	35738599	0.229972	0.885844
A05	38199600	38199699	0.0999552	0.961565
A05	39820800	39820899	0.00297619	0.990468
A05	39820900	39820999	0	0.913609
A05	39821000	39821099	0.00906593	0.900641
A05	39821100	39821199	0.015873	0.673016
A05	39821200	39821299	0	0.983796
A05	39821500	39821599	0	0.953365
A05	39821600	39821699	0.00992063	0.938351
A05	39821700	39821799	0	0.902194
A05	39821800	39821899	0.00728438	0.868853
A05	42504100	42504199	0.0224845	0.856758
A05	43319100	43319199	0	0.645139
A05	44180400	44180499	0	0.808134
A05	44180600	44180699	0.0182186	0.917949
A05	44181600	44181699	0.0299784	0.951019
A05	48255800	48255899	0.151118	0.936416
A05	48517900	48517999	0.0442641	0.826141
A05	48523600	48523699	0.0119565	0.720184
A05	48523700	48523799	0.0206134	0.748891
A05	48610500	48610599	0.0250794	0.752018
A05	49639600	49639699	0.105738	0.786037
A05	50329700	50329799	0.0157462	0.61067
A05	50331000	50331099	0.0287915	0.772203
A05	50570500	50570599	0.13111	0.708218
A05	50586900	50586999	0.0198555	0.751994
A05	50706300	50706399	0.0282738	0.947917
A05	50771200	50771299	0.2981	0.916147
A05	50781900	50781999	0.101337	0.984788
A05	50782100	50782199	0.324251	0.933306
A05	51269200	51269299	0.179239	0.749284
A05	51297700	51297799	0.325251	0.902877
A05	51816100	51816199	0.0168283	0.902382
A05	51819500	51819599	0.0078125	0.977273
A05	51819600	51819699	0.0194905	0.947658
A05	51819700	51819799	0	0.792226
A05	51819800	51819899	0.0187027	0.822596
A05	51819900	51819999	0.00520833	0.853368
A05	51970300	51970399	0	0.856383
A05	51970400	51970499	0.0356647	0.972664
A05	51970500	51970599	0.0344877	0.929583
A05	51970600	51970699	0.0129555	0.896688
A05	51970700	51970799	0.0304293	0.965516
A05	51970900	51970999	0.0585964	0.95642
A05	51971000	51971099	0.177549	0.902434
A05	52575200	52575299	0.276005	0.825634
A05	53200700	53200799	0.257661	0.923475
A05	53200800	53200899	0.0836093	0.841909
A05	53476900	53476999	0.00271739	0.728827
A05	53477000	53477099	0.0373932	0.634329
A05	54221700	54221799	0.0244108	0.675281
A05	54277800	54277899	0.242673	0.870135
A05	54451600	54451699	0.0369987	0.808281
A05	56435200	56435299	0.0166667	0.872354
A05	56474300	56474399	0.233532	0.887125
A05	56636000	56636099	0.245232	0.940705
A05	56656700	56656799	0.00555556	0.568361
A05	56686800	56686899	0.033337	0.701353
A05	56776400	56776499	0.0102529	0.931859
A05	56792600	56792699	0	0.909839
A05	57165400	57165499	0.350694	0.918766
A05	57576200	57576299	0.118874	0.802112
A05	58124400	58124499	0.17788	0.899026
A05	58566800	58566899	0.0226307	0.885417
A05	58566900	58566999	0.0166667	0.802432
A05	58567000	58567099	0.00680272	0.700506
A05	58567100	58567199	0	0.825018
A05	58567300	58567399	0	0.723338
A05	58567500	58567599	0.00396825	0.794001
A05	58568100	58568199	0	0.838095
A05	58568400	58568499	0.0464286	0.929001
A05	58579000	58579099	0	0.675959
A05	58579100	58579199	0.00925926	0.9322
A05	58579200	58579299	0.00969619	0.844047
A05	58579300	58579399	0.00714286	0.906245
A05	58579400	58579499	0.0252101	0.811932
A05	58579500	58579599	0	0.849365
A05	58579800	58579899	0	0.889286
A05	58579900	58579999	0	0.867361
A05	58580000	58580099	0	0.961977
A05	58580200	58580299	0.00809717	0.946494
A05	58580300	58580399	0.00757576	0.950716
A05	58580500	58580599	0	0.883069
A05	58580900	58580999	0.00639386	0.943042
A05	58581100	58581199	0	0.966518
A05	58581400	58581499	0.037231	0.861608
A05	58601200	58601299	0.078397	0.821203
A05	58601300	58601399	0.0543541	0.949872
A05	58601500	58601599	0.0113304	0.872277
A05	58601600	58601699	0.0169739	0.938048
A05	58601900	58601999	0	0.772516
A05	58602000	58602099	0.0078125	0.926505
A05	58602100	58602199	0.0324675	0.895671
A05	58602200	58602299	0.00909091	0.920729
A05	58602300	58602399	0	0.860551
A05	58602600	58602699	0.0244027	0.926877
A05	58602700	58602799	0.0132479	0.823505
A05	58602800	58602899	0.0102041	0.875819
A05	58602900	58602999	0.0212302	0.936788
A05	58603100	58603199	0.0252404	0.912111
A05	58603200	58603299	0.018254	0.950256
A05	58603300	58603399	0.00390625	0.758183
A05	58603400	58603499	0.0142974	0.984375
A05	58603500	58603599	0	0.910097
A05	58604000	58604099	0	0.893269
A05	58604700	58604799	0	0.763999
A05	58611600	58611699	0	0.896812
A05	58611700	58611799	0.0119048	0.892154
A05	58611900	58611999	0.0222222	0.978889
A05	58612100	58612199	0.0557617	0.938325
A05	58614500	58614599	0.00694444	0.847341
A05	58636300	58636399	0.10716	0.942497
A05	58636400	58636499	0.0434524	0.844071
A05	58636500	58636599	0.0993056	0.925549
A05	58636600	58636699	0.0208333	0.913408
A05	58636800	58636899	0.0680556	0.940872
A05	58642100	58642199	0.0264957	0.910474
A05	58642200	58642299	0	0.933122
A05	58642300	58642399	0.0142857	0.941773
A05	58642900	58642999	0.0108796	0.90629
A05	58644400	58644499	0.238753	0.773866
A05	58705300	58705399	0.00641447	0.677687
A05	58705600	58705699	0.0113304	0.938492
A05	58705700	58705799	0	0.878636
A05	58705800	58705899	0.0127706	0.778319
A05	58705900	58705999	0.0042735	0.950617
A05	58706000	58706099	0	0.828075
A05	58706100	58706199	0.0164435	0.934522
A05	58706200	58706299	0.00833333	0.899504
A05	58706300	58706399	0	0.888562
A05	58706400	58706499	0	0.866135
A05	58706500	58706599	0.0153846	0.81699
A05	58706700	58706799	0.022619	0.859081
A05	58706800	58706899	0.0774588	0.677471
A05	59100100	59100199	0.185497	0.939532
A05	59198400	59198499	0.0632869	0.807784
A05	59300300	59300399	0.0483843	0.8849
A05	59549800	59549899	0.00972222	0.621211
A05	59549900	59549999	0.0288723	0.874554
A05	59550000	59550099	0.0162815	0.948187
A05	59550100	59550199	0	0.794372
A05	59550200	59550299	0.0148148	0.898562
A05	59550300	59550399	0.0473485	0.740973
A05	59550600	59550699	0.0608719	0.97061
A05	59550800	59550899	0.212037	0.909716
A05	59638200	59638299	0.00833333	0.950893
A06	2250500	2250599	0.138128	0.937108
A06	2641300	2641399	0.0142974	0.761744
A06	6942100	6942199	0.313255	0.892267
A06	7464800	7464899	0.0689102	0.906023
A06	8355000	8355099	0.253819	0.908306
A06	9378500	9378599	0.0105128	0.666794
A06	9616100	9616199	0.0573163	0.902699
A06	9703800	9703899	0.0397304	0.708165
A06	9928000	9928099	0.0100529	0.562833
A06	9972100	9972199	0.00793651	0.937724
A06	9972200	9972299	0	0.879165
A06	9972300	9972399	0.0590909	0.950893
A06	10049500	10049599	0	0.562472
A06	10064700	10064799	0	0.64148
A06	10143300	10143399	0.0190972	0.90611
A06	10231200	10231299	0.0917328	0.836003
A06	10273600	10273699	0	0.600298
A06	12939200	12939299	0.0330536	0.684866
A06	13784400	13784499	0.054332	0.904445
A06	14757900	14757999	0.0198355	0.87945
A06	14758000	14758099	0.0827576	0.760182
A06	14758100	14758199	0.056029	0.906658
A06	15804300	15804399	0.0124074	0.633354
A06	16140100	16140199	0	0.733646
A06	17643000	17643099	0.0232519	0.913581
A06	17643200	17643299	0.0198413	0.871864
A06	17643300	17643399	0	0.715545
A06	18525900	18525999	0.0204545	0.852976
A06	18526100	18526199	0.042987	0.949041
A06	18526300	18526399	0.0355998	0.939444
A06	18526400	18526499	0.0122054	0.883918
A06	18526500	18526599	0.034787	0.908165
A06	18530400	18530499	0.387695	0.917967
A06	18530500	18530599	0.015095	0.954455
A06	18530700	18530799	0.0966518	0.715651
A06	19160900	19160999	0.134728	0.860075
A06	19412900	19412999	0	0.638645
A06	19415900	19415999	0.0267857	0.667192
A06	19489000	19489099	0.017316	0.934714
A06	19489400	19489499	0.00198413	0.987415
A06	19489600	19489699	0.0128247	0.849614
A06	19489900	19489999	0.00520833	0.736012
A06	19490000	19490099	0.0104167	0.937624
A06	19490100	19490199	0	0.935711
A06	19490200	19490299	0	0.79209
A06	19490300	19490399	0.00510204	0.952265
A06	19490400	19490499	0.00694444	0.959342
A06	19490500	19490599	0.0300802	0.955303
A06	19490700	19490799	0.0138889	0.705021
A06	19491000	19491099	0.180891	0.97197
A06	19491100	19491199	0.204261	0.984492
A06	19491200	19491299	0.310476	0.865155
A06	20593600	20593699	0	0.537941
A06	20900300	20900399	0.174309	0.97393
A06	21219900	21219999	0.472222	0.984127
A06	21518600	21518699	0.0173611	0.581317
A06	22575600	22575699	0	0.906978
A06	22575700	22575799	0	0.953775
A06	22575800	22575899	0.0169312	0.931573
A06	22575900	22575999	0.0037594	0.768397
A06	22576000	22576099	0.00694444	0.871257
A06	22576300	22576399	0.0119048	0.877721
A06	22576500	22576599	0	0.895697
A06	22576600	22576699	0.0304696	0.895698
A06	22576800	22576899	0	0.811756
A06	22576900	22576999	0	0.9125
A06	22577100	22577199	0	0.771875
A06	22577600	22577699	0	0.662661
A06	22577800	22577899	0	0.852913
A06	22578000	22578099	0.005	0.798244
A06	23404500	23404599	0.0155688	0.575809
A06	23670400	23670499	0.066958	0.813219
A06	26407500	26407599	0.042751	0.617936
A06	27015000	27015099	0.00588235	0.794464
A06	27887400	27887499	0	0.88733
A06	27887800	27887899	0	0.702371
A06	28251100	28251199	0.0585017	0.881615
A06	28251200	28251299	0.0212214	0.93228
A06	28251300	28251399	0.02149	0.93112
A06	28251400	28251499	0.017005	0.908011
A06	28251500	28251599	0.00378788	0.89005
A06	28251600	28251699	0	0.963752
A06	28251700	28251799	0.00390625	0.86847
A06	28251800	28251899	0.00588235	0.931667
A06	28707000	28707099	0	0.7304
A06	28709200	28709299	0	0.695456
A06	28720600	28720699	0.109035	0.731701
A06	28991000	28991099	0.0938562	0.96343
A06	29572800	29572899	0	0.745932
A06	29572900	29572999	0	0.730037
A06	29908200	29908299	0.0376202	0.747041
A06	30455600	30455699	0.209254	0.830249
A06	30456000	30456099	0.0638889	0.850893
A06	30642200	30642299	0	0.625443
A06	30951900	30951999	0.284163	0.973214
A06	30988200	30988299	0.293651	0.816106
A06	31058300	31058399	0.457048	0.968893
A06	31117700	31117799	0.004	0.907667
A06	31118000	31118099	0	0.911002
A06	31118400	31118499	0.0260417	0.865625
A06	31118600	31118699	0.0042735	0.969614
A06	31118700	31118799	0.014881	0.806029
A06	31118800	31118899	0.0125	0.819455
A06	31123000	31123099	0.0459109	0.908712
A06	31123200	31123299	0.220588	0.910367
A06	31630100	31630199	0.144505	0.740722
A06	31630200	31630299	0.27125	0.928552
A06	31881400	31881499	0.0539773	0.938826
A06	31881600	31881699	0	0.934248
A06	31881700	31881799	0.0185185	0.884091
A06	31881800	31881899	0.0166667	0.966009
A06	31881900	31881999	0.0416667	0.927976
A06	32024700	32024799	0.0130952	0.855542
A06	32024800	32024899	0.0173611	0.819444
A06	32097400	32097499	0.166667	0.732133
A06	32164200	32164299	0.0034965	0.609938
A06	32275200	32275299	0.0957933	0.866422
A06	32662100	32662199	0	0.965864
A06	32662200	32662299	0	0.925114
A06	32662400	32662499	0	0.962228
A06	32662500	32662599	0.00863095	0.941606
A06	32662600	32662699	0.00747768	0.960039
A06	32662700	32662799	0.0109524	0.844104
A06	32662800	32662899	0	0.938871
A06	32663000	32663099	0.00983796	0.93678
A06	32663100	32663199	0.00510204	0.915228
A06	32663300	32663399	0.0573529	0.93245
A06	32663400	32663499	0.0740075	0.882844
A06	32663500	32663599	0.257056	0.942571
A06	32723400	32723499	0.0289916	0.734412
A06	32902500	32902599	0.0078125	0.64021
A06	33198500	33198599	0	0.894665
A06	33274600	33274699	0.0538528	0.814834
A06	33274700	33274799	0.01875	0.903501
A06	34377900	34377999	0.244959	0.940593
A06	35153000	35153099	0.0308812	0.903682
A06	35711800	35711899	0.149997	0.963889
A06	37073600	37073699	0.0566667	0.786448
A06	37263600	37263699	0.136236	0.934838
A06	37263700	37263799	0.0972531	0.737192
A06	38445600	38445699	0	0.745484
A06	39272400	39272499	0	0.918519
A06	39272500	39272599	0.0119949	0.894267
A06	39273100	39273199	0.0078125	0.779395
A06	39273200	39273299	0	0.87883
A06	39273300	39273399	0.00857143	0.901386
A06	39889100	39889199	0.28125	0.845055
A06	40487600	40487699	0.0191103	0.607602
A06	43717700	43717799	0.205183	0.814646
A06	44824100	44824199	0	0.525822
A06	45074600	45074699	0.129497	0.819244
A06	45074800	45074899	0.0903802	0.82508
A06	46145700	46145799	0.141693	0.853527
A06	48000000	48000099	0	0.833791
A06	48000200	48000299	0	0.903635
A06	48000300	48000399	0	0.834226
A06	48626800	48626899	0	0.755186
A06	48653800	48653899	0.0778045	0.669479
A06	49341900	49341999	0.0948137	0.642176
A06	50504900	50504999	0.172619	0.797582
A06	50527000	50527099	0.0114087	0.766633
A06	50690400	50690499	0.038924	0.707064
A06	50690500	50690599	0.0245536	0.937363
A06	50690700	50690799	0.0135234	0.916667
A06	51940700	51940799	0	0.55419
A06	51940900	51940999	0.0171429	0.957973
A06	52170400	52170499	0	0.612676
A06	52261300	52261399	0.248689	0.933408
A06	52261400	52261499	0.141519	0.962975
A06	52261500	52261599	0.0238095	0.96854
A06	52261700	52261799	0.00814076	0.936473
A06	52261800	52261899	0	0.971039
A06	52261900	52261999	0.00641026	0.98255
A06	52262000	52262099	0	0.954467
A06	52262200	52262299	0.0231481	0.960047
A06	52262400	52262499	0.00625	0.917818
A06	52262600	52262699	0.00490196	0.964521
A06	52262900	52262999	0	0.931299
A06	52263000	52263099	0.012963	0.851904
A06	52263300	52263399	0	0.954708
A06	52263700	52263799	0	0.857143
A06	52263900	52263999	0	0.825385
A06	52264000	52264099	0.00909091	0.776974
A06	52264200	52264299	0	0.946612
[truncated: 5,048 more rows]

## Sheet: CHG_hypo_DMRs
Chromosome	Start	Stop	Gr/Ga mCHG level	A2D5 mCHG level
A01	478800	478899	0.888377	0.27033
A01	1215800	1215899	0.877064	0.0169553
A01	1215900	1215999	0.820094	0.10826
A01	1216000	1216099	0.820696	0.00769231
A01	1216200	1216299	0.858115	0.01875
A01	1524700	1524799	0.810808	0.0179487
A01	1655300	1655399	0.929621	0.362051
A01	1796900	1796999	0.855784	0.0125
A01	1797100	1797199	0.72846	0.0148231
A01	1915000	1915099	0.806139	0.0364583
A01	1956500	1956599	0.529316	0.00961538
A01	2028400	2028499	0.814782	0.260633
A01	2100800	2100899	0.852821	0.0919363
A01	2100900	2100999	0.768883	0.0276471
A01	2101000	2101099	0.909759	0.005
A01	2101200	2101299	0.585076	0.0487179
A01	2151400	2151499	0.811927	0.0239011
A01	2296900	2296999	0.649362	0
A01	2297000	2297099	0.526782	0.0113636
A01	2367500	2367599	0.624873	0.0140625
A01	2577200	2577299	0.878438	0.0427083
A01	2604300	2604399	0.730982	0.0178571
A01	2800700	2800799	0.865485	0.0638021
A01	2834200	2834299	0.90376	0.0310714
A01	2918200	2918299	0.782011	0.252373
A01	2949100	2949199	0.779679	0.0409289
A01	2992900	2992999	0.848658	0.0697566
A01	3038000	3038099	0.852339	0.0193071
A01	3109100	3109199	0.946833	0.00892857
A01	3109200	3109299	0.943865	0.0289283
A01	3126900	3126999	0.872796	0.0147569
A01	3722000	3722099	0.644053	0.0548611
A01	5470800	5470899	0.960515	0.404916
A01	5687800	5687899	0.910673	0.0545139
A01	5687900	5687999	0.809989	0.00892857
A01	5688100	5688199	0.899306	0.0148148
A01	5688500	5688599	0.918358	0.0507937
A01	5688600	5688699	0.978373	0.0155128
A01	5688800	5688899	0.928929	0.00649351
A01	5688900	5688999	0.934421	0.0138889
A01	5689000	5689099	0.903919	0
A01	5689100	5689199	0.767619	0.01875
A01	6109900	6109999	0.647038	0.0964286
A01	6125100	6125199	0.546362	0.0178571
A01	6238700	6238799	0.844392	0.290358
A01	6397300	6397399	0.954612	0.220173
A01	6912400	6912499	0.839171	0.00631136
A01	6912600	6912699	0.837123	0.0191997
A01	6912700	6912799	0.580529	0.0726622
A01	7377400	7377499	0.905488	0.163417
A01	7377600	7377699	0.963103	0.0501556
A01	7377700	7377799	0.981688	0.174339
A01	7378000	7378099	0.923566	0.183279
A01	7378400	7378499	0.837465	0.135154
A01	7378500	7378599	0.968689	0.323485
A01	7701100	7701199	0.617501	0.00520833
A01	8522700	8522799	0.726242	0.0431818
A01	8669700	8669799	0.928846	0.107256
A01	8670000	8670099	0.964583	0.0138889
A01	8670100	8670199	0.85482	0.0386905
A01	8670200	8670299	0.962827	0.0379261
A01	8670700	8670799	0.966327	0.192262
A01	8671000	8671099	0.879048	0.06421
A01	8671300	8671399	0.989338	0.227614
A01	8901100	8901199	0.730619	0.0775346
A01	9083700	9083799	0.881498	0.34065
A01	10267300	10267399	0.885115	0.157414
A01	11049300	11049399	0.85608	0.0972222
A01	11049400	11049499	0.97108	0.0664217
A01	11049500	11049599	0.869916	0.0355562
A01	11062000	11062099	0.780854	0.0600962
A01	11062100	11062199	0.888889	0.153854
A01	11136000	11136099	0.693797	0.128134
A01	12837200	12837299	0.691569	0.0555556
A01	13087700	13087799	0.798493	0.191321
A01	13240500	13240599	0.954861	0.369854
A01	13465400	13465499	0.5276	0.00543478
A01	13795800	13795899	0.943732	0.3135
A01	13898400	13898499	0.683354	0.0959408
A01	14215500	14215599	0.796964	0.164583
A01	14215700	14215799	0.675578	0.138804
A01	14586500	14586599	0.921755	0.021164
A01	14587500	14587599	0.953869	0.0424837
A01	14588000	14588099	0.943845	0.0618552
A01	14588300	14588399	0.600361	0.0125
A01	14588400	14588499	0.801129	0.0179924
A01	14588500	14588599	0.850547	0.0323427
A01	15352800	15352899	0.930724	0.00694444
A01	15352900	15352999	0.632297	0.0208333
A01	16433800	16433899	0.991657	0.0357744
A01	16792300	16792399	0.631751	0.00872332
A01	17041500	17041599	0.794656	0.149085
A01	17099400	17099499	0.673366	0.159014
A01	17537000	17537099	0.542329	0.0116303
A01	18212900	18212999	0.501315	0
A01	18213000	18213099	0.946023	0.126736
A01	18213100	18213199	0.691106	0.156673
A01	18341700	18341799	0.810172	0
A01	18392300	18392399	0.640081	0.0101461
A01	18756700	18756799	0.913947	0.271339
A01	18756800	18756899	0.901414	0.116888
A01	18935300	18935399	0.846592	0.014881
A01	19080200	19080299	0.802477	0.0262515
A01	19201100	19201199	0.98125	0.178457
A01	19205900	19205999	0.588584	0.0125
A01	19397800	19397899	0.798395	0.128107
A01	19398100	19398199	0.830303	0.0386905
A01	19398300	19398399	0.926143	0.0402778
A01	19398500	19398599	0.881004	0.0461806
A01	21401100	21401199	0.896604	0.205768
A01	21775900	21775999	0.832745	0.304025
A01	21931000	21931099	0.840278	0.00909091
A01	21931100	21931199	0.646667	0.0125
A01	21931200	21931299	0.608442	0.0138889
A01	21935400	21935499	0.905461	0.0236111
A01	21935700	21935799	0.888871	0.286781
A01	22269500	22269599	0.848855	0.125199
A01	23764300	23764399	0.728797	0.198602
A01	24055500	24055599	0.656687	0.110579
A01	24116100	24116199	0.766966	0.0530241
A01	25209000	25209099	0.717521	0.180462
A01	25818100	25818199	0.900767	0.0320685
A01	25818300	25818399	0.85625	0.0169956
A01	25900900	25900999	0.84256	0.272001
A01	28395800	28395899	0.715125	0.0234069
A01	28410900	28410999	0.921131	0.0903104
A01	28494700	28494799	0.829996	0.137332
A01	28551500	28551599	0.828681	0.283094
A01	28632000	28632099	0.881811	0.244076
A01	28632100	28632199	0.900663	0.148208
A01	28632400	28632499	0.915969	0.0277929
A01	28632500	28632599	0.908537	0.0346941
A01	28632900	28632999	0.859194	0.0191558
A01	28633000	28633099	0.983132	0.0356209
A01	28633100	28633199	0.811508	0.01875
A01	28633200	28633299	0.97114	0.0288462
A01	28690700	28690799	0.819933	0.00367647
A01	28691000	28691099	0.888221	0.0136088
A01	28691100	28691199	0.581548	0
A01	28691200	28691299	0.934792	0.00679563
A01	28691300	28691399	0.979167	0.00337838
A01	28691500	28691599	0.850377	0.0168701
A01	29195600	29195699	0.824388	0.207931
A01	29389200	29389299	0.716475	0.0315693
A01	29427400	29427499	0.966562	0.0229167
A01	29655700	29655799	0.792467	0.176169
A01	30622200	30622299	0.936429	0.146023
A01	30622400	30622499	0.996212	0.28058
A01	30972800	30972899	0.962912	0.0176768
A01	30973000	30973099	0.706166	0.0179924
A01	32455800	32455899	0.938402	0.383902
A01	32935700	32935799	0.615143	0.0593349
A01	32967400	32967499	0.765986	0.22463
A01	34638800	34638899	0.526359	0.019697
A01	34639100	34639199	0.727394	0.0564957
A01	34639300	34639399	0.754972	0.163843
A01	34855500	34855599	0.583102	0.00625
A01	35401600	35401699	0.951389	0.0192308
A01	35401800	35401899	0.980952	0.0472222
A01	35401900	35401999	0.849438	0.00925926
A01	35402000	35402099	0.956336	0.0357684
A01	35402100	35402199	0.930732	0.0232008
A01	35402200	35402299	0.970833	0.00735294
A01	35402300	35402399	0.938191	0.00980392
A01	35402400	35402499	1	0.00420168
A01	35402500	35402599	0.832376	0.0119048
A01	35402600	35402699	0.974156	0.00716146
A01	35402900	35402999	0.948166	0.0243056
A01	35403000	35403099	0.921988	0.0125
A01	35403200	35403299	0.896852	0.0332686
A01	35403300	35403399	0.964157	0.249088
A01	35403400	35403499	0.980824	0.404389
A01	35466500	35466599	0.837399	0.137887
A01	36202200	36202299	0.978857	0.09479
A01	36251600	36251699	0.851011	0.0687386
A01	36251700	36251799	0.83637	0.029902
A01	36266200	36266299	0.878531	0.158608
A01	36369100	36369199	0.972414	0.247103
A01	36369300	36369399	0.957051	0.0550189
A01	36369600	36369699	0.894492	0.00992647
A01	36370100	36370199	0.747434	0.0122054
A01	36370200	36370299	0.848783	0.010119
A01	37180000	37180099	0.847157	0.318508
A01	37209500	37209599	0.831194	0.247484
A01	38838300	38838399	0.970486	0.0195312
A01	38838400	38838499	0.908849	0.0652778
A01	38838500	38838599	0.906061	0.021875
A01	38838600	38838699	0.97903	0
A01	38838700	38838799	0.945152	0.00697279
A01	38838900	38838999	0.9402	0.0426136
A01	38839100	38839199	0.962518	0.0144963
A01	38839900	38839999	0.956972	0.0109649
A01	38840000	38840099	0.916474	0.0118056
A01	38840100	38840199	0.933284	0.0175866
A01	38840200	38840299	0.942113	0
A01	38840300	38840399	0.927885	0.00735294
A01	38840400	38840499	0.876683	0.00961538
A01	38840500	38840599	0.971853	0
A01	38840600	38840699	0.818831	0
A01	38840700	38840799	0.932143	0.0042735
A01	38840800	38840899	0.84933	0.0208333
A01	38840900	38840999	0.979491	0
A01	38841100	38841199	0.97479	0
A01	38841300	38841399	0.894034	0
A01	38962000	38962099	0.90356	0.0261905
A01	38962300	38962399	0.830772	0.0161064
A01	38962400	38962499	0.942009	0.02371
A01	38965600	38965699	0.911232	0.379189
A01	39125300	39125399	0.754302	0.214167
A01	39151200	39151299	0.754474	0.0257937
A01	39347300	39347399	0.812626	0.153397
A01	39715300	39715399	0.959478	0.384971
A01	40554500	40554599	0.926168	0.146591
A01	40554800	40554899	0.529348	0
A01	40555200	40555299	0.820437	0.138326
A01	41036000	41036099	0.615218	0.0346135
A01	41036100	41036199	0.851356	0.0289434
A01	41369400	41369499	0.807301	0.19274
A01	41464100	41464199	0.965498	0.17423
A01	41562500	41562599	0.887587	0.351531
A01	41703200	41703299	0.787933	0
A01	41829000	41829099	0.961111	0.133216
A01	42059600	42059699	0.952922	0.404878
A01	42238700	42238799	0.743865	0.033374
A01	42392100	42392199	0.809628	0.212091
A01	43787300	43787399	0.613267	0.015625
A01	43787600	43787699	0.859444	0.00662393
A01	43788400	43788499	0.648915	0.0362233
A01	43788500	43788599	0.856124	0.0329327
A01	43788600	43788699	0.567521	0.00694444
A01	45008800	45008899	0.894301	0.011815
A01	45008900	45008999	0.97585	0.0189446
A01	45009000	45009099	0.901998	0.00892857
A01	45100900	45100999	0.928045	0.0314617
A01	46179500	46179599	0.815429	0.0439338
A01	46312200	46312299	0.664026	0.125952
A01	46775200	46775299	0.837079	0.301036
A01	46779100	46779199	0.86341	0.0253759
A01	46839100	46839199	0.936372	0.428416
A01	47272500	47272599	0.652823	0.0469418
A01	47272600	47272699	0.856416	0.107104
A01	47294700	47294799	0.871151	0.106813
A01	47295000	47295099	0.646519	0.0349969
A01	47485300	47485399	0.567791	0.00694444
A01	47719000	47719099	0.755464	0.111416
A01	48109800	48109899	0.900414	0.315973
A01	48438400	48438499	0.907896	0.0298336
A01	48438500	48438599	0.547182	0
A01	48609500	48609599	0.85119	0
A01	48609600	48609699	1	0.0566667
A01	48628100	48628199	0.957071	0.398168
A01	48648100	48648199	0.854263	0.108107
A01	48768100	48768199	0.833576	0.136926
A01	48875400	48875499	0.574894	0.0104167
A01	48935900	48935999	0.635516	0.0455357
A01	48941800	48941899	0.589509	0.0125
A01	49285600	49285699	0.849211	0.0195316
A01	49625700	49625799	0.736113	0.0803707
A01	49667300	49667399	0.928224	0.221803
A01	50052700	50052799	0.863095	0.300347
A01	50132800	50132899	0.616691	0
A01	50132900	50132999	0.927792	0
A01	50133200	50133299	0.855074	0
A01	50133300	50133399	0.945439	0.0121528
A01	50133500	50133599	0.802805	0.01875
A01	50133600	50133699	0.778571	0.00694444
A01	50133700	50133799	0.88275	0
A01	50133900	50133999	0.887256	0
A01	50134000	50134099	0.839343	0
A01	50139600	50139699	0.731692	0.0185185
A01	50139700	50139799	0.95147	0.02
A01	50140500	50140599	0.776898	0
A01	50140800	50140899	0.912373	0
A01	50140900	50140999	0.950521	0
A01	50141000	50141099	0.824537	0.0037037
A01	50141100	50141199	0.946603	0
A01	50141200	50141299	0.934293	0
A01	50141500	50141599	0.927703	0
A01	50172100	50172199	0.911515	0.388889
A01	50191500	50191599	0.803139	0.233863
A01	50726600	50726699	0.684269	0.150565
A01	50921900	50921999	0.96976	0.0264872
A01	50922100	50922199	0.944002	0.312361
A01	51034300	51034399	0.84311	0.0613713
A01	51175300	51175399	0.657496	0.00944081
A01	51190400	51190499	0.815598	0.130862
A01	51614600	51614699	0.781581	0.226256
A01	51773700	51773799	0.853125	0
A01	51773800	51773899	0.988492	0
A01	51773900	51773999	0.990385	0.0141369
A01	51774000	51774099	0.595252	0
A01	51774500	51774599	0.969048	0.0156695
A01	51774700	51774799	0.835907	0.0721895
A01	51774800	51774899	0.942087	0.122654
A01	51775200	51775299	0.980147	0
A01	51775400	51775499	0.975609	0.0121152
A01	51775500	51775599	0.927985	0.053894
A01	51775600	51775699	0.960658	0.030754
A01	51775700	51775799	0.882216	0.0512821
A01	51775800	51775899	0.953984	0.0119048
A01	51776100	51776199	0.919878	0.0353175
A01	51776200	51776299	0.916266	0.0693724
A01	51845500	51845599	0.637563	0.00854701
A01	52303300	52303399	0.84393	0.146287
A01	52570200	52570299	0.943785	0.0265837
A01	52570500	52570599	0.949812	0.0843137
A01	52570600	52570699	0.956275	0.0892703
A01	52570700	52570799	0.920465	0.0509183
A01	52570800	52570899	0.950477	0
A01	53364200	53364299	0.838821	0.200253
A01	53463900	53463999	0.656777	0
A01	53464000	53464099	0.819683	0.0282293
A01	53464100	53464199	0.802315	0.158034
A01	54960500	54960599	0.881293	0.00657895
A01	57657600	57657699	0.681837	0.0183308
A01	57992100	57992199	0.988883	0.482088
A01	58653700	58653799	0.906696	0.279561
A01	59170000	59170099	0.913564	0.333333
A01	59194600	59194699	0.706508	0.0325893
A01	59194900	59194999	0.917758	0
A01	59195000	59195099	0.958049	0.00606618
A01	59195100	59195199	0.854534	0.0280612
A01	59195200	59195299	0.929162	0
A01	59195300	59195399	0.740835	0.00735294
A01	59195500	59195599	0.853886	0.0123016
A01	59195600	59195699	0.760628	0.0321023
A01	59195700	59195799	0.784442	0.0829301
A01	59195800	59195899	0.57644	0
A01	60077000	60077099	0.728795	0.130387
A01	60204800	60204899	0.727606	0.059789
A01	60318300	60318399	0.715986	0.121011
A01	61333100	61333199	0.675147	0.105413
A01	61846500	61846599	0.864273	0.0248867
A01	62407800	62407899	0.837978	0.243901
A01	62539700	62539799	0.747991	0.21456
A01	63026000	63026099	0.892314	0.177039
A01	63026300	63026399	0.922132	0.0250537
A01	63026700	63026799	0.86963	0.101738
A01	63168300	63168399	0.78694	0.281702
A01	63972000	63972099	0.975784	0.339085
A01	63972100	63972199	0.796294	0.0406046
A01	63972200	63972299	0.868237	0.0260823
A01	64312900	64312999	0.519559	0.00666667
A01	64516300	64516399	0.675165	0.0242857
A01	64516500	64516599	0.867568	0.0138889
A01	64516700	64516799	0.783162	0.164246
A01	64668400	64668499	0.833333	0.0408654
A01	64668700	64668799	0.743989	0.135029
A01	64717800	64717899	0.941264	0.00454545
A01	64718000	64718099	0.95616	0.00902778
A01	64718100	64718199	0.843115	0
A01	64718300	64718399	0.844167	0.0960965
A01	64948400	64948499	0.927077	0.188764
A01	64949100	64949199	0.866672	0.101196
A01	65727000	65727099	0.980769	0.449405
A01	66010600	66010699	0.653704	0.047574
A01	66102700	66102799	0.923579	0.00510204
A01	66102800	66102899	0.652517	0.101371
A01	66257300	66257399	0.789809	0.00841751
A01	66257400	66257499	0.723465	0.0078125
A01	66303700	66303799	0.850354	0.0895833
A01	66303800	66303899	0.692498	0
A01	66303900	66303999	0.947421	0.0219907
A01	66304400	66304499	0.788978	0.0208333
A01	66304500	66304599	0.62269	0
A01	66304600	66304699	0.967451	0.0283333
A01	66322300	66322399	0.893286	0.0222768
A01	66468200	66468299	0.862731	0.335777
A01	66468600	66468699	0.863561	0.0581577
A01	66518600	66518699	0.735198	0.153058
A01	66540100	66540199	0.920924	0.0799582
A01	66671600	66671699	0.926705	0.140472
A01	66671800	66671899	0.952976	0
A01	66672200	66672299	0.975	0.00454545
A01	66672300	66672399	0.964065	0
A01	66672400	66672499	0.921672	0
A01	66672500	66672599	0.950206	0
A01	66672600	66672699	0.973776	0.00793651
A01	66672700	66672799	0.961806	0
A01	66675600	66675699	0.656058	0.0263258
A01	66676400	66676499	0.860911	0.155361
A01	66759700	66759799	0.930842	0.122124
A01	66759900	66759999	0.944447	0.348737
A01	66852900	66852999	0.833535	0.271196
A01	66855100	66855199	0.951885	0.0731151
A01	66878500	66878599	0.591575	0.0728555
A01	66985300	66985399	0.716266	0
A01	66986000	66986099	0.525278	0
A01	66986300	66986399	0.698611	0
A01	66991200	66991299	0.703201	0.153385
A01	67016900	67016999	0.883333	0
A01	67017000	67017099	0.849574	0.00520833
A01	67024600	67024699	0.903247	0.0400036
A01	67099100	67099199	0.919908	0.0960252
A01	67177100	67177199	0.88022	0.197538
A01	67297800	67297899	0.814103	0.00625
A01	67298000	67298099	0.80138	0.0185185
A01	67298200	67298299	0.734995	0.0113636
A01	67298300	67298399	0.911257	0
A01	67298400	67298499	0.962477	0.0112425
A01	67298500	67298599	0.938889	0
A01	67298700	67298799	0.912041	0
A01	67298800	67298899	0.914745	0.280609
A01	67346900	67346999	0.639312	0.0610578
A01	67533100	67533199	0.672541	0.0928898
A01	68274500	68274599	0.969119	0.334057
A01	69334500	69334599	0.734047	0.181685
A01	69496100	69496199	0.663698	0.10654
A01	70024100	70024199	0.910514	0.0195437
A01	70534600	70534699	0.913053	0.148381
A01	71981200	71981299	0.919864	0.0222098
A01	72290500	72290599	0.78007	0.260307
A01	73152800	73152899	0.509513	0
A01	73194600	73194699	0.593385	0
A01	73194700	73194799	0.950339	0.00459137
A01	73194900	73194999	0.93655	0.0110755
A01	73365100	73365199	0.643665	0.110877
A01	74019300	74019399	0.859027	0.33631
A01	75560200	75560299	0.656195	0.00595238
A01	76034300	76034399	0.917786	0.0142857
A01	77034300	77034399	0.904033	0.0449252
A01	77034400	77034499	0.836691	0.0952718
A01	77209000	77209099	0.77259	0.0296003
A01	77209200	77209299	0.80723	0.0985811
A01	77209400	77209499	0.9279	0.295865
A01	77803900	77803999	0.814684	0.23183
A01	78998700	78998799	0.833333	0.162153
A01	79001400	79001499	0.865256	0.235659
A01	79002100	79002199	0.65445	0.0121795
A01	79002200	79002299	0.63247	0
A01	79002300	79002399	0.848079	0.0204299
A01	79002400	79002499	0.758701	0
A01	79002500	79002599	0.665451	0.0201923
A01	79773200	79773299	0.939784	0.0463417
A01	81389100	81389199	0.590731	0.0634974
A01	81560500	81560599	0.962803	0.425218
A01	81823600	81823699	0.947563	0.00215517
A01	82915800	82915899	0.917677	0
A01	82916000	82916099	0.900307	0.00952381
A01	82916100	82916199	0.81756	0
A01	82916500	82916599	0.783907	0
A01	82916900	82916999	0.651257	0
A01	82930100	82930199	0.921221	0.381827
A01	82930700	82930799	0.705154	0
A01	82931200	82931299	0.548519	0.0102041
A01	83321000	83321099	0.93481	0.0120137
A01	83321200	83321299	0.568807	0.00769231
A01	83321300	83321399	0.661534	0
A01	83321400	83321499	0.593835	0.00357143
A01	84026500	84026599	0.967666	0.0378289
A01	84026600	84026699	0.736404	0.0114286
A01	84026700	84026799	0.952381	0.0382473
A01	84027500	84027599	0.925255	0
A01	84027600	84027699	0.959412	0.00416667
A01	84027700	84027799	0.74747	0.00416667
A01	84027800	84027899	0.917456	0
A01	84027900	84027999	0.83386	0
A01	84028000	84028099	0.96875	0.00892857
A01	84028100	84028199	0.698271	0.00909091
A01	84028300	84028399	0.850087	0.00328947
A01	84028500	84028599	0.73367	0
A01	84028600	84028699	0.720139	0.0078125
A01	84028700	84028799	0.963696	0.0101954
A01	84028900	84028999	0.901983	0.171296
A01	84257400	84257499	0.788032	0.168684
A01	84681000	84681099	0.680622	0.0204475
A01	84851900	84851999	0.812991	0.239743
A01	84878300	84878399	0.63847	0.00595998
A01	84984500	84984599	0.624167	0.0590909
A01	85180900	85180999	0.736674	0.141324
A01	85382500	85382599	0.854426	0.0543841
A01	85382600	85382699	0.816344	0.00703553
A01	85738500	85738599	0.665158	0.113215
A01	85904000	85904099	0.900579	0
A01	86340800	86340899	0.793741	0.0600529
A01	88509300	88509399	0.929262	0.00714869
A01	88509400	88509499	0.887667	0.00416667
A01	88509600	88509699	0.862417	0.0151786
A01	88509900	88509999	0.909861	0
A01	88510000	88510099	0.953425	0
A01	88510200	88510299	0.965919	0.105398
A01	88519800	88519899	0.898329	0.251848
A01	88786200	88786299	0.820877	0.00974359
A01	88816900	88816999	0.872333	0.23394
A01	88965500	88965599	0.601392	0.00769231
A01	90292900	90292999	0.833385	0.0503767
A01	90293000	90293099	0.779985	0.0395833
A01	90293100	90293199	0.893019	0.0325786
A01	90439300	90439399	0.836999	0
A01	90765800	90765899	0.909668	0.363353
A01	90834200	90834299	0.536018	0.0167411
A01	91859500	91859599	0.641298	0.0102627
A01	92021500	92021599	0.986111	0.183333
A01	92021600	92021699	0.77716	0.0527778
A01	92461300	92461399	0.846709	0.0352162
A01	92464000	92464099	0.876129	0.0369446
A01	92517400	92517499	0.729415	0.015625
A01	92517700	92517799	0.542438	0
A01	92518600	92518699	0.609752	0.0372024
A01	93468900	93468999	0.610978	0.0111111
A01	93469100	93469199	0.719801	0.0315807
A01	93469300	93469399	0.843906	0.182587
A01	94931400	94931499	0.716993	0.16085
A01	94931500	94931599	0.557985	0.00892857
A01	96229500	96229599	0.914181	0.00396825
A01	97654700	97654799	0.8819	0.0244112
A01	97665900	97665999	0.662236	0
A01	97666000	97666099	0.636516	0
A01	97666100	97666199	0.764788	0.0277632
A01	97666400	97666499	0.738698	0.00403226
A01	98133700	98133799	0.76415	0.232606
A01	98133800	98133899	0.816271	0.0118047
A01	98133900	98133999	0.860122	0.0261344
A01	98733200	98733299	0.7562	0
A01	99102000	99102099	0.728853	0.191192
A01	99235800	99235899	0.957788	0.0078125
A01	99235900	99235999	0.543384	0
A01	99277300	99277399	0.92488	0.20493
A01	99502200	99502299	0.908257	0.201201
A01	100204200	100204299	0.801581	0.0844738
A01	101159300	101159399	0.850379	0.242375
A01	101852900	101852999	0.893315	0.182177
A01	102298700	102298799	0.770056	0.189744
A01	102744100	102744199	0.877148	0.0219048
A01	102744300	102744399	0.912063	0.025
A01	102811900	102811999	0.832837	0.0260417
A01	102812100	102812199	0.771594	0.0761832
A01	102812200	102812299	0.637858	0.0240196
A01	102992000	102992099	0.828299	0.14724
A01	103298000	103298099	0.667191	0.0472862
A01	103525300	103525399	0.943254	0.237271
A01	104229700	104229799	0.753046	0.218861
A01	104344100	104344199	0.712564	0.13867
A01	105009500	105009599	0.900595	0.00833333
A01	105009600	105009699	0.92359	0.00763126
A01	105009700	105009799	0.96692	0.00940171
A01	105055400	105055499	0.903019	0.15665
A01	105274100	105274199	0.924924	0.115096
A01	105276600	105276699	0.541963	0.00520833
A01	105276700	105276799	0.923776	0.0646727
A01	105276800	105276899	0.838045	0.025
A01	105276900	105276999	0.946622	0.0794643
A01	105296800	105296899	0.670989	0.0837873
A01	105693400	105693499	0.925961	0.031746
A01	105693500	105693599	0.934575	0.0419066
A01	105693600	105693699	0.849072	0.0939458
A01	105693700	105693799	0.903131	0.101071
A01	105808100	105808199	0.617768	0
A01	105808200	105808299	0.90677	0.0177951
A01	105808300	105808399	0.945238	0.0166667
A01	105808400	105808499	0.803644	0.00769231
A01	105808600	105808699	0.866186	0
A01	105808800	105808899	0.933666	0.00585317
A01	105810000	105810099	0.891182	0.0169956
A01	105810300	105810399	0.928741	0.00735294
A01	105810700	105810799	0.843335	0
A01	105810800	105810899	0.958198	0.00555556
A01	105810900	105810999	0.929535	0.0025
A01	105812000	105812099	0.922816	0.00438596
A01	105812200	105812299	0.886515	0
A01	105812300	105812399	0.921584	0.0138889
A01	105820100	105820199	0.814429	0.217022
A01	107775000	107775099	0.770707	0
A01	107775100	107775199	0.80045	0.0104167
A01	107775300	107775399	0.736395	0.00510204
A01	107775500	107775599	0.9525	0
A01	108553600	108553699	0.547338	0.019765
A01	108561900	108561999	0.788697	0.156375
A01	108605300	108605399	0.792017	0.176966
A01	108639000	108639099	0.885	0.0142857
A01	108711700	108711799	0.911813	0.338745
A01	108894200	108894299	0.57171	0.0643672
A01	109045400	109045499	0.802915	0.0782181
A01	109045500	109045599	0.98	0.115602
A01	109401300	109401399	0.935298	0.0496254
A01	109401400	109401499	0.908559	0.00595238
A01	109401600	109401699	0.9	0.00555556
A01	109402500	109402599	0.916414	0
A01	109402600	109402699	0.796537	0
A01	109402700	109402799	0.982143	0.015625
A01	109402800	109402899	0.853912	0
A01	109402900	109402999	0.689319	0.0416667
A01	109614000	109614099	0.831501	0.181052
A01	110136200	110136299	0.810706	0.240594
A01	110460600	110460699	0.792957	0.0938145
A01	110460700	110460799	0.591778	0.0580361
A01	110850100	110850199	0.885742	0.00892857
A01	110850200	110850299	0.877286	0.00641026
A01	110850600	110850699	0.747681	0
A01	110850700	110850799	0.950833	0
A01	110850800	110850899	0.563861	0
A01	110852500	110852599	0.885556	0.113571
A01	110989200	110989299	0.823636	0.293921
A01	111659300	111659399	0.63096	0.0162906
A01	112113300	112113399	0.891565	0.095299
A01	114816200	114816299	0.671072	0.0950173
A01	115651000	115651099	0.912001	0.0525826
A01	115651100	115651199	0.891162	0.163866
A01	115665800	115665899	0.832983	0.242609
A01	115722100	115722199	0.699311	0.110608
A01	115851200	115851299	0.876287	0.257731
A01	116050000	116050099	0.845957	0.0505864
A01	116052500	116052599	0.968897	0.31433
A01	116607900	116607999	0.605371	0.00990338
A01	116783400	116783499	0.857362	0.187596
A01	116783500	116783599	0.925699	0.0104167
A01	117383800	117383899	0.841106	0.126936
A01	117385700	117385799	0.897817	0.319556
A01	117469400	117469499	0.909432	0.0726681
A01	117469500	117469599	0.908283	0.0135965
A01	117469600	117469699	0.714773	0.0277778
A01	117571300	117571399	0.9375	0.260045
A01	117571500	117571599	0.793157	0.234619
A01	118285100	118285199	0.910667	0.270736
A01	118285400	118285499	0.967682	0.0262088
A01	118468200	118468299	0.976211	0.382275
A01	118594000	118594099	0.900751	0.373974
A01	118698500	118698599	0.93254	0.362599
A01	119221900	119221999	0.806669	0.0440509
A01	119222100	119222199	0.535156	0.0127841
A01	119222200	119222299	0.655347	0.00555556
A01	119307200	119307299	0.859502	0.00949976
A01	119307500	119307599	0.802778	0.025
A01	119534800	119534899	0.961897	0.0121421
A01	119535000	119535099	0.889886	0.0146183
A01	119672900	119672999	0.629668	0.00555556
A01	119721200	119721299	0.820676	0.0227083
A01	119802000	119802099	0.919907	0.116723
A01	119823000	119823099	0.975452	0.0598363
A01	119823400	119823499	0.796315	0.0138889
A01	119823500	119823599	0.830025	0
A01	119823600	119823699	0.895941	0
A01	121396200	121396299	0.657788	0.120967
A01	121676100	121676199	0.816822	0
A01	121676300	121676399	0.961441	0.0830332
A01	121676400	121676499	0.94098	0.181402
A01	121683700	121683799	0.89881	0
A01	121683800	121683899	0.957302	0.00416667
A01	121684000	121684099	0.936452	0
A01	121684100	121684199	0.983333	0.00961538
A01	121684300	121684399	0.991154	0.0136012
A01	121684400	121684499	0.864806	0
A01	121684500	121684599	0.953913	0.0125
A01	121684600	121684699	0.975815	0
A01	121684700	121684799	0.907092	0.00641447
A01	121684900	121684999	0.977919	0
A01	121685000	121685099	0.862494	0.0281818
A01	121685200	121685299	0.956209	0.0202381
A01	121685300	121685399	0.951361	0
A01	121685500	121685599	0.964063	0.0078125
A01	121685600	121685699	0.952885	0
A01	121685900	121685999	0.745304	0.0611754
A01	122160700	122160799	0.775289	0.17738
A01	122282900	122282999	0.849529	0.055673
A01	123830700	123830799	0.683743	0.0829488
A01	123920200	123920299	0.806197	0.0302128
A01	124574000	124574099	0.808278	0.226837
A01	124935300	124935399	0.574564	0.0130208
A01	124973700	124973799	0.771299	0.010119
A01	125015700	125015799	0.929688	0
A01	125209800	125209899	0.962634	0.0229167
A01	125209900	125209999	0.819471	0.0271945
A01	125266500	125266599	0.935952	0.316283
A01	125266600	125266699	0.886619	0.215294
A01	125279700	125279799	0.986111	0
A01	125280200	125280299	0.960405	0.00532413
A01	125280500	125280599	0.837995	0.0368273
A01	125280600	125280699	0.82704	0.0583333
A01	125645100	125645199	1	0.0242424
A01	125645200	125645299	0.9375	0.010989
A01	125717800	125717899	0.586086	0.00694444
A01	125717900	125717999	0.824604	0.122303
A01	125718000	125718099	0.892898	0.00992647
A01	126467400	126467499	0.873484	0.00384615
A01	126701600	126701699	0.765349	0.21447
A01	126774500	126774599	0.579293	0.0449004
A01	126850500	126850599	0.717004	0.0987912
A01	126904300	126904399	0.923902	0.0262346
A01	126904400	126904499	0.968944	0.00595238
A01	126904600	126904699	0.91367	0.101243
A01	126913700	126913799	0.836973	0.280853
A01	127772100	127772199	0.730551	0.010101
A01	129240400	129240499	0.937037	0.404067
A01	129426600	129426699	0.929684	0.0360119
A01	130043800	130043899	0.816618	0.256681
A01	130298800	130298899	0.644613	0.0180749
A01	130489700	130489799	0.994318	0.445833
A01	130747500	130747599	0.769447	0.117753
A01	130933100	130933199	0.7475	0.213294
A01	131859000	131859099	0.648196	0.0760045
A01	131859500	131859599	0.58438	0.041345
A01	131871200	131871299	0.726615	0.135082
A01	132643700	132643799	0.936995	0.41065
A01	132675600	132675699	0.958217	0.163669
A01	132687000	132687099	0.95875	0.444724
A01	133118700	133118799	0.991667	0.451486
A01	133291000	133291099	0.511584	0
A01	133291200	133291299	0.795046	0.0344917
A01	133291300	133291399	0.86598	0.0162272
A01	133291400	133291499	0.819583	0.00625
A01	133291500	133291599	0.832143	0.058273
A01	133291600	133291699	0.855025	0.0304487
A01	133291700	133291799	0.972842	0.0734401
A01	135052900	135052999	0.766595	0.18027
A01	135053000	135053099	0.831803	0.0289683
A01	135206300	135206399	0.771135	0.242674
A01	135306600	135306699	0.852406	0.153497
A01	135368000	135368099	0.568866	0.00641026
A01	135402000	135402099	0.505101	0
A01	135872700	135872799	0.912979	0.00757576
A01	135872800	135872899	0.992524	0.0052521
A01	135873200	135873299	0.942258	0.0296023
A01	135873500	135873599	0.957855	0.0014245
A01	135874100	135874199	0.973409	0
A01	135874300	135874399	0.924373	0.00703125
A01	136156300	136156399	0.666017	0.131966
A01	136174900	136174999	0.871869	0.0645202
A01	136208500	136208599	0.580674	0.0319683
A01	136349900	136349999	0.822477	0.106491
A01	136618800	136618899	0.841667	0.0393773
A01	137166600	137166699	0.655992	0.049705
A01	137193400	137193499	0.983333	0.40625
A01	137955300	137955399	0.774822	0.217669
A01	137955600	137955699	0.919676	0.303456
A01	138497700	138497799	0.610227	0.0766563
A01	138535200	138535299	0.770552	0.0125
A01	138535300	138535399	0.871402	0.0267857
A01	138566000	138566099	0.897051	0.137156
A01	138710200	138710299	0.890675	0.0128289
A01	138710300	138710399	0.898778	0
A01	138710400	138710499	0.942857	0
A01	139871600	139871699	0.781337	0.0630815
A01	140050500	140050599	0.770395	0
A01	140050700	140050799	0.905119	0.00625
A01	140050800	140050899	0.909283	0.00735294
A01	140050900	140050999	0.958836	0.00694444
A01	140051000	140051099	0.878763	0
A01	140110500	140110599	0.632275	0.0447222
A01	140349600	140349699	0.770748	0.0379808
A01	140657100	140657199	0.589286	0
A01	140657200	140657299	0.578381	0
A01	140657300	140657399	0.636865	0.00295858
A01	140769800	140769899	0.786184	0.028929
A01	140836300	140836399	0.693427	0.0125
A01	140915600	140915699	0.581546	0.00735294
A01	141249700	141249799	0.971939	0.463489
A01	141301700	141301799	0.805042	0.00420168
A01	141302000	141302099	0.679797	0.0178571
A01	141303700	141303799	0.760669	0.196956
A01	141497600	141497699	0.848376	0.251389
A01	141583000	141583099	0.573707	0.0419956
A01	142188000	142188099	0.982738	0.462674
A01	142711700	142711799	0.674574	0.0834384
A01	143060900	143060999	0.889796	0.00454545
A01	143061100	143061199	0.698413	0.0453968
A01	143166900	143166999	0.794082	0.0728175
A01	143817500	143817599	0.696732	0.089885
A01	144074600	144074699	0.970013	0.424081
A01	144104200	144104299	0.854582	0.00322581
A01	144104300	144104399	0.794351	0.00201613
A01	144104400	144104499	0.892134	0.0183081
A01	144104500	144104599	0.810595	0
A01	144104700	144104799	0.819637	0
A01	144104800	144104899	0.911458	0.0208333
A01	144105000	144105099	0.841671	0
A01	144105200	144105299	0.979708	0.139137
A01	145080600	145080699	0.990741	0.45205
A01	145202000	145202099	0.618155	0.032102
A01	145342300	145342399	0.714899	0.113091
A01	145970300	145970399	0.646026	0.133977
A01	146519300	146519399	0.874267	0.287014
A01	146919300	146919399	0.874405	0.187703
A01	146919400	146919499	0.929326	0.105126
A02	939500	939599	0.608601	0.0217471
A02	1323000	1323099	0.791687	0.246236
A02	2040600	2040699	0.692884	0
A02	2041200	2041299	0.819356	0.005
A02	2041400	2041499	0.900738	0
A02	2041700	2041799	0.936012	0
A02	2041800	2041899	0.904404	0
A02	2588700	2588799	0.65267	0.023539
A02	2857600	2857699	0.935027	0.00666667
A02	2857700	2857799	0.926736	0.0358059
A02	2857800	2857899	0.850379	0.0333333
A02	2858000	2858099	0.867262	0.00925926
A02	2858200	2858299	0.905084	0.00520833
A02	2927900	2927999	0.91333	0.282626
A02	3260800	3260899	0.824219	0.158515
A02	3266300	3266399	0.567942	0.0210246
A02	3986100	3986199	0.715383	0.127592
A02	3986300	3986399	0.91544	0.154061
A02	3986400	3986499	0.76186	0.148238
A02	4049100	4049199	0.714481	0.0712821
A02	4795100	4795199	0.82413	0.0753289
A02	4795200	4795299	0.756407	0.00694444
A02	5347800	5347899	0.879884	0.331548
A02	5492400	5492499	0.936254	0.0577877
A02	5492900	5492999	0.988095	0.0187908
A02	6021100	6021199	0.77954	0.00768872
A02	7406600	7406699	0.884995	0.0213688
A02	7406800	7406899	0.972257	0.0205357
A02	7556600	7556699	0.791254	0.189471
A02	7897900	7897999	0.623337	0.114815
A02	8073300	8073399	0.903571	0.0868763
A02	8073400	8073499	0.858706	0.0168931
A02	8262500	8262599	0.968093	0.138699
A02	8262900	8262999	0.890707	0
A02	8263000	8263099	0.918403	0.0222039
A02	8263100	8263199	0.970395	0
A02	8263600	8263699	0.903409	0.139274
A02	8264300	8264399	0.68	0.112836
A02	8641200	8641299	0.864116	0.168684
A02	8696400	8696499	0.963737	0.419687
A02	8864900	8864999	0.915824	0.171506
A02	8865000	8865099	0.605056	0.0669909
A02	9290500	9290599	0.838571	0.253299
A02	9290700	9290799	0.941085	0.329537
A02	9291000	9291099	0.830544	0.0134508
A02	9291200	9291299	0.827219	0.0231736
A02	9929800	9929899	0.57578	0
A02	10009600	10009699	0.771815	0.156766
A02	10791300	10791399	0.760238	0.0289577
A02	10946400	10946499	0.930717	0.014245
A02	10946600	10946699	0.849344	0.0125
A02	10949500	10949599	0.620013	0.0454545
A02	11754100	11754199	0.882563	0.0395499
A02	11754200	11754299	0.871376	0.0305556
A02	11754400	11754499	0.985714	0.00833333
A02	11754500	11754599	0.885	0.022619
A02	11755300	11755399	0.918442	0.315882
A02	11755400	11755499	0.749048	0.00416667
A02	11957700	11957799	0.737123	0.0902377
A02	12071500	12071599	0.88793	0.31125
A02	12632400	12632499	0.879036	0.0513131
A02	12632500	12632599	0.770394	0
A02	12632800	12632899	0.964773	0.0172619
A02	12633000	12633099	0.892413	0
A02	12633100	12633199	0.970707	0.0142857
A02	12633200	12633299	0.858279	0
A02	12633900	12633999	0.756904	0.10625
A02	12634600	12634699	0.91424	0
A02	12634800	12634899	0.893056	0.0215909
A02	12635400	12635499	0.989583	0.0173611
A02	12635500	12635599	0.978299	0.0225184
A02	12636000	12636099	0.567708	0
A02	12636500	12636599	0.972851	0.18517
A02	12636700	12636799	0.802109	0
A02	12636800	12636899	0.935	0
A02	12637000	12637099	0.885169	0.00416667
A02	12637300	12637399	0.964151	0
A02	12637500	12637599	0.99	0.0265152
A02	12637800	12637899	0.909722	0
A02	12637900	12637999	0.791984	0.0194805
A02	12638100	12638199	0.81002	0
A02	12638300	12638399	0.723317	0.014359
A02	12638400	12638499	0.756505	0
A02	12638500	12638599	0.551865	0
A02	12638600	12638699	0.676107	0
A02	12861100	12861199	0.941781	0.317708
A02	12861300	12861399	0.630434	0.104954
A02	13185300	13185399	0.818227	0.187957
A02	14028500	14028599	0.605233	0.0882531
A02	14028700	14028799	0.737332	0.141425
A02	14147700	14147799	0.932066	0.0528935
A02	14148000	14148099	0.896017	0.0229167
A02	14920500	14920599	0.824934	0.299618
A02	16889400	16889499	0.737008	0.0524123
A02	18099300	18099399	0.775865	0.211961
A02	18298100	18298199	0.94538	0.0143148
A02	18298200	18298299	0.984848	0.121229
A02	18298600	18298699	0.897349	0.0529986
A02	18298700	18298799	0.850523	0.00416667
A02	18298800	18298899	0.799551	0
A02	18298900	18298999	0.945705	0.0385457
A02	19161200	19161299	0.665031	0.0626744
A02	20820800	20820899	0.906639	0.181464
A02	20821300	20821399	0.815665	0.276562
A02	21042400	21042499	0.833859	0.031746
A02	21215100	21215199	0.871767	0.0354908
A02	21412300	21412399	0.992647	0.488151
A02	22094400	22094499	0.669541	0.145924
A02	23501000	23501099	0.940705	0.0208333
A02	23589100	23589199	0.690247	0.0354167
A02	24016600	24016699	0.949585	0.43051
A02	24023800	24023899	0.78139	0.0604414
A02	24547700	24547799	0.895534	0.062593
A02	24547900	24547999	0.74285	0.0361025
A02	24557400	24557499	0.893728	0.0420764
A02	24839700	24839799	0.934374	0.291315
A02	24840400	24840499	0.931423	0.0513784
A02	24840500	24840599	0.833037	0.0411111
A02	24840600	24840699	0.924229	0.008125
A02	24840900	24840999	0.860595	0.0196429
A02	24841000	24841099	0.9008	0.016369
A02	24841100	24841199	0.851726	0.00347222
A02	24841300	24841399	0.94612	0.0101411
A02	24841400	24841499	1	0.0204327
A02	25757100	25757199	0.661266	0.0343071
A02	25757400	25757499	0.905118	0.104346
A02	25914000	25914099	0.843475	0.0151885
A02	27165900	27165999	0.743555	0.100928
A02	28274200	28274299	0.97597	0.0208333
A02	28274400	28274499	0.99359	0.171905
A02	28324200	28324299	0.613023	0.0836168
A02	28426400	28426499	0.71555	0.0552577
A02	28907900	28907999	0.742381	0.206955
A02	29994700	29994799	0.985703	0.462371
A02	30140800	30140899	0.789683	0.2539
A02	30217600	30217699	0.703562	0.0908593
A02	30217700	30217799	0.634163	0.0539356
A02	30217800	30217899	0.675413	0.116345
A02	30217900	30217999	0.639621	0.0279403
A02	30218100	30218199	0.667935	0.0155797
A02	30435000	30435099	0.804673	0.186783
A02	30587100	30587199	0.667975	0.14617
A02	30704500	30704599	0.724348	0.170072
A02	30704700	30704799	0.675417	0.0711145
A02	30704900	30704999	0.841062	0.0543155
A02	31110900	31110999	0.922196	0.115038
A02	31113400	31113499	0.794686	0.224951
A02	31434000	31434099	0.876042	0.300641
A02	31783300	31783399	0.923976	0
A02	31783600	31783699	0.771479	0
A02	31784400	31784499	0.918893	0.163583
A02	31795100	31795199	0.62893	0.0897667
A02	32191800	32191899	0.710604	0.0241863
A02	32368900	32368999	0.672153	0.047619
A02	32494700	32494799	0.877791	0.0563158
A02	32784800	32784899	0.737789	0.217868
A02	33975800	33975899	0.982386	0.456725
A02	34459500	34459599	0.842155	0.317245
A02	35619800	35619899	0.980354	0.4421
A02	36772400	36772499	0.58901	0.00735294
A02	37308500	37308599	0.662025	0.105213
A02	37647800	37647899	0.904919	0.0442785
A02	38038300	38038399	0.725722	0.210917
A02	38395300	38395399	0.528852	0.0208763
A02	39578200	39578299	0.747082	0.0560628
A02	39996400	39996499	0.72951	0.117324
A02	41600900	41600999	0.731189	0.038447
A02	41601000	41601099	0.784742	0
A02	41601100	41601199	0.952525	0
A02	41601400	41601499	0.74016	0.00666667
A02	41601500	41601599	0.98125	0.0208333
A02	41601600	41601699	0.938553	0.0126374
A02	41601800	41601899	0.93	0
A02	41602000	41602099	0.990385	0
A02	41602300	41602399	0.908161	0.00462963
A02	41602400	41602499	0.983217	0.005
A02	41602600	41602699	0.908979	0.0152244
A02	41602700	41602799	0.873661	0.0572917
A02	41682400	41682499	0.79512	0.134478
A02	42380800	42380899	0.613346	0.0245249
A02	42380900	42380999	0.651847	0.0117873
A02	42457300	42457399	0.74366	0.0025
A02	42494600	42494699	0.983032	0.0965909
A02	42545700	42545799	0.703864	0.14699
A02	43016300	43016399	0.715576	0.0597834
A02	43132200	43132299	0.802342	0.245754
A02	43132400	43132499	0.605512	0.0733171
A02	43186500	43186599	0.646352	0.0579545
A02	43203100	43203199	0.943421	0.43025
A02	43629100	43629199	0.94595	0.015625
A02	43898800	43898899	0.871528	0.112531
A02	43955900	43955999	0.96705	0.364875
A02	44279100	44279199	0.754438	0.121088
A02	44524900	44524999	0.577423	0.0613531
A02	44527600	44527699	0.628939	0.0363095
A02	45961600	45961699	0.862101	0.158482
A02	45970600	45970699	0.912627	0.383956
A02	45970800	45970899	0.913647	0.379575
A02	46680600	46680699	0.753288	0.212308
A02	46828100	46828199	0.770904	0.207092
A02	46828600	46828699	0.708633	0.0618208
A02	47044400	47044499	0.844876	0.266348
A02	47557300	47557399	0.946487	0.0834716
A02	47557400	47557499	0.955742	0.00657895
A02	47618300	47618399	0.863046	0.161263
A02	47618500	47618599	0.974747	0.127388
A02	48076800	48076899	0.569923	0.0186534
A02	48298900	48298999	0.750298	0.200832
A02	48299000	48299099	0.775974	0.115278
A02	48528600	48528699	0.518839	0.00568182
A02	49169300	49169399	0.845353	0.298601
A02	49200300	49200399	0.563721	0.0524621
A02	50154900	50154999	0.790869	0.00735294
A02	50249600	50249699	0.645005	0.0759989
A02	50595300	50595399	0.679539	0.140745
A02	50644600	50644699	0.781375	0.0584748
A02	51096800	51096899	0.759172	0.220599
A02	51911500	51911599	0.792798	0.121979
A02	51911900	51911999	0.855826	0.0346428
A02	52213300	52213399	0.796475	0.268983
A02	52213500	52213599	0.871197	0.238284
A02	52261100	52261199	0.614831	0
A02	52559800	52559899	0.778417	0.266906
A02	52949600	52949699	0.758464	0.244213
A02	53300600	53300699	0.687916	0.108469
A02	53473500	53473599	0.60657	0.038927
A02	54152100	54152199	0.913095	0.314298
A02	54152300	54152399	0.940196	0.021164
A02	54152400	54152499	0.904464	0
A02	54152500	54152599	0.963442	0
A02	54152700	54152799	0.906265	0.00378788
A02	54152800	54152899	0.847464	0.00595238
A02	54200000	54200099	0.988017	0.256499
A02	54599600	54599699	0.872955	0
A02	54755500	54755599	0.520911	0.0111111
A02	55881400	55881499	0.89835	0.0568293
A02	56943900	56943999	0.684226	0.140109
A02	58268400	58268499	0.813258	0.162076
A02	59166100	59166199	0.76013	0.00833333
A02	59166200	59166299	0.90578	0.0457052
A02	59167000	59167099	0.941089	0.0262777
A02	59167300	59167399	0.900203	0.00404858
A02	59167400	59167499	0.980556	0.0507336
A02	59167700	59167799	0.98442	0.0544872
A02	59167800	59167899	0.945272	0.303429
A02	59735300	59735399	0.614375	0.01875
A02	59735600	59735699	0.950549	0.0300052
A02	59735700	59735799	0.910321	0.0244318
A02	59735800	59735899	0.892691	0.04995
A02	59736000	59736099	1	0.335044
A02	59736100	59736199	0.990385	0.300138
A02	60442200	60442299	0.57004	0
A02	60442300	60442399	0.85647	0.032156
A02	60591700	60591799	0.960954	0.00543478
A02	60591800	60591899	0.637706	0
A02	60592200	60592299	0.679563	0
A02	60592700	60592799	0.648611	0.0166667
A02	60592800	60592899	0.637748	0
A02	61052700	61052799	0.73098	0.0633333
A02	61052800	61052899	0.753144	0.0173077
A02	61054600	61054699	0.623927	0.0272727
A02	61054700	61054799	0.543611	0
A02	61054900	61054999	0.573026	0.0386905
A02	61071600	61071699	0.742304	0.14022
A02	61419400	61419499	0.940476	0
A02	61569700	61569799	0.629552	0.0643333
A02	61805600	61805699	0.847313	0.130224
A02	61805700	61805799	0.840375	0.150682
A02	61814800	61814899	0.775374	0.0281415
A02	61862700	61862799	0.773701	0.0230252
A02	61862800	61862899	0.705475	0.0893939
A02	61862900	61862999	0.686662	0.078869
A02	62084400	62084499	0.873941	0.0409398
A02	62084500	62084599	0.739249	0.0719427
A02	62084600	62084699	0.937983	0.203077
A02	62183100	62183199	0.700262	0.00549451
A02	62183500	62183599	0.697534	0.0424886
A02	63685900	63685999	0.735962	0.0889735
A02	63686000	63686099	0.803022	0.125117
A02	63686100	63686199	0.91317	0.231288
A02	63731900	63731999	0.885796	0.0472039
A02	63732900	63732999	0.747005	0.0153186
A02	63733000	63733099	0.530017	0.00555556
A02	63733100	63733199	0.691307	0.00520833
A02	63733200	63733299	0.535347	0.0104167
A02	63733300	63733399	0.798221	0
A02	63856600	63856699	0.815111	0.0593939
A02	63856900	63856999	0.983806	0.0419565
A02	63857100	63857199	0.898152	0.180258
A02	64078400	64078499	0.769881	0
A02	64078600	64078699	0.933355	0
A02	64079200	64079299	0.939372	0
A02	64606000	64606099	0.948091	0.0897817
A02	64606100	64606199	0.874321	0.0774239
A02	64646100	64646199	0.559931	0.0398679
A02	64646300	64646399	0.871979	0.10015
A02	65476700	65476799	0.745106	0.237463
A02	65662300	65662399	0.514385	0
A02	66014500	66014599	0.789854	0.169161
A02	66072800	66072899	0.842708	0.0613095
A02	66446700	66446799	0.66056	0.123706
A02	66844900	66844999	0.93564	0.103999
A02	66939800	66939899	0.916613	0
A02	67073300	67073399	0.918831	0.139881
A02	67081700	67081799	0.66257	0.0777675
A02	67278500	67278599	0.599763	0.0520563
A02	67996600	67996699	0.896903	0.0471834
A02	67996800	67996899	0.871068	0.0204327
A02	67997000	67997099	0.805148	0.0279254
A02	68180300	68180399	0.816918	0.224279
A02	68236900	68236999	0.740543	0.0738324
A02	68425300	68425399	0.863396	0.258877
A02	68626000	68626099	0.800979	0
A02	68941000	68941099	0.803369	0.123516
A02	69149600	69149699	0.811721	0
A02	69150700	69150799	0.783311	0
A02	69168600	69168699	0.588487	0.00892857
A02	69168700	69168799	0.771389	0.0195251
A02	69169400	69169499	0.572151	0
A02	69378500	69378599	0.880018	0.0197917
A02	69394700	69394799	0.658672	0.0668899
A02	69446700	69446799	0.967167	0.310198
A02	69447000	69447099	0.720611	0.0501253
A02	69551400	69551499	0.774647	0.0203125
A02	69687700	69687799	0.590561	0
A02	69915800	69915899	0.554723	0.0107966
A02	70071300	70071399	0.798347	0.22559
A02	70076600	70076699	0.806021	0.00909091
A02	70076900	70076999	0.853002	0
A02	70077100	70077199	0.942269	0.00810185
A02	70077300	70077399	0.947811	0.0127638
A02	70077500	70077599	0.89179	0.00268817
A02	70077800	70077899	0.82774	0.133387
A02	70210900	70210999	0.597028	0.0175544
A02	70337300	70337399	0.770985	0.251809
A02	70384500	70384599	0.585109	0
A02	71415000	71415099	0.854531	0.0685096
A02	71540100	71540199	0.629163	0.115919
A02	71579600	71579699	0.749167	0.0683333
A02	73161600	73161699	0.809746	0.182897
A02	73503000	73503099	0.927277	0.401696
A02	74416300	74416399	0.948661	0.414976
A02	74695800	74695899	0.993505	0.0161765
A02	74695900	74695999	0.632688	0.00983796
A02	74696100	74696199	0.769106	0.0293118
A02	74696200	74696299	0.88102	0.0382932
A02	75123500	75123599	0.945177	0.132681
A02	75124000	75124099	0.877322	0.0968547
A02	75249300	75249399	0.681376	0.120058
A02	75674600	75674699	0.890952	0.0201389
A02	75674800	75674899	0.95834	0.00657895
A02	75675500	75675599	0.830032	0.0269886
A02	75675700	75675799	0.984127	0.0762892
A02	75675800	75675899	1	0.043315
A02	75676500	75676599	0.778203	0.100014
A02	76346800	76346899	0.601981	0.0505936
A02	77126300	77126399	0.773855	0.203422
A02	77739600	77739699	0.806284	0.273296
A02	78688500	78688599	0.766598	0.102722
A02	79075300	79075399	0.927906	0.183599
A02	79474000	79474099	0.723531	0.157563
A02	79697500	79697599	0.674133	0.014694
A02	79698700	79698799	0.940705	0.38208
A02	80130000	80130099	0.666275	0.0418275
A02	80259200	80259299	0.695704	0.0489583
A02	80259600	80259699	0.67433	0.11328
A02	80899900	80899999	0.96166	0.36758
A02	82771700	82771799	0.856361	0.318194
A02	82771800	82771899	0.964714	0.00449811
A02	82772800	82772899	0.751196	0
A02	82772900	82772999	0.811282	0.012549
A02	82933700	82933799	1	0.472588
A02	83362000	83362099	0.933013	0.0864116
A02	83631400	83631499	0.991667	0.448246
A02	83720700	83720799	0.766239	0.0514181
A02	83875500	83875599	0.757655	0.225758
A02	83875600	83875699	0.885417	0.248065
A02	84523100	84523199	0.986071	0.42442
A02	85539000	85539099	0.602198	0.0133053
A02	85839700	85839799	0.630879	0.02579
A02	85871700	85871799	0.793406	0.270322
A02	85902100	85902199	0.939177	0.433912
A02	86815100	86815199	0.726663	0.202381
A02	87366300	87366399	0.609629	0.0322168
A02	87366500	87366599	0.738764	0.0684023
A02	87947500	87947599	0.897614	0.238171
A02	88076300	88076399	0.681639	0.0188034
A02	88076500	88076599	0.805528	0.0215278
A02	88076600	88076699	0.909353	0.062803
A02	88076700	88076799	0.955729	0.0243056
A02	88076800	88076899	0.953275	0.0150794
A02	88076900	88076999	0.913301	0
A02	88077000	88077099	0.898994	0
A02	88077600	88077699	0.949377	0
A02	88077800	88077899	0.887235	0
A02	88078100	88078199	0.850166	0.00555556
A02	89879600	89879699	0.958717	0.44929
A02	90297700	90297799	0.822931	0.139468
A02	90618100	90618199	0.857491	0.31925
A02	90668700	90668799	0.658049	0.104825
A02	90755800	90755899	0.724314	0.0887446
A02	91052000	91052099	0.875	0.06875
A02	91053300	91053399	0.865427	0.0102041
A02	91053400	91053499	0.979708	0.00833333
A02	91053500	91053599	0.939286	0.015625
A02	91053700	91053799	0.790849	0.0173469
A02	91053900	91053999	0.952175	0.00595238
A02	91054000	91054099	0.788558	0.0234848
A02	91054100	91054199	0.910257	0.00462963
A02	91054200	91054299	0.824964	0.00520833
A02	91054300	91054399	0.891142	0.016835
A02	91054400	91054499	0.900297	0.0142857
A02	91054500	91054599	0.9358	0
A02	91054600	91054699	0.935924	0.0117284
A02	91054700	91054799	0.667652	0
A02	91054800	91054899	0.658929	0
A02	91161500	91161599	0.829167	0.0278846
A02	91696300	91696399	0.959967	0.251933
A02	91696600	91696699	0.968956	0.0625541
A02	92058700	92058799	0.653308	0.0248086
A02	93050200	93050299	0.64783	0.0386905
A02	93080900	93080999	0.594478	0.0716129
A02	93544300	93544399	0.930532	0.102931
A02	93790800	93790899	0.598513	0.0494452
A02	94042800	94042899	0.979704	0.326885
A02	95574900	95574999	0.841141	0.0316883
A02	95575000	95575099	0.850541	0.155809
A02	98403100	98403199	0.729683	0.144375
A02	98631100	98631199	0.574968	0.0405715
A02	99300200	99300299	0.637336	0.075224
A02	99350100	99350199	0.910537	0.394833
A02	99948800	99948899	0.778819	0.225249
A02	100238700	100238799	0.9875	0.450794
A03	256300	256399	0.572468	0.0037037
A03	277900	277999	0.593814	0.00416667
A03	278000	278099	0.799666	0.00240385
A03	278100	278199	0.880273	0.0116124
A03	278200	278299	0.742819	0.0646542
A03	302000	302099	0.735997	0.0622817
A03	302200	302299	0.78362	0.121608
A03	302300	302399	0.746258	0.102709
A03	302500	302599	0.750852	0.209462
A03	424100	424199	0.725851	0.02
A03	576400	576499	0.860739	0.0102627
A03	620700	620799	0.888779	0.0138889
A03	716500	716599	0.870522	0.0582002
A03	716600	716699	0.710969	0.0153186
A03	1342600	1342699	0.841448	0.0515306
A03	1630400	1630499	0.88447	0.318229
A03	2091500	2091599	0.825879	0.313124
A03	2091800	2091899	0.668065	0.105897
A03	2574100	2574199	0.956597	0.00694444
A03	2905100	2905199	0.873002	0.199145
A03	3297900	3297999	0.653924	0.00324675
A03	3719500	3719599	0.828802	0.075795
A03	3719600	3719699	0.846659	0.0404762
A03	4111300	4111399	0.723492	0.0735946
A03	4111400	4111499	0.758202	0.044381
A03	4243600	4243699	0.583894	0.0787896
A03	4367300	4367399	0.933009	0.255377
A03	4367400	4367499	0.905109	0.136944
A03	4367500	4367599	0.87211	0.279096
A03	5617600	5617699	0.817063	0.0829654
A03	6041600	6041699	0.68952	0.117399
A03	6154900	6154999	0.629067	0.0691371
A03	6181200	6181299	0.921717	0.0094246
A03	6181400	6181499	0.810588	0.0145833
A03	6181700	6181799	0.846631	0.00925926
A03	6182000	6182099	0.986122	0.00833333
A03	6182100	6182199	0.894808	0
A03	6182200	6182299	0.887771	0.00568182
A03	6183000	6183099	0.984835	0.00833333
A03	6183800	6183899	0.548068	0.0343071
A03	6741700	6741799	1	0.354797
A03	8596600	8596699	0.840164	0.0075
A03	8596700	8596799	0.948074	0.00367647
A03	8596800	8596899	0.966091	0
A03	8597000	8597099	0.884357	0.0898357
A03	9155800	9155899	0.664059	0.132899
A03	9269800	9269899	0.651235	0.0733135
A03	9413100	9413199	0.969401	0.301068
A03	9473400	9473499	0.94811	0.0596726
A03	9536700	9536799	0.934943	0.24343
A03	9587800	9587899	0.988636	0.0178571
A03	9604900	9604999	0.598214	0
A03	9605200	9605299	0.815437	0
A03	10361100	10361199	0.841111	0.103303
A03	10361200	10361299	0.967249	0.0392283
A03	11240700	11240799	0.904939	0.0172619
A03	11406400	11406499	0.647734	0.0278014
A03	11406600	11406699	0.901507	0.0613158
A03	11406900	11406999	0.873786	0.205315
A03	11847500	11847599	0.966835	0.399549
A03	12266300	12266399	0.775464	0.0412635
A03	12366300	12366399	0.870536	0.0078125
A03	12366500	12366599	0.745536	0
A03	12366700	12366799	0.925347	0.0221154
A03	12366800	12366899	0.893849	0.00396825
A03	12389100	12389199	0.950176	0.136769
A03	12739700	12739799	0.930777	0.025105
A03	12740000	12740099	0.665092	0.0447406
A03	12823800	12823899	0.962247	0.176666
A03	12824200	12824299	0.951742	0.0111111
A03	12824300	12824399	0.794851	0.00520833
A03	13095900	13095999	0.719823	0.0441729
A03	13152000	13152099	0.973684	0.342803
A03	13224000	13224099	0.976441	0.28634
A03	13327900	13327999	0.850365	0.0729506
A03	13368600	13368699	0.880357	0.0732639
A03	13515400	13515499	0.932968	0.0456019
A03	13608400	13608499	0.764648	0.218059
A03	13835900	13835999	0.900468	0.0874175
A03	13836100	13836199	0.977273	0
A03	13836300	13836399	0.883631	0.131615
A03	13836600	13836699	0.796446	0.00446429
A03	13837000	13837099	1	0.0276042
A03	13848900	13848999	0.81917	0.0434019
A03	13912400	13912499	0.776705	0.0253377
A03	14286500	14286599	0.911767	0.025
A03	14286600	14286699	0.592187	0.00694444
A03	14286700	14286799	0.825626	0
A03	14286800	14286899	0.759601	0
A03	14286900	14286999	0.933102	0
A03	14287000	14287099	0.825559	0
A03	14287100	14287199	0.914822	0.0146524
A03	14287200	14287299	0.867344	0.00625
A03	14568700	14568799	0.80758	0.0700923
A03	15891000	15891099	0.960623	0.439286
A03	16176800	16176899	0.963499	0.169557
A03	16177000	16177099	0.939334	0.0230758
A03	16177100	16177199	0.952377	0.0225
A03	16177200	16177299	0.905437	0.0316667
A03	16177300	16177399	0.985714	0.0673927
A03	16177500	16177599	0.780298	0.0496032
A03	16177700	16177799	0.844393	0.12101
A03	16177800	16177899	0.853266	0.0272414
A03	16177900	16177999	0.95254	0.115464
A03	17046100	17046199	0.826778	0.225225
A03	18162400	18162499	0.524522	0.00446429
A03	18162500	18162599	0.850349	0.0208333
A03	18806900	18806999	0.952009	0.00961538
A03	18807000	18807099	0.933979	0
A03	18807200	18807299	0.972222	0
A03	18807300	18807399	0.761683	0.003125
A03	18807500	18807599	0.841468	0.00520833
A03	18807600	18807699	0.818647	0
A03	18807700	18807799	0.905944	0.00735294
A03	18807800	18807899	0.933532	0
A03	18816600	18816699	0.91875	0.00694444
A03	18816700	18816799	0.958333	0
A03	18816800	18816899	0.861833	0.015625
A03	18816900	18816999	0.745421	0
A03	18817000	18817099	0.816015	0
A03	18817100	18817199	0.730354	0
A03	18817500	18817599	0.929802	0.0131944
A03	19313300	19313399	0.672093	0.0215548
A03	19458300	19458399	0.653571	0.0939748
A03	19564700	19564799	0.910267	0.357457
A03	20204600	20204699	0.827083	0.0130952
A03	20437300	20437399	0.810023	0.00431034
A03	20437600	20437699	0.930288	0
A03	20437700	20437799	0.907929	0
A03	20994500	20994599	0.764526	0.0238636
A03	21690000	21690099	0.740937	0.201965
A03	22075200	22075299	0.740437	0.0977659
A03	22088000	22088099	0.686615	0.0221402
A03	22168400	22168499	0.86084	0.137633
A03	22173400	22173499	0.774755	0.0155678
A03	22425700	22425799	0.921577	0.155536
A03	22425800	22425899	0.527029	0
A03	23142900	23142999	0.862473	0.0637147
A03	23166200	23166299	0.777505	0.182511
A03	23194000	23194099	0.755208	0
A03	23477000	23477099	0.903659	0.228769
A03	23477600	23477699	0.820157	0.129647
A03	23477700	23477799	0.885074	0.355718
A03	23477800	23477899	0.925909	0.422439
A03	23478200	23478299	0.940957	0.315672
A03	24285600	24285699	0.810119	0.20915
A03	24303500	24303599	0.768971	0.189178
A03	24329000	24329099	0.66646	0.063753
A03	24839700	24839799	0.842002	0.0721801
A03	25043900	25043999	0.535288	0.012963
A03	25044000	25044099	0.718411	0.00454545
A03	25044100	25044199	0.832349	0.0442793
A03	25044200	25044299	0.930336	0.102213
A03	25044300	25044399	0.832415	0.0510913
A03	25044800	25044899	0.949085	0.092997
A03	25045000	25045099	0.919659	0.0699193
A03	25045200	25045299	0.903877	0.181394
A03	25045400	25045499	0.966913	0.0484131
A03	25045600	25045699	0.95847	0.0288841
A03	25045700	25045799	0.924568	0.185998
A03	25045800	25045899	0.93085	0.126001
A03	25046000	25046099	0.952706	0.23927
A03	25046100	25046199	0.923099	0.193224
A03	25046300	25046399	0.925516	0.139031
A03	25046400	25046499	0.817034	0.230495
A03	25046500	25046599	0.926761	0.384519
A03	25047000	25047099	0.940608	0.146083
A03	25047100	25047199	0.952145	0.414996
A03	25047400	25047499	0.919024	0.253287
A03	25047500	25047599	0.843721	0.245437
A03	25047600	25047699	0.900568	0.11733
A03	25047700	25047799	0.868056	0.128883
A03	25047800	25047899	0.835388	0.0832418
A03	25047900	25047999	0.838435	0.0362979
A03	25048200	25048299	0.633992	0.0223672
A03	25633600	25633699	0.698332	0.149134
A03	26191000	26191099	0.834893	0.148622
A03	26551900	26551999	0.593651	0
A03	26632600	26632699	0.8376	0.00972222
A03	26715600	26715699	0.867873	0
A03	26810300	26810399	0.757508	0.0139319
A03	26962000	26962099	0.75853	0.0870418
A03	26987900	26987999	0.924308	0.0159248
A03	26988000	26988099	0.94568	0.0196429
A03	27310200	27310299	0.58198	0.0279837
A03	27348500	27348599	0.963629	0.134816
A03	27399300	27399399	0.948859	0.0246624
A03	27399400	27399499	0.574653	0.0125
A03	27711000	27711099	0.977609	0.0152778
A03	27711100	27711199	0.827992	0
A03	27711400	27711499	0.93903	0.00833333
A03	27711500	27711599	0.898573	0.01
A03	27730000	27730099	0.943476	0.122551
A03	27773900	27773999	0.928826	0.0131364
A03	27774000	27774099	0.909596	0.00984848
A03	28523600	28523699	0.974985	0
A03	28523800	28523899	0.95512	0.00662768
A03	28523900	28523999	0.933551	0.00595238
A03	28524000	28524099	0.919116	0.0143229
A03	28524100	28524199	0.873016	0.00462963
A03	28524200	28524299	0.992188	0
A03	28524300	28524399	0.925756	0.0104167
A03	28526300	28526399	0.993421	0.0627191
A03	28526400	28526499	0.937731	0.0246032
A03	28526500	28526599	0.964302	0.0371708
A03	28526600	28526699	0.591512	0.0104167
A03	28570500	28570599	0.782739	0.17529
A03	28603800	28603899	0.979167	0
A03	28603900	28603999	0.985294	0.116912
A03	28604600	28604699	0.84697	0.0483066
A03	29044200	29044299	0.549928	0.0394322
A03	29639100	29639199	0.709413	0.147209
A03	29740200	29740299	0.779422	0.0658116
A03	29740300	29740399	0.621338	0.0166667
A03	29823300	29823399	0.624354	0.113612
A03	30005600	30005699	0.788253	0.110155
A03	30015300	30015399	0.642332	0.0720085
A03	30592900	30592999	0.940186	0.0643697
A03	30593400	30593499	0.905363	0
A03	30593500	30593599	0.922789	0.00510204
A03	30594200	30594299	0.849813	0.00555556
A03	30594300	30594399	0.962975	0.0178571
A03	30594700	30594799	0.946665	0.0568659
A03	30637000	30637099	0.833115	0.0446128
A03	30637200	30637299	0.840722	0.0529899
A03	31235600	31235699	0.728958	0.0262868
A03	31659000	31659099	0.830025	0.0764837
A03	31687700	31687799	0.878561	0.0559464
A03	31688100	31688199	0.93026	0.341961
A03	31929000	31929099	0.613532	0.0635825
A03	32143600	32143699	0.669471	0.0242674
A03	32146700	32146799	0.856755	0.137904
A03	32146800	32146899	0.69967	0.00625
A03	32543600	32543699	0.849307	0.273837
A03	33101800	33101899	0.958559	0.38606
A03	33214200	33214299	0.834732	0.0449529
A03	33214300	33214399	0.975335	0.0101273
A03	33214400	33214499	0.938869	0.015625
A03	33214500	33214599	0.951461	0
A03	33214800	33214899	0.937644	0.0152778
A03	33215000	33215099	0.963194	0.0218038
A03	33215200	33215299	0.991228	0.0104167
A03	33215500	33215599	0.958024	0.00390625
A03	33215600	33215699	0.929093	0.0165914
A03	33215700	33215799	0.946533	0.0222039
A03	33215800	33215899	0.950284	0.0511905
A03	33215900	33215999	0.950282	0.0301796
A03	33216100	33216199	0.974242	0.00454545
A03	33333200	33333299	0.660482	0.129128
A03	33460200	33460299	0.714693	0.0595213
A03	33460300	33460399	0.636212	0.0170068
A03	34046700	34046799	0.868808	0.0272059
A03	34356100	34356199	0.66474	0.0540293
A03	34356800	34356899	0.515223	0.00865801
A03	34357000	34357099	0.876592	0.0595238
A03	34357600	34357699	0.83219	0.209954
A03	34357700	34357799	0.931551	0.222778
A03	34357800	34357899	0.861101	0.17324
A03	34909500	34909599	0.650761	0.0551332
A03	34909700	34909799	0.677329	0.107604
A03	35072000	35072099	0.971784	0
A03	35072200	35072299	0.722436	0.00431034
A03	35220200	35220299	0.964549	0.416168
A03	35375400	35375499	0.719619	0.0363907
A03	35469000	35469099	0.613381	0.072536
A03	36273500	36273599	0.817	0.10603
A03	36492700	36492799	0.96688	0.457988
A03	36493000	36493099	0.898973	0.00390625
A03	36923600	36923699	0.957395	0.0510945
A03	37203500	37203599	0.801635	0.136111
A03	37203600	37203699	0.867031	0
A03	37335200	37335299	0.844087	0.0314286
A03	37335300	37335399	0.817497	0
A03	37335700	37335799	0.878472	0
A03	37335800	37335899	0.872619	0
A03	37335900	37335999	0.852462	0.00625
A03	37336000	37336099	0.864252	0.00932853
A03	37336100	37336199	0.887451	0.0037037
A03	37569700	37569799	0.834956	0.0275212
A03	37612200	37612299	0.802808	0.00769231
A03	37612300	37612399	0.841302	0.00520833
A03	37626300	37626399	0.879799	0.302861
A03	38289600	38289699	0.607966	0.0643939
A03	38290000	38290099	0.943421	0.0715817
A03	38347600	38347699	0.857967	0.267325
A03	38796800	38796899	0.812932	0.258117
A03	39881100	39881199	0.792031	0.120765
A03	40081900	40081999	0.796528	0.0420455
A03	40086300	40086399	0.631787	0.0138889
A03	40128100	40128199	0.924996	0.385163
A03	40360500	40360599	0.931066	0.00625
A03	40360600	40360699	0.884022	0.00297619
A03	40360700	40360799	0.918638	0.00925926
A03	40360900	40360999	0.845232	0.0126374
A03	40798600	40798699	0.858427	0.128904
A03	40798700	40798799	0.806194	0.0591583
A03	40811400	40811499	0.759741	0.0203333
A03	41003000	41003099	0.703541	0.0111111
A03	41029500	41029599	0.94659	0.393942
A03	41845500	41845599	0.834889	0.165352
A03	41845700	41845799	0.535306	0.0147059
A03	41990600	41990699	0.746367	0.0407475
A03	42074400	42074499	0.886771	0.27108
A03	42243800	42243899	0.53045	0.012963
A03	42676200	42676299	0.902822	0.239124
A03	42676400	42676499	0.898061	0.107876
A03	42676800	42676899	0.717378	0.0620859
A03	42677000	42677099	0.930939	0.0752825
A03	42931400	42931499	0.898382	0.0357143
A03	42931500	42931599	0.830516	0
A03	42975400	42975499	0.567444	0.0380307
A03	43610700	43610799	0.645238	0.0602814
A03	44341200	44341299	0.889995	0.027242
A03	44706300	44706399	0.829425	0.295891
A03	45034700	45034799	0.528965	0.00667735
A03	45917900	45917999	0.890703	0.0349297
A03	46258300	46258399	0.665999	0.121925
A03	46258500	46258599	0.88724	0.151612
A03	46358500	46358599	0.972061	0.44375
A03	48122700	48122799	0.703775	0.181313
A03	48622600	48622699	0.673061	0.0192052
A03	50017000	50017099	0.684229	0.0200595
A03	50019000	50019099	0.757287	0.0413194
A03	50137400	50137499	0.908908	0.397981
A03	50231800	50231899	0.905738	0.150956
A03	51509200	51509299	0.966485	0.124402
A03	51509700	51509799	0.722292	0.00543478
A03	51509800	51509899	0.903266	0.0174455
A03	52149300	52149399	0.89755	0
A03	52187300	52187399	0.830293	0.104149
A03	52266800	52266899	0.982738	0.35804
A03	52266900	52266999	0.826084	0.114574
A03	52267000	52267099	0.91651	0.0340103
A03	52267100	52267199	0.533032	0.00555556
A03	52267200	52267299	0.815774	0.0145299
A03	52267300	52267399	0.778117	0.0125
A03	52267400	52267499	0.592456	0.0140306
A03	52532500	52532599	0.798813	0.0728391
A03	53480900	53480999	0.546618	0
A03	53481000	53481099	0.971991	0
A03	53481300	53481399	0.780109	0.0416667
A03	53481400	53481499	0.904405	0.00714286
A03	53481500	53481599	0.840523	0
A03	53481600	53481699	0.866964	0.0047619
A03	53481700	53481799	0.650025	0.0103175
A03	53633900	53633999	0.874189	0.0521507
A03	53639200	53639299	0.750389	0.193751
A03	54672800	54672899	0.63846	0.0750691
A03	55102800	55102899	0.692286	0.127445
A03	55427800	55427899	0.916951	0.372944
A03	55450400	55450499	0.820011	0.0109127
A03	55617600	55617699	0.929356	0
A03	55617700	55617799	0.866789	0.00793651
A03	55618900	55618999	0.71628	0.100394
A03	55926300	55926399	0.946144	0.0119048
A03	55926500	55926599	0.617063	0
A03	55926600	55926699	0.583214	0
A03	55927100	55927199	0.760606	0.0202922
A03	55927200	55927299	0.905416	0.016835
A03	56521800	56521899	0.962927	0.0704365
A03	56521900	56521999	0.91831	0
A03	56522100	56522199	0.883362	0.0119048
A03	56522200	56522299	0.96892	0.0246753
A03	56522300	56522399	0.911883	0
A03	56522500	56522599	0.933744	0
A03	56629300	56629399	0.736684	0.199316
A03	57061800	57061899	0.578058	0.011102
A03	57061900	57061999	0.958578	0.0125
A03	57062000	57062099	0.83958	0.085
A03	57062100	57062199	0.955577	0.0277778
A03	57062200	57062299	0.884508	0.0883581
A03	57062300	57062399	0.914935	0.00804553
A03	57062500	57062599	0.816249	0.0526042
A03	57690100	57690199	1	0.00588235
A03	57937400	57937499	0.940598	0.042298
A03	57937500	57937599	0.911464	0.0328125
A03	57937700	57937799	0.931483	0.0202922
A03	57938300	57938399	0.88257	0
A03	57938400	57938499	0.959596	0.0569444
A03	57938500	57938599	0.933115	0.0102041
A03	58181100	58181199	0.864051	0.275253
A03	58747300	58747399	0.844985	0.312647
A03	59883800	59883899	0.776808	0.147285
A03	59883900	59883999	0.813889	0.0232921
A03	60028700	60028799	0.881829	0.118433
A03	60028800	60028899	0.893959	0.0345013
A03	61134900	61134999	0.852624	0.110775
A03	61279600	61279699	0.682044	0
A03	61641200	61641299	0.627842	0.0553571
A03	61656000	61656099	0.899671	0.237062
A03	61657600	61657699	0.866687	0.0548854
A03	63402800	63402899	0.956101	0.0880064
A03	64464100	64464199	0.819359	0.295779
A03	64503100	64503199	0.834204	0.123873
A03	64507700	64507799	0.875525	0
A03	64507900	64507999	0.931692	0.0111166
A03	65815300	65815399	0.948846	0
A03	65815400	65815499	0.845548	0.0166667
A03	65815500	65815599	0.948611	0.0305556
A03	65815600	65815699	0.954365	0
A03	65816100	65816199	0.932115	0.00714286
A03	65816400	65816499	0.811973	0.00520833
A03	65816600	65816699	0.845783	0
A03	65816700	65816799	0.875673	0.00520833
A03	65816800	65816899	0.929781	0.00694444
A03	65817100	65817199	0.899331	0.0140351
A03	65817200	65817299	0.977831	0
A03	66802000	66802099	0.726277	0.154995
A03	68573400	68573499	0.653734	0.0777505
A03	68684200	68684299	0.858358	0.0980784
A03	69175300	69175399	0.865368	0.030303
A03	69175500	69175599	0.90307	0.016835
A03	69175600	69175699	0.872598	0
A03	69175700	69175799	0.843512	0.00284091
A03	69175900	69175999	0.831336	0
A03	69522100	69522199	0.699411	0.0513637
A03	69637000	69637099	0.682116	0.00735294
A03	70509700	70509799	0.627743	0.00292398
A03	70766500	70766599	0.759192	0.240798
A03	71704000	71704099	0.883895	0.277875
A03	72257700	72257799	0.617237	0.0932475
A03	74062900	74062999	0.830797	0.205135
A03	74216000	74216099	0.756578	0.175654
A03	74396300	74396399	0.846989	0.158433
A03	74396600	74396699	0.938497	0.0330815
A03	74396800	74396899	0.852762	0.0922416
A03	74396900	74396999	0.778309	0.14738
A03	76706600	76706699	0.690733	0.159312
A03	76983700	76983799	0.786152	0.171086
A03	77093000	77093099	0.934734	0.41
A03	77110000	77110099	0.790773	0.165786
A03	77140100	77140199	0.747514	0.0208092
A03	77140200	77140299	0.909144	0.00793651
A03	77140300	77140399	0.938283	0.00735294
A03	77140400	77140499	0.937121	0.0159722
A03	77174200	77174299	0.672491	0.0400492
A03	77174600	77174699	0.630375	0.0971738
A03	77284000	77284099	0.577254	0.0507284
A03	77290000	77290099	0.978125	0.0172222
A03	77290200	77290299	0.906831	0.0142857
A03	77290500	77290599	0.850797	0.005
A03	77290700	77290799	0.97192	0.0150463
A03	77503800	77503899	0.882857	0.35407
A03	77522900	77522999	0.958726	0.396132
A03	77523000	77523099	0.971686	0.00952381
A03	77523100	77523199	0.986752	0.0486757
A03	77523300	77523399	0.949021	0.0104287
A03	77523400	77523499	0.983333	0.01
A03	77997900	77997999	0.792496	0.0925458
A03	77998100	77998199	0.730792	0.158395
A03	77998200	77998299	0.823203	0.20664
A03	78150600	78150699	0.679482	0.0953408
A03	79962000	79962099	0.953663	0.0561012
A03	81196900	81196999	0.912811	0.13445
A03	81310800	81310899	0.635331	0.00416667
A03	81372300	81372399	0.70183	0.01875
A03	81372400	81372499	0.704523	0.0243213
A03	81541100	81541199	0.89101	0
A03	81541200	81541299	0.819122	0
A03	81541300	81541399	0.955324	0.00757576
A03	81541400	81541499	0.981227	0
A03	81541500	81541599	0.895887	0
A03	81541700	81541799	0.977517	0
A03	81541800	81541899	0.910981	0
A03	81542000	81542099	0.994792	0
A03	81542100	81542199	0.969178	0.00870548
A03	82680300	82680399	0.523589	0.00694444
A03	83181300	83181399	0.904887	0.047371
A03	83758100	83758199	0.953622	0.133485
A03	83758200	83758299	0.932568	0.0171131
A03	83758400	83758499	0.815873	0.00694444
A03	83758900	83758999	0.914389	0.045845
A03	83759100	83759199	0.973214	0.00543478
A03	83759500	83759599	0.953097	0
A03	83759600	83759699	0.966977	0
A03	83759800	83759899	0.834314	0
A03	83760100	83760199	0.952652	0.11234
A03	83760600	83760699	0.896599	0.0231481
A03	83760900	83760999	0.911275	0.00367647
A03	83761500	83761599	0.820238	0.00793651
A03	83763000	83763099	0.891806	0.0138889
A03	83763100	83763199	0.788745	0.00922619
A03	83763300	83763399	0.945522	0
A03	83763400	83763499	0.863889	0
A03	83763700	83763799	0.96044	0
A03	83764000	83764099	0.675	0.00694444
A03	83764200	83764299	0.755	0.0142857
A03	83798000	83798099	0.96461	0.391454
A03	83798100	83798199	0.833112	0.064651
A03	83798200	83798299	0.988889	0.0718377
A03	83798300	83798399	0.962429	0.0592821
A03	83798400	83798499	0.878034	0.141048
A03	83798500	83798599	0.878935	0.0281863
A03	83798600	83798699	0.915469	0.0119048
A03	83798700	83798799	0.797619	0.0553244
A03	83798800	83798899	0.796429	0.0324074
A03	83798900	83798999	0.970442	0.021688
A03	83799100	83799199	0.971974	0.00568182
A03	83799200	83799299	0.943651	0.0152778
A03	83799300	83799399	0.85458	0.0534323
A03	83941800	83941899	0.940476	0.20668
A03	83942600	83942699	0.960069	0.0491071
A03	83942700	83942799	0.819592	0.060615
A03	83942900	83942999	0.911664	0.0116848
A03	83943000	83943099	0.809061	0.00763889
A03	83943400	83943499	0.988889	0.0229004
A03	83943700	83943799	0.988889	0.00769231
A03	83943900	83943999	0.908402	0.0037037
A03	83944000	83944099	0.841299	0
A03	83944100	83944199	0.974747	0.0302083
A03	83944600	83944699	0.947694	0.0114011
A03	83944700	83944799	0.8657	0.0148148
A03	83945000	83945099	0.9875	0.0224421
A03	83945500	83945599	0.836472	0.0113636
A03	83946100	83946199	0.927739	0
A03	83946300	83946399	0.918931	0.00625
A03	83946600	83946699	0.769271	0.0274996
A03	84025700	84025799	0.859729	0
A03	84025800	84025899	0.894276	0
A03	84025900	84025999	0.963588	0.0300595
A03	84026000	84026099	0.882361	0.0138889
A03	84026100	84026199	0.867514	0
A03	84958700	84958799	0.831069	0.0793896
A03	85516800	85516899	0.544993	0.00735294
A03	85633700	85633799	0.927083	0.0625
A03	85634000	85634099	0.905848	0.0371272
A03	85634100	85634199	0.87777	0.0832316
A03	88393500	88393599	0.958333	0.430423
A03	88588600	88588699	0.872904	0.252389
A03	88749000	88749099	0.670089	0.105159
A03	89050200	89050299	0.902073	0.2858
A03	89338300	89338399	0.926382	0.133344
A03	90238100	90238199	0.621606	0.0552648
A03	90487500	90487599	0.962234	0.133076
A03	90511400	90511499	0.919457	0.0487447
A03	90734800	90734899	0.689394	0.00625
A03	90935500	90935599	0.564435	0.0281863
A03	91349700	91349799	0.835129	0.186334
A03	91461800	91461899	0.903631	0.12123
A03	91529400	91529499	0.884375	0.0267857
A03	91529500	91529599	0.83701	0.00833333
A03	92134200	92134299	0.830203	0.247907
A03	92524400	92524499	0.684086	0
A03	92529900	92529999	0.873281	0.297908
A03	92530100	92530199	0.786751	0.0701769
A03	92706300	92706399	0.975954	0.0173077
A03	92706400	92706499	0.897944	0.00641026
A03	92706500	92706599	0.818182	0.0285714
A03	92706600	92706699	0.872626	0.0774482
A03	92706700	92706799	0.756629	0.0214599
A03	93190600	93190699	0.59458	0.0342983
A03	94143600	94143699	0.989583	0.0154309
A03	94143700	94143799	0.711822	0
A03	94143800	94143899	0.971909	0.0151165
A03	94143900	94143999	0.900103	0.0129677
A03	94144100	94144199	0.979482	0.0138889
A03	94144300	94144399	0.950354	0.003125
A03	94458300	94458399	0.975354	0.0593331
A03	94458400	94458499	0.938038	0.251431
A03	94458500	94458599	0.895004	0.205581
A03	94458800	94458899	0.966667	0.36506
A03	94851600	94851699	0.874164	0.0410355
A03	95526000	95526099	0.744112	0.150621
A03	95526300	95526399	0.700093	0.101962
A03	96647400	96647499	0.8617	0.0220615
A03	96647500	96647599	0.617283	0
A03	96710500	96710599	0.74191	0.0333333
A03	96742100	96742199	0.886709	0.0346154
A03	96742300	96742399	0.964715	0.0176136
A03	96742400	96742499	0.908409	0.0178571
A03	96742900	96742999	0.91604	0.00625
A03	96814800	96814899	0.808704	0.0639155
A03	96815100	96815199	0.980984	0.0110902
A03	97469000	97469099	0.989583	0.278356
A03	97469100	97469199	0.980769	0.357481
A03	97469400	97469499	0.898234	0.372334
A03	98329200	98329299	0.799621	0.00714286
A03	98329300	98329399	0.865681	0
A03	98329400	98329499	0.95625	0.015625
A03	98329500	98329599	0.885307	0.00735294
A03	98330000	98330099	0.842361	0.00555556
A03	98330100	98330199	0.837774	0.00833333
A03	98330200	98330299	0.670342	0
A03	98330300	98330399	0.964796	0
A03	98330500	98330599	0.940331	0.00625
A03	98330900	98330999	0.983762	0.00863095
A03	98331000	98331099	0.97456	0.0125
A03	98331100	98331199	0.858647	0.00595238
A03	98331400	98331499	0.825171	0.00284091
A03	98331500	98331599	0.854332	0
A03	98331600	98331699	0.973328	0.00892857
A03	98331800	98331899	0.925377	0
A03	98331900	98331999	0.949325	0
A03	98332100	98332199	0.923331	0
A03	98332200	98332299	0.89066	0
A03	98332500	98332599	0.940661	0.0220781
A03	98332700	98332799	0.770278	0.089505
A03	98478200	98478299	0.95696	0.00568182
A03	98908700	98908799	0.722381	0.192985
A03	101058800	101058899	0.757177	0.00935829
A03	101533900	101533999	0.661161	0.0267857
A03	101577700	101577799	0.68013	0.0708649
A03	101578200	101578299	0.852717	0.203021
A04	2638700	2638799	0.802755	0.0147186
A04	3123000	3123099	0.855643	0.01
A04	3123700	3123799	0.944048	0
A04	4829600	4829699	0.970486	0.115625
A04	5077200	5077299	0.991071	0.475446
A04	5094800	5094899	0.976782	0.425
A04	5161600	5161699	0.970779	0.460294
A04	5267800	5267899	0.53491	0.0147059
A04	5284000	5284099	0.949786	0.434936
A04	5399300	5399399	0.844072	0.0173797
A04	5399400	5399499	0.835109	0.0121429
A04	5399600	5399699	0.931734	0.015625
A04	5400500	5400599	0.955489	0.020979
A04	5400700	5400799	0.970779	0.0138889
A04	5406600	5406699	0.877258	0.0843254
A04	5406800	5406899	0.959926	0.0489776
A04	5469200	5469299	0.902213	0.0138889
A04	5469300	5469399	0.873585	0.009375
A04	7558400	7558499	0.982572	0.444444
A04	7762200	7762299	0.602277	0.0509768
A04	9017700	9017799	0.573857	0.0601115
A04	9338600	9338699	0.578218	0
A04	9406600	9406699	0.760853	0.0578074
A04	9406800	9406899	0.903885	0.182273
A04	9407400	9407499	0.913734	0.144967
A04	10217300	10217399	0.569544	0.0481479
A04	10328800	10328899	0.78493	0.0188001
A04	10446500	10446599	0.846659	0.112718
A04	10572600	10572699	0.963489	0.427923
A04	11140000	11140099	0.665554	0.0326874
A04	11235900	11235999	0.876885	0.00434783
A04	11236200	11236299	0.983253	0.0340618
A04	11312400	11312499	0.841599	0
A04	11348200	11348299	0.973437	0.467032
A04	12872600	12872699	0.761244	0.0630231
A04	13697500	13697599	0.862121	0.185648
A04	13697700	13697799	0.940296	0.294544
A04	14367400	14367499	0.931593	0.396307
A04	15666800	15666899	0.827915	0.179618
A04	15680400	15680499	0.824881	0.272257
A04	15681000	15681099	0.866821	0.0629911
A04	15681200	15681299	0.925139	0.0304459
A04	15681300	15681399	0.625532	0
A04	15681400	15681499	0.754647	0.00520833
A04	15681500	15681599	0.950159	0.00972222
A04	15681600	15681699	0.827046	0.00778388
A04	15681700	15681799	0.860491	0.0074769
A04	15681800	15681899	0.857549	0.017716
A04	15681900	15681999	0.888222	0.0138889
A04	15682000	15682099	0.779428	0.00984848
A04	15682100	15682199	0.958929	0.00555556
A04	15682200	15682299	0.893135	0.0061703
A04	15682300	15682399	0.93332	0.00560429
A04	15682400	15682499	0.834788	0.00396825
A04	15682500	15682599	0.777338	0
A04	15682600	15682699	0.931672	0.0080848
A04	15682700	15682799	0.751542	0.00654402
A04	15682800	15682899	0.662571	0.00961538
A04	15823600	15823699	0.92517	0.0152381
A04	17278300	17278399	0.703033	0.10766
A04	17366400	17366499	0.890512	0.142919
A04	18375700	18375799	0.867361	0.224329
A04	18376000	18376099	0.800085	0.0148352
A04	18376300	18376399	0.727814	0.00649351
A04	18376400	18376499	0.951785	0.0173942
A04	19404500	19404599	0.559776	0
A04	21756500	21756599	0.73458	0.0798804
A04	21867800	21867899	0.831251	0.0854994
A04	22571200	22571299	0.984375	0.285576
A04	22572200	22572299	0.666071	0.097484
A04	22574300	22574399	0.786101	0.127152
A04	23001100	23001199	0.906882	0.0616162
A04	23001400	23001499	0.785916	0.0375298
A04	23001500	23001599	0.794729	0.0280952
A04	23001600	23001699	0.722797	0.021875
A04	23001700	23001799	0.909722	0
A04	23002900	23002999	0.908831	0.0382957
A04	23041200	23041299	0.587411	0
A04	23813100	23813199	0.767958	0.0177083
A04	24146900	24146999	0.921672	0.368236
A04	24573700	24573799	0.753977	0.148094
A04	24573800	24573899	0.786783	0.00462963
A04	24764000	24764099	0.913242	0.108046
A04	24772200	24772299	0.784595	0.232822
A04	24803400	24803499	0.868846	0.0395794
A04	24828100	24828199	0.879819	0.106407
A04	24923300	24923399	0.731221	0.0731783
A04	25082600	25082699	0.64424	0
A04	25082700	25082799	0.922105	0.0850736
A04	25082900	25082999	0.817058	0.150568
A04	26387800	26387899	0.810495	0.0927198
A04	26460500	26460599	0.877143	0.143309
A04	26460600	26460699	0.825968	0.119628
A04	26461200	26461299	0.834398	0.177824
A04	26502800	26502899	0.805216	0.0697917
A04	26861400	26861499	0.616161	0.05773
A04	27083600	27083699	0.689465	0.00651261
A04	27083700	27083799	0.758097	0.0298746
A04	27083800	27083899	0.948487	0.0219173
A04	27084000	27084099	0.975694	0.313294
A04	27084200	27084299	0.926402	0.322276
A04	27249600	27249699	0.620718	0.0302112
A04	28054600	28054699	0.983922	0.381879
A04	28465000	28465099	0.950953	0.419643
A04	30457400	30457499	0.870565	0.0276967
A04	30457500	30457599	0.76413	0.0161309
A04	30457700	30457799	0.727243	0.0550328
A04	32436200	32436299	0.559251	0
A04	32444400	32444499	0.816191	0
A04	32444800	32444899	0.710037	0
A04	32459500	32459599	0.892913	0.0693456
A04	32714500	32714599	0.769272	0.215576
A04	32719800	32719899	0.682049	0.169734
A04	32723100	32723199	0.635091	0.0382576
A04	32790700	32790799	0.790702	0.0730439
A04	33761800	33761899	0.654904	0.0822323
A04	33761900	33761999	0.821546	0.0504133
A04	33814300	33814399	0.694271	0.0420829
A04	34005500	34005599	0.671152	0.0166667
A04	34136700	34136799	0.950633	0.154356
A04	34226600	34226699	0.616214	0.0635959
A04	34361800	34361899	0.913712	0.25514
A04	35151500	35151599	0.695417	0.140983
A04	35283100	35283199	0.796898	0.278598
A04	35369600	35369699	0.681779	0.116655
A04	35388000	35388099	0.749235	0.01462
A04	36227500	36227599	0.959833	0.157489
A04	36819700	36819799	0.87077	0.292032
A04	37108800	37108899	0.818433	0.219903
A04	37109000	37109099	0.954545	0.393118
A04	37806800	37806899	0.705758	0.0865643
A04	37806900	37806999	0.734929	0.143064
A04	37807100	37807199	0.854989	0.138012
A04	37997700	37997799	0.642423	0.0558823
A04	38178600	38178699	0.970585	0.286177
A04	38664200	38664299	0.653976	0.0431093
A04	38830200	38830299	0.931424	0.00961538
A04	39401200	39401299	0.697348	0.00694444
A04	39490200	39490299	0.811279	0.15905
A04	40643700	40643799	0.917753	0
A04	40643800	40643899	0.875758	0
A04	40644000	40644099	0.945455	0.00833333
A04	40644100	40644199	0.845831	0
A04	40644200	40644299	0.965675	0
A04	40823100	40823199	0.753043	0.0357955
A04	41706500	41706599	0.774064	0.106126
A04	41799300	41799399	0.702742	0.149963
A04	41983500	41983599	0.865962	0.0142857
A04	42359600	42359699	0.703289	0.075881
A04	42409300	42409399	0.563823	0.0179141
A04	43742000	43742099	0.689037	0.124851
A04	44398700	44398799	0.957845	0.0175379
A04	44398800	44398899	0.708514	0
A04	44398900	44398999	0.863099	0.0214646
A04	44399100	44399199	0.901233	0.016835
A04	44528100	44528199	0.669798	0.111649
A04	44528500	44528599	0.600984	0.0667433
A04	44800700	44800799	0.84341	0.101651
A04	45232500	45232599	0.921429	0.120876
A04	45380800	45380899	0.793441	0.196551
A04	46299700	46299799	0.7819	0.0198413
A04	46299900	46299999	0.628815	0.0166667
A04	46300800	46300899	0.935526	0.0285714
A04	46301000	46301099	0.958974	0.00384615
A04	46301200	46301299	0.974493	0
A04	46301300	46301399	0.992647	0.0364459
A04	46301500	46301599	0.990741	0.0137422
A04	46301600	46301699	0.968741	0.0250999
A04	46301700	46301799	0.978688	0.0156658
A04	46301800	46301899	0.973331	0.00438596
A04	46302100	46302199	0.961665	0.0629083
A04	46302200	46302299	0.910621	0.110748
A04	46302800	46302899	0.885117	0.21465
A04	46303200	46303299	0.894089	0
A04	46303300	46303399	0.712783	0.0167541
A04	46303500	46303599	0.977679	0.03125
A04	46303700	46303799	0.977482	0.00833333
A04	46303900	46303999	0.970654	0.0155467
A04	46304000	46304099	0.95768	0.0875
A04	46304100	46304199	0.854167	0.0208333
A04	46304300	46304399	0.638503	0.0350198
A04	46557600	46557699	0.796598	0.00588235
A04	46557700	46557799	0.780547	0.0108696
A04	46623300	46623399	0.853947	0.034267
A04	46661900	46661999	0.83562	0.0135281
A04	46993500	46993599	0.829312	0.0104167
A04	46993800	46993899	0.923678	0.0814182
A04	47565500	47565599	0.915168	0.207977
A04	48760800	48760899	0.825123	0.115981
A04	48827600	48827699	0.737442	0.154385
[truncated: 8,223 more rows]

## Sheet: CHH_hyper_DMRs
Chromosome	Start	Stop	Gr/Ga mCHH level	A2D5 mCHH level
A01	8806800	8806899	0.0165117	0.520929
A01	8806900	8806999	0.00418871	0.33994
A01	12025600	12025699	0.315994	0.587843
A01	27285900	27285999	0.172935	0.43208
A01	27286400	27286499	0.12824	0.546277
A01	30972600	30972699	0.0914897	0.323962
A01	48254800	48254899	0.00567227	0.437546
A01	48961300	48961399	0.00231481	0.249277
A01	55172700	55172799	0.00533654	0.250939
A01	59177000	59177099	0.00576416	0.421619
A01	59190400	59190499	0	0.643554
A01	65393100	65393199	0.00393908	0.222414
A01	66010800	66010899	0.17509	0.624918
A01	66010900	66010999	0.00672878	0.311627
A01	66632000	66632099	0.245817	0.457206
A01	66929400	66929499	0.0628709	0.32422
A01	70399800	70399899	0.00574175	0.328734
A01	70399900	70399999	0.00678527	0.363569
A01	73503800	73503899	0.00631337	0.457256
A01	73503900	73503999	0.012276	0.588177
A01	77040400	77040499	0.0488562	0.292588
A01	78915800	78915899	0.0917497	0.347548
A01	81823000	81823099	0.134066	0.426418
A01	81825000	81825099	0.115572	0.387776
A01	84391000	84391099	0.0952223	0.320653
A01	85041400	85041499	0.0169475	0.230094
A01	90253500	90253599	0.0165641	0.299052
A01	90253600	90253699	0.00292659	0.260357
A01	92217700	92217799	0.131617	0.434076
A01	92622400	92622499	0.242092	0.536913
A01	103570300	103570399	0.0700717	0.282215
A01	105116400	105116499	0.00525	0.300863
A01	106305400	106305499	0.00331439	0.328209
A01	107500600	107500699	0.0255117	0.32041
A01	108454100	108454199	0.0132372	0.513982
A01	110528000	110528099	0.00702685	0.642462
A01	111819400	111819499	0.00673391	0.229569
A01	119534500	119534599	0.051165	0.280225
A01	119553800	119553899	0.00861789	0.248035
A01	122276000	122276099	0.150652	0.498092
A01	125055500	125055599	0.0493652	0.51317
A01	126713100	126713199	0.331585	0.634577
A01	128133000	128133099	0.0174759	0.220957
A01	133004500	133004599	0.126675	0.543199
A01	134871000	134871099	0.214059	0.437794
A01	141533200	141533299	0.0276374	0.290325
A02	7407400	7407499	0.0819444	0.475091
A02	7863400	7863499	0.364937	0.59818
A02	32584900	32584999	0.00664601	0.22657
A02	36992300	36992399	0.0150479	0.229083
A02	39361300	39361399	0.00329154	0.285728
A02	39362100	39362199	0.00273746	0.23163
A02	39362200	39362299	0.0111742	0.281086
A02	39368700	39368799	0.00325	0.298987
A02	39368800	39368899	0.0102587	0.418883
A02	42823700	42823799	0.167605	0.430227
A02	42824000	42824099	0.0204103	0.490278
A02	59165200	59165299	0.0969544	0.379518
A02	61197200	61197299	0.159991	0.460345
A02	69036600	69036699	0.00223214	0.396295
A02	69168300	69168399	0.26751	0.593501
A02	69219000	69219099	0.00807859	0.642562
A02	69306300	69306399	0.0219038	0.317725
A02	69531100	69531199	0.14539	0.393633
A02	69892000	69892099	0.0044765	0.223169
A02	82773400	82773499	0.0448015	0.264626
A02	88624900	88624999	0.00890048	0.525509
A02	88625000	88625099	0.0182173	0.24678
A03	619800	619899	0.0386525	0.274106
A03	680700	680799	0.23282	0.446304
A03	3293100	3293199	0.00575918	0.363884
A03	3997900	3997999	0.0016835	0.35419
A03	11407500	11407599	0.185779	0.441785
A03	11407600	11407699	0.295741	0.514585
A03	14287300	14287399	0.193465	0.883911
A03	23121600	23121699	0.0119048	0.29566
A03	23617400	23617499	0.0215188	0.563055
A03	23647500	23647599	0.0499311	0.270325
A03	27039500	27039599	0.00964327	0.239087
A03	27039600	27039699	0.00734025	0.453534
A03	27416500	27416599	0.213177	0.482748
A03	27812900	27812999	0.0330925	0.275121
A03	28006500	28006599	0.00679552	0.311187
A03	28604100	28604199	0.255109	0.682433
A03	28612400	28612499	0.00267857	0.248467
A03	35110100	35110199	0.212038	0.531656
A03	37062300	37062399	0.00327381	0.547178
A03	40613300	40613399	0.0423228	0.330795
A03	42146700	42146799	0.00412885	0.44558
A03	44924300	44924399	0.0086694	0.387953
A03	44924400	44924499	0.0132018	0.508752
A03	53517700	53517799	0.00849367	0.350056
A03	53518200	53518299	0	0.345348
A03	53674700	53674799	0.00511239	0.495131
A03	53674800	53674899	0.00860274	0.330062
A03	55157800	55157899	0.0232074	0.517546
A03	55157900	55157999	0.00754945	0.401843
A03	55450700	55450799	0.264133	0.487379
A03	57252600	57252699	0.0848422	0.323216
A03	57939000	57939099	0.0915249	0.337623
A03	61583000	61583099	0.0142894	0.24493
A03	69175200	69175299	0.0230734	0.274889
A03	74359100	74359199	0.0210549	0.318451
A03	88589400	88589499	0.00899177	0.45188
A03	88589500	88589599	0.00426453	0.507565
A03	89050300	89050399	0.118227	0.441249
A03	89060300	89060399	0.00911818	0.251284
A03	89504600	89504699	0.041871	0.452781
A03	91260700	91260799	0.00553951	0.370976
A03	91505200	91505299	0.00895468	0.514804
A03	92889200	92889299	0.0297355	0.262947
A03	92896300	92896399	0.0136555	0.291812
A03	93250600	93250699	0.043585	0.273667
A03	94836000	94836099	0.0018797	0.229859
A03	98329800	98329899	0.131311	0.454568
A04	4060100	4060199	0.124947	0.389801
A04	7919000	7919099	0.0106838	0.607247
A04	8051800	8051899	0.0025463	0.662142
A04	15632800	15632899	0.00660367	0.302703
A04	23361600	23361699	0.0159119	0.241599
A04	25900900	25900999	0.0472363	0.262396
A04	26755100	26755199	0.0104877	0.331088
A04	33055100	33055199	0.0075312	0.332865
A04	33114000	33114099	0.00420168	0.302228
A04	33114100	33114199	0	0.25782
A04	33519600	33519699	0.0015793	0.4195
A04	33914100	33914199	0.00521079	0.264172
A04	34160900	34160999	0.0270645	0.323877
A04	34186600	34186699	0.00802951	0.591854
A04	40823000	40823099	0.269834	0.524503
A04	42329500	42329599	0.00163399	0.634441
A04	51104500	51104599	0.00617763	0.251299
A04	51220200	51220299	0	0.281029
A04	51804100	51804199	0.00743094	0.519637
A04	52037600	52037699	0.0169896	0.308131
A04	52268100	52268199	0.0110646	0.261407
A04	52268200	52268299	0	0.44612
A04	52399200	52399299	0.0298459	0.235061
A04	55082900	55082999	0.0014245	0.363075
A04	56400300	56400399	0.143236	0.415333
A04	62199200	62199299	0.159253	0.447585
A04	66262200	66262299	0.0821749	0.455477
A04	73078900	73078999	0.0103583	0.367827
A04	73079000	73079099	0.010761	0.260975
A04	77820400	77820499	0.0114604	0.29758
A04	79354800	79354899	0.281303	0.502788
A04	79416400	79416499	0.182836	0.498704
A04	79485200	79485299	0.219997	0.640445
A04	80050600	80050699	0.382994	0.640259
A04	80654200	80654299	0.00664997	0.450377
A04	81703900	81703999	0.00433635	0.235302
A04	85146100	85146199	0.00497356	0.735206
A04	85146200	85146299	0.004277	0.352046
A04	85607200	85607299	0.0383957	0.333508
A04	86287500	86287599	0.417716	0.663542
A04	104669100	104669199	0.174064	0.480519
A04	108764700	108764799	0.00136116	0.236658
A04	109606900	109606999	0.00819422	0.259667
A04	109643900	109643999	0.00160256	0.289448
A04	109644000	109644099	0.00669488	0.342283
A04	109644100	109644199	0.00850573	0.492671
A04	111101300	111101399	0.0056713	0.364426
A04	113127800	113127899	0.164357	0.611171
A04	113128200	113128299	0.131684	0.719745
A04	113128800	113128899	0.166031	0.437281
A04	116404800	116404899	0.00593477	0.247416
A04	116418100	116418199	0.00968674	0.553708
A04	117064300	117064399	0.149344	0.394241
A04	119852300	119852399	0.149856	0.591811
A04	123248000	123248099	0.191173	0.501625
A04	129214400	129214499	0.184376	0.418365
A04	129231700	129231799	0.156505	0.379034
A04	130002800	130002899	0.0274838	0.617822
A04	135858200	135858299	0.00285714	0.366775
A04	136973700	136973799	0.0117604	0.347146
A05	7737600	7737699	0.0800424	0.298011
A05	7741200	7741299	0.327242	0.627376
A05	17527500	17527599	0.00802381	0.270027
A05	21395800	21395899	0.0194156	0.30015
A05	26070500	26070599	0.00375744	0.489724
A05	26070600	26070699	0.011969	0.622635
A05	51984800	51984899	0.111774	0.354862
A05	51985000	51985099	0.127696	0.627453
A05	51985800	51985899	0.201649	0.764181
A05	56792600	56792699	0	0.742338
A05	57584500	57584599	0.0255774	0.261641
A06	903900	903999	0.155425	0.36503
A06	1024100	1024199	0.22433	0.434929
A06	9703700	9703799	0.00945188	0.425041
A06	10143300	10143399	0.00618859	0.551352
A06	10273600	10273699	0.00444293	0.277254
A06	15981600	15981699	0.025135	0.341412
A06	16109300	16109399	0.00416667	0.289246
A06	20652100	20652199	0.204778	0.802607
A06	20652500	20652599	0.220469	0.54461
A06	20652600	20652699	0.193681	0.516966
A06	20652700	20652799	0.198269	0.602677
A06	20652800	20652899	0.114385	0.573455
A06	20736300	20736399	0.17571	0.417866
A06	23073600	23073699	0.0845578	0.537607
A06	23884300	23884399	0.177318	0.547004
A06	28200000	28200099	0.00545829	0.431546
A06	28709200	28709299	0.00889625	0.276376
A06	29636200	29636299	0.057423	0.625144
A06	32024700	32024799	0.00494827	0.239066
A06	32662600	32662699	0.000507099	0.230449
A06	32663000	32663099	0.0123032	0.216794
A06	43314000	43314099	0.138218	0.346992
A06	45866500	45866599	0.0103205	0.326297
A06	45866600	45866699	0.0125	0.332388
A06	46145700	46145799	0.0390318	0.460461
A06	50102600	50102699	0.0680056	0.349744
A06	50526900	50526999	0.00215909	0.229103
A06	52170500	52170599	0.019845	0.306686
A06	52261400	52261499	0.0253705	0.232048
A06	53706500	53706599	0.0146574	0.30919
A06	56665700	56665799	0.00290855	0.251043
A06	56770700	56770799	0.00698822	0.265935
A06	67234100	67234199	0.194874	0.49042
A06	73718300	73718399	0.00766763	0.55013
A06	73926100	73926199	0.00740809	0.684203
A06	74262900	74262999	0.00226868	0.274577
A06	74263000	74263099	0.00491519	0.612043
A06	74266800	74266899	0.00775463	0.262617
A06	74267000	74267099	0.00173611	0.542017
A06	87624400	87624499	0.0874952	0.359326
A06	89673900	89673999	0.0736813	0.372166
A06	92699100	92699199	0.0169065	0.567762
A06	94125700	94125799	0.00663887	0.263744
A06	94712500	94712599	0.176901	0.671593
A06	94921400	94921499	0.00446083	0.74679
A06	98412700	98412799	0.0278315	0.403098
A06	98412800	98412899	0.151335	0.700443
A06	99492800	99492899	0	0.255806
A06	107214600	107214699	0.15889	0.401708
A06	109458100	109458199	0.0101952	0.23763
A06	114492600	114492699	0.0573896	0.294357
A07	11760000	11760099	0.162661	0.425623
A07	14221300	14221399	0.000952381	0.315115
A07	19391100	19391199	0.00952381	0.334989
A07	19391200	19391299	0.0121366	0.510148
A07	21613400	21613499	0.0632556	0.340571
A07	25550300	25550399	0.0101478	0.561226
A07	39968000	39968099	0	0.218874
A07	42439200	42439299	0.0745346	0.370149
A07	42472600	42472699	0.1571	0.39032
A07	42472700	42472799	0.227855	0.589334
A07	42879100	42879199	0.00932545	0.400533
A07	43013500	43013599	0.00646146	0.347407
A07	43085800	43085899	0.00520313	0.261501
A07	43086300	43086399	0	0.213488
A07	43685800	43685899	0.135932	0.352071
A07	43922500	43922599	0.14249	0.41145
A07	43922700	43922799	0.194703	0.693619
A07	43922800	43922899	0.132085	0.352702
A07	47546300	47546399	0.00132275	0.250009
A07	49912100	49912199	0.133992	0.411242
A07	52157300	52157399	0.166266	0.409451
A07	54616200	54616299	0.00516457	0.426048
A07	54616300	54616399	0.0317528	0.48887
A07	94723700	94723799	0.088897	0.333729
A07	107736200	107736299	0.105125	0.390926
A07	111170100	111170199	0.0110754	0.265706
A07	111171400	111171499	0.00588235	0.220547
A07	112117400	112117499	0.0403656	0.262056
A07	116357700	116357799	0.278474	0.542871
A07	116471100	116471199	0.0106395	0.231208
A07	116502000	116502099	0.00367647	0.60132
A07	116502100	116502199	0.00742115	0.285317
A07	116502200	116502299	0.00322581	0.501523
A07	119931800	119931899	0.143793	0.520521
A08	12344900	12344999	0.00167224	0.407555
A08	12695400	12695499	0.107949	0.383683
A08	12695500	12695599	0.0831918	0.473803
A08	40537600	40537699	0.0840896	0.291733
A08	44279100	44279199	0.178184	0.670972
A08	45392300	45392399	0.0676461	0.359265
A08	46132200	46132299	0.0211374	0.346592
A08	46132600	46132699	0.165191	0.393661
A08	46704200	46704299	0.105593	0.656152
A08	46704300	46704399	0.0292991	0.853675
A08	46705600	46705699	0.193141	0.573291
A08	46705700	46705799	0.0959485	0.354429
A08	46921000	46921099	0.116031	0.488317
A08	53675400	53675499	0.0419249	0.268623
A08	58508000	58508099	0.00245098	0.297478
A08	59669200	59669299	0.00871278	0.496807
A08	66259300	66259399	0.0792485	0.361245
A08	70565300	70565399	0.00365385	0.623315
A08	71371300	71371399	0.205778	0.445184
A08	73211200	73211299	0.0018797	0.583806
A08	73211300	73211399	0.00376984	0.279649
A08	79600700	79600799	0.0104167	0.773962
A08	79600800	79600899	0.00625524	0.644232
A08	81848400	81848499	0.00823226	0.539345
A08	82113700	82113799	0.0102405	0.286352
A08	83046000	83046099	0.0185173	0.295546
A08	84274200	84274299	0.0100659	0.285972
A08	86331000	86331099	0.105623	0.335372
A08	95532100	95532199	0.113593	0.327059
A08	96620800	96620899	0.0121066	0.242672
A08	97723000	97723099	0.171225	0.383268
A08	105299100	105299199	0.00662854	0.328129
A08	105299200	105299299	0.0065306	0.343237
A08	105347500	105347599	0.0083134	0.288344
A08	105347600	105347699	0.00119617	0.252231
A08	119922800	119922899	0.284836	0.549116
A08	119922900	119922999	0.355479	0.873013
A08	119923000	119923099	0.154553	0.520103
A08	119923100	119923199	0.16297	0.5151
A08	119923200	119923299	0.154458	0.463488
A08	119923400	119923499	0.0873884	0.537902
A09	3391700	3391799	0.0157824	0.340506
A09	3392500	3392599	0	0.276532
A09	9871100	9871199	0.0415838	0.299693
A09	9871200	9871299	0.0669622	0.338331
A09	10728700	10728799	0.0554279	0.264612
A09	12252600	12252699	0.00828818	0.217458
A09	14656200	14656299	0.0910953	0.338471
A09	15152600	15152699	0.00543478	0.31379
A09	15171600	15171699	0.00355556	0.68797
A09	24036900	24036999	0.0567143	0.27377
A09	33375400	33375499	0.00289855	0.362931
A09	41043800	41043899	0.137914	0.379255
A09	48713600	48713699	0.0167198	0.270256
A09	49196900	49196999	0.115166	0.551487
A09	49561800	49561899	0	0.524945
A09	55527800	55527899	0.00441176	0.430791
A09	57289800	57289899	0.00923833	0.326308
A09	57408200	57408299	0.00862095	0.336801
A09	57417500	57417599	0.00942174	0.366357
A09	57417600	57417699	0.0123512	0.289825
A09	60446100	60446199	0.012259	0.502368
A09	61512600	61512699	0.0038671	0.419075
A09	61512700	61512799	0.00315304	0.264259
A09	61512800	61512899	0.00909834	0.224115
A09	62562700	62562799	0.00205	0.233307
A09	63113900	63113999	0.144806	0.433615
A09	66109700	66109799	0.00524432	0.542632
A09	73469500	73469599	0.138169	0.36709
A09	73896000	73896099	0.285716	0.6755
A09	73991700	73991799	0.0374444	0.299968
A09	79499400	79499499	0.0898807	0.405419
A09	79589000	79589099	0.210324	0.509875
A09	83101200	83101299	0.00206892	0.213891
A09	83101400	83101499	0.0092022	0.237707
A09	83101600	83101699	0	0.253166
A09	83227800	83227899	0	0.202096
A09	83401400	83401499	0.136954	0.481377
A09	84833600	84833699	0.00316043	0.338842
A09	90056900	90056999	0	0.21574
A09	91580300	91580399	0.105175	0.516421
A09	94421800	94421899	0.00429293	0.433006
A09	95018500	95018599	0.00760053	0.546699
A10	13375200	13375299	0.0246826	0.327412
A10	13375300	13375399	0.00701897	0.286231
A10	16707900	16707999	0.00330882	0.504325
A10	16708000	16708099	0.00620886	0.517086
A10	16708800	16708899	0.273858	0.782656
A10	18524700	18524799	0.0103475	0.35207
A10	19008300	19008399	0.015008	0.460094
A10	19438300	19438399	0.00333556	0.213339
A10	19963500	19963599	0	0.494326
A10	20304900	20304999	0.00211767	0.513437
A10	20305000	20305099	0.0075218	0.793173
A10	20752100	20752199	0.0034386	0.314496
A10	21702700	21702799	0.0120703	0.317281
A10	21702800	21702899	0.00611772	0.318516
A10	23319200	23319299	0.12228	0.333092
A10	23539500	23539599	0.00756819	0.344363
A10	26136500	26136599	0.135913	0.472799
A10	26136600	26136699	0.0981712	0.321276
A10	31045800	31045899	0.537864	0.769912
A10	31070400	31070499	0.00515152	0.349776
A10	31070500	31070599	0.0257385	0.334768
A10	31192200	31192299	0.00997169	0.354159
A10	33191800	33191899	0.00484275	0.296993
A10	33191900	33191999	0.00947582	0.32787
A10	34525900	34525999	0.00764058	0.573538
A10	34526200	34526299	0.0285349	0.337056
A10	35395600	35395699	0.135035	0.373416
A10	43397300	43397399	0.190392	0.563303
A10	46712200	46712299	0.133382	0.450654
A10	48425100	48425199	0.00921856	0.227643
A10	48570500	48570599	0.0466599	0.443221
A10	48610300	48610399	0.00642745	0.626303
A10	50425200	50425299	0.150054	0.402625
A10	50488900	50488999	0.00610117	0.317198
A10	50491300	50491399	0.228853	0.457168
A10	50652300	50652399	0.16584	0.411725
A10	51619300	51619399	0.00930935	0.240997
A10	51619400	51619499	0.00654523	0.720437
A10	51619500	51619599	0.0025	0.595634
A10	55558000	55558099	0.0148561	0.364754
A10	56323500	56323599	0.0894267	0.326009
A10	64880200	64880299	0.35388	0.623559
A10	69654000	69654099	0.00519481	0.25451
A10	69745900	69745999	0.00119048	0.445939
A10	72186000	72186099	0.0687007	0.324853
A10	79293100	79293199	0.121304	0.71569
A10	81789700	81789799	0.00952381	0.583941
A10	85790100	85790199	0.154031	0.363693
A10	86725500	86725599	0.202827	0.757264
A10	86725600	86725699	0.180462	0.607367
A10	86725800	86725899	0.0798218	0.47431
A10	86726000	86726099	0.0695389	0.27571
A10	88241600	88241699	0.0508485	0.35765
A10	88373000	88373099	0.00708445	0.528468
A10	88453300	88453399	0.0202105	0.435058
A10	89023600	89023699	0.0826809	0.305065
A10	89391100	89391199	0.0026455	0.248941
A10	89427300	89427399	0.00538847	0.344357
A10	90245200	90245299	0.0498131	0.489221
A10	90245300	90245399	0.0466536	0.389776
A10	100272100	100272199	0.00486316	0.367592
A10	112403500	112403599	0.00618655	0.323493
A10	112403600	112403699	0.0128593	0.255657
A11	20815200	20815299	0.00347222	0.296077
A11	20815300	20815399	0.00179211	0.216501
A11	21412800	21412899	0.00384104	0.287566
A11	21482900	21482999	0.00781217	0.512341
A11	21483000	21483099	0.00550334	0.522681
A11	21483300	21483399	0.0030878	0.476282
A11	21665000	21665099	0.142804	0.368003
A11	21709700	21709799	0.00452381	0.2172
A11	22188100	22188199	0.402487	0.625072
A11	22669600	22669699	0	0.26921
A11	26429900	26429999	0.0796537	0.339874
A11	31114000	31114099	0.00692071	0.315896
A11	31114100	31114199	0.0017896	0.507581
A11	32931700	32931799	0.449008	0.673084
A11	32963900	32963999	0.00890377	0.600798
A11	33144900	33144999	0.0260433	0.290191
A11	33163900	33163999	0.00721501	0.301142
A11	33164800	33164899	0.00497568	0.386805
A11	35795400	35795499	0.192578	0.58035
A11	37275000	37275099	0.0313014	0.322981
A11	37285300	37285399	0.00471463	0.221662
A11	45763400	45763499	0.00384032	0.262884
A11	45777400	45777499	0.0071139	0.285049
A11	53750400	53750499	0.0656847	0.349753
A11	56680800	56680899	0.241033	0.626496
A11	58926500	58926599	0.169202	0.524274
A11	58926600	58926699	0.0951065	0.41961
A11	62297500	62297599	0.00144928	0.480996
A11	63191100	63191199	0.0063057	0.500016
A11	63191200	63191299	0.00896395	0.227216
A11	64126600	64126699	0.0046214	0.288562
A11	64889200	64889299	0.00957372	0.650758
A11	65442100	65442199	0.0831185	0.333297
A11	65442200	65442299	0.00521154	0.479758
A11	74279600	74279699	0.244571	0.497299
A11	76543700	76543799	0.0174533	0.263475
A11	76589400	76589499	0.12309	0.342964
A11	77527800	77527899	0.00521946	0.292963
A11	77527900	77527999	0.00872507	0.344127
A11	77537300	77537399	0.0105508	0.325297
A11	92135700	92135799	0.00679198	0.312945
A11	92238900	92238999	0.00340741	0.373761
A11	93058600	93058699	0.00942252	0.253343
A11	93502900	93502999	0.00445437	0.295213
A11	96618200	96618299	0.133972	0.370109
A11	99554900	99554999	0.10794	0.387846
A11	99706700	99706799	0.280008	0.583847
A11	99707200	99707299	0.237391	0.617532
A12	4792700	4792799	0.00358127	0.436802
A12	5296600	5296699	0.00189394	0.219117
A12	5339400	5339499	0.00138889	0.213305
A12	5339600	5339699	0.00410509	0.226533
A12	13736800	13736899	0.209409	0.50433
A12	16173200	16173299	0.295325	0.564659
A12	19226500	19226599	0.00866436	0.41686
A12	19226600	19226699	0.000740741	0.623384
A12	27220300	27220399	0.00550807	0.449333
A12	37954600	37954699	0.00174825	0.417988
A12	40174600	40174699	0.0826399	0.426481
A12	40174700	40174799	0.157166	0.630898
A12	41177700	41177799	0.0306746	0.30096
A12	45855900	45855999	0.00393773	0.731318
A12	47538700	47538799	0.00558361	0.24365
A12	47539200	47539299	0.00322581	0.211848
A12	48782800	48782899	0.0261612	0.5907
A12	49672500	49672599	0.0104167	0.318316
A12	49672600	49672699	0.0015625	0.600221
A12	63131400	63131499	0.0804597	0.475043
A12	63131500	63131599	0.0685026	0.437803
A12	67121200	67121299	0.077428	0.403382
A12	68325000	68325099	0.0524899	0.324185
A12	68325100	68325199	0.041565	0.607472
A12	71884000	71884099	0.0068272	0.407251
A12	71884100	71884199	0.00845239	0.226207
A12	87923000	87923099	0.00439174	0.265814
A12	94502100	94502199	0.00867517	0.338604
A12	94502200	94502299	0.0127062	0.810786
A12	94738400	94738499	0.00525362	0.563078
A12	94738600	94738699	0.0122058	0.260505
A12	102149100	102149199	0.0166292	0.253782
A12	106013000	106013099	0.159672	0.361363
A12	108895400	108895499	0.103614	0.420573
A12	121614200	121614299	0.0253962	0.251846
A12	127819300	127819399	0.00163399	0.623728
A12	127819400	127819499	0.0218597	0.465466
A12	133580700	133580799	0.0107054	0.344568
A12	133588600	133588699	0	0.424158
A12	136192300	136192399	0.104542	0.431783
A12	138340600	138340699	0.020269	0.23507
A12	142676400	142676499	0.0657942	0.669146
A12	144392300	144392399	0.165296	0.41066
A13	4795700	4795799	0.035638	0.304685
A13	33394200	33394299	0.122045	0.452235
A13	33394500	33394599	0.0962143	0.362406
A13	33844300	33844399	0.109311	0.368705
A13	33845000	33845099	0.14447	0.424713
A13	37492900	37492999	0.0536396	0.309131
A13	37493000	37493099	0.108095	0.422601
A13	62541900	62541999	0.00175519	0.417649
A13	62777200	62777299	0.0112533	0.535472
A13	62777300	62777399	0.00483193	0.306364
A13	62826200	62826299	0.00921644	0.593252
A13	64046100	64046199	0.0105395	0.220992
A13	67540200	67540299	0.0525617	0.283688
A13	67667700	67667799	0.00579873	0.40629
A13	68042400	68042499	0.0964999	0.470889
A13	71454500	71454599	0.00333333	0.513882
A13	71616600	71616699	0.013477	0.370995
A13	71616700	71616799	0.0148563	0.352063
A13	73226300	73226399	0.0034105	0.265583
A13	73226400	73226499	0.0065625	0.296676
A13	73287700	73287799	0.0101474	0.289546
A13	73528000	73528099	0.00441176	0.334704
A13	73528100	73528199	0.00420168	0.366212
A13	74390700	74390799	0.00911616	0.313325
A13	74390800	74390899	0.00240275	0.232179
A13	81960900	81960999	0.0177575	0.414668
A13	81994500	81994599	0.00686189	0.334217
A13	82193300	82193399	0	0.23421
A13	89754800	89754899	0.085801	0.318271
A13	93969700	93969799	0.00436415	0.420333
A13	99564500	99564599	0.111838	0.336494
A13	99571800	99571899	0.105701	0.412851
A13	106794500	106794599	0.0115674	0.328348
A13	109423600	109423699	0.0358469	0.274717
A13	112435000	112435099	0.00881253	0.214139
A13	116452200	116452299	0.00473194	0.261544
A13	116867300	116867399	0.356055	0.590964
A13	117423600	117423699	0.00736763	0.373885
A13	117423700	117423799	0.00445755	0.44018
A13	117713400	117713499	0.0265748	0.251531
A13	125001000	125001099	0.215367	0.519608
A13	129898100	129898199	0	0.365576
A13	130344300	130344399	0.0150803	0.312449
A13	134320200	134320299	0.00294682	0.379545
A13	136461700	136461799	0.00724428	0.486707
A13	137411800	137411899	0.0646451	0.444333
A13	137411900	137411999	0.0617831	0.494564
A13	137516200	137516299	0.228367	0.662069
A13	137516400	137516499	0.278466	0.657958
A13	137516500	137516599	0.135008	0.358365
A13	140310900	140310999	0.124609	0.381898
D01	954000	954099	0.11033	0.358726
D01	1205700	1205799	0.00456349	0.277578
D01	2317300	2317399	0.00638074	0.273905
D01	3334400	3334499	0.00277583	0.55784
D01	3843100	3843199	0.00909645	0.34092
D01	5074600	5074699	0.00710803	0.369088
D01	7687100	7687199	0.139797	0.356179
D01	8821900	8821999	0.0132522	0.431495
D01	16388000	16388099	0.18758	0.408563
D01	21385400	21385499	0.00562771	0.41808
D01	23035100	23035199	0.0482454	0.424049
D01	47059400	47059499	0.00545151	0.462928
D02	676100	676199	0.00804398	0.226777
D02	7673900	7673999	0.00520828	0.307892
D02	10142300	10142399	0.187481	0.537932
D02	10253100	10253199	0.00830381	0.23526
D02	16516800	16516899	0.0310892	0.258149
D02	29213000	29213099	0.00368398	0.431422
D02	54476300	54476399	0.104714	0.335526
D02	54476400	54476499	0.0969392	0.454311
D02	58564800	58564899	0.0266732	0.399865
D02	62672300	62672399	0.24693	0.530317
D03	6029200	6029299	0.129986	0.336727
D03	7990400	7990499	0.00168581	0.242761
D03	14131300	14131399	0.0060195	0.285113
D03	16925500	16925599	0.00263348	0.495528
D03	17295200	17295299	0.168301	0.377667
D03	43305200	43305299	0.00186147	0.33617
D03	43458500	43458599	0.00486111	0.302263
D04	6178700	6178799	0.0288976	0.27266
D04	6354500	6354599	0	0.231698
D04	7749000	7749099	0.0243695	0.280365
D04	9731600	9731699	0.0693471	0.472165
D04	12069100	12069199	0.428667	0.726465
D04	13087600	13087699	0.0501982	0.313091
D04	36928400	36928499	0.140501	0.381235
D04	44997700	44997799	0.180848	0.48717
D04	54167800	54167899	0.00434783	0.639752
D04	54167900	54167999	0.0135166	0.304041
D04	58048500	58048599	0.0438254	0.271779
D04	61013100	61013199	0.0297736	0.283827
D05	94800	94899	0.00210203	0.385904
D05	94900	94999	0.0103545	0.298736
D05	1272400	1272499	0.00366793	0.238368
D05	2441700	2441799	0.0842773	0.47717
D05	2726800	2726899	0.0780932	0.305499
D05	4446800	4446899	0.0385518	0.351639
D05	46613500	46613599	0.00478094	0.454717
D05	57934400	57934499	0.361716	0.611842
D05	58321700	58321799	0.127188	0.600466
D05	63990900	63990999	0.00119048	0.5775
D05	63991000	63991099	0.00289768	0.254856
D06	10631400	10631499	0.0533149	0.305428
D06	33518200	33518299	0.00891687	0.333685
D06	34435900	34435999	0.0116711	0.252629
D06	36118900	36118999	0.00838296	0.36515
D06	38408600	38408699	0.0571162	0.272267
D06	38471900	38471999	0.00434473	0.389972
D06	39498600	39498699	0.133977	0.498419
D06	40094400	40094499	0.0379177	0.264016
D06	41753900	41753999	0.00640891	0.632677
D06	41754000	41754099	0.00583598	0.21948
D06	43416900	43416999	0.0146021	0.499818
D06	44022400	44022499	0.482704	0.694058
D06	44392600	44392699	0.00448877	0.337768
D06	46853900	46853999	0.00326398	0.746206
D06	48823600	48823699	0.00640469	0.329484
D06	50581900	50581999	0.00621075	0.311138
D07	2336700	2336799	0.0300066	0.396076
D07	2354900	2354999	0.00280472	0.37302
D07	2442300	2442399	0.0196898	0.483773
D07	2631400	2631499	0.0304616	0.379282
D07	3649100	3649199	0.00695533	0.535893
D07	3649200	3649299	0.00494711	0.435364
D07	5891900	5891999	0.100396	0.555338
D07	7019100	7019199	0.169	0.409956
D07	8828800	8828899	0.000881834	0.332064
D07	11557700	11557799	0.0132997	0.288714
D07	11557800	11557899	0.00399836	0.258899
D07	11734600	11734699	0.213189	0.510574
D07	17331300	17331399	0.27769	0.535219
D07	18456700	18456799	0.00767544	0.30577
D07	20806800	20806899	0.0551216	0.263487
D07	29543300	29543399	0.354922	0.629035
D07	39914700	39914799	0.0507067	0.327301
D07	52573800	52573899	0.00446015	0.471452
D07	54515000	54515099	0.0213085	0.275544
D07	58335900	58335999	0.0178511	0.284239
D08	1659000	1659099	0.202099	0.462891
D08	2271300	2271399	0.00472222	0.275943
D08	4228000	4228099	0.00952635	0.271606
D08	4228100	4228199	0.00741176	0.635958
D08	4470600	4470699	0.00383951	0.276092
D08	20014200	20014299	0.00628113	0.263966
D08	39108600	39108699	0.00275098	0.218339
D08	46590900	46590999	0.0061042	0.403283
D08	49374200	49374299	0.0802107	0.44258
D08	49491800	49491899	0.108744	0.455082
D08	51577400	51577499	0.000868056	0.421098
D08	53586200	53586299	0.0206595	0.296904
D08	55955200	55955299	0.21131	0.776585
D08	56754800	56754899	0.00657807	0.349647
D09	502200	502299	0.0182177	0.441055
D09	683300	683399	0.192549	0.426309
D09	1226600	1226699	0.00531116	0.498854
D09	1284200	1284299	0.0890647	0.533518
D09	2769800	2769899	0.00567971	0.351743
D09	3546800	3546899	0.00522371	0.781645
D09	4151300	4151399	0.00321181	0.672274
D09	5230400	5230499	0.00737875	0.49934
D09	5763200	5763299	0.00358147	0.599105
D09	7416100	7416199	0.00505263	0.327318
D09	7467500	7467599	0.00715118	0.476358
D09	8030000	8030099	0.0015361	0.434186
D09	9796600	9796699	0.00486883	0.281417
D09	10294900	10294999	0.0338441	0.343207
D09	10559500	10559599	0.00443745	0.251649
D09	10622000	10622099	0.171939	0.426085
D09	11431600	11431699	0.00285088	0.410666
D09	12138600	12138699	0.117496	0.340919
D09	12819500	12819599	0.00633641	0.558474
D09	12834000	12834099	0.00272518	0.299127
D09	14041100	14041199	0.111914	0.322906
D09	14639300	14639399	0.0029288	0.530172
D09	15756100	15756199	0.437823	0.735034
D09	15963200	15963299	0.0167298	0.292104
D09	16238400	16238499	0.00577029	0.64576
D09	16238500	16238599	0.00585255	0.396069
D09	16238600	16238699	0.0043052	0.289089
D09	16470200	16470299	0.00348174	0.516649
D09	16896600	16896699	0.31691	0.58449
D09	17130300	17130399	0.0126964	0.28519
D09	18164000	18164099	0.00441567	0.290144
D09	21659100	21659199	0.0148469	0.412925
D09	24732500	24732599	0.0110826	0.274943
D09	24732600	24732699	0.0428729	0.478169
D09	30062000	30062099	0.138716	0.402763
D09	30676200	30676299	0.00657702	0.312308
D09	62131800	62131899	0.0954009	0.342694
D09	62131900	62131999	0.118871	0.376901
D09	67550900	67550999	0.013583	0.40077
D10	431600	431699	0.00331439	0.220957
D10	2304900	2304999	0.0078275	0.665
D10	13999800	13999899	0.0530428	0.33533
D10	22742400	22742499	0.121932	0.36198
D10	22780700	22780799	0.343418	0.689042
D10	27069000	27069099	0.0117487	0.39
D10	56073800	56073899	0.127916	0.498011
D10	57999400	57999499	0.100768	0.381661
D10	58424000	58424099	0.376503	0.609383
D11	174200	174299	0.00420052	0.336606
D11	1859600	1859699	0.296477	0.546977
D11	2426100	2426199	0.0029232	0.229105
D11	3432500	3432599	0.00629539	0.432537
D11	9108800	9108899	0.00789236	0.531029
D11	9108900	9108999	0.00315849	0.365467
D11	17791600	17791699	0.009424	0.233131
D11	17791700	17791799	0.00391414	0.697791
D11	42183600	42183699	0.00740784	0.346516
D11	61098300	61098399	0.0728654	0.373623
D12	261800	261899	0.21103	0.508957
D12	261900	261999	0.00429894	0.281395
D12	5793700	5793799	0.252978	0.582847
D12	6052700	6052799	0.0068668	0.493683
D12	26832200	26832299	0.147502	0.395584
D12	29583800	29583899	0.571905	0.857759
D12	33304300	33304399	0.12296	0.704623
D12	33540500	33540599	0.0133196	0.310064
D13	851200	851299	0.00939705	0.464338
D13	1924400	1924499	0.00643939	0.37329
D13	7558700	7558799	0.011351	0.433838
D13	19464800	19464899	0.082229	0.421832
D13	40737300	40737399	0.452239	0.744334
D13	40958100	40958199	0.00370085	0.738386
D13	40958200	40958299	0.0159808	0.226191
D13	43266100	43266199	0.174119	0.413937
D13	43788300	43788399	0.0111349	0.315143
D13	48926700	48926799	0.267804	0.491321
D13	51583600	51583699	0.00519479	0.402458
D13	54007400	54007499	0.055832	0.313824
D13	56162700	56162799	0.00517877	0.41605

## Sheet: CHH_hypo_DMRs
Chromosome	Start	Stop	Gr/Ga mCHH level	A2D5 mCHH level
A01	618100	618199	0.318837	0.0805577
A01	637500	637599	0.381415	0.010333
A01	637600	637699	0.724949	0.064305
A01	637700	637799	0.752755	0.180491
A01	824700	824799	0.323842	0.112561
A01	827000	827099	0.533477	0.0259753
A01	1008900	1008999	0.398026	0.149421
A01	1035500	1035599	0.451037	0.199985
A01	1099000	1099099	0.350551	0.116427
A01	1378400	1378499	0.555948	0.263729
A01	1514700	1514799	0.641213	0.40527
A01	1524600	1524699	0.407285	0.00791356
A01	1524700	1524799	0.754028	0.00560706
A01	1815900	1815999	0.304687	0.0836257
A01	1821500	1821599	0.563046	0.0812353
A01	1821600	1821699	0.244631	0.0283889
A01	1836000	1836099	0.335995	0.0747775
A01	1836100	1836199	0.44388	0.191016
A01	1988600	1988699	0.43234	0.0758881
A01	2008200	2008299	0.708334	0.41354
A01	2072700	2072799	0.345031	0.0251657
A01	2223700	2223799	0.505207	0.176529
A01	2263900	2263999	0.228343	0.018728
A01	2427100	2427199	0.241926	0.0115084
A01	2453600	2453699	0.576677	0.118148
A01	2577200	2577299	0.432815	0.00239234
A01	2587600	2587699	0.573882	0.00797185
A01	2673000	2673099	0.257641	0.0347531
A01	2876200	2876299	0.526037	0.12156
A01	2937600	2937699	0.75501	0.453064
A01	2949200	2949299	0.25555	0.00280425
A01	2964200	2964299	0.415518	0.130408
A01	3053400	3053499	0.551667	0.238601
A01	3077900	3077999	0.321634	0.0710374
A01	3132000	3132099	0.420733	0.0156205
A01	3132400	3132499	0.341485	0.00454129
A01	3132500	3132599	0.662571	0.00550419
A01	3137800	3137899	0.56658	0.143086
A01	3144200	3144299	0.637742	0.0479251
A01	6890100	6890199	0.592575	0.380947
A01	7116300	7116399	0.461122	0.241571
A01	7196000	7196099	0.640891	0.251736
A01	10420600	10420699	0.366913	0.073686
A01	10679100	10679199	0.316779	0.0328616
A01	11200400	11200499	0.570526	0.288296
A01	12721100	12721199	0.457782	0.0228712
A01	12777800	12777899	0.515906	0.266672
A01	12777900	12777999	0.368043	0.145214
A01	12804300	12804399	0.531941	0.0144455
A01	13092400	13092499	0.313504	0.0713988
A01	13108300	13108399	0.352506	0.0440485
A01	16288700	16288799	0.581849	0.315636
A01	16504300	16504399	0.359598	0.022053
A01	18213000	18213099	0.592543	0.0661866
A01	18325200	18325299	0.286654	0.0267659
A01	18326700	18326799	0.319095	0.072901
A01	19093500	19093599	0.395824	0.0820664
A01	19093600	19093699	0.415857	0.102271
A01	19197900	19197999	0.83064	0.575213
A01	19263500	19263599	0.530964	0.10311
A01	19274900	19274999	0.571039	0.276791
A01	19397900	19397999	0.251228	0.0114072
A01	20579400	20579499	0.633298	0.110969
A01	21355000	21355099	0.598586	0.374089
A01	21581400	21581499	0.358484	0.139237
A01	22269600	22269699	0.485504	0.0565286
A01	25441700	25441799	0.408222	0.0561116
A01	25909900	25909999	0.348241	0.0999444
A01	27592000	27592099	0.511254	0.294298
A01	28644400	28644499	0.43783	0.171058
A01	29389200	29389299	0.359494	0.0411478
A01	32961300	32961399	0.821485	0.403824
A01	34707600	34707699	0.482323	0.0276818
A01	34856600	34856699	0.65922	0.121299
A01	35087800	35087899	0.763287	0.168812
A01	36397600	36397699	0.713591	0.479722
A01	36914500	36914599	0.79206	0.560176
A01	38839400	38839499	0.215976	0.0026455
A01	39204400	39204499	0.254415	0.0354539
A01	41891300	41891399	0.398322	0.147141
A01	41891500	41891599	0.718365	0.388274
A01	42238700	42238799	0.561525	0.0169189
A01	42798700	42798799	0.384886	0.154891
A01	44474400	44474499	0.510792	0.257036
A01	46915900	46915999	0.406937	0.0606252
A01	47307800	47307899	0.636126	0.339173
A01	47483900	47483999	0.326442	0.0786438
A01	47516900	47516999	0.739199	0.475623
A01	47517000	47517099	0.413739	0.198408
A01	47520300	47520399	0.606806	0.360477
A01	47640500	47640599	0.285178	0.0636153
A01	48309100	48309199	0.611459	0.406669
A01	48351100	48351199	0.59696	0.253855
A01	48360900	48360999	0.325147	0.105374
A01	48426400	48426499	0.708113	0.157422
A01	48438500	48438599	0.533141	0.00104167
A01	48622300	48622399	0.232155	0.017952
A01	48766100	48766199	0.582015	0.130342
A01	48768100	48768199	0.429108	0.0296628
A01	48806600	48806699	0.393294	0.150976
A01	48869800	48869899	0.312093	0.0673169
A01	48906200	48906299	0.622555	0.407338
A01	48962800	48962899	0.251292	0.0421712
A01	48967700	48967799	0.5358	0.250346
A01	49017600	49017699	0.775412	0.116195
A01	49050400	49050499	0.492052	0.270423
A01	49060300	49060399	0.425201	0.00588235
A01	49140300	49140399	0.410864	0.170596
A01	49145500	49145599	0.414981	0.0887066
A01	49157500	49157599	0.344876	0.030245
A01	49213700	49213799	0.466262	0.0570835
A01	49252700	49252799	0.380922	0.0961196
A01	49263500	49263599	0.386904	0.110536
A01	49374100	49374199	0.696284	0.374281
A01	49477100	49477199	0.478239	0.192002
A01	49482400	49482499	0.498314	0.0813131
A01	49494200	49494299	0.405078	0.0424607
A01	49494400	49494499	0.768483	0.479008
A01	49529900	49529999	0.405485	0.114574
A01	49539700	49539799	0.538837	0.247257
A01	49559200	49559299	0.525354	0.239138
A01	49595900	49595999	0.698422	0.189919
A01	49598300	49598399	0.574486	0.310346
A01	49626600	49626699	0.432101	0.081136
A01	49667300	49667399	0.241326	0.0318987
A01	50105600	50105699	0.448085	0.191077
A01	50132900	50132999	0.208282	0.00340136
A01	50395100	50395199	0.672846	0.367722
A01	51158000	51158099	0.372781	0.14485
A01	51304000	51304099	0.425033	0.0272192
A01	51305400	51305499	0.529679	0.0450618
A01	51774100	51774199	0.224639	0.00574458
A01	51775100	51775199	0.226544	0.00162338
A01	51845600	51845699	0.278812	0.00495338
A01	51845700	51845799	0.619665	0.00891553
A01	54966000	54966099	0.625817	0.396048
A01	55159800	55159899	0.254646	0.049012
A01	56264600	56264699	0.619418	0.0373195
A01	56369200	56369299	0.669111	0.40255
A01	58653700	58653799	0.275343	0.0227008
A01	58937800	58937899	0.351336	0.0936525
A01	59020500	59020599	0.223212	0.00855379
A01	59033700	59033799	0.426459	0.1122
A01	59058000	59058099	0.333748	0.104154
A01	60204800	60204899	0.242483	0.0114795
A01	60204900	60204999	0.366316	0.0394218
A01	60286000	60286099	0.560158	0.325389
A01	64571900	64571999	0.842415	0.585808
A01	64696000	64696099	0.301347	0.0651042
A01	64909600	64909699	0.604073	0.34475
A01	65196400	65196499	0.448022	0.237526
A01	65795500	65795599	0.870336	0.648325
A01	65796500	65796599	0.800825	0.235478
A01	65819100	65819199	0.558465	0.338936
A01	65984100	65984199	0.737221	0.35685
A01	66010100	66010199	0.247349	0.0193948
A01	66085600	66085699	0.344874	0.00113122
A01	66145500	66145599	0.370401	0.131296
A01	66145600	66145699	0.354018	0.138202
A01	66224200	66224299	0.318147	0.0347045
A01	66338300	66338399	0.516518	0.063655
A01	66345000	66345099	0.345899	0.119975
A01	66783100	66783199	0.217978	0.0115807
A01	66801800	66801899	0.370462	0.0321774
A01	66850700	66850799	0.259423	0.0362306
A01	66852900	66852999	0.520724	0.0438004
A01	66855200	66855299	0.510335	0.185102
A01	66907400	66907499	0.597806	0.378942
A01	66985300	66985399	0.472548	0.00987703
A01	66985400	66985499	0.36493	0.00501337
A01	67009900	67009999	0.440196	0.21968
A01	67039100	67039199	0.236573	0.030846
A01	67151900	67151999	0.36748	0.0849546
A01	67183500	67183599	0.507021	0.304048
A01	67297300	67297399	0.328328	0.0442015
A01	67298000	67298099	0.247437	0.00241546
A01	67299000	67299099	0.242562	0.0145793
A01	67299500	67299599	0.242444	0.0354672
A01	68171400	68171499	0.651915	0.186629
A01	68427200	68427299	0.351862	0.101266
A01	69450600	69450699	0.383891	0.073816
A01	69526700	69526799	0.511254	0.286626
A01	69581300	69581399	0.321782	0.0221758
A01	69686300	69686399	0.642932	0.259964
A01	70397600	70397699	0.456912	0.205263
A01	70524100	70524199	0.426722	0.123591
A01	71178100	71178199	0.419262	0.117061
A01	71328100	71328199	0.428413	0.144842
A01	71328300	71328399	0.576725	0.237171
A01	72235600	72235699	0.462894	0.248031
A01	73132100	73132199	0.350911	0.0719866
A01	73132200	73132299	0.456479	0.071681
A01	73162500	73162599	0.596026	0.269254
A01	73163500	73163599	0.217273	0.00353846
A01	73194700	73194799	0.209312	0.00277008
A01	73346100	73346199	0.227608	0.00619393
A01	73366500	73366599	0.362143	0.143065
A01	73503000	73503099	0.574533	0.290884
A01	75599500	75599599	0.55074	0.23151
A01	75600200	75600299	0.301422	0.0216538
A01	77627700	77627799	0.42772	0.100484
A01	77792300	77792399	0.447395	0.189882
A01	78854000	78854099	0.445494	0.137838
A01	78873000	78873099	0.350834	0.0914097
A01	78989300	78989399	0.357988	0.0288181
A01	79002500	79002599	0.260025	0.0331402
A01	79002600	79002699	0.332945	0.00401855
A01	81215100	81215199	0.791852	0.543148
A01	81294000	81294099	0.483617	0.0602501
A01	82322900	82322999	0.21511	0.00308642
A01	82453600	82453699	0.493916	0.223101
A01	82534800	82534899	0.354447	0.135893
A01	82698000	82698099	0.641357	0.41414
A01	82740900	82740999	0.606809	0.00928767
A01	82742300	82742399	0.234544	0.0283619
A01	82818100	82818199	0.381338	0.100417
A01	82917100	82917199	0.260494	0.0177046
A01	82944500	82944599	0.273971	0.0621368
A01	83103500	83103599	0.45139	0.107243
A01	83114400	83114499	0.673123	0.408619
A01	83138400	83138499	0.647536	0.3989
A01	83150900	83150999	0.49784	0.214281
A01	83152000	83152099	0.731834	0.505209
A01	83152100	83152199	0.711025	0.460305
A01	83321200	83321299	0.255004	0.00654762
A01	83324400	83324499	0.397273	0.0410094
A01	83334400	83334499	0.423251	0.165976
A01	84364500	84364599	0.507475	0.146325
A01	84543400	84543499	0.521781	0.231063
A01	84608800	84608899	0.346479	0.033761
A01	84798700	84798799	0.515518	0.242631
A01	84798900	84798999	0.48467	0.262134
A01	84844300	84844399	0.379093	0.113831
A01	84860200	84860299	0.529428	0.217938
A01	84860300	84860399	0.731352	0.447232
A01	84860800	84860899	0.282015	0.0340693
A01	84862500	84862599	0.365591	0.090058
A01	84886400	84886499	0.471271	0.244375
A01	84984200	84984299	0.301474	0.0282238
A01	85487000	85487099	0.730284	0.458208
A01	85693300	85693399	0.926994	0.595035
A01	85903900	85903999	0.518483	0.00867144
A01	85904000	85904099	0.765552	0.00685764
A01	85969500	85969599	0.524501	0.102788
A01	86305900	86305999	0.507398	0.273815
A01	86539800	86539899	0.489672	0.226446
A01	86685000	86685099	0.22982	0.00496162
A01	86685100	86685199	0.405356	0.00961896
A01	88510400	88510499	0.243895	0.0254163
A01	88786200	88786299	0.620465	0.0091281
A01	90405500	90405599	0.444039	0.207832
A01	90406900	90406999	0.645624	0.304524
A01	90480100	90480199	0.582431	0.263353
A01	90480700	90480799	0.480187	0.263234
A01	90502300	90502399	0.392191	0.159865
A01	90644200	90644299	0.349471	0.0337449
A01	90661300	90661399	0.646069	0.00380747
A01	90687800	90687899	0.536829	0.0301783
A01	90752600	90752699	0.667804	0.395537
A01	90765800	90765899	0.339418	0.113841
A01	91364300	91364399	0.31106	0.00607472
A01	92228800	92228899	0.337837	0.0304516
A01	92461300	92461399	0.323228	0
A01	92461400	92461499	0.601379	0.025768
A01	92502500	92502599	0.627492	0.401635
A01	94700600	94700699	0.348648	0.0346108
A01	95126200	95126299	0.319697	0.0725659
A01	95158400	95158499	0.348484	0.0338798
A01	95752200	95752299	0.404425	0.141078
A01	95753600	95753699	0.380382	0.155955
A01	99214300	99214399	0.43894	0.0113809
A01	99235800	99235899	0.370085	0.00702604
A01	99277300	99277399	0.617858	0.0639322
A01	99280700	99280799	0.586496	0.2253
A01	99538300	99538399	0.665082	0.426638
A01	100147500	100147599	0.501813	0.0511501
A01	100372700	100372799	0.753176	0.53091
A01	102744100	102744199	0.695681	0.0057672
A01	102744300	102744399	0.528928	0.0106371
A01	103226700	103226799	0.627283	0.340856
A01	104346500	104346599	0.674905	0.308838
A01	104387500	104387599	0.409667	0.0358319
A01	104434200	104434299	0.647395	0.0648627
A01	104434300	104434399	0.364452	0.0577802
A01	104434400	104434499	0.780267	0.178625
A01	105018400	105018499	0.397446	0.186486
A01	105173200	105173299	0.716693	0.250085
A01	105177600	105177699	0.430395	0.134138
A01	105246400	105246499	0.440579	0.101028
A01	105274100	105274199	0.297365	0.0181053
A01	105276700	105276799	0.501029	0.0104729
A01	105277200	105277299	0.270103	0.0201397
A01	105294200	105294299	0.426852	0.00597347
A01	105811400	105811499	0.244881	0.0159852
A01	105933000	105933099	0.504671	0.156498
A01	106217000	106217099	0.345388	0.107047
A01	106259700	106259799	0.498328	0.0531631
A01	106285900	106285999	0.724338	0.231492
A01	106420200	106420299	0.43508	0.221747
A01	106420300	106420399	0.774774	0.461633
A01	107481600	107481699	0.744352	0.50898
A01	107517100	107517199	0.472135	0.247803
A01	107740700	107740799	0.421541	0.183347
A01	107740900	107740999	0.416223	0.172376
A01	107741300	107741399	0.416543	0.203334
A01	108353800	108353899	0.373135	0.146092
A01	108666700	108666799	0.360464	0.127535
A01	108809100	108809199	0.388362	0.00146452
A01	109401400	109401499	0.267073	0
A01	109423500	109423599	0.406273	0.168665
A01	110136100	110136199	0.525235	0.1267
A01	110460600	110460699	0.540904	0.0585919
A01	110599500	110599599	0.474463	0.0324656
A01	110736400	110736499	0.829586	0.528985
A01	110812700	110812799	0.49543	0.181664
A01	110936400	110936499	0.791569	0.472269
A01	111105300	111105399	0.437974	0.0112246
A01	111267700	111267799	0.377176	0.148269
A01	111367500	111367599	0.449303	0.103029
A01	112133100	112133199	0.406252	0.19167
A01	116476500	116476599	0.771967	0.451674
A01	116607900	116607999	0.499631	0.0256522
A01	117223600	117223699	0.831832	0.620592
A01	117274300	117274399	0.338612	0.063862
A01	117387500	117387599	0.865604	0.00631141
A01	117387600	117387699	0.775893	0.0106343
A01	117419700	117419799	0.234476	0.00219941
A01	117419800	117419899	0.405064	0.0348943
A01	117469500	117469599	0.223988	0.00445046
A01	117469600	117469699	0.652764	0.0247174
A01	117737900	117737999	0.407079	0.0684477
A01	117792000	117792099	0.537812	0.21761
A01	117797100	117797199	0.239605	0.000641026
A01	117797200	117797299	0.374523	0.105997
A01	117818400	117818499	0.385294	0.0764913
A01	118327900	118327999	0.724038	0.308217
A01	118934800	118934899	0.214679	0.00787054
A01	119008900	119008999	0.513139	0.293977
A01	119043800	119043899	0.564539	0.334197
A01	119213300	119213399	0.257465	0.0367063
A01	119699600	119699699	0.721694	0.368067
A01	119823400	119823499	0.256425	0
A01	119823600	119823699	0.231082	0.00431034
A01	122275300	122275399	0.395026	0.00830033
A01	122275400	122275499	0.306422	0.00779286
A01	122282900	122282999	0.446159	0.0305473
A01	123387700	123387799	0.53359	0.156478
A01	123417100	123417199	0.839169	0.0243927
A01	123496100	123496199	0.581	0.00781308
A01	123587800	123587899	0.415251	0.0172385
A01	123587900	123587999	0.267659	0.0214856
A01	123645100	123645199	0.236461	0.0100524
A01	123689400	123689499	0.285653	0.0195696
A01	123689500	123689599	0.33941	0.0739565
A01	123740300	123740399	0.344896	0.122348
A01	124776800	124776899	0.37512	0.0026319
A01	125015700	125015799	0.652178	0.0109027
A01	125015800	125015899	0.900889	0.00612519
A01	125054000	125054099	0.589585	0.27348
A01	125054100	125054199	0.836595	0.224466
A01	125219300	125219399	0.654654	0.0452709
A01	125246500	125246599	0.325971	0.0330261
A01	126640800	126640899	0.707907	0.486435
A01	126641000	126641099	0.408404	0.091869
A01	126654400	126654499	0.477308	0.179314
A01	126709300	126709399	0.506518	0.268301
A01	126764500	126764599	0.803188	0.434197
A01	126836600	126836699	0.350831	0.0476452
A01	127666200	127666299	0.620868	0.390752
A01	127800700	127800799	0.465487	0.0791768
A01	128230900	128230999	0.839354	0.208637
A01	128231000	128231099	0.356891	0.0472149
A01	128355800	128355899	0.370746	0.145694
A01	128466800	128466899	0.615121	0.400055
A01	128468400	128468499	0.434718	0.21197
A01	128478600	128478699	0.522188	0.287412
A01	128501200	128501299	0.894131	0.569629
A01	128610700	128610799	0.426579	0.184065
A01	128620500	128620599	0.479669	0.226808
A01	128696400	128696499	0.443887	0.056319
A01	129511200	129511299	0.576986	0.230983
A01	129984800	129984899	0.670281	0.101797
A01	129985000	129985099	0.442884	0.0206053
A01	129987100	129987199	0.674592	0.294461
A01	132875700	132875799	0.535989	0.020754
A01	133985400	133985499	0.445844	0.208596
A01	134820400	134820499	0.430254	0.0626492
A01	135021400	135021499	0.513076	0.19161
A01	135024400	135024499	0.419727	0.173403
A01	135078400	135078499	0.483638	0.116501
A01	135078500	135078599	0.821381	0.254203
A01	135149300	135149399	0.4375	0.223308
A01	135150600	135150699	0.574394	0.281711
A01	135217800	135217899	0.365936	0.113359
A01	135354100	135354199	0.770352	0.540025
A01	135462600	135462699	0.780892	0.540341
A01	135527900	135527999	0.273891	0.0392645
A01	135633300	135633399	0.467949	0.0415868
A01	135664100	135664199	0.450404	0.164856
A01	135692100	135692199	0.612626	0.322668
A01	135727200	135727299	0.495045	0.274918
A01	135782000	135782099	0.513119	0.129821
A01	135873500	135873599	0.21147	0
A01	136137700	136137799	0.318503	0.0977658
A01	136172700	136172799	0.342168	0.131818
A01	136208500	136208599	0.374875	0.0161657
A01	136209400	136209499	0.349265	0.135169
A01	136530700	136530799	0.56631	0.334631
A01	136618800	136618899	0.425722	0.0122732
A01	136877400	136877499	0.531068	0.297343
A01	137583800	137583899	0.388686	0.0468734
A01	137594600	137594699	0.356106	0.112854
A01	137866300	137866399	0.241362	0.00643939
A01	137980800	137980899	0.861378	0.554855
A01	138565900	138565999	0.272191	0.0125772
A01	138709900	138709999	0.296691	0.0124183
A01	138710300	138710399	0.224343	0.00691572
A01	138710400	138710499	0.354236	0.00737523
A01	139908200	139908299	0.542926	0.0543847
A01	139925200	139925299	0.4299	0.0762177
A01	139970800	139970899	0.561465	0.250397
A01	140050900	140050999	0.209716	0.00310559
A01	140051100	140051199	0.24586	0.00780886
A01	140052300	140052399	0.342979	0.121276
A01	140079200	140079299	0.388975	0.153926
A01	140102000	140102099	0.669191	0.399356
A01	140103700	140103799	0.706513	0.396454
A01	140103800	140103899	0.543718	0.316344
A01	140188700	140188799	0.43975	0.207664
A01	140278200	140278299	0.794478	0.548682
A01	140771300	140771399	0.55449	0.14368
A01	140840100	140840199	0.507696	0.216175
A01	140957700	140957799	0.657505	0.31454
A01	141088700	141088799	0.459787	0.169793
A01	141119800	141119899	0.469932	0.183648
A01	141422600	141422699	0.531707	0.216351
A01	141521000	141521099	0.335894	0.038636
A01	141521100	141521199	0.31644	0.0977379
A01	143166700	143166799	0.434755	0.00264498
A01	145327400	145327499	0.34467	0.123552
A01	145357400	145357499	0.361691	0.135725
A01	145357900	145357999	0.373655	0.137962
A01	145358200	145358299	0.393816	0.167165
A01	145358600	145358699	0.427057	0.206898
A01	145358800	145358899	0.377662	0.15313
A01	145359800	145359899	0.3057	0.0879514
A01	145363400	145363499	0.360366	0.136508
A01	145365200	145365299	0.383289	0.144559
A01	145370100	145370199	0.427145	0.203547
A01	145370200	145370299	0.354912	0.140995
A02	1505000	1505099	0.61935	0.281776
A02	2929200	2929299	0.483567	0.00504808
A02	2946000	2946099	0.375441	0.140742
A02	2987500	2987599	0.538561	0.242426
A02	3045800	3045899	0.33281	0.0042735
A02	5073400	5073499	0.693574	0.440001
A02	5339100	5339199	0.296771	0.0758308
A02	5415800	5415899	0.72174	0.218892
A02	5492400	5492499	0.244126	0.0158964
A02	5687600	5687699	0.324071	0.103515
A02	5804000	5804099	0.476969	0.197955
A02	5881300	5881399	0.234553	0.0146138
A02	6205400	6205499	0.49155	0.267278
A02	6254300	6254399	0.623483	0.221717
A02	6280900	6280999	0.357906	0.118681
A02	7082400	7082499	0.575644	0.281962
A02	7522800	7522899	0.252014	0.00613711
A02	8073700	8073799	0.271321	0.00982665
A02	8305800	8305899	0.518117	0.206991
A02	10588700	10588799	0.522961	0.301222
A02	13242200	13242299	0.55886	0.292221
A02	13770100	13770199	0.24818	0.0353413
A02	14148000	14148099	0.252798	0.010267
A02	14610900	14610999	0.531539	0.301819
A02	18450200	18450299	0.493463	0.0500126
A02	18450300	18450399	0.452551	0.042285
A02	18551300	18551399	0.259094	0.0319711
A02	18551400	18551499	0.37101	0.0764398
A02	19007900	19007999	0.42381	0.163437
A02	20786100	20786199	0.436874	0.181259
A02	24547700	24547799	0.266698	0.015058
A02	24547800	24547899	0.704065	0.0204419
A02	26816400	26816499	0.716463	0.234716
A02	29366900	29366999	0.498638	0.249163
A02	30279000	30279099	0.262197	0.0305131
A02	30883200	30883299	0.282375	0.0404625
A02	33448800	33448899	0.489224	0.0626345
A02	33487600	33487699	0.447148	0.0602056
A02	33989700	33989799	0.35876	0.105237
A02	33992700	33992799	0.513696	0.0865441
A02	33992800	33992899	0.480076	0.0750357
A02	34006600	34006699	0.369309	0.00371928
A02	34006700	34006799	0.410414	0.0473855
A02	34355400	34355499	0.335303	0.0283951
A02	37114400	37114499	0.320437	0.103106
A02	38395700	38395799	0.548104	0.0250661
A02	38711300	38711399	0.295471	0.0797341
A02	39268100	39268199	0.48012	0.216868
A02	40294000	40294099	0.726441	0.489411
A02	41510800	41510899	0.582835	0.349171
A02	42835700	42835799	0.502688	0.171741
A02	45544300	45544399	0.472951	0.126901
A02	46217300	46217399	0.436081	0.218375
A02	47556100	47556199	0.518739	0.255599
A02	47985700	47985799	0.679003	0.34771
A02	48012400	48012499	0.607722	0.155844
A02	48160600	48160699	0.6902	0.241452
A02	48204500	48204599	0.515049	0.282656
A02	48210700	48210799	0.545836	0.289786
A02	48335800	48335899	0.575115	0.223183
A02	48349800	48349899	0.344645	0.0694258
A02	48859800	48859899	0.403902	0.154701
A02	50626900	50626999	0.302966	0.0857485
A02	52252600	52252699	0.271143	0.0603176
A02	52252700	52252799	0.512922	0.054759
A02	52261000	52261099	0.203855	0.0015015
A02	52261100	52261199	0.663324	0.00191886
A02	53689700	53689799	0.548992	0.295488
A02	54152800	54152899	0.216662	0.00274542
A02	54770300	54770399	0.61863	0.349246
A02	55169900	55169999	0.278858	0.0194742
A02	55935700	55935799	0.384344	0.16952
A02	55978800	55978899	0.733894	0.45159
A02	56694700	56694799	0.583862	0.337286
A02	56718600	56718699	0.364999	0.157595
A02	56734700	56734799	0.5877	0.215591
A02	61322500	61322599	0.447615	0.200783
A02	61419400	61419499	0.747778	0.0176305
A02	61437400	61437499	0.34504	0.0848563
A02	61512200	61512299	0.58499	0.107295
A02	61568300	61568399	0.672363	0.428122
A02	61622200	61622299	0.392208	0.136384
A02	61814800	61814899	0.239794	0.0113095
A02	62128800	62128899	0.304616	0.0816859
A02	64368100	64368199	0.713089	0.467937
A02	65998900	65998999	0.405257	0.0662055
A02	66056400	66056499	0.363239	0.103798
A02	66072800	66072899	0.563436	0.0608969
A02	66323300	66323399	0.553942	0.318916
A02	66416700	66416799	0.514225	0.201784
A02	66419500	66419599	0.781686	0.423996
A02	66467800	66467899	0.612281	0.373044
A02	66484300	66484399	0.602878	0.298197
A02	66499600	66499699	0.426806	0.194533
A02	66903800	66903899	0.322896	0.108447
A02	66939900	66939999	0.211099	0.00178717
A02	67073300	67073399	0.280864	0.00921856
A02	67102700	67102799	0.345014	0.128766
A02	67151900	67151999	0.806235	0.4011
A02	67159200	67159299	0.457375	0.0794257
A02	67207500	67207599	0.462335	0.0274839
A02	67358500	67358599	0.30784	0.0153318
A02	67996800	67996899	0.466053	0.0117424
A02	68240400	68240499	0.619142	0.104658
A02	68380600	68380699	0.558675	0.0280512
A02	68387200	68387299	0.48666	0.148454
A02	68388400	68388499	0.52789	0.211768
A02	68578800	68578899	0.511286	0.111018
A02	68631200	68631299	0.508101	0.0644997
A02	68668100	68668199	0.295333	0.0522364
A02	68743100	68743199	0.268331	0.0161459
A02	68900200	68900299	0.433275	0.225515
A02	68941100	68941199	0.663073	0.0599167
A02	68956800	68956899	0.843056	0.371272
A02	68970500	68970599	0.318475	0.085822
A02	69035500	69035599	0.587903	0.255555
A02	69064400	69064499	0.497825	0.24528
A02	69068500	69068599	0.657107	0.0811987
A02	69219200	69219299	0.539531	0.126608
A02	69234200	69234299	0.332867	0.115867
A02	69277500	69277599	0.671606	0.228592
A02	69278000	69278099	0.370546	0.126655
A02	69992000	69992099	0.391661	0.118253
A02	69992100	69992199	0.685656	0.0661059
A02	70254800	70254899	0.43214	0.134344
A02	70404000	70404099	0.382899	0.0257271
A02	70484700	70484799	0.698644	0.456221
A02	80899900	80899999	0.412686	0.187339
A02	83476500	83476599	0.686869	0.169845
A02	85384400	85384499	0.356381	0.145764
A02	85567900	85567999	0.554548	0.279469
A02	85988400	85988499	0.449787	0.094134
A02	86016800	86016899	0.644101	0.40709
A02	86205900	86205999	0.510728	0.0929563
A02	86206000	86206099	0.287627	0.0576027
A02	92290300	92290399	0.616971	0.406676
A02	93544300	93544399	0.509667	0.0721344
A02	95399400	95399499	0.578602	0.311904
A02	96550700	96550799	0.387001	0.0993886
A02	99787100	99787199	0.280818	0.0206027
A02	99787200	99787299	0.429133	0.0241626
A02	99787300	99787399	0.24324	0.0167097
A02	100654400	100654499	0.3268	0.0670926
A03	277900	277999	0.280778	0.0116376
A03	278000	278099	0.453808	0.00382405
A03	278100	278199	0.269814	0.0165019
A03	382500	382599	0.438504	0.199815
A03	418900	418999	0.400609	0.155037
A03	427600	427699	0.388674	0.140141
A03	1525200	1525299	0.293464	0.00708333
A03	1539600	1539699	0.65357	0.256765
A03	1676500	1676599	0.759075	0.467152
A03	2016900	2016999	0.720419	0.480528
A03	2022200	2022299	0.327293	0.0515358
A03	2085200	2085299	0.364159	0.125647
A03	2986000	2986099	0.495331	0.138234
A03	9269800	9269899	0.427113	0.0271471
A03	9485000	9485099	0.305926	0.0294832
A03	9499200	9499299	0.418129	0.155899
A03	9536600	9536699	0.52145	0.142675
A03	9536700	9536799	0.399849	0.0661827
A03	9539800	9539899	0.584432	0.0133365
A03	9605700	9605799	0.327912	0.0138717
A03	9612200	9612299	0.657597	0.307257
A03	10904200	10904299	0.829408	0.599029
A03	11203400	11203499	0.231857	0.00759719
A03	11208900	11208999	0.375103	0.00990706
A03	11226500	11226599	0.769789	0.540566
A03	11226600	11226699	0.918894	0.557914
A03	11230900	11230999	0.394963	0.132862
A03	11231200	11231299	0.324303	0.0654716
A03	11231300	11231399	0.365161	0.112395
A03	11240700	11240799	0.510272	0.0120403
A03	11255000	11255099	0.37173	0.139164
A03	11470100	11470199	0.566068	0.0938563
A03	12366200	12366299	0.25957	0.0125356
A03	12394300	12394399	0.332615	0.0697673
A03	12823700	12823799	0.298375	0.0666948
A03	12842400	12842499	0.415437	0.164287
A03	13094600	13094699	0.668372	0.448601
A03	13167900	13167999	0.537617	0.30943
A03	13383400	13383499	0.605283	0.374739
A03	13514600	13514699	0.359675	0.0478203
A03	13515400	13515499	0.337697	0.00732228
A03	13823400	13823499	0.439459	0.0798093
A03	13823700	13823799	0.290479	0.0721314
A03	13823800	13823899	0.385776	0.0941513
A03	13824000	13824099	0.454231	0.117546
A03	13824100	13824199	0.355176	0.102511
A03	13827400	13827499	0.438971	0.159275
A03	13827600	13827699	0.546314	0.163353
A03	13827800	13827899	0.569573	0.174279
A03	13835900	13835999	0.26222	0.0233921
A03	13848200	13848299	0.63229	0.36112
A03	13992600	13992699	0.613017	0.0944567
A03	14628500	14628599	0.237619	0.00622136
A03	14658500	14658599	0.620186	0.0787556
A03	14667600	14667699	0.676997	0.397039
A03	14774000	14774099	0.661276	0.410115
A03	14837400	14837499	0.624749	0.415935
A03	15317300	15317399	0.497221	0.251935
A03	15442600	15442699	0.407832	0.20491
A03	15601500	15601599	0.677876	0.463642
A03	15761000	15761099	0.313025	0.0516861
A03	18004500	18004599	0.449542	0.171354
A03	19224000	19224099	0.365372	0.134181
A03	19337200	19337299	0.388911	0.111609
A03	19829900	19829999	0.59667	0.280274
A03	19874000	19874099	0.529411	0.132197
A03	19905800	19905899	0.341293	0.105132
A03	19905900	19905999	0.294863	0.0540332
A03	19919900	19919999	0.526154	0.137816
A03	19967600	19967699	0.716934	0.489254
A03	21975200	21975299	0.509346	0.302935
A03	22127700	22127799	0.695973	0.451593
A03	22173400	22173499	0.409147	0.0046797
A03	22173500	22173599	0.578346	0.00407689
A03	22267700	22267799	0.505704	0.127844
A03	22385500	22385599	0.304647	0.0537518
A03	22437600	22437699	0.488716	0.101146
A03	23075600	23075699	0.438461	0.186764
A03	23104900	23104999	0.535023	0.145882
A03	23143000	23143099	0.360474	0.0201402
A03	23166200	23166299	0.469175	0.0361153
A03	23363800	23363899	0.42513	0.131531
A03	23468700	23468799	0.626454	0.347932
A03	23477300	23477399	0.301435	0.0112455
A03	23570700	23570799	0.556301	0.19843
A03	23592100	23592199	0.279952	0.0437311
A03	23632400	23632499	0.339908	0.126155
A03	24379700	24379799	0.294748	0.0807981
A03	24798900	24798999	0.514751	0.309088
A03	24917100	24917199	0.696261	0.0514835
A03	25047300	25047399	0.263728	0.050584
A03	26595300	26595399	0.378363	0.117481
A03	26619800	26619899	0.327461	0.110794
A03	26653300	26653399	0.33725	0.0546788
A03	26653400	26653499	0.297081	0.0397213
A03	26715600	26715699	0.533013	0.00434982
A03	26880000	26880099	0.634298	0.348229
A03	27039800	27039899	0.296856	0.0345824
A03	27070500	27070599	0.47853	0.123603
A03	27070600	27070699	0.368525	0.0555237
A03	27201700	27201799	0.572316	0.218202
A03	27220600	27220699	0.310755	0.0398706
A03	27220700	27220799	0.770525	0.177056
A03	27579400	27579499	0.313203	0.0763685
A03	27730000	27730099	0.802757	0.106805
A03	27912700	27912799	0.305822	0.0866254
A03	27913100	27913199	0.404302	0.124997
A03	27913300	27913399	0.367266	0.155968
A03	28146300	28146399	0.562287	0.23772
A03	28447900	28447999	0.745419	0.46476
A03	28524100	28524199	0.223621	0.00420875
A03	28603800	28603899	0.675822	0.00576132
A03	30020000	30020099	0.605276	0.384841
A03	30295900	30295999	0.58372	0.155168
A03	31255700	31255799	0.35728	0.0286855
A03	31364000	31364099	0.302159	0.0405499
A03	31928900	31928999	0.224372	0.0100326
A03	31931300	31931399	0.370295	0.0613807
A03	32102600	32102699	0.611656	0.123281
A03	32210100	32210199	0.730358	0.520627
A03	33006000	33006099	0.811643	0.546047
A03	33101700	33101799	0.32767	0.00523902
A03	33199500	33199599	0.539827	0.245883
A03	33215000	33215099	0.215343	0.0138222
A03	34328800	34328899	0.723149	0.442479
A03	34357900	34357999	0.296273	0.027257
A03	35352000	35352099	0.530925	0.277757
A03	35491600	35491699	0.600258	0.302066
A03	35946900	35946999	0.364081	0.050249
A03	36112900	36112999	0.244455	0.00973093
A03	36124900	36124999	0.65601	0.302763
A03	36129100	36129199	0.27753	0.0301396
A03	36129700	36129799	0.561964	0.20427
A03	36273500	36273599	0.605369	0.121715
A03	36273600	36273699	0.302098	0.039172
A03	36311300	36311399	0.371248	0.163601
A03	36393000	36393099	0.595801	0.348997
A03	36548400	36548499	0.740653	0.506312
A03	36705100	36705199	0.597223	0.1925
A03	36757900	36757999	0.702876	0.360165
A03	37321600	37321699	0.528245	0.222831
A03	37389400	37389499	0.25678	0.0328504
A03	37439000	37439099	0.572418	0.346916
A03	37445800	37445899	0.369311	0.0517619
A03	37569700	37569799	0.391763	0.0145476
A03	37569900	37569999	0.285831	0.0128393
A03	37570000	37570099	0.613728	0.0132515
A03	37620900	37620999	0.649247	0.391398
A03	37626300	37626399	0.842105	0.47125
A03	37786800	37786899	0.571244	0.154019
A03	37852700	37852799	0.323205	0.0951459
A03	37956900	37956999	0.377906	0.16858
A03	37957600	37957699	0.524435	0.0241979
A03	37975300	37975399	0.549545	0.167828
A03	37987200	37987299	0.610152	0.355342
A03	38093700	38093799	0.497052	0.195023
A03	38094400	38094499	0.31306	0.0261918
A03	38342100	38342199	0.351002	0.119481
A03	38374400	38374499	0.79922	0.400693
A03	39144000	39144099	0.9475	0.417331
A03	39145400	39145499	0.406515	0.00626026
A03	39145500	39145599	0.26896	0.0119592
A03	39779700	39779799	0.853766	0.516081
A03	39801400	39801499	0.551653	0.28792
A03	40128100	40128199	0.434742	0.051704
A03	40181900	40181999	0.866115	0.401177
A03	40244200	40244299	0.227699	0.0130432
A03	40301600	40301699	0.685425	0.0186496
A03	40560200	40560299	0.31125	0.0484909
A03	40580000	40580099	0.508156	0.0837673
A03	40580100	40580199	0.310635	0.0374599
A03	40641600	40641699	0.54622	0.24828
A03	40700700	40700799	0.599281	0.29044
A03	40700800	40700899	0.459945	0.0760517
A03	40715900	40715999	0.657604	0.03848
A03	40931300	40931399	0.228976	0.0136806
A03	40942300	40942399	0.531618	0.142182
A03	40968800	40968899	0.473267	0.260032
A03	41990500	41990599	0.503073	0.214122
A03	41990600	41990699	0.349352	0.0244775
A03	42070100	42070199	0.355217	0.0642474
A03	42070200	42070299	0.570211	0.151075
A03	42072200	42072299	0.274848	0.0227198
A03	42072300	42072399	0.40518	0.0565308
A03	42082900	42082999	0.291241	0.0637167
A03	42083000	42083099	0.296099	0.0697876
A03	42083200	42083299	0.274779	0.0457146
A03	42083300	42083399	0.320365	0.0255643
A03	42083400	42083499	0.29174	0.0320443
A03	42083800	42083899	0.249632	0.00668483
A03	42113700	42113799	0.348023	0.140461
A03	42182400	42182499	0.455844	0.237993
A03	43013000	43013099	0.450477	0.216829
A03	44909500	44909599	0.392733	0.0178774
A03	44909600	44909699	0.392229	0.0788277
A03	45092000	45092099	0.465381	0.0746923
A03	45092100	45092199	0.518514	0.265879
A03	45131800	45131899	0.243449	0.0229066
A03	45290600	45290699	0.87279	0.582163
A03	45332900	45332999	0.317436	0.0278931
A03	45351300	45351399	0.447908	0.195072
A03	45372800	45372899	0.502324	0.275796
A03	45418200	45418299	0.415511	0.160071
A03	45587900	45587999	0.515017	0.192238
A03	45590000	45590099	0.650801	0.338729
A03	45803900	45803999	0.420121	0.0567108
A03	47736300	47736399	0.739473	0.518479
A03	47737700	47737799	0.714248	0.365461
A03	48612900	48612999	0.60195	0.369598
A03	48622500	48622599	0.36076	0.0365163
A03	49091500	49091599	0.336798	0.0767363
A03	49541000	49541099	0.599276	0.11682
A03	52006400	52006499	0.535059	0.00640193
A03	52036500	52036599	0.518479	0.0873052
A03	52138000	52138099	0.398408	0.111209
A03	52250900	52250999	0.556446	0.252482
A03	52281700	52281799	0.362575	0.135945
A03	52282000	52282099	0.406103	0.0473176
A03	52357400	52357499	0.60555	0.0767687
A03	52504700	52504799	0.444245	0.121836
A03	52575800	52575899	0.262839	0.0339527
A03	52655700	52655799	0.594351	0.34775
A03	52669500	52669599	0.390092	0.118724
A03	52936800	52936899	0.530221	0.111086
A03	52958700	52958799	0.89954	0.446792
A03	53142700	53142799	0.761532	0.540228
A03	53144100	53144199	0.6369	0.209295
A03	53147600	53147699	0.611252	0.341411
A03	53159800	53159899	0.454232	0.130022
A03	53499500	53499599	0.667842	0.367189
A03	53503100	53503199	0.559074	0.350977
A03	53672100	53672199	0.459121	0.231251
A03	53672300	53672399	0.777378	0.48645
A03	53749500	53749599	0.301891	0.0820301
A03	53908900	53908999	0.465405	0.235878
A03	53909300	53909399	0.391186	0.180548
A03	53909400	53909499	0.460317	0.12516
A03	53909700	53909799	0.354656	0.142335
A03	53910200	53910299	0.648884	0.409373
A03	54422600	54422699	0.790865	0.564658
A03	54439600	54439699	0.414532	0.104564
A03	54590500	54590599	0.320381	0.0714907
A03	54590600	54590699	0.417366	0.105984
A03	54658600	54658699	0.657613	0.225258
A03	54703300	54703399	0.579457	0.331536
A03	54826400	54826499	0.820728	0.410469
A03	54867800	54867899	0.753998	0.482617
A03	54867900	54867999	0.541479	0.168935
A03	55450200	55450299	0.413287	0.0280052
A03	55804600	55804699	0.643399	0.254433
A03	56246900	56246999	0.537057	0.0377388
A03	56521800	56521899	0.229033	0.00768124
A03	56522100	56522199	0.21684	0.00223214
A03	56522800	56522899	0.77354	0.52604
A03	57236900	57236999	0.448095	0.209347
A03	57444100	57444199	0.458791	0.238508
A03	57499600	57499699	0.576214	0.195389
A03	57763100	57763199	0.291597	0.082697
A03	57937900	57937999	0.230122	0.00964506
A03	57938300	57938399	0.260971	0.00197811
A03	58181100	58181199	0.436629	0.102773
A03	58497700	58497799	0.265072	0.0506854
A03	58550500	58550599	0.790298	0.515384
A03	58704000	58704099	0.343886	0.0500893
A03	58704100	58704199	0.839707	0.238934
A03	59644600	59644699	0.599677	0.238697
A03	59651800	59651899	0.629624	0.30303
A03	59895800	59895899	0.649697	0.43354
A03	61143700	61143799	0.539998	0.322701
A03	61217400	61217499	0.547884	0.144964
A03	61273200	61273299	0.573555	0.336149
A03	61308200	61308299	0.594997	0.366448
A03	61308500	61308599	0.43857	0.0563627
A03	61468000	61468099	0.409688	0.0290116
A03	61565700	61565799	0.679765	0.468506
A03	61657800	61657899	0.60487	0.0251804
A03	61668700	61668799	0.48713	0.178129
A03	62174000	62174099	0.696831	0.391557
A03	63210100	63210199	0.650271	0.123057
A03	63210200	63210299	0.248883	0.0353889
A03	63210300	63210399	0.27583	0.0517416
A03	63598500	63598599	0.632476	0.067517
A03	63598600	63598699	0.301479	0.0520492
A03	64018100	64018199	0.757845	0.536208
A03	65707900	65707999	0.407391	0.122122
A03	65816300	65816399	0.224195	0.00389673
A03	72427600	72427699	0.674281	0.44889
A03	72795000	72795099	0.224656	0.0142152
A03	72814900	72814999	0.695641	0.165995
A03	74034400	74034499	0.423728	0.159608
A03	74359300	74359399	0.472449	0.182357
A03	74370800	74370899	0.420164	0.00400689
A03	74370900	74370999	0.677754	0.0071533
A03	74371000	74371099	0.840682	0.00323843
A03	74621500	74621599	0.347371	0.11674
A03	74733800	74733899	0.668749	0.452428
A03	76564900	76564999	0.597052	0.0842677
A03	76568800	76568899	0.340438	0.0984533
A03	77075900	77075999	0.438012	0.211442
A03	77190700	77190799	0.754072	0.37541
A03	77290000	77290099	0.25273	0.000783699
A03	79117800	79117899	0.633427	0.362038
A03	80524800	80524899	0.236336	0.0346237
A03	80953800	80953899	0.532924	0.28893
A03	81122100	81122199	0.441057	0.18224
A03	81151700	81151799	0.41497	0.037212
A03	81541200	81541299	0.248248	0.00884503
A03	81541300	81541399	0.287473	0.00990939
A03	81541500	81541599	0.247066	0.00390266
A03	81541600	81541699	0.267934	0.0026455
A03	81542200	81542299	0.234673	0.0265403
A03	83759000	83759099	0.224279	0.0125396
A03	83855400	83855499	0.430126	0.215956
A03	83895200	83895299	0.362002	0.091153
A03	84026000	84026099	0.244144	0.0107688
A03	84960600	84960699	0.577759	0.00356737
A03	84960700	84960799	0.27172	0.0317873
A03	87587600	87587699	0.320859	0.0468892
A03	87781200	87781299	0.675411	0.416291
A03	88588600	88588699	0.74052	0.180414
A03	88588700	88588799	0.713262	0.500367
A03	88644600	88644699	0.705531	0.456453
A03	88716800	88716899	0.271691	0.0192694
A03	88739700	88739799	0.648712	0.0367239
A03	88769800	88769899	0.664561	0.440645
A03	89060700	89060799	0.287602	0.0495911
A03	89139300	89139399	0.457839	0.00486945
A03	89381700	89381799	0.287283	0.0391575
A03	89396000	89396099	0.7234	0.424278
A03	89416400	89416499	0.574862	0.293074
A03	89433700	89433799	0.751497	0.533497
A03	89680400	89680499	0.352609	0.0704384
A03	89704200	89704299	0.302069	0.076049
A03	89731800	89731899	0.433785	0.202599
A03	89746200	89746299	0.378297	0.00801085
A03	90506200	90506299	0.506124	0.0280019
A03	90670200	90670299	0.712489	0.23016
A03	90753300	90753399	0.636156	0.31418
A03	90753400	90753499	0.616785	0.327775
A03	90757900	90757999	0.595591	0.379249
A03	92335500	92335599	0.336383	0.0285507
A03	92672000	92672099	0.407018	0.197583
A03	92968300	92968399	0.432759	0.0061057
A03	92991400	92991499	0.288747	0.0312662
A03	94143300	94143399	0.253743	0.0281891
A03	94834700	94834799	0.502688	0.0978971
A03	94834800	94834899	0.627961	0.106966
A03	94840800	94840899	0.62294	0.299721
A03	94841000	94841099	0.549959	0.206697
A03	94841100	94841199	0.769765	0.407816
A03	94841700	94841799	0.311277	0.0437265
A03	96248600	96248699	0.696929	0.43819
A03	96660300	96660399	0.390185	0.149144
A03	97339000	97339099	0.43063	0.154377
A03	97339400	97339499	0.461937	0.226537
A03	97929600	97929699	0.556196	0.137629
A03	98262200	98262299	0.28116	0.0523537
A03	98582100	98582199	0.45569	0.00446629
A03	98582200	98582299	0.671979	0.00583671
A03	98582300	98582399	0.533158	0.00429894
A04	124100	124199	0.346621	0.137459
A04	257200	257299	0.508906	0.260703
A04	367000	367099	0.439916	0.150457
A04	2310400	2310499	0.645214	0.325509
A04	2914700	2914799	0.372741	0.0945215
A04	6425000	6425099	0.626888	0.135907
A04	7926900	7926999	0.42259	0.197075
A04	7965600	7965699	0.259544	0.0059585
A04	8088600	8088699	0.506259	0.209361
A04	8096300	8096399	0.319192	0.0370623
A04	8137600	8137699	0.346761	0.0150054
A04	9311800	9311899	0.443944	0.086115
A04	9396000	9396099	0.471655	0.156293
A04	9406600	9406699	0.278488	0.0332451
A04	9407400	9407499	0.50622	0.0548909
A04	9869800	9869899	0.670316	0.407789
A04	10287600	10287699	0.358763	0.133954
A04	10313500	10313599	0.3939	0.0651476
A04	10737600	10737699	0.399411	0.160798
A04	10739700	10739799	0.329083	0.105997
A04	10898800	10898899	0.563539	0.207072
A04	11139500	11139599	0.375138	0.052062
A04	11187200	11187299	0.370206	0.0962657
A04	11187300	11187399	0.342049	0.101456
A04	11312300	11312399	0.428329	0.0361029
A04	11312400	11312499	0.399983	0.0108112
A04	12997200	12997299	0.580796	0.172297
A04	12998600	12998699	0.479503	0.236166
A04	13366200	13366299	0.602831	0.34131
A04	14949500	14949599	0.363959	0.126339
A04	15577500	15577599	0.312261	0.0724673
A04	15592400	15592499	0.576925	0.219976
A04	15612900	15612999	0.549836	0.226359
A04	15613000	15613099	0.718094	0.34136
A04	15613100	15613199	0.747616	0.216613
A04	15619700	15619799	0.766044	0.53813
A04	16571000	16571099	0.248575	0.0337528
A04	16922500	16922599	0.68746	0.141618
A04	21574600	21574699	0.53493	0.240326
A04	22252400	22252499	0.291541	0.0171091
A04	22362000	22362099	0.424867	0.145322
A04	22362300	22362399	0.525358	0.232772
A04	22659800	22659899	0.639615	0.397671
A04	22749500	22749599	0.344669	0.116432
A04	22840400	22840499	0.547276	0.259753
A04	23001000	23001099	0.253451	0.038141
A04	23118900	23118999	0.48669	0.202768
A04	23403800	23403899	0.46402	0.160647
A04	23475400	23475499	0.648167	0.275602
A04	24646800	24646899	0.362147	0.0646898
A04	24672400	24672499	0.571077	0.336881
A04	24702300	24702399	0.584835	0.280649
A04	24775000	24775099	0.433509	0.110807
A04	24812800	24812899	0.289536	0.046188
A04	24845100	24845199	0.279248	0.0271336
A04	24897600	24897699	0.303371	0.0520016
A04	25065500	25065599	0.291806	0.0741893
A04	25132100	25132199	0.41867	0.139956
A04	25313800	25313899	0.37213	0.162673
A04	25589300	25589399	0.785929	0.0539791
A04	25631100	25631199	0.498934	0.128512
A04	25739200	25739299	0.66337	0.344966
A04	25884400	25884499	0.265829	0.00979655
A04	26038400	26038499	0.664339	0.209543
A04	26043400	26043499	0.736938	0.314311
A04	26043500	26043599	0.52786	0.015959
A04	26460500	26460599	0.712738	0.12434
A04	26460600	26460699	0.57998	0.126256
A04	26461300	26461399	0.507547	0.137287
A04	26461400	26461499	0.39836	0.140561
A04	26466500	26466599	0.788589	0.0116146
A04	26530400	26530499	0.612635	0.239967
A04	26532400	26532499	0.552891	0.314982
A04	26726600	26726699	0.565074	0.109242
A04	26754900	26754999	0.346396	0.112571
A04	26806300	26806399	0.427294	0.133218
A04	26907900	26907999	0.500221	0.105812
A04	27025200	27025299	0.425428	0.200976
A04	27054100	27054199	0.509036	0.247982
A04	27141200	27141299	0.441763	0.0841371
A04	30146100	30146199	0.628718	0.0102959
A04	31959600	31959699	0.585039	0.376633
A04	32459500	32459599	0.411878	0.0413004
A04	32632100	32632199	0.475247	0.0836583
A04	32632300	32632399	0.705676	0.0811722
A04	32866400	32866499	0.40128	0.173152
A04	32879400	32879499	0.274535	0.0674276
A04	32924400	32924499	0.593203	0.14654
A04	32950500	32950599	0.819109	0.520673
A04	32973200	32973299	0.287382	0.054111
A04	33113600	33113699	0.737222	0.00896239
A04	33410700	33410799	0.720499	0.176845
A04	33411400	33411499	0.261401	0.0523187
A04	33413500	33413599	0.364811	0.108539
A04	33460200	33460299	0.652477	0.348458
A04	33645000	33645099	0.756609	0.420927
A04	33718300	33718399	0.843373	0.305509
A04	33739200	33739299	0.487798	0.275149
A04	33747000	33747099	0.812504	0.545498
A04	33752200	33752299	0.387087	0.0152778
A04	33753100	33753199	0.385497	0.127064
A04	33764400	33764499	0.501759	0.0212674
A04	33764500	33764599	0.448564	0.13659
A04	33867300	33867399	0.59619	0.384158
A04	34001600	34001699	0.472686	0.14296
A04	34045000	34045099	0.296952	0.00506919
A04	34079300	34079399	0.68585	0.467571
A04	34136700	34136799	0.612142	0.0750165
A04	34145600	34145699	0.498166	0.28435
A04	34322800	34322899	0.35835	0.0466822
A04	34361800	34361899	0.66645	0.199926
A04	34817900	34817999	0.238268	0.0267857
A04	34929500	34929599	0.317185	0.0846589
A04	34948900	34948999	0.523497	0.281351
A04	36688900	36688999	0.569681	0.289571
A04	36689100	36689199	0.616667	0.325525
A04	38664100	38664199	0.671161	0.0442774
A04	38664200	38664299	0.468954	0.0492151
A04	38705200	38705299	0.403553	0.0644312
A04	39895200	39895299	0.798976	0.4274
A04	40644200	40644299	0.230743	0.00810185
A04	41486400	41486499	0.430489	0.0844903
A04	41487100	41487199	0.243863	0.0208724
A04	42370800	42370899	0.234623	0.0177219
A04	42520100	42520199	0.30698	0.0468928
A04	42522700	42522799	0.677277	0.363208
A04	42564400	42564499	0.41317	0.166345
A04	42589600	42589699	0.670378	0.324116
A04	46296800	46296899	0.840729	0.619155
A04	46301000	46301099	0.27198	0.000661376
A04	46301500	46301599	0.217762	0.00790581
A04	46301800	46301899	0.225888	0.0148939
A04	46571700	46571799	0.588622	0.373773
A04	47605000	47605099	0.399755	0.117541
A04	47952700	47952799	0.585764	0.359025
A04	47953000	47953099	0.258923	0.0251328
A04	51105000	51105099	0.837916	0.0034226
A04	51220000	51220099	0.419243	0.124468
A04	51221100	51221199	0.574137	0.20071
A04	51605300	51605399	0.399402	0.0818614
A04	51687400	51687499	0.665302	0.0327525
A04	51705300	51705399	0.391626	0.0601754
A04	51764400	51764499	0.543869	0.279392
A04	51800500	51800599	0.510709	0.260896
A04	51821000	51821099	0.315896	0.0250832
A04	51868200	51868299	0.402058	0.158677
A04	52073900	52073999	0.430717	0.182949
A04	52124700	52124799	0.573669	0.248695
A04	52271600	52271699	0.405994	0.073277
A04	52287700	52287799	0.51544	0.245657
A04	52390300	52390399	0.684164	0.455714
A04	52668800	52668899	0.259652	0.0124786
A04	52669100	52669199	0.764206	0.426643
A04	53111800	53111899	0.591239	0.241041
A04	53125000	53125099	0.857757	0.522773
A04	53163300	53163399	0.56411	0.231489
A04	54185000	54185099	0.640363	0.320265
A04	54217900	54217999	0.242241	0.0217491
A04	54218700	54218799	0.212069	0.00283883
A04	54219500	54219599	0.255082	0.00444664
A04	54219700	54219799	0.270194	0.00372582
A04	54219900	54219999	0.27107	0.00153846
A04	54220300	54220399	0.213489	0.00462963
A04	54221900	54221999	0.222547	0
A04	54533900	54533999	0.732585	0.503843
A04	54548500	54548599	0.318867	0.11678
A04	54576200	54576299	0.652261	0.0203969
A04	54576400	54576499	0.656115	0.135795
A04	54607900	54607999	0.569432	0.107837
A04	54610300	54610399	0.362719	0.00328947
A04	54610400	54610499	0.324265	0.00820405
A04	54610600	54610699	0.253516	0.00942857
A04	54728900	54728999	0.279175	0.0178284
A04	54729000	54729099	0.44558	0.0529897
A04	54757200	54757299	0.69575	0.313707
A04	54784200	54784299	0.675432	0.259688
A04	54790200	54790299	0.550774	0.123682
A04	54790300	54790399	0.531376	0.124624
A04	54821900	54821999	0.445514	0.0876987
A04	54852600	54852699	0.511802	0.0115283
A04	54873200	54873299	0.695312	0.232936
A04	54883300	54883399	0.618675	0.393903
A04	54906300	54906399	0.380365	0.0363821
A04	54921500	54921599	0.519296	0.0641892
A04	55020500	55020599	0.552916	0.336014
A04	55040200	55040299	0.516534	0.143067
A04	55040300	55040399	0.250077	0.0177843
A04	55080400	55080499	0.707353	0.0964131
A04	55082200	55082299	0.383874	0.119711
A04	56142200	56142299	0.626171	0.0111339
A04	56274100	56274199	0.697905	0.0281038
A04	56274200	56274299	0.3031	0.0061365
A04	56319500	56319599	0.537818	0.142051
A04	56406400	56406499	0.72732	0.496329
A04	57260100	57260199	0.576671	0.189522
A04	57272300	57272399	0.47885	0.145525
A04	57359800	57359899	0.316678	0.0409316
A04	57591900	57591999	0.438364	0.00449511
A04	57592000	57592099	0.652037	0.00913831
A04	58219400	58219499	0.366573	0.0519659
A04	59366700	59366799	0.346153	0.12177
A04	60226600	60226699	0.584422	0.0800199
A04	60358200	60358299	0.644431	0.423888
A04	60661500	60661599	0.5955	0.00683333
A04	60703100	60703199	0.257	0.0415595
A04	60926200	60926299	0.294529	0.050259
A04	61208400	61208499	0.316764	0.107277
A04	61493100	61493199	0.658487	0.290639
A04	61956000	61956099	0.247135	0.0335799
A04	62189900	62189999	0.372183	0.0447534
A04	62676900	62676999	0.353596	0.0897946
A04	63291700	63291799	0.681397	0.127293
A04	63500600	63500699	0.572019	0.276322
A04	64420700	64420799	0.574198	0.334893
A04	64454800	64454899	0.401168	0.124151
A04	64454900	64454999	0.354051	0.107815
A04	64608100	64608199	0.258375	0.0224947
A04	64671700	64671799	0.459468	0.126338
A04	64679300	64679399	0.596361	0.094869
A04	64777000	64777099	0.510057	0.182991
A04	65170700	65170799	0.452072	0.201212
A04	65171000	65171099	0.858162	0.25261
A04	65716900	65716999	0.44963	0.171016
A04	65717300	65717399	0.484415	0.260846
A04	66235700	66235799	0.631303	0.355779
A04	66462900	66462999	0.8136	0.562037
A04	66512700	66512799	0.583851	0.327051
A04	66707500	66707599	0.655505	0.182146
A04	66811800	66811899	0.629229	0.322477
A04	66932800	66932899	0.448944	0.232417
A04	67079000	67079099	0.54963	0
A04	67239000	67239099	0.423758	0.166345
A04	67632000	67632099	0.690444	0.242794
A04	70121700	70121799	0.349663	0.100673
A04	72864000	72864099	0.578806	0.0338429
A04	72951300	72951399	0.3351	0.0358391
A04	72993800	72993899	0.23136	0.0271706
A04	73012200	73012299	0.689936	0.407911
A04	73025200	73025299	0.456	0.196363
A04	73029000	73029099	0.433111	0.0865727
A04	73078600	73078699	0.339569	0.0469266
A04	73148800	73148899	0.375144	0.150008
A04	73186100	73186199	0.368174	0.150803
A04	73255800	73255899	0.306512	0.0258869
A04	73255900	73255999	0.428067	0.14686
A04	73278900	73278999	0.702346	0.38107
A04	73339500	73339599	0.230744	0.00721543
A04	73478200	73478299	0.580697	0.31256
A04	74068000	74068099	0.53331	0.311887
A04	74791900	74791999	0.454034	0.231642
A04	75560100	75560199	0.296967	0.00378737
A04	75560300	75560399	0.558888	0.042815
A04	75914000	75914099	0.342151	0.0476522
A04	76157100	76157199	0.31677	0.0694877
A04	76430200	76430299	0.411716	0.150426
A04	76430400	76430499	0.620133	0.260776
A04	77820600	77820699	0.285004	0.056525
A04	77820700	77820799	0.347614	0.0534829
A04	77920300	77920399	0.484885	0.111595
A04	78381600	78381699	0.61169	0.335503
A04	78382200	78382299	0.406721	0.0995139
A04	78382300	78382399	0.381276	0.120364
A04	79527500	79527599	0.240728	0.0242449
A04	80042900	80042999	0.640518	0.293055
A04	80051000	80051099	0.760582	0.510849
A04	80071900	80071999	0.623956	0.383073
A04	80100400	80100499	0.623264	0.181435
A04	80100500	80100599	0.610253	0.224041
A04	80105300	80105399	0.609616	0.361402
A04	80670700	80670799	0.261117	0.0379467
A04	80719700	80719799	0.547425	0.122902
A04	81752200	81752299	0.526508	0.226235
A04	82652100	82652199	0.381977	0.0690539
A04	82741200	82741299	0.571498	0.220768
A04	82939800	82939899	0.419454	0.0548207
A04	82939900	82939999	0.437062	0.0748784
A04	83165200	83165299	0.904788	0.491995
A04	83174300	83174399	0.495142	0.182939
A04	83759900	83759999	0.29418	0.0454035
A04	84722300	84722399	0.754141	0.524217
A04	84869700	84869799	0.5908	0.190583
A04	85428100	85428199	0.554083	0.298897
A04	85437700	85437799	0.816224	0.411848
A04	85704300	85704399	0.431205	0.214921
A04	85969900	85969999	0.496392	0.206668
A04	86020100	86020199	0.462439	0.0976559
A04	86130400	86130499	0.429144	0.120198
A04	86144800	86144899	0.638404	0.239822
A04	86287000	86287099	0.478968	0.202108
A04	86323200	86323299	0.239973	0.00414863
A04	86956300	86956399	0.365557	0.0351442
A04	88522900	88522999	0.679913	0.472467
A04	88692000	88692099	0.491025	0.261278
A04	88753300	88753399	0.492032	0.268541
A04	88779400	88779499	0.448039	0.0572749
A04	89233000	89233099	0.651163	0.43332
A04	89293300	89293399	0.254149	0.0288723
A04	92198300	92198399	0.413912	0.120626
A04	92854000	92854099	0.385279	0.0799493
A04	97160800	97160899	0.566527	0.0769616
A04	97493400	97493499	0.37902	0.033997
A04	99467400	99467499	0.275427	0.0516454
A04	99704800	99704899	0.399036	0.038949
A04	100058000	100058099	0.555839	0.318719
A04	100123300	100123399	0.544487	0.157129
A04	100769700	100769799	0.535944	0.224792
A04	100961100	100961199	0.446432	0.172258
A04	103954000	103954099	0.333759	0.0311599
A04	104177500	104177599	0.420326	0.155671
A04	104184600	104184699	0.42248	0.097824
A04	104227100	104227199	0.308289	0.085211
A04	104380600	104380699	0.549467	0.112424
A04	104601000	104601099	0.364539	0.104497
A04	104639700	104639799	0.368086	0.0723285
A04	104670300	104670399	0.24373	0
A04	104670500	104670599	0.227899	0.00468474
A04	104671300	104671399	0.233587	0.00186093
A04	105752400	105752499	0.58698	0.338525
A04	108765200	108765299	0.696079	0.356871
A04	109569200	109569299	0.810887	0.57179
A04	109716900	109716999	0.315765	0.01269
A04	109717000	109717099	0.496822	0.0109401
A04	109723200	109723299	0.48961	0.0107861
A04	109723300	109723399	0.43078	0.0327241
A04	109796100	109796199	0.485606	0.237127
A04	109796300	109796399	0.402161	0.0815423
A04	109839600	109839699	0.673888	0.440186
A04	109840800	109840899	0.78855	0.527265
A04	109842200	109842299	0.420821	0.0485572
A04	109865800	109865899	0.476478	0.263895
A04	109908500	109908599	0.582991	0.302146
A04	110223300	110223399	0.395448	0.0376216
A04	111125900	111125999	0.541688	0.323066
A04	111219700	111219799	0.476223	0.0305588
A04	111268800	111268899	0.737513	0.221632
A04	111269000	111269099	0.656588	0.0519332
A04	111314300	111314399	0.551576	0.185966
A04	112166500	112166599	0.53097	0.0134352
A04	112169700	112169799	0.447625	0.12694
A04	112186400	112186499	0.299326	0.0475946
A04	112190300	112190399	0.49278	0.267434
A04	112335100	112335199	0.448815	0.00681624
A04	112400200	112400299	0.669936	0.00486111
A04	113186400	113186499	0.465969	0.143682
A04	113393500	113393599	0.536388	0.108045
A04	113393700	113393799	0.244234	0.0094697
A04	115467400	115467499	0.333465	0.0236926
A04	115467500	115467599	0.262573	0.0104391
A04	115480600	115480699	0.365337	0.0487772
A04	116231400	116231499	0.433631	0.100501
A04	116356800	116356899	0.284212	0.0507682
A04	116418300	116418399	0.43321	0.101387
A04	116418400	116418499	0.521274	0.149859
A04	116582200	116582299	0.353858	0.0940931
A04	116588800	116588899	0.701584	0.491736
A04	116590400	116590499	0.43054	0.113435
A04	120624000	120624099	0.242245	0.0177334
A04	120624100	120624199	0.248327	0.0109386
A04	120624400	120624499	0.206586	0.00386473
A04	120723400	120723499	0.335268	0.0792665
A04	120723500	120723599	0.498342	0.211153
A04	120723600	120723699	0.69017	0.234733
A04	121001400	121001499	0.614754	0.0868464
A04	121023000	121023099	0.415274	0.187046
A04	123298600	123298699	0.682989	0.321528
A04	123698900	123698999	0.392259	0.173712
A04	123709800	123709899	0.383199	0.145803
A04	123717500	123717599	0.504595	0.272656
A04	123826900	123826999	0.318205	0.0448942
A04	123854200	123854299	0.58594	0.183143
A04	123910300	123910399	0.602436	0.373488
A04	124031800	124031899	0.665048	0.410233
A04	124033000	124033099	0.738748	0.389149
A04	124033100	124033199	0.749267	0.525804
A04	125447900	125447999	0.435622	0.0337423
A04	125451200	125451299	0.577811	0.059665
A04	125451800	125451899	0.512563	0.232539
A04	126575200	126575299	0.585399	0.325151
A04	126618700	126618799	0.370629	0.143675
A04	126759200	126759299	0.330282	0.108912
A04	126759400	126759499	0.405278	0.0650325
A04	127023700	127023799	0.488591	0.248718
A04	127134900	127134999	0.530776	0.317534
A04	127236300	127236399	0.518451	0.137198
A04	127430200	127430299	0.479061	0.216636
A04	129102900	129102999	0.707812	0.467289
A04	129162500	129162599	0.333059	0.0165031
A04	129162600	129162699	0.371888	0.00245098
A04	129488000	129488099	0.333634	0.0635957
A04	129607700	129607799	0.857265	0.618717
A04	129665800	129665899	0.36875	0.0393407
A04	129665900	129665999	0.484249	0.128987
A04	129706100	129706199	0.282679	0.0260166
A04	129706200	129706299	0.407341	0.00759079
A04	129791500	129791599	0.679523	0.433268
A04	130016200	130016299	0.381978	0.118718
A04	130077700	130077799	0.221141	0.0108559
A04	130084800	130084899	0.519519	0.214973
A04	130104000	130104099	0.438903	0.171246
A04	130235900	130235999	0.379791	0.00441792
A04	130420800	130420899	0.217425	0.00166667
A04	130552800	130552899	0.215186	0.0021645
A04	131209400	131209499	0.382186	0.0277585
A04	131209500	131209599	0.504192	0.0463295
A04	133303200	133303299	0.570413	0.130868
A04	133596500	133596599	0.760527	0.522236
A04	134262500	134262599	0.512719	0.0676266
A04	134264500	134264599	0.634049	0.292754
A04	135479500	135479599	0.72883	0.477393
A04	135801200	135801299	0.399685	0.184571
A04	135856000	135856099	0.509676	0.173118
A04	136139200	136139299	0.427718	0.199808
A04	136414800	136414899	0.421731	0.0731864
A04	136483400	136483499	0.217234	0.00147059
A04	136592000	136592099	0.653682	0.154328
A04	136830400	136830499	0.55252	0.244976
A04	136869800	136869899	0.357855	0.134766
A04	136954500	136954599	0.437204	0.129406
A04	136969800	136969899	0.494141	0.276614
A04	137084900	137084999	0.378839	0.159362
A04	137403600	137403699	0.438837	0.195154
A04	137442600	137442699	0.736429	0.325375
A04	137637900	137637999	0.457219	0.230296
A05	1973300	1973399	0.68849	0.309332
A05	4398000	4398099	0.475328	0.189678
A05	4398500	4398599	0.356942	0.100849
A05	4414900	4414999	0.700887	0.446713
A05	4453800	4453899	0.514719	0.213594
A05	4465800	4465899	0.703431	0.448929
A05	4609500	4609599	0.472659	0.230598
A05	5164200	5164299	0.561426	0.327188
A05	5172400	5172499	0.409075	0.193076
A05	5740600	5740699	0.874244	0.285759
A05	7346900	7346999	0.593518	0.303685
A05	7597400	7597499	0.747585	0.100524
A05	7597600	7597699	0.27665	0.0380292
A05	7777200	7777299	0.652668	0.443978
A05	7787600	7787699	0.374399	0.12935
A05	7950100	7950199	0.400842	0.0480408
A05	8043900	8043999	0.56971	0.134617
A05	8059200	8059299	0.506447	0.109318
A05	8111100	8111199	0.392743	0.125395
A05	8198500	8198599	0.766252	0.320268
A05	8239500	8239599	0.468647	0.0431917
A05	8587600	8587699	0.26884	0.0434496
A05	8796800	8796899	0.668282	0.0510713
A05	8822400	8822499	0.451436	0.102447
A05	8822500	8822599	0.253211	0.0470228
A05	8874600	8874699	0.544565	0.323732
A05	9043000	9043099	0.220195	0.0110516
A05	9053100	9053199	0.543084	0.296752
A05	9127000	9127099	0.329787	0.10069
A05	9158600	9158699	0.385432	0.0208262
A05	9180000	9180099	0.361997	0.060783
A05	9247700	9247799	0.314875	0.0690476
A05	9310300	9310399	0.480407	0.191992
A05	9310600	9310699	0.508481	0.155101
A05	9311000	9311099	0.395122	0.0464808
A05	9357200	9357299	0.519305	0.0318829
A05	9361300	9361399	0.282851	0.0394681
A05	9469300	9469399	0.598813	0.11025
A05	9469400	9469499	0.703365	0.142596
A05	9725700	9725799	0.293074	0.0841255
A05	9875200	9875299	0.33347	0.00621455
A05	9875300	9875399	0.751434	0.0943976
A05	9875400	9875499	0.722594	0.203886
A05	10005800	10005899	0.494831	0.0138909
A05	10268500	10268599	0.52942	0.319794
A05	10450300	10450399	0.520321	0.291482
A05	10562800	10562899	0.579189	0.37376
A05	10573600	10573699	0.447657	0.158284
A05	10904100	10904199	0.785741	0.565941
A05	12179500	12179599	0.250702	0.0294548
[truncated: 5,295 more rows]
