# Supplementary material for: Epigenomic and functional analyses reveal roles of epialleles in the loss of photoperiod sensitivity during domestication of allotetraploid cottons
Source: Genome Biol. 2017 May 31;18:99. doi: 10.1186/s13059-017-1229-8 (PMC5450403; doi:10.1186/s13059-017-1229-8)
Supplement: Supplementary file 4 — DMRs between polyploid and diploid (Gr/Ga) cottons. (XLSX 19969 kb) [file 13059_2017_1229_MOESM4_ESM.xlsx]

## Sheet: CG_hyper_DMRs
Table S3. DMRs between polyploid and diploid (Gr/Ga) cottons.
Chromosome	Start	Stop	Gr/Ga mCG level	wGh mCG level	wGb mCG level	Gt mCG level	Gm mCG level	Gd mCG level
A01	477000	477099	0.02	0.97	0.96	0.96	0.98	0.98
A01	477200	477299	0	0.98	0.95	0.98	0.98	0.98
A01	1018800	1018899	0.01	0.86	0.9	0.96	0	0.85
A01	1019000	1019099	0	0.99	0.99	0.97	0.95	0.97
A01	1019100	1019199	0	0.99	0.93	0.93	0.9	0.98
A01	1019200	1019299	0	0.99	0.94	0.98	0.98	0.99
A01	1020500	1020599	0.02	0.96	0.97	0.96	0	0.98
A01	1020600	1020699	0.01	0.99	0.87	0.93	0.94	0.98
A01	1023700	1023799	0	0.01	0.89	0.93	0	0.59
A01	1024400	1024499	0	0.48	0.14	0	0	0.95
A01	1025000	1025099	0	0.98	0	0.24	0.15	0.91
A01	1148500	1148599	0.01	0	0.96	0.27	0.95	0.67
A01	1149300	1149399	0	0.5	0.97	0.38	0	0.49
A01	1150000	1150099	0.01	0.97	0.97	0.21	0.96	0.98
A01	1150400	1150499	0.02	0	0.49	0.14	0.97	0.48
A01	1150800	1150899	0.01	0.02	0.97	0.27	0.98	0.93
A01	1153000	1153099	0.01	0.01	0.97	0.2	0.32	0.96
A01	1153600	1153699	0.02	0	0.94	0.07	0.96	0.97
A01	1153700	1153799	0.01	0.01	0.9	0.08	0.98	0.97
A01	1153800	1153899	0	0.01	0.64	0.02	0.96	0.99
A01	1154400	1154499	0	0.01	0.02	0	0	0.98
A01	1162700	1162799	0.01	0.97	0.76	0.78	0.51	0.99
A01	1162800	1162899	0.01	0.97	0.95	0.73	0.67	0.97
A01	1163300	1163399	0.01	0.64	0.17	0.56	0	0.97
A01	1163400	1163499	0	0.75	0.84	0.94	0.01	0.99
A01	1165000	1165099	0	0	0.98	0	0.05	0
A01	1165200	1165299	0	0.01	0.95	0	0	0.1
A01	1165600	1165699	0	0	0.98	0	0.01	0
A01	1165700	1165799	0	0	0.96	0	0	0.01
A01	1165800	1165899	0	0.01	0.95	0	0	0
A01	1165900	1165999	0.02	0.01	0.95	0.01	0	0
A01	1166100	1166199	0.03	0	0.99	0.03	0	0
A01	1178200	1178299	0.03	0.02	0.09	0.42	0.94	0.69
A01	1187500	1187599	0	0.41	0.96	0.36	0.02	0.01
A01	1217600	1217699	0.01	0.16	0.96	0.02	0.81	0
A01	1251100	1251199	0	0.91	0	0	0	0
A01	1276500	1276599	0	0.98	0	0.98	0	0.01
A01	1349100	1349199	0.01	0.01	0.77	0.86	0.88	0.98
A01	1349300	1349399	0.01	0	0	0.58	0.98	0.97
A01	1350600	1350699	0.02	0	0.94	0.48	0.08	0.67
A01	1352300	1352399	0	0.01	0.98	0.37	0.01	0.94
A01	1352400	1352499	0	0.25	0.97	0.86	0	0.01
A01	1352500	1352599	0	0	0.94	0.84	0.18	0.71
A01	1352600	1352699	0.01	0.02	0.71	0.97	0.02	0.79
A01	1366600	1366699	0.05	0.95	0.97	0.98	0.32	0.99
A01	1366700	1366799	0.01	0.96	0.96	0.91	0.98	0.94
A01	1366800	1366899	0.01	0.96	0.98	0.98	0.99	0.98
A01	1378600	1378699	0	0.03	1	0.94	0.09	0.01
A01	1378800	1378899	0.01	0.01	0.98	0.98	0	0
A01	1386800	1386899	0.01	0.96	0.95	0.94	0.98	0.97
A01	1387300	1387399	0	0.65	0.95	0.57	0.98	0.97
A01	1387800	1387899	0.01	0.98	0.99	0.95	0.95	0.73
A01	1392400	1392499	0	0.98	0.75	0.14	0	0.49
A01	1392500	1392599	0.01	0.97	0.49	0.48	0.5	0.51
A01	1393800	1393899	0.01	0.67	0.65	1	0.33	0.97
A01	1394200	1394299	0	0	0	0.97	0	0.02
A01	1424700	1424799	0	0.67	0.96	0.73	0.65	0.67
A01	1433800	1433899	0	0.95	0.98	0.95	0.03	0.96
A01	1443500	1443599	0.05	0.01	0.93	0.98	0.9	0.96
A01	1443700	1443799	0	0.01	0.92	0.88	0.95	0.97
A01	1458300	1458399	0.01	0.92	0.93	0	0	0.9
A01	1458400	1458499	0	0.97	0.64	0	0	0.03
A01	1459100	1459199	0	0.99	0	0.24	0.01	0.01
A01	1503100	1503199	0.02	1	0.98	0.96	1	0.18
A01	1789600	1789699	0.02	0	0.01	0.02	0	0.99
A01	1841300	1841399	0	0.01	0.98	0	0.02	0.01
A01	1872100	1872199	0	0.04	0.96	0.7	0.47	0.96
A01	1886400	1886499	0.01	0.95	0.96	0.98	0.98	0.96
A01	1888900	1888999	0	0.99	0.59	0.51	0.08	0.48
A01	1889200	1889299	0	0.64	0.33	0.9	0.02	0.91
A01	1889400	1889499	0	0.96	0.96	0.88	0.01	0.98
A01	1889600	1889699	0	0.96	0.97	0.98	0.58	0.97
A01	1889700	1889799	0.02	0.99	0.8	0.94	0.41	0.96
A01	1895200	1895299	0.01	0.98	0.98	0.81	0.71	0.99
A01	1933900	1933999	0	0.95	0.97	0.49	0.49	0.99
A01	1934700	1934799	0	0.98	0	0.66	0.01	0.96
A01	1940900	1940999	0.01	0.71	0.94	1	0	0.96
A01	1941000	1941099	0	0.98	0.97	0.9	0.62	0.98
A01	1968300	1968399	0.03	0.69	0.02	0.08	0.05	0.97
A01	1968400	1968499	0.01	0.99	0.02	0.18	0.07	0.96
A01	1969200	1969299	0.01	0.01	0.99	0.37	0.27	0.91
A01	1970100	1970199	0.01	0.99	0.73	0.99	0.73	0.97
A01	1970200	1970299	0	0.99	0.94	0.01	0.87	0.93
A01	1995900	1995999	0	0.74	0.7	0.77	0.73	0.97
A01	1999600	1999699	0.01	0.65	0.97	0.98	0.61	0.93
A01	1999700	1999799	0	0.81	0.98	0.99	0.18	0.96
A01	2000100	2000199	0.03	0.99	0.97	0.96	0.07	0.98
A01	2000400	2000499	0	0.81	0.99	0.95	0.01	0.95
A01	2000500	2000599	0	0.84	0.99	0.98	0.42	0.97
A01	2000600	2000699	0.01	0.98	0.99	0.96	0.25	0.99
A01	2001800	2001899	0.02	0.52	0.47	0	0	0.97
A01	2002000	2002099	0.01	0.78	0.75	0.01	0	0.96
A01	2011900	2011999	0	1	0.96	0.99	0.98	0.96
A01	2015900	2015999	0.04	0.99	0.97	0.93	0.98	0.96
A01	2043400	2043499	0	0	0.02	0.26	0.92	0
A01	2054000	2054099	0.03	0.97	0.97	0.99	0.99	0.79
A01	2054300	2054399	0.01	0.99	0.96	0.99	0.97	0.4
A01	2303200	2303299	0	0.98	0.89	0.99	0.96	0.98
A01	2303400	2303499	0.01	0.6	0.5	0.96	0.75	0.98
A01	2303600	2303699	0.01	0.73	0.89	0.96	0.99	0.73
A01	2324300	2324399	0	0.94	0.98	0.79	0	0.18
A01	2324400	2324499	0	0.98	0.74	0.86	0.67	0.82
A01	2324600	2324699	0.01	0.81	0.97	0.95	0.47	0.9
A01	2324700	2324799	0	0	0.95	0.49	0	0.19
A01	2324900	2324999	0.01	0.29	0.99	0.3	0.01	0.58
A01	2325700	2325799	0.01	0	0.97	0.47	0	0.96
A01	2325800	2325899	0	0.61	0.94	0.95	0.88	0.84
A01	2325900	2325999	0	0.95	0.94	0.96	0.95	0.94
A01	2326100	2326199	0	0.01	0.98	0.56	0	0.91
A01	2326300	2326399	0.01	0.01	0.94	0.68	0.01	0.02
A01	2330300	2330399	0	0	0.01	0.01	0	0.98
A01	2331400	2331499	0	0	0.39	0.03	0.01	0.97
A01	2331500	2331599	0	0	0.01	0.02	0.02	0.99
A01	2339600	2339699	0.01	0	0.01	0	0	0.95
A01	2350500	2350599	0	0.95	0.96	0.6	0.5	0.99
A01	2350600	2350699	0	0.97	0.98	0.97	0.98	0.97
A01	2351800	2351899	0	0.94	0.95	0.01	0.98	0.97
A01	2352000	2352099	0.01	0.67	0.97	0	0.01	0.01
A01	2352100	2352199	0	1	0.97	1	0	0.76
A01	2355800	2355899	0.01	0	0.95	0.43	0.47	1
A01	2398900	2398999	0	0.92	0.06	0	0	0.01
A01	2423600	2423699	0	0.97	0.97	0.91	1	0.98
A01	2424900	2424999	0	0.98	0.91	0.03	0	0.91
A01	2425000	2425099	0	0.97	0.78	0.35	0.62	0.86
A01	2437900	2437999	0	0.57	0	0.7	0.56	0.97
A01	2439700	2439799	0	0	0	0	0.02	0.92
A01	2439800	2439899	0.01	0.01	0	0.42	0	0.98
A01	2454900	2454999	0.04	0.76	1	0.76	0.99	0.54
A01	2455800	2455899	0	0.96	0.99	0.97	0.73	1
A01	2456500	2456599	0.01	0.27	0.31	0.16	0	0.98
A01	2456700	2456799	0	0.01	0	0.58	0.01	0.97
A01	2457200	2457299	0.01	0.92	0.91	0.37	0.99	1
A01	2494700	2494799	0	0	0	0	0	0.91
A01	7251300	7251399	0.03	0.98	0.98	0.98	0.94	0.97
A01	7890300	7890399	0.01	0.97	0.98	0.95	0.99	0.95
A01	7890400	7890499	0	0.98	0.97	0.98	0.98	0.97
A01	7890600	7890699	0.01	0.96	0.94	0.97	0.71	0.98
A01	7891100	7891199	0.01	0.99	0.97	0.97	0.65	0.98
A01	7891200	7891299	0	0.98	0.96	0.94	0.48	0.96
A01	7891500	7891599	0	0.96	1	0.99	1	0.98
A01	8121500	8121599	0.01	0.56	0	0.01	0.01	0.95
A01	8173000	8173099	0	0.96	0.97	0.95	0.98	0.96
A01	8173400	8173499	0.01	0.96	0.99	0.97	0.99	0.98
A01	8174200	8174299	0.02	0.98	0.8	0.98	0.81	0.83
A01	8175000	8175099	0	0.96	0.97	0.98	0.64	0.96
A01	8175600	8175699	0.01	0.99	0.48	0.99	0.97	0.46
A01	8178000	8178099	0	0.96	0.96	0.95	0.99	0.99
A01	8178400	8178499	0.03	0.97	1	0.97	0.97	0.99
A01	8179600	8179699	0.01	0.99	0.02	0.41	0.1	0.1
A01	8207900	8207999	0.07	0.51	0.97	0.53	0.97	0.98
A01	8208000	8208099	0.02	0.97	0.93	0.59	0.73	0.97
A01	10490900	10490999	0	1	0	0	0.01	0.01
A01	10491000	10491099	0	0.98	0.01	0.01	0.26	0.01
A01	10690600	10690699	0.01	0	0.02	0	0.95	0.01
A01	10690700	10690799	0.01	0	0.01	0.01	0.98	0
A01	10691300	10691399	0.02	0.01	0.01	0	0.99	0
A01	10691600	10691699	0.02	0.02	0.01	0.01	0.98	0.02
A01	13004700	13004799	0.01	0	0.01	0.99	0.01	0
A01	13023300	13023399	0.01	0.95	0	0.91	0	0.72
A01	13030300	13030399	0	0.91	0.96	0.98	0.59	1
A01	13038800	13038899	0.01	0	0	0.98	0.78	0
A01	13038900	13038999	0	0.02	0.06	0.99	0.98	0.03
A01	13039000	13039099	0	0.98	0.99	0.97	0.97	0.98
A01	13066300	13066399	0.01	0	0.98	1	0	0.99
A01	13070400	13070499	0	0.97	0	0.01	0	0.43
A01	13070500	13070599	0.01	0.8	0.82	0.99	0.98	0.98
A01	13097000	13097099	0	0.97	0.96	0.96	0.99	0.98
A01	13102200	13102299	0	0	0.97	0.99	0	0.98
A01	13104600	13104699	0	0.02	0.02	0.44	0.99	0.97
A01	13127400	13127499	0	0.98	0.99	0.99	0.76	0.99
A01	13180500	13180599	0.01	0.78	0.98	0.97	0.97	0.01
A01	13180900	13180999	0.02	0	0.49	0.48	0	0.99
A01	16491900	16491999	0	1	0.95	0.01	0.27	0.01
A01	16507800	16507899	0.03	0.01	0.98	0.75	0.97	0.98
A01	16547000	16547099	0.01	0.01	0.95	0.44	0	0.61
A01	16547300	16547399	0	0.02	0.97	0	0	0
A01	16548500	16548599	0.01	0.01	0.98	0.01	0	0.03
A01	16548600	16548699	0.01	0.01	0.98	0.01	0.01	0.02
A01	16549400	16549499	0	0.01	0.95	0	0.01	0.01
A01	16606600	16606699	0.01	0.96	0.81	0.2	0	0.97
A01	18212700	18212799	0.01	0.98	0	0.01	0.01	0.01
A01	18213500	18213599	0	0.98	0.98	0.03	0.01	0.97
A01	18268000	18268099	0	1	0.96	0.04	0.98	0.97
A01	18361700	18361799	0.02	0.63	0.72	0.93	0.81	0.73
A01	18632300	18632399	0.02	0.98	0.75	0.95	0.76	0.93
A01	18722800	18722899	0	0.01	0.03	0.01	0.97	0
A01	18722900	18722999	0	0	0.04	0	0.97	0.01
A01	18728600	18728699	0.02	0.96	0.95	0.94	0.95	0.97
A01	18729100	18729199	0	0.97	0.98	0.99	0.97	0.97
A01	18747900	18747999	0	0.95	0.51	0.99	0.01	0.98
A01	18790900	18790999	0.02	0.97	0.97	0.01	0.5	0.01
A01	18794900	18794999	0.01	0.75	0.47	0.26	0.25	0.99
A01	18796700	18796799	0.03	0.84	0.56	0.78	0	0.99
A01	18800600	18800699	0.01	0	0.99	0.99	0	0.25
A01	18896500	18896599	0.01	0.97	0.96	0.99	0.96	0.99
A01	18928000	18928099	0.01	0.01	0.11	0.34	0.01	0.91
A01	18995700	18995799	0.01	0.95	0	0.99	0.98	0.01
A01	18996100	18996199	0.01	0.97	0	0.97	0.97	0
A01	18997500	18997599	0.01	0	0.99	0	0.01	0.74
A01	18997600	18997699	0	0.01	0.96	0	0	0.95
A01	18997800	18997899	0	0	0.95	0	0.01	0.97
A01	19128700	19128799	0.02	0.01	0.97	0.01	0.42	0.79
A01	19152800	19152899	0	0.99	0.96	0.98	0.99	0.98
A01	19186300	19186399	0	0	0.01	0	0.99	0.03
A01	19186500	19186599	0.01	0.01	0	0.01	0.98	0.01
A01	19186800	19186899	0	0	0	0	0.98	0.01
A01	19199600	19199699	0	0.98	0.92	0.99	0.33	0.63
A01	19211300	19211399	0	0.98	0.93	0.98	0.97	0.59
A01	19212300	19212399	0	0.77	0.95	0.02	0	0.03
A01	19262600	19262699	0	0.97	0.96	0.98	0.97	0.98
A01	19262700	19262799	0	0.99	0.97	0.93	0.96	0.5
A01	19263000	19263099	0	0.97	0.97	0.97	0.73	0.97
A01	19263100	19263199	0	0.97	0.96	0.97	0.97	0.98
A01	19279200	19279299	0	0.97	0.97	0.97	0.67	1
A01	19295000	19295099	0	0.98	0.01	0	0	0.92
A01	19295100	19295199	0.01	0.17	0	0	0.01	0.98
A01	19393700	19393799	0.05	1	0.99	1	0.49	0.69
A01	19393900	19393999	0.01	0.98	0	0.92	0.35	0.9
A01	19394800	19394899	0.02	0.96	0	0.98	0.15	0.98
A01	21251000	21251099	0	0	0.96	0	0.93	0.94
A01	21251100	21251199	0.02	0	0.93	0.01	0.94	0.99
A01	21252200	21252299	0.01	0.01	0.82	0	0.98	0.96
A01	21299600	21299699	0.01	0.01	0.01	0.98	0.98	0.93
A01	21300100	21300199	0.02	0.01	0	0.87	0.99	0.98
A01	21435700	21435799	0	0.99	0.95	0.49	0.01	0.01
A01	21442900	21442999	0	0	0.94	0.97	0.98	0.98
A01	21443300	21443399	0.01	0	0.88	0.9	0.93	0.85
A01	21443400	21443499	0.01	0	0.91	0.9	0.94	0.87
A01	21443500	21443599	0.01	0.01	0.98	0.48	0.97	0.94
A01	21443600	21443699	0	0.01	0.92	0.92	0.97	0.97
A01	21443700	21443799	0	0.01	0.98	0.96	0.99	0.97
A01	21444000	21444099	0	0.95	0.78	0.98	0.97	0.8
A01	21526000	21526099	0	0.99	0.97	0.96	0.01	1
A01	21527100	21527199	0.04	0.98	0.97	1	0.96	0.96
A01	21580400	21580499	0	0	0.01	0.02	0.95	0
A01	21580600	21580699	0	0.01	0.01	0	0.97	0
A01	21581100	21581199	0.01	0	0	0.01	0.97	0.02
A01	21784500	21784599	0	0.95	0.51	0.75	0	0.82
A01	21861200	21861299	0	0.99	0.34	0.98	0.01	0.99
A01	21861300	21861399	0	1	0.89	0.99	0.96	1
A01	21861900	21861999	0.01	0.95	0.53	0.96	0.02	0.97
A01	21862000	21862099	0	0.99	0.47	0.92	0	0.97
A01	21874700	21874799	0	0.97	0.01	0.45	0	0.47
A01	21874800	21874899	0	0.67	0.25	0.01	0	0.93
A01	21875600	21875699	0	0.98	0	0.01	0	0.04
A01	21880400	21880499	0	0.52	0.95	0.95	0.54	0.93
A01	21880600	21880699	0.01	0.49	0.54	0.97	0.36	0.96
A01	21913900	21913999	0.01	0.95	0.98	0.99	0.99	0.99
A01	21921100	21921199	0.01	0.95	0.97	0.96	0	0.95
A01	21921500	21921599	0.03	0.99	0.48	0.98	0.53	1
A01	21926300	21926399	0	0.99	0.03	0.97	0	0.75
A01	21999700	21999799	0.01	0.74	0.69	0.7	0.97	0.69
A01	22040000	22040099	0	0.73	0.64	0.96	0.02	0.01
A01	22044600	22044699	0	0.01	0.95	0	1	0.01
A01	22044800	22044899	0	0.01	0.04	0.05	0.95	0.02
A01	22220200	22220299	0.01	0.05	0.97	0.99	0.99	0.98
A01	22240900	22240999	0	0.9	0.02	0.07	0.01	0.02
A01	22243100	22243199	0	0.98	0.93	0.99	0.01	0.98
A01	22244100	22244199	0	0.94	0.94	0.95	0	0.03
A01	22429800	22429899	0	0.97	0.53	0.97	0.01	0.98
A01	22430200	22430299	0	0.8	0.92	0.15	0.49	0.67
A01	22438800	22438899	0	0.58	0.9	0.07	0.95	0.98
A01	22453000	22453099	0	0.68	0.95	0.95	0.95	0.83
A01	22457700	22457799	0.01	0.96	0.97	0.98	0.98	0.97
A01	22457900	22457999	0	0.96	0.95	0.97	0.99	0.98
A01	22458100	22458199	0.01	0.97	0.98	0.96	0.97	0.83
A01	22529400	22529499	0	0.99	0.84	0.22	0.98	0.94
A01	22790000	22790099	0.01	0	0.91	0.05	0	0.96
A01	22792800	22792899	0.05	0.52	0.98	0.01	0.01	0.99
A01	25438300	25438399	0	0.98	0.99	0.98	0.97	0.97
A01	25443500	25443599	0.01	0.98	0.97	0.96	0.97	0.99
A01	25443600	25443699	0	0.97	0.96	0.99	0.98	0.97
A01	25443700	25443799	0	0.99	0.93	0.99	0.63	0.99
A01	25443800	25443899	0.01	0.97	0.96	0.97	1	0.99
A01	25465700	25465799	0	0.98	0.98	0.94	0.99	0.97
A01	25465800	25465899	0.01	0.95	0.97	0.99	0.97	0.97
A01	25465900	25465999	0.01	0.97	0.95	1	0.99	0.98
A01	26301600	26301699	0.01	0.98	0.99	0.98	0.98	0.97
A01	26301700	26301799	0.01	1	0.96	0.97	0.99	0.98
A01	26305100	26305199	0	0.99	0.97	0.95	0.83	0.98
A01	26630200	26630299	0.01	0.97	0.97	0.99	0.94	0.97
A01	26631000	26631099	0.01	0.5	0.76	0.49	0.74	0.96
A01	26707900	26707999	0.01	0.97	0.97	1	0.45	0.96
A01	26708100	26708199	0.02	0.99	0.97	0.96	0.98	0.99
A01	26708400	26708499	0	0.99	0.98	0.97	0.98	0.99
A01	26708500	26708599	0.01	0.98	0.67	0.7	0.98	0.69
A01	26708600	26708699	0.03	0.98	0.98	1	0.98	0.97
A01	26708700	26708799	0.01	0.99	0.98	0.99	0.92	0.82
A01	26709000	26709099	0.01	0.98	0.5	0.97	0.98	0.65
A01	26709100	26709199	0	0.98	0.5	0.96	0.8	0.98
A01	26709900	26709999	0.02	0.98	0.61	0.97	0.97	0.01
A01	26869300	26869399	0	0.01	0.02	0.05	0.01	0.99
A01	26869400	26869499	0.01	0.01	0.01	0.04	0.05	0.92
A01	27370400	27370499	0.01	0.97	0.71	0.99	0.47	0.95
A01	27371000	27371099	0.02	0.97	0.97	0.98	0.01	0.5
A01	27605700	27605799	0.01	0.44	0.97	0.99	0.48	0
A01	27620200	27620299	0	0.94	0.97	0.99	1	0.99
A01	27620300	27620399	0	0.49	0.83	0.74	0.61	0.98
A01	28030300	28030399	0.01	0.01	0.08	0.02	0.93	0.05
A01	28329500	28329599	0	0.97	0.98	0.96	1	0.96
A01	28330000	28330099	0.01	0.96	0.93	0.97	0.95	0.96
A01	28330500	28330599	0	0.98	0.96	0.97	0.99	0.96
A01	28410000	28410099	0	0.96	0.01	0	0.98	0.01
A01	28410200	28410299	0	0	0	0	0.99	0
A01	28410300	28410399	0	0.98	0.2	0	0.97	0
A01	28410400	28410499	0	0.98	0.01	0.01	0.99	0.01
A01	28488800	28488899	0	0	0.01	0.99	0.01	0
A01	28491500	28491599	0.01	0	0.02	0.97	0.01	0.01
A01	28491800	28491899	0	0.03	0	0.96	0.01	0
A01	28492000	28492099	0.01	0.01	0.72	0.99	0	0
A01	28492300	28492399	0.01	0	0.95	0.98	0	0.01
A01	28492500	28492599	0.01	0.01	0.97	0.65	0.01	0.97
A01	28492600	28492699	0.01	0.01	0.96	0.97	0.03	0.94
A01	28492700	28492799	0	0	0.99	0.99	0	0
A01	28500000	28500099	0.02	0.97	0	0.97	0	0
A01	28500100	28500199	0.01	0.99	0.01	0.98	0.01	0
A01	28502200	28502299	0.01	0.99	0.99	0.98	0.99	0.98
A01	28643200	28643299	0	0.98	0.71	0.98	0.96	0.74
A01	28643900	28643999	0	0.99	0	0.96	0	1
A01	28644700	28644799	0.01	1	0.09	0.98	0.17	0.03
A01	28645000	28645099	0	0.98	0.01	0.98	0	0.01
A01	28645100	28645199	0.04	0.98	0.01	0.95	0	0
A01	28645200	28645299	0	0.97	0.01	0.98	0	0.01
A01	28645300	28645399	0.01	0.97	0.02	0.97	0	0.02
A01	28645400	28645499	0	0.99	0.01	0.98	0	0
A01	28645500	28645599	0	0.92	0.01	0.96	0	0
A01	28645900	28645999	0	0.98	0	0.98	0.01	0.01
A01	28694400	28694499	0.01	0.99	0.97	0.39	0.96	1
A01	28718900	28718999	0.03	0.73	0.99	0.97	0.01	0.99
A01	28768400	28768499	0.01	1	1	0.99	0.96	0.96
A01	28768800	28768899	0	0.99	0.97	0.97	0.98	0.92
A01	28771900	28771999	0.02	0.93	0.95	0.99	0.95	0.96
A01	28814400	28814499	0.01	0.97	0	0.99	0	0.01
A01	28815000	28815099	0	0.99	0.03	0.97	0.51	0
A01	28985900	28985999	0.01	0.95	0.01	0.01	0	0.01
A01	29056700	29056799	0.01	0.96	0.98	0.98	0.52	0.99
A01	29057500	29057599	0	0.97	0.96	0.97	0.49	0.97
A01	29064600	29064699	0.01	0.49	0	0.01	0	0.95
A01	29137400	29137499	0.01	0	0.01	0.01	0.99	0
A01	29175600	29175699	0	0.99	0.49	0	0.49	0.98
A01	29177900	29177999	0.02	0.01	0.01	0.95	0.01	0.99
A01	29178000	29178099	0	0	0.01	0.95	0.01	0.96
A01	29178100	29178199	0.01	0	0.02	0.97	0	0.98
A01	29178200	29178299	0.01	0	0.01	0.98	0	0.97
A01	29186700	29186799	0	0.97	0.95	0	0.22	0.86
A01	29249300	29249399	0	0.98	0.94	0.95	0.98	0.98
A01	29249400	29249499	0	0.98	0.97	0.97	0.99	1
A01	29249500	29249599	0.01	0.98	0.96	0.99	0.93	0.5
A01	29249600	29249699	0	0.96	0.99	0.99	1	0.98
A01	29249700	29249799	0	0.98	0.99	1	1	1
A01	29425700	29425799	0	0	0.07	0.01	0.95	0
A01	29959200	29959299	0.03	0.96	0.02	0.44	0	0.09
A01	29959300	29959399	0.01	1	0	0.63	0	0
A01	29959600	29959699	0.01	0.99	0.01	0.54	0	0
A01	29959800	29959899	0	0.98	0.01	0.4	0.01	0
A01	29960100	29960199	0.01	0.95	0.01	0.49	0.01	0.01
A01	29961300	29961399	0.01	0.97	0.99	0.42	1	0.97
A01	29961400	29961499	0.03	0.97	0.98	0.77	0.97	0.95
A01	30295700	30295799	0.01	0.97	0.55	0.64	0.33	0.67
A01	32013700	32013799	0.01	0.97	0.97	0.93	0.99	0.98
A01	32013800	32013899	0	0.98	0.99	0.97	0.96	0.98
A01	32013900	32013999	0	0.94	0.94	0.97	0.97	0.97
A01	32014100	32014199	0.01	0.99	0.98	0.97	0.98	0.98
A01	32014200	32014299	0	0.96	0.97	0.94	0.96	1
A01	32014400	32014499	0	0.99	0.99	1	0.97	0.98
A01	32014600	32014699	0	0.95	0.08	0.96	0.98	0.99
A01	32024900	32024999	0	0.98	0.01	0.01	0.01	0.02
A01	33607800	33607899	0.03	0.98	0.97	0.73	0.96	0.97
A01	33732600	33732699	0.06	0.98	0.97	0.94	0.94	0.98
A01	34100900	34100999	0	0.03	0.9	0.98	0.03	0.02
A01	35340700	35340799	0.02	0.99	0.74	0.88	0.76	0.22
A01	35434900	35434999	0.02	0.49	0.96	0.49	0.5	0.51
A01	35436600	35436699	0	1	0.99	0.99	1	0.98
A01	35440900	35440999	0	0.98	0.02	0.02	0	0.01
A01	35442100	35442199	0.03	0.97	0.01	0	0	0
A01	35454800	35454899	0	0.02	0.98	0.01	0	0.94
A01	35463800	35463899	0.01	0.98	0.04	0.01	0.97	0.01
A01	35464000	35464099	0	0.01	0	0.01	0.96	0
A01	35464500	35464599	0	0	0.03	0	0.98	0
A01	35464600	35464699	0.02	0	0.01	0.01	0.99	0.02
A01	35465100	35465199	0.01	0.01	0.01	0	0.97	0.01
A01	35465200	35465299	0.01	0	0	0	0.96	0
A01	35465700	35465799	0.02	0.28	0.02	0	0.96	0.01
A01	35669800	35669899	0	1	0.98	0.98	0.01	0.98
A01	35669900	35669999	0.02	0.98	0.97	0.97	0.01	0.98
A01	35670000	35670099	0	0.99	0.81	0.99	0	0.99
A01	38750600	38750699	0.01	0.98	0.96	0.94	0.51	0.98
A01	38751000	38751099	0	0	0.93	0.49	0	0.49
A01	38751100	38751199	0	0.01	0.95	0.92	0	1
A01	38755100	38755199	0	0.99	0.5	0.26	0.48	0.16
A01	38756200	38756299	0.01	0.98	0	0.99	0.73	0.98
A01	38820300	38820399	0.02	0.98	0.98	1	0.99	0.98
A01	38820400	38820499	0	0.93	0.92	0.57	0.97	0.95
A01	38822000	38822099	0	0.99	0.96	0.98	0.98	0.95
A01	38822300	38822399	0	0.97	0.94	0.96	0.98	0.97
A01	38966100	38966199	0.03	0.97	0.97	0	0.01	0.96
A01	38966600	38966699	0.01	0.98	0.97	0	0	0.98
A01	38966700	38966799	0	0.96	0.96	0	0	0.96
A01	38966800	38966899	0.02	0.99	0.98	0.01	0	0.96
A01	39122900	39122999	0	0.99	0	0.42	0.01	0
A01	39123100	39123199	0	0.96	0.01	0	0.01	0.01
A01	39123200	39123299	0	0.93	0	0.01	0	0.01
A01	39127000	39127099	0.01	0	0	0.02	0.93	0.01
A01	39291300	39291399	0.02	0.95	0.97	0.95	0.97	0.96
A01	39291400	39291499	0.05	0.98	0.95	0.97	0.97	0.96
A01	39293700	39293799	0.01	0.98	0.01	0.98	0.98	0.01
A01	39294500	39294599	0.01	0.97	0.01	0.67	0.97	0.02
A01	39379800	39379899	0.01	0.01	0.01	0	0.96	0.13
A01	39484500	39484599	0.04	0.95	0.27	0.97	0	0.99
A01	39552000	39552099	0	0.01	0	0.01	0.98	0
A01	39552700	39552799	0.01	0.01	0.01	0.02	0.96	0.01
A01	39553100	39553199	0.01	0	0.1	0.01	0.99	0.21
A01	40329400	40329499	0	0.96	0.98	0.96	0.09	0.77
A01	40329500	40329599	0	0.98	0.46	0.81	0.01	0.01
A01	40330000	40330099	0	0.99	0.79	1	0.01	0.97
A01	40330100	40330199	0	0.99	0.92	0.99	0.01	0.91
A01	40543200	40543299	0.01	0.96	0.02	0.97	0.01	0.01
A01	40543600	40543699	0.01	0.96	0.01	0.96	0	0
A01	40544300	40544399	0.01	0.96	0.01	1	0	0.01
A01	40928800	40928899	0	0.01	0.01	0.01	0.96	0.88
A01	41033200	41033299	0	0.01	0.96	0.75	0.22	0.96
A01	41033300	41033399	0	0.01	0.98	0.98	0.29	0.98
A01	41770400	41770499	0	0.98	0.95	0.98	0.98	0.98
A01	41770500	41770599	0	0.98	0.96	0.97	0.98	0.98
A01	43291700	43291799	0.01	0.88	0	0.97	0.97	0.01
A01	43309000	43309099	0	0.88	0.08	0.47	0.46	0.96
A01	43309600	43309699	0	0.99	0.96	0.96	0.01	0.93
A01	43330200	43330299	0.02	0.98	0.88	0.42	0.01	0.82
A01	43345200	43345299	0	0.98	0.87	0.97	0.82	0.89
A01	43345300	43345399	0	0.96	0.95	0.98	0.96	0.97
A01	47377100	47377199	0	0.84	0.75	0.94	0	0.6
A01	47377200	47377299	0.02	0.87	0.93	0.96	0	0.57
A01	47399400	47399499	0	0.92	0.83	0.93	0.9	0.91
A01	47472400	47472499	0	1	0.9	0.7	0.94	0.96
A01	47472700	47472799	0.01	0.48	0.98	0.47	0.01	0.98
A01	47525400	47525499	0.02	0.38	0	0.01	0.01	0.92
A01	47526600	47526699	0	0.7	0.99	0.5	0.99	0.96
A01	47526700	47526799	0	0.99	0.88	0.76	1	0.99
A01	47528200	47528299	0	0.44	0.96	0.98	0.98	0.01
A01	47536200	47536299	0.02	0.96	0.98	0.66	0.86	0.92
A01	47596600	47596699	0	0.98	0.28	0.99	0	0.96
A01	47597300	47597399	0	0.99	0.74	0.99	0.15	0.94
A01	47651200	47651299	0	0.04	0.27	1	0.02	0.98
A01	47676500	47676599	0.01	0.44	0.77	0.96	0.99	0.99
A01	47677000	47677099	0.04	0.72	0.84	0.98	0.98	0.74
A01	47680200	47680299	0.02	0.31	0.94	0.97	0	0.31
A01	47682400	47682499	0	0.12	0	0.95	0.01	0
A01	47707200	47707299	0.01	0.8	0	0	0	0.99
A01	47713600	47713699	0.02	0.96	0.88	0.8	0.01	0.95
A01	47740100	47740199	0.02	0.47	0.02	0.48	0	0.92
A01	47740200	47740299	0	0.78	0.33	0.84	0	0.98
A01	47984900	47984999	0.02	0.65	0.96	0	0	0.71
A01	47985400	47985499	0	0.02	0.99	0.04	0.01	0.87
A01	50466700	50466799	0.01	0.99	0.81	0.86	0.96	0
A01	50467200	50467299	0	0.97	0.93	0.99	0.96	0.01
A01	50467300	50467399	0.01	0.97	0.97	0.98	0.83	0
A01	50467400	50467499	0	0.97	1	0.98	0.96	0.03
A01	50467500	50467599	0	0.99	0.64	0.97	0.94	0.01
A01	50467700	50467799	0.01	0.98	0.01	0.67	0.95	0
A01	50472500	50472599	0	0.95	0.99	1	0.97	0.96
A01	50667800	50667899	0.04	0.3	0.95	0.04	0	0.47
A01	50668000	50668099	0.01	0	0.95	0	0.02	0
A01	50668100	50668199	0	0	0.98	0.01	0	0.03
A01	50668200	50668299	0	0	0.99	0.02	0	0
A01	50668300	50668399	0	0	0.99	0	0	0
A01	50668900	50668999	0.02	0	0.99	0.01	0	0.01
A01	50669300	50669399	0	0	1	0.01	0.01	0.01
A01	50836700	50836799	0.01	0.99	0.98	0.97	1	0.98
A01	50955500	50955599	0.01	0.66	0.96	0.99	0.97	0.98
A01	50956000	50956099	0.01	0.96	0.32	0.33	0	0
A01	50956100	50956199	0.03	0.98	0.01	0.74	0	0.41
A01	50956300	50956399	0	0.97	0.97	0.97	0.02	0.84
A01	50958300	50958399	0.01	0.96	0.15	0.36	0.96	0.5
A01	50959100	50959199	0.02	0.99	0.98	0.94	0	0.49
A01	50963900	50963999	0	0.97	0	0.99	0.99	0.99
A01	50964100	50964199	0	0.96	0	0.98	0.94	0.94
A01	50964200	50964299	0	0.99	0.05	0.96	0.97	0.89
A01	51032600	51032699	0	0.97	0.97	0.98	1	0.01
A01	51610500	51610599	0	0.96	0.28	0.26	0	0.5
A01	51613200	51613299	0.01	0.01	0.94	0	0.51	0.01
A01	51652900	51652999	0.01	0.88	0.93	0.69	0.21	0.95
A01	51660700	51660799	0.01	0	0	0	0	0.97
A01	51661000	51661099	0	0.01	0.01	0	0.01	0.97
A01	51661900	51661999	0	0.54	0.97	0.98	0.02	0.96
A01	51662100	51662199	0.01	0.99	0.02	0.99	0.01	0.01
A01	51662200	51662299	0	0.97	0.22	0.98	0.74	0
A01	51662400	51662499	0.05	0.96	0.01	0.99	0.63	0.01
A01	51663000	51663099	0.01	0.97	0.01	0.98	0.8	0.02
A01	51663100	51663199	0	0.96	0.01	0.95	1	0.01
A01	51681200	51681299	0	0.98	0.98	0.71	0.99	0.98
A01	51682300	51682399	0	0.98	0.97	0.98	0.95	0.99
A01	51682600	51682699	0.02	0.97	0.94	0.96	0.03	0.96
A01	51682700	51682799	0	0.95	0.96	0.92	0.89	0.97
A01	51690100	51690199	0	1	0.98	0.96	0.98	0.98
A01	51690700	51690799	0.02	0.5	0.99	0.78	0.01	0.97
A01	51690800	51690899	0	1	0.96	0.94	0.01	0.97
A01	51690900	51690999	0	0.84	0.98	0.79	0.63	0.98
A01	51716100	51716199	0.01	0.93	0.93	0.24	0.01	0.72
A01	51719600	51719699	0.01	0.83	0.97	0.44	0.95	0.72
A01	51746100	51746199	0	0.97	0.7	0.7	0.71	0.69
A01	51746500	51746599	0.02	0.97	0.39	0	0	0
A01	51752500	51752599	0.01	0.99	0.99	0.95	0.98	0.99
A01	51752600	51752699	0	0.97	0.71	0.9	0.96	0.71
A01	51753700	51753799	0.01	0.85	0.99	0.96	0.01	0.86
A01	51753800	51753899	0.01	0.96	0.33	0.94	0.31	0.94
A01	51754000	51754099	0.01	0.96	0.52	0.99	0	0.97
A01	51760900	51760999	0	0.97	0.77	0.96	0.86	0.86
A01	51761200	51761299	0.01	0.98	0	0.95	0.96	0.97
A01	51761300	51761399	0.02	0.98	0.52	0.83	0.99	0.99
A01	51761600	51761699	0	0.97	0.7	1	0.97	0.97
A01	51762000	51762099	0	0.97	0.77	0.84	0.98	0.99
A01	51762100	51762199	0.02	0.66	0.95	0.98	0.98	0.99
A01	51771100	51771199	0	0.97	0.86	0.8	0.06	0.99
A01	51772300	51772399	0	0	0.01	0.02	0.98	0
A01	51787800	51787899	0	0.99	0	0	0.96	0.99
A01	51788200	51788299	0.01	0.89	0.01	0	0.97	0.98
A01	51788500	51788599	0.04	0.97	0.01	0	0.97	0.98
A01	51788600	51788699	0	0.97	0.01	0	0.95	0.71
A01	51788900	51788999	0	0.99	0	0.01	0.96	0.99
A01	51789700	51789799	0	0.96	0	0	0.91	0.97
A01	51789800	51789899	0	0.98	0.01	0	0.83	0.98
A01	51789900	51789999	0.01	0.96	0	0	0.72	0.96
A01	51792400	51792499	0	0.99	0.01	0	0	0.99
A01	51792500	51792599	0	0.99	0	0	0.04	0.96
A01	51792600	51792699	0	0.96	0.01	0	0	0.98
A01	51792700	51792799	0	0.97	0	0	0	0.93
A01	51792800	51792899	0	0.98	0	0.03	0	0.98
A01	51793400	51793499	0.02	0.97	0	0.01	0.01	0.98
A01	51825100	51825199	0	0.92	0.06	0	0	0
A01	51862300	51862399	0	0.97	0.9	0.01	0.22	0
A01	51862700	51862799	0	0.97	0.95	0.49	0	0.95
A01	51862800	51862899	0	0.97	0.78	0.87	0	0.97
A01	51862900	51862999	0	0.96	0.99	0.58	0.03	0.94
A01	51863300	51863399	0.02	0.78	0.97	1	0.75	0.96
A01	51863500	51863599	0	0	0.88	0.91	0	0.4
A01	51896400	51896499	0.01	0.96	0.74	0.83	0.35	0.74
A01	51903400	51903499	0	0.96	0.98	0	0.99	0.97
A01	51913500	51913599	0	0.97	0.98	0.97	0.91	0.99
A01	51913800	51913899	0.02	0.79	0.77	0.79	0.99	0.79
A01	51913900	51913999	0	0.98	0.99	0.97	0.99	0.98
A01	52422200	52422299	0	0.99	0.97	0	0	1
A01	52557300	52557399	0	0.95	0.98	0.01	0.01	0.34
A01	52558400	52558499	0	0.98	0.51	0.96	0.36	0
A01	52559400	52559499	0.01	0.99	0.96	0	0.98	0.27
A01	52580600	52580699	0.02	0.01	0.97	0.01	0.42	0.39
A01	52627800	52627899	0.01	0.01	0	0.01	0	1
A01	52627900	52627999	0	0	0.01	0.01	0.01	0.96
A01	52628200	52628299	0	0	0.01	0.01	0.01	0.96
A01	52682700	52682799	0.01	0.97	0.93	0	0.98	0.2
A01	52796600	52796699	0	0.89	0.9	0.01	0.87	0.89
A01	52907500	52907599	0	0.01	0	0.52	0.98	0.9
A01	52907700	52907799	0.01	0.49	0.48	0.97	0.98	0.51
A01	52908000	52908099	0.01	1	0.66	0.97	0.98	0.98
A01	52908200	52908299	0.01	0.02	0.94	0	0.86	0.65
A01	52908400	52908499	0.01	0	0	0.03	0	0.96
A01	56297100	56297199	0.06	0.95	0.98	0.81	0.97	0.98
A01	56316500	56316599	0	0.96	0.98	0.06	0.98	0.97
A01	56356300	56356399	0.01	0.97	0.01	0.54	0.98	0.01
A01	56371700	56371799	0	0.98	0.49	0.29	0.01	0.48
A01	56372600	56372699	0	0.97	0.9	0.98	0	0.97
A01	56384500	56384599	0.01	0.98	0.01	0.43	0.02	0
A01	58618500	58618599	0.01	0.99	0.94	0.98	1	0.97
A01	58720800	58720899	0	0.97	0	0.99	0.72	0.01
A01	58721000	58721099	0.01	0.98	0.02	1	0.98	0.94
A01	58721600	58721699	0	0.01	0	0.01	0	0.93
A01	58721900	58721999	0.02	0.96	0.97	0.9	0.48	0.52
A01	58780100	58780199	0.01	0	0.98	0.86	0.01	0
A01	58780400	58780499	0.01	0.01	0.98	0.98	0.03	0.06
A01	58781900	58781999	0.01	0.94	0.98	0.97	1	0.59
A01	58783000	58783099	0	0	0.98	0	0.03	0.02
A01	60201300	60201399	0	0.97	0.97	0.03	0.01	0.99
A01	60245000	60245099	0.01	0	0.01	0.99	0.93	0.97
A01	60245300	60245399	0.01	0.01	0	0.95	1	0.92
A01	60245700	60245799	0	0.01	0.01	0.96	0.97	0.98
A01	60246100	60246199	0	0.01	0	0.97	0.97	0.98
A01	60246200	60246299	0	0.02	0	0.98	0.98	0.99
A01	60342800	60342899	0.02	0.92	0.95	0.98	0.94	0.98
A01	61334100	61334199	0	0.98	0.01	0.97	0.01	0
A01	61334400	61334499	0	0.97	0	0.97	0	0.01
A01	61334500	61334599	0	0.97	0.01	0.96	0.03	0.02
A01	61341400	61341499	0.02	0.98	0.01	0.01	0	0
A01	61341500	61341599	0.01	0.98	0	0.01	0	0
A01	61341800	61341899	0	0.98	0.01	0.02	0.01	0
A01	61345100	61345199	0.02	0.99	0.99	1	0.99	0.87
A01	61368500	61368599	0	1	0.95	0.01	0.99	0
A01	61368600	61368699	0	0.98	0.97	0.01	0.98	0.02
A01	61368700	61368799	0	0.82	0.8	0.07	0.98	0
A01	61368900	61368999	0	0.98	1	0.99	0.99	0.96
A01	61371000	61371099	0.01	0.98	0.64	0.87	0.55	0.01
A01	61371100	61371199	0.01	0.49	0	0.01	0	0.98
A01	61371300	61371399	0.01	0.98	0.96	0.78	0.01	0.98
A01	61371600	61371699	0.01	0.98	1	0.49	0.02	0.99
A01	61372100	61372199	0.01	0	0.97	0.59	0	0.96
A01	61374900	61374999	0	0	0	0	0.99	0
A01	61375000	61375099	0	0.02	0	0	0.97	0.01
A01	61375200	61375299	0	0.01	0.01	0	0.96	0
A01	63367100	63367199	0	0.99	0.96	0.99	0.01	0.97
A01	65831700	65831799	0.01	0.98	0.01	0	0	0
A01	65834000	65834099	0	0.01	0	0.98	0.97	0.01
A01	65834200	65834299	0	0	0	0.96	0.98	0.01
A01	65834400	65834499	0	0	0	0.97	0.99	0.01
A01	65835200	65835299	0	0	0	0.99	0.98	0.02
A01	65835300	65835399	0.03	0.02	0.01	0.98	1	0
A01	65866600	65866699	0	0.02	0.92	0.01	0.93	0.94
A01	65868000	65868099	0.03	0.01	0.01	0.02	0.97	0
A01	65903600	65903699	0	0.01	0.01	0.03	0.96	0.02
A01	65928200	65928299	0	0	0.92	0.97	0	0.98
A01	65942200	65942299	0.02	0.01	0.95	0.92	0	0.48
A01	65974800	65974899	0	0.99	0.01	0.01	0	0
A01	65976200	65976299	0	0	0.98	0.88	0.02	0.91
A01	65988400	65988499	0.01	0.79	1	0.89	0	0.99
A01	66077100	66077199	0.02	0.01	0.96	0	0.03	0
A01	66217000	66217099	0.01	0.95	0.93	0.99	0.98	0.99
A01	66290900	66290999	0	0.99	0.95	1	0.97	0.96
A01	66314600	66314699	0	0.95	0	0.29	0	0.01
A01	66314800	66314899	0.01	0.98	0	0	0.01	0
A01	66322800	66322899	0.02	0.01	0.01	0.97	0.01	0.01
A01	66322900	66322999	0	0.01	0.02	0.99	0	0.01
A01	66323600	66323699	0.01	0.01	0.01	0.98	0	0.01
A01	66348700	66348799	0.01	0.02	0.02	0.99	0.01	0.02
A01	66381300	66381399	0	0	0.5	0.98	0.5	0.01
A01	66389200	66389299	0	0	0.01	0.99	0	0.01
A01	66389700	66389799	0.02	0	0.01	0.98	0.01	0.01
A01	66519600	66519699	0.01	0.01	0	0.96	0	0.01
A01	66540200	66540299	0	0.98	0	0	0	0.01
A01	66562800	66562899	0.01	0.77	0.95	0.99	0	0.99
A01	66579500	66579599	0	0.01	0.02	0	0	0.98
A01	66579800	66579899	0.01	0	0	0.01	0	0.97
A01	66580000	66580099	0.02	0	0	0	0.01	0.98
A01	66590800	66590899	0	0.98	0.02	0	0	0.01
A01	66590900	66590999	0.03	0.96	0	0.02	0.01	0
A01	66591100	66591199	0	0.96	0.01	0	0.01	0.01
A01	66638700	66638799	0.02	0	0.7	0.96	0.01	1
A01	66703200	66703299	0.01	0	0	0.98	0.01	0.01
A01	66704000	66704099	0.01	0	0.97	0.99	0	0.49
A01	66705300	66705399	0	0.01	0.02	0.97	0	0
A01	66705400	66705499	0	0.02	0	0.93	0	0.01
A01	66709000	66709099	0.01	0	0.6	0.19	0	1
A01	66709100	66709199	0	0.02	0.95	0.73	0	0.99
A01	66709200	66709299	0	0.02	0.93	0.97	0	0.93
A01	66738100	66738199	0	0.96	0.97	0.69	0.6	0.96
A01	66738300	66738399	0	0.99	0.99	0.96	0.75	0.97
A01	66738500	66738599	0.01	0.5	0.64	0	0.02	0.94
A01	66743700	66743799	0.01	0.5	0	0.01	0.03	0.96
A01	66764300	66764399	0	0.81	0.8	0.91	0.91	0
A01	66814200	66814299	0	0.95	0.77	0.74	0.21	1
A01	66820800	66820899	0.02	1	0.99	0.92	0.91	0.95
A01	66821100	66821199	0	0.02	0.97	0.99	0.97	0.97
A01	66821200	66821299	0	0.15	0.99	1	0.94	0.97
A01	66821300	66821399	0	0	0.97	0.6	0.99	0.93
A01	66821400	66821499	0	0	0.99	0.24	0.74	0.98
A01	66821500	66821599	0	0.74	0.98	0.73	0.67	0.94
A01	66825500	66825599	0.01	0.97	0.47	0.94	0.5	0.97
A01	66826800	66826899	0	0.99	0.98	0.02	0.99	0.99
A01	66839600	66839699	0.01	0.01	0	0	0.01	0.94
A01	66841900	66841999	0	0	0	0.01	0.96	0.96
A01	66842100	66842199	0.01	0.01	0.63	0.47	0.95	0.93
A01	66855700	66855799	0.02	0	0.02	0	0.05	1
A01	66856600	66856699	0	0.02	0.99	0	0	0.99
A01	66870700	66870799	0.01	0.33	0.75	0.65	0	0.96
A01	66870900	66870999	0	0	0.02	0.02	0.01	0.95
A01	66888800	66888899	0.01	0.94	0.01	0.98	0	0.02
A01	66909800	66909899	0	0.01	0.43	0.97	0.01	0.01
A01	66913100	66913199	0	0.94	0.97	0.95	0.48	0.96
A01	66916200	66916299	0.01	0.98	0.73	1	0.98	0.75
A01	66918700	66918799	0	0.86	0.69	0.79	0.74	0.93
A01	66940800	66940899	0	0.98	1	0.98	0	0.96
A01	66940900	66940999	0	0.96	0.69	0.4	0.17	0.96
A01	66941100	66941199	0	0.99	0.87	0.98	0.02	0.97
A01	66950500	66950599	0	0.96	0.87	0.49	0.01	0.98
A01	66952100	66952199	0	0.95	0.66	0.98	0.98	0.97
A01	67003500	67003599	0	0.99	0.89	0	0	0.97
A01	67007000	67007099	0	0.98	0.98	0.95	0.98	0.85
A01	67039700	67039799	0.01	0.63	0.71	0.91	0.01	0.87
A01	67124400	67124499	0.01	0	0.92	0	0	0.99
A01	67124500	67124599	0.02	0.05	0.85	0.02	0	0.97
A01	67124600	67124699	0	0.03	0.97	0.87	0.01	0.97
A01	67124700	67124799	0	0.01	0.41	0.97	0.17	0.98
A01	67129000	67129099	0.01	0.01	0	0.95	0.01	0
A01	67132800	67132899	0	0	0	0.01	0.98	0
A01	67139500	67139599	0	0.87	0.92	0.96	0.97	0.77
A01	67141700	67141799	0.01	0.77	0.94	0.97	0.01	0
A01	67142100	67142199	0	0.01	0.84	0.01	0	0.99
A01	67155500	67155599	0	0.94	0.07	0.37	0.46	0.65
A01	67156300	67156399	0	0.99	0.56	0.01	0.01	0.99
A01	67160600	67160699	0.01	0.73	0.87	0.75	0.92	0.74
A01	67160900	67160999	0.02	0	0.76	0.64	0.01	0.97
A01	67161400	67161499	0.01	0	0.88	0.78	0.2	0.98
A01	67161600	67161699	0	0.71	0.97	0.82	0.98	0.99
A01	67161700	67161799	0.01	0.98	0.98	0.74	0.99	0.96
A01	67168200	67168299	0	0.81	0.76	0.63	0.72	0.92
A01	67172800	67172899	0	0.95	0.96	0	0.99	0.54
A01	67173000	67173099	0.01	0.03	0.02	0.01	0.01	0.99
A01	67173400	67173499	0.01	0.01	0.97	0	0	0.98
A01	67173500	67173599	0.01	0	0.97	0.02	0.01	0.82
A01	67241900	67241999	0	0.03	0.03	0.95	0.01	0.07
A01	67242000	67242099	0	0	0.62	0.97	0.01	0.01
A01	67242100	67242199	0	0	0	0.94	0	0
A01	67244100	67244199	0.01	0	0	0.98	0	0.01
A01	67244500	67244599	0.01	0.01	0.02	0.97	0	0.01
A01	67244600	67244699	0.01	0.02	0	0.96	0.01	0.01
A01	67318200	67318299	0.01	0.49	0.01	0.27	0	0.95
A01	67353000	67353099	0	0.97	0.95	1	0.98	0.75
A01	67353200	67353299	0.04	1	0.1	0.97	0.02	0.19
A01	67353600	67353699	0.01	0.64	0.97	0.99	0.5	1
A01	67353700	67353799	0	0.75	0.94	0.95	0.48	0.75
A01	67495700	67495799	0	0.01	0.98	0.94	0.96	0
A01	67537200	67537299	0	0.99	0.41	0.01	0.99	0.94
A01	67538200	67538299	0	0.84	0.79	0.82	0.01	0.98
A01	67553800	67553899	0	0.92	0.29	0	0.01	0
A01	67556100	67556199	0.02	0	0.73	0.92	0.01	0.98
A01	67556900	67556999	0	0.34	0.42	0.98	0.01	0.49
A01	67557000	67557099	0.01	0	0.47	0.99	0.01	0.66
A01	67557300	67557399	0	0.84	0.99	0.98	0	0.97
A01	67558200	67558299	0	0.97	0.96	0.98	0.01	0.96
A01	67560600	67560699	0	0.01	0	0.96	0.01	0.99
A01	67560700	67560799	0	0.01	0.03	0.96	0	0.96
A01	67746500	67746599	0.01	0.96	0.03	0.02	0.09	0.02
A01	67761400	67761499	0.03	0	0.01	0.02	0.01	0.93
A01	67761700	67761799	0	0.01	0.1	0.03	0.01	0.97
A01	68600200	68600299	0.02	0	0.01	0.02	0	0.97
A01	68600300	68600399	0	0	0	0	0.03	0.99
A01	68600400	68600499	0.01	0.01	0	0	0	0.94
A01	68600500	68600599	0	0.01	0	0	0.01	0.94
A01	68600600	68600699	0	0	0	0	0	0.95
A01	68629200	68629299	0	0.99	0.01	0.8	0.73	0.98
A01	68629400	68629499	0	1	0	0.34	0	0.99
A01	70380400	70380499	0.03	0.01	0.96	0	0.01	0.01
A01	70380600	70380699	0.01	0.02	0.98	0.05	0.19	0.32
A01	70381000	70381099	0	0.6	0.93	0.98	0.97	0.98
A01	70399900	70399999	0.01	0.01	0.98	0.01	0.01	0.97
A01	70400100	70400199	0.01	0.01	0.94	0.01	0	0.95
A01	70426900	70426999	0	0.27	0.5	0.97	0	1
A01	70431500	70431599	0.01	0	0	0	0.98	0
A01	70452900	70452999	0.01	0	0	0.01	0.74	0.93
A01	70469000	70469099	0.01	0.97	0.8	0.99	0.74	0.95
A01	70552200	70552299	0	0.01	0	0.99	0	0.96
A01	70553700	70553799	0	0.96	0.64	0.97	0.98	0.98
A01	70566300	70566399	0	0.97	0.44	0	0	0.99
A01	70566400	70566499	0	0.95	0.01	0	0	0.5
A01	70665300	70665399	0	0.98	0	0.01	0	0.01
A01	70665500	70665599	0.01	0.99	0.01	0.01	0.01	0.03
A01	70688300	70688399	0	0	0.01	0.01	0.97	0.03
A01	70689000	70689099	0.01	0.03	0	0.02	0.99	0
A01	70744300	70744399	0.01	0.95	0.99	0.99	0.95	0.98
A01	70744400	70744499	0	0.99	0.81	0.96	0.96	0.8
A01	70744500	70744599	0.01	1	0.69	1	0.96	0.7
A01	70819100	70819199	0	0	0.77	0.02	0	0.96
A01	70820200	70820299	0	0.01	0.95	0.02	0.01	0.98
A01	70957500	70957599	0	0.98	0.98	0.99	0.99	0.99
A01	71190900	71190999	0	0.93	0.85	0.92	0.38	0.52
A01	71201300	71201399	0.01	0	0.96	0	0	0.98
A01	71204300	71204399	0.02	0.31	0.16	0.01	0.32	0.97
A01	71204400	71204499	0	0.97	0.25	0.95	0.72	0.49
A01	71205000	71205099	0	0.99	0.98	0.32	0.65	0.3
A01	71230500	71230599	0.01	0.98	0.13	0	0	0.01
A01	71230800	71230899	0.01	0.99	0	0	0	0.02
A01	71231700	71231799	0	0.93	0.02	0	0	0
A01	71294200	71294299	0.01	0	0.99	0.01	0.01	0
A01	71295600	71295699	0	0.02	0.98	0.01	0	0
A01	71319200	71319299	0	0	0.06	0.97	0.03	0
A01	71319900	71319999	0.01	0.01	0.96	0.95	0.97	0.99
A01	71320400	71320499	0	0.01	0.95	0.98	0.97	0.99
A01	71331700	71331799	0	0.96	0.5	0.97	0.99	0.5
A01	71333100	71333199	0	0.99	0	0	0	0.97
A01	71333500	71333599	0.01	0.91	0.78	0.96	0.01	0.96
A01	71333600	71333699	0	0.98	0.93	0.96	0.01	0.99
A01	71335400	71335499	0	0.98	0.98	0.89	0.05	0.98
A01	71335700	71335799	0.01	0.01	0.92	0.01	0.67	0
A01	71338400	71338499	0.01	0.01	0.99	0.97	0.99	0.97
A01	71445400	71445499	0	0.01	0	0	0.99	0.02
A01	71470200	71470299	0.01	0.94	0.39	0.02	0.01	0.97
A01	71470500	71470599	0.01	0.96	0	0.35	0.65	0.92
A01	71470700	71470799	0.01	0.89	0.02	0.02	0.96	0.91
A01	71470800	71470899	0	0.85	0	0.01	0.97	0
A01	71473100	71473199	0	0.99	0.94	0.98	1	0.99
A01	71473200	71473299	0	0.97	0.98	0.94	1	1
A01	71473400	71473499	0	0.99	0.98	0.97	0.93	0.95
A01	71473500	71473599	0	1	0.5	0.49	0.5	0.5
A01	71473600	71473699	0	0.99	0.98	0.99	0.97	0.96
A01	71473700	71473799	0	0.99	0.97	0.99	0.95	0.98
A01	71501800	71501899	0	0.95	0.48	0.99	0.97	0.91
A01	71558400	71558499	0	0.66	0.01	0.97	0	0.02
A01	72085800	72085899	0	0.07	0.96	0.61	0.71	0.71
A01	72087800	72087899	0.02	0.99	0.04	0.04	0.08	0.86
A01	72114500	72114599	0	0.5	0.48	0	0.96	0
A01	72114700	72114799	0	1	0.18	0.01	0.32	0.65
A01	72114800	72114899	0	0.99	0	0.34	0.13	0.5
A01	72293200	72293299	0	0.98	0.11	0	0	0.31
A01	72336200	72336299	0.01	0.97	0.98	0.65	0.38	0.64
A01	72349900	72349999	0	0.98	0.22	0.01	0.01	0.98
A01	72350400	72350499	0	0.99	0	0	0	0.99
A01	72350700	72350799	0.03	0.99	0	0	0	0.97
A01	72351100	72351199	0	0.97	0.01	0	0	0.98
A01	73012300	73012399	0.01	0.99	0.97	0.97	0.98	0.97
A01	73012400	73012499	0.01	0.98	0.97	0.98	0.99	0.98
A01	73025800	73025899	0.01	1	1	0.96	0.97	0.02
A01	73026000	73026099	0	0.97	0.86	0.98	0.94	0.01
A01	73026100	73026199	0	0.97	0.96	0.98	0.98	0
A01	73034500	73034599	0.01	0	0.97	0.53	0.12	0.96
A01	73042800	73042899	0.01	0	0.96	0.86	0.98	0.99
A01	73074600	73074699	0	0.98	0.99	0.47	0.97	0.01
A01	73099700	73099799	0.01	0.98	0.97	0.98	0.98	0.98
A01	73122200	73122299	0	0	0.98	0.01	0.02	0.97
A01	73122500	73122599	0	0	0.97	0	0	0.98
A01	73148000	73148099	0	0.96	0.9	0.97	0.57	0.11
A01	73235700	73235799	0	0	0.98	0	1	0
A01	73236300	73236399	0	0	0.92	0.01	0.97	0.01
A01	73236500	73236599	0	0.01	0.97	0.07	0.97	0
A01	77207300	77207399	0.01	0.99	0.98	0.98	0.98	0.99
A01	77378000	77378099	0	0.97	0.95	0.98	0.01	0.99
A01	77407900	77407999	0	0.98	0.01	0.01	0.96	0.01
A01	77441500	77441599	0.01	0.64	0.97	0.99	0.99	0.98
A01	77442600	77442699	0.01	0.95	0.98	0.97	0.97	0.98
A01	77872400	77872499	0.01	0.95	0.95	0.97	0.95	0.98
A01	78050300	78050399	0	0.01	0.98	0.01	0	0.99
A01	78051600	78051699	0.01	0.02	0.98	0.03	0.01	0.81
A01	78055500	78055599	0.01	0.95	0.97	0.97	1	0.99
A01	78628800	78628899	0	0.96	0.96	0.97	0.91	0.93
A01	78628900	78628999	0.03	0.97	0.67	0.96	0.97	0.66
A01	78782500	78782599	0	0.73	0.73	0.73	0.02	0.98
A01	81240600	81240699	0.01	0.99	0.99	0.98	0.01	0.91
A01	81240700	81240799	0	0.87	0.97	0.98	0.01	0.95
A01	81275600	81275699	0	1	0.5	0.98	0.99	0.99
A01	81352500	81352599	0.02	0.99	0.49	0.94	0.01	1
A01	86529000	86529099	0	0	0.85	0.96	0.01	0.01
A01	86529100	86529199	0.01	0.01	0.95	0.95	0.45	0.02
A01	86529300	86529399	0	0.01	0.98	0.96	0.97	0.95
A01	86543100	86543199	0	0.99	0.5	0.97	0	0
A01	86543300	86543399	0	0.79	0.43	0.92	0	0.06
A01	86543400	86543499	0	0.96	0.47	0.93	0	0
A01	86543500	86543599	0	0.98	0.44	0.96	0.01	0
A01	86543800	86543899	0.01	0.98	0.33	0.72	0.01	0
A01	86544400	86544499	0	0.99	0.9	0.73	0	0.02
A01	86544600	86544699	0.02	0.98	0.44	0.99	0.02	0
A01	86552000	86552099	0.01	0.96	0.95	0.99	0.96	0.01
A01	86552100	86552199	0.01	0.99	0.82	0.97	0.98	0
A01	86552300	86552399	0.01	0.68	0.96	0.99	0.83	0
A01	86552500	86552599	0	0.99	0.81	0.97	0.97	0.01
A01	86552700	86552799	0.01	0.99	0.97	0.99	0.97	0
A01	86552800	86552899	0	0.97	0.95	0.96	0.95	0
A01	86556100	86556199	0	0.93	0.91	0.97	0.57	0.29
A01	86556200	86556299	0	0.99	0.96	0.95	0.94	0.39
A01	86556300	86556399	0.01	0.99	0.96	0.96	0.98	0.01
A01	86556500	86556599	0.01	0.94	0.95	0.96	0.95	0
A01	86556600	86556699	0	0.96	0.96	0.96	0.97	0.02
A01	86564800	86564899	0.02	0.95	0.93	0.98	0.98	0.98
A01	86565000	86565099	0	0	0.93	1	0.84	0.7
A01	86565100	86565199	0.02	0.97	0.91	0.05	0.01	0.98
A01	86566300	86566399	0.04	0	0.96	0.99	0	0
A01	86567700	86567799	0.01	0.01	0.01	0.01	0.01	1
A01	86569100	86569199	0	0.98	0.98	0.97	1	0.95
A01	86647800	86647899	0.01	0.49	0.98	0.71	0.73	0.72
A01	86655200	86655299	0	0.01	0.99	0.01	0	0.01
A01	86655800	86655899	0.01	0	0.96	0	0.02	0.01
A01	86656700	86656799	0.02	0	0.97	0	0	0.01
A01	86656800	86656899	0	0.01	0.99	0.01	0.01	0
A01	86673500	86673599	0	0.94	0.96	0.96	0.99	0.9
A01	88359100	88359199	0	0.02	0.03	0.59	0	0.92
A01	88367800	88367899	0	0.98	0.95	0.93	0.7	0.96
A01	88404200	88404299	0.01	0.98	0.93	0.94	0	0
A01	88433500	88433599	0.02	0.98	0.97	0.99	0.48	0.95
A01	91740600	91740699	0	0.85	0.89	0.44	0	0.96
A01	91740800	91740899	0.01	0.99	0.96	0.39	0.91	0.98
A01	91741300	91741399	0.01	0.17	0	0.48	0	1
A01	91741400	91741499	0	0.01	0.01	0	0.01	0.97
A01	91743100	91743199	0	0.98	0.99	0.98	0.99	0.98
A01	91743600	91743699	0	0.94	0.96	0.99	1	0.99
A01	91743900	91743999	0.01	0.92	0.98	0.87	0.93	0.99
A01	93464200	93464299	0.03	1	0.42	0.99	0.6	0
A01	93465700	93465799	0.01	0.66	0.83	0.98	0.99	0.98
A01	93983200	93983299	0	0	0.95	0.3	0.64	1
A01	93983300	93983399	0.02	1	0.9	0.93	0.95	0.94
A01	93988000	93988099	0	0.56	0.01	0	0.1	0.91
A01	93988800	93988899	0.01	0.49	0.22	0.97	0.75	0.5
A01	93988900	93988999	0	0.49	0.47	0.49	0.98	0.48
A01	95159600	95159699	0	0.67	0.92	0.86	0.62	0.6
A01	95159700	95159799	0.02	0.9	0.99	0.91	1	0.95
A01	95160900	95160999	0.07	0.19	0.18	0	0.97	0.99
A01	95223300	95223399	0	0.15	0.01	0.14	0.99	0.01
A01	95260600	95260699	0	0.97	0.82	0.97	1	0.98
A01	97658700	97658799	0.03	0.98	0.95	0	0.95	0.99
A01	97658800	97658899	0	0.99	0.67	0.03	0.99	0.98
A01	100222000	100222099	0	0	0.06	0.12	0.12	0.99
A01	100224200	100224299	0	0.48	0.97	0.83	0	0.72
A01	101309900	101309999	0	0.97	0.02	0.98	0.97	0
A01	101310500	101310599	0.01	0	0	0.96	0.97	0.01
A01	101310700	101310799	0.01	0	0.02	0.96	0.98	0.01
A01	101310900	101310999	0	0.99	0.99	0.99	0.99	0.95
A01	102965900	102965999	0.01	0.01	0.97	0.01	0	0.01
A01	104232700	104232799	0.01	0.96	0	0	0.01	0.01
A01	104278200	104278299	0	0.81	0.49	0.97	0	0.88
A01	104278300	104278399	0	0.97	0.94	0.98	0.83	1
A01	104292600	104292699	0	0.57	0.79	0.58	0	0.97
A01	104337700	104337799	0.01	0	0.01	0.01	0.01	0.97
A01	104337800	104337899	0.02	0	0	0.03	0.01	0.98
A01	104337900	104337999	0	0	0.01	0.02	0.01	0.99
A01	104406700	104406799	0.01	0.77	0.88	0	0.01	0.97
A01	104426900	104426999	0	0.98	0.97	0.94	0	0.86
A01	104529100	104529199	0	0.98	0.85	0.69	0.7	0.75
A01	104580100	104580199	0	0.18	0.02	0.99	0.04	0
A01	104671200	104671299	0.01	0.01	0.51	0.5	0.02	0.99
A01	104674500	104674599	0.01	0.01	0.96	0.98	0.01	0.97
A01	104676300	104676399	0	0.01	0.57	0.97	0.01	0.99
A01	104708500	104708599	0.01	0.69	0	0.03	0.91	0.71
A01	104731700	104731799	0	0.01	0.73	0.91	0	0.92
A01	104731800	104731899	0.02	0.51	0.01	0.99	0	0.96
A01	104732200	104732299	0.02	0.85	0	0.97	0.01	0.83
A01	104744000	104744099	0.01	0.96	0.01	0	0.22	0.57
A01	104749000	104749099	0	0.82	0.95	0.68	0.94	0.97
A01	104749800	104749899	0.01	0.97	0.01	0	0.99	0.74
A01	104769400	104769499	0	0	0.96	0.71	0.93	0.72
A01	104797000	104797099	0	0.01	0.01	0.01	0	0.96
A01	104973800	104973899	0.01	0.01	0.95	0.01	0.85	0.67
A01	105046800	105046899	0.01	0.99	0.71	0.96	0.02	0.86
A01	105051400	105051499	0.01	0.99	0.91	0.98	0.94	0.97
A01	105060700	105060799	0.01	0.01	0	0.01	0.01	0.95
A01	105071100	105071199	0.01	0.98	1	0.96	0.94	0.97
A01	105071300	105071399	0.01	0.99	0.51	0.01	0	0.74
A01	105071500	105071599	0.02	0.97	0.96	0	0.98	0.99
A01	105075800	105075899	0	0.96	0.96	0.96	0.48	1
A01	105109500	105109599	0	0.96	0.97	0.98	0.99	0.95
A01	105179000	105179099	0	0.97	0.01	0.96	0	0
A01	105179600	105179699	0	0.95	0	0.97	0.06	0.01
A01	105180400	105180499	0	0.98	0	0.98	0	0
A01	105384800	105384899	0	0.79	0.78	0.41	0.01	0.98
A01	105384900	105384999	0	0.94	0.93	0.85	0.59	0.82
A01	105427900	105427999	0.02	0.97	0	0.98	0.97	0.02
A01	105428200	105428299	0.01	0.96	0.48	0.5	0.02	0.99
A01	105432500	105432599	0.01	0.74	0.01	0.28	0.02	0.98
A01	105504200	105504299	0.02	0.02	0.02	0.99	0.99	0.04
A01	105538700	105538799	0.01	0	0	0.03	0.98	0.89
A01	105904200	105904299	0.04	1	0.02	1	0.97	0.96
A01	105986800	105986899	0	0.08	0.96	0.1	0.77	0.73
A01	105987000	105987099	0.01	0.98	0.93	0.93	1	0.96
A01	105987200	105987299	0.01	0.84	0.86	0.2	0.97	0.43
A01	106059000	106059099	0	0.99	0.94	0.47	0.98	0.93
A01	106059500	106059599	0	0.51	0.2	0.05	0.4	0.94
A01	106107300	106107399	0	0	0.93	0.99	0.98	0.97
A01	106136800	106136899	0	0.95	0.98	0.67	0.99	0.74
A01	106143100	106143199	0.02	0.81	0.94	0.95	0.96	0.79
A01	106148100	106148199	0	1	0	1	1	0
A01	106148300	106148399	0	0.98	0.01	0.98	0.98	0
A01	106230200	106230299	0	0.01	0	0.01	0.92	0
A01	106261700	106261799	0	0	0	0.99	0	0.97
A01	106270000	106270099	0	0.79	0.97	0.99	0.96	0.94
A01	106270500	106270599	0.01	0.97	0.99	0.95	1	0.8
A01	106284600	106284699	0	0	0.97	0.02	0.01	0.01
A01	106284800	106284899	0.01	0	0.93	0	0.01	0
A01	106284900	106284999	0.01	0.01	0.92	0.02	0.01	0.01
A01	106285000	106285099	0	0	0.98	0.01	0.02	0.01
A01	106285100	106285199	0.01	0.01	0.97	0	0.01	0
A01	106285200	106285299	0.01	0.01	0.98	0.02	0.01	0
A01	106384900	106384999	0	0.98	0.03	0	0.02	0.01
A01	106390900	106390999	0	0.97	0.93	0.98	0.82	0.98
A01	106391000	106391099	0.02	0.88	0.87	0.98	0.97	0.96
A01	106391200	106391299	0.01	1	0.94	0.92	0.99	0.99
A01	106445300	106445399	0.01	0.01	0	0	0.98	0.01
A01	106449900	106449999	0	0.25	0.45	0	0	0.99
A01	106459900	106459999	0	0	0.06	0.96	0.96	0.94
A01	106460000	106460099	0	0	0.01	0.95	0.98	0.81
A01	106460100	106460199	0	0.01	0.01	0.97	0.98	0.27
A01	106490800	106490899	0	0.96	0.65	0.24	0.96	0.99
A01	106491000	106491099	0.01	0.98	0	0.42	0	0.99
A01	106553300	106553399	0.01	0.98	0.95	0.17	0.95	0.19
A01	107085500	107085599	0.02	0.97	0.97	0.54	0.97	0.97
A01	107349700	107349799	0.02	0	0.95	0	0	0
A01	107356700	107356799	0.01	0.97	0.98	0.97	0.54	0.02
A01	107364600	107364699	0.01	0.98	0.97	0.98	1	0.96
A01	107377900	107377999	0.03	0.96	0.96	1	0.95	0.98
A01	107378400	107378499	0.02	0.98	0.99	0.97	0.66	0.67
A01	107378600	107378699	0	0.99	0.98	0.99	0	0.98
A01	107378800	107378899	0	0.98	0.99	0.95	0.98	0.99
A01	107379100	107379199	0	0.96	0.66	1	0.98	0.81
A01	107379200	107379299	0	0.98	0.95	0.72	0.96	0.97
A01	107379300	107379399	0	0.99	0.95	0.04	0.32	0.99
A01	107379500	107379599	0.02	0.62	0.96	0.33	0.99	0.98
A01	107379600	107379699	0.01	0.95	0.98	0.49	0.48	0.5
A01	107379700	107379799	0	0.97	0.01	0.01	0.48	0.01
A01	107380000	107380099	0	0.97	0.51	0.98	0.03	0
A01	107381200	107381299	0	0.94	0.95	0.52	0.01	0.99
A01	107402200	107402299	0.02	0.82	0.96	0.41	0.01	0.93
A01	107402300	107402399	0.01	0.97	0.98	0.78	0.37	0.8
A01	107402500	107402599	0	1	0.97	0.94	0.97	1
A01	107402600	107402699	0.03	0.97	0.95	0.97	0.94	0.97
A01	107565300	107565399	0.01	0.94	0.01	0.01	0.03	0.33
A01	107565400	107565499	0.04	0.99	0	0.01	0.02	0.49
A01	107665000	107665099	0.01	0.9	0.98	0.95	0.98	0.97
A01	109446800	109446899	0.04	0	0.99	0.96	0.97	0.97
A01	109447000	109447099	0	0	0.95	0.96	0.97	0.01
A01	109517500	109517599	0	1	0.52	0.01	0	0
A01	109525800	109525899	0.02	0.01	0.41	0.01	0.98	0.65
A01	109531200	109531299	0	0.99	0.01	0	0	0.02
A01	109619300	109619399	0	0	0.01	0.01	0	0.92
A01	109867200	109867299	0.01	0.99	0.97	0.97	0	0.96
A01	109867300	109867399	0	0.97	0.95	0.97	0	0.97
A01	109867700	109867799	0	0.99	1	0.98	0.03	0.98
A01	109912800	109912899	0	0.02	0.01	0.05	0.02	0.99
A01	112003600	112003699	0	0.01	0.97	0	0	0.02
A01	112003700	112003799	0	0.01	0.98	0.01	0.01	0.01
A01	112003900	112003999	0.01	0.01	0.96	0	0	0.01
A01	112004100	112004199	0.03	0	0.95	0	0	0.01
A01	112004500	112004599	0	0	0.97	0.02	0.02	0.01
A01	112004800	112004899	0.02	0	0.98	0	0.01	0
A01	112006600	112006699	0	0	0.98	0.92	0.5	0.97
A01	112006800	112006899	0	0.01	0.93	0.95	0.99	0.95
A01	112041200	112041299	0.02	0.99	0.01	0.01	0.98	0.01
A01	112041300	112041399	0.02	0.97	0	0.01	0.96	0
A01	112043600	112043699	0	0.01	0	0.92	0.81	0.02
A01	112125000	112125099	0	0.5	0.49	0.74	0.97	0.98
A01	112128500	112128599	0.02	0.97	0.5	0.49	0.91	0.97
A01	112131700	112131799	0	0.33	0.94	0.32	0.01	0.65
A01	112134800	112134899	0.01	0.99	0.77	0.96	0.98	0.81
A01	112135300	112135399	0.03	0.97	0.99	0	0.15	0.99
A01	112135400	112135499	0	1	0.95	0	0.51	0.99
A01	112137000	112137099	0.01	0.01	0.97	0.04	0	0.98
A01	112137400	112137499	0.02	0.49	0.95	0.31	0.58	0.97
A01	112137900	112137999	0	0.01	0.95	0.01	0.01	0.95
A01	112138100	112138199	0.01	0.03	0.99	0	0.01	0.99
A01	112138200	112138299	0	0.01	0.97	0.02	0.01	0.98
A01	112138600	112138699	0.03	0.01	0.99	0.4	0.01	0.98
A01	112445500	112445599	0	0.5	0.98	0.49	0.01	0
A01	115512100	115512199	0	0.98	0.97	0.21	0	0.52
A01	115725900	115725999	0.01	0.93	0.48	0	0.13	0.56
A01	115729500	115729599	0.02	0.97	0.96	0.99	0.94	0
A01	115739400	115739499	0	1	0.01	0	0	0.01
A01	115965300	115965399	0.01	0.01	0.01	0.01	0.01	0.96
A01	115965600	115965699	0	0	0	0	0.01	0.98
A01	116418800	116418899	0	0.98	0.98	1	0.98	0.98
A01	116419400	116419499	0	0.97	0.98	0.96	1	0.96
A01	116477800	116477899	0	0	0	0.98	0	0
A01	116478000	116478099	0	0	0.01	0.98	0.01	0.03
A01	116478300	116478399	0.01	0.01	0.01	1	0.02	0.01
A01	116478400	116478499	0.01	0.01	0.01	0.99	0.07	0.01
A01	116526700	116526799	0.01	0.75	0	0.47	0	0.99
A01	116531200	116531299	0	0.5	0.95	0	0.48	0.49
A01	116554300	116554399	0	0.05	0.01	0.01	0	0.98
A01	116554600	116554699	0.01	0	0.01	0	0.01	0.97
A01	116604300	116604399	0.01	0.99	0.67	0.06	0.01	0.91
A01	116604800	116604899	0	0.99	0.01	0.48	0.48	0.95
A01	116620100	116620199	0.01	0.96	0.97	0.97	0.01	0.91
A01	116782400	116782499	0.02	1	0.02	0.98	0	0.96
A01	116806300	116806399	0	0.97	0.98	0.99	0.58	0.98
A01	116832800	116832899	0.01	0.01	0.96	0	0	0.96
A01	116889600	116889699	0.01	0.96	0.97	0.67	0.97	0.98
A01	116889700	116889799	0	0.98	0.96	0.97	0.95	0.98
A01	116889800	116889899	0	0.99	0.98	0.99	0.98	0.98
A01	116890100	116890199	0.02	0.99	0.96	0.98	0.96	0.95
A01	116890800	116890899	0	0.99	0.94	0.97	0.93	0.95
A01	116890900	116890999	0.01	1	0.97	0.98	0.99	0.99
A01	116972800	116972899	0.01	0.97	0.95	0.83	0.98	0.33
A01	116972900	116972999	0.01	0.96	0.01	0	0.49	0.49
A01	117195200	117195299	0.01	0.01	0.01	0.96	0.02	0.97
A01	117221900	117221999	0.01	0.98	0.5	0.94	0.96	0.47
A01	117254400	117254499	0	0.8	0.98	0.77	0.97	0.98
A01	117254500	117254599	0	0.95	0.71	0.67	0.63	0.31
A01	117275100	117275199	0.01	0.97	0.97	0.01	0	0.97
A01	117275200	117275299	0.01	0.97	0.97	0	0	0.98
A01	117275700	117275799	0	0.97	0.98	0	0.02	0.98
A01	117355900	117355999	0	0.97	0.65	0.33	0	0.64
A01	117356900	117356999	0	0.99	0.95	0.99	0.97	1
A01	117412900	117412999	0	0.98	0.98	0.76	0.8	0.94
A01	117414000	117414099	0	0.98	0.96	0.98	0.7	0.25
A01	117414300	117414399	0.02	1	0.71	1	0.51	0.94
A01	117414400	117414499	0	0.76	0.61	0.54	0	0.99
A01	117414500	117414599	0	0.97	0.96	0.97	0	0.98
A01	117414700	117414799	0.01	0.99	0.01	0	0	0.38
A01	117526000	117526099	0	0.75	0.73	0.56	0.99	0.77
A01	117550600	117550699	0.02	0.79	0.98	0.01	0	0
A01	117551100	117551199	0	0.98	0.74	0.71	0.01	0.24
A01	117551600	117551699	0	0.96	0.97	0.94	0.54	0.95
A01	117551700	117551799	0.02	0.99	0.71	0.98	0.01	0.26
A01	117551800	117551899	0.02	0.98	0.97	0.96	0	0
A01	117582200	117582299	0.02	0.99	0.98	0.5	0.49	0.99
A01	117588800	117588899	0	0.98	0.93	0.89	0.25	0.98
A01	117658800	117658899	0.01	0.6	0.92	0.98	0	0.97
A01	117728000	117728099	0.01	0.96	1	0.97	0.01	0.97
A01	117733300	117733399	0.01	0.98	0.97	0.99	0.01	0.96
A01	117744800	117744899	0.01	0	0.97	0.98	0.02	0.01
A01	117750400	117750499	0.01	0.99	0	0	0.98	0
A01	117751800	117751899	0.02	0.88	0.98	0.76	0.01	0.99
A01	117799400	117799499	0	0	0.96	0	0	0.93
A01	117828500	117828599	0	0.01	0	0	0.91	0.01
A01	117828700	117828799	0	0	0	0	0.98	0
A01	118639000	118639099	0.05	0.32	0.67	0.6	0.97	0.73
A01	118736500	118736599	0	0.99	0.95	0.97	0.01	0.99
A01	118736600	118736699	0.02	0.98	0.99	0.86	0.01	0.99
A01	118736700	118736799	0.01	0.98	0.97	0.96	0	0.97
A01	118950100	118950199	0.01	0.78	0	0.97	0.97	0.98
A01	118951900	118951999	0.01	0.02	0.02	0.98	0	0.99
A01	120274600	120274699	0.01	0.97	0.97	0.99	0.97	0.98
A01	120274800	120274899	0.01	0.97	0.9	0.99	0.97	0.97
A01	121601000	121601099	0	0.95	0.99	0.25	0.01	0.5
A01	121682800	121682899	0	0	0.01	0	0.99	0
A01	121682900	121682999	0	0.01	0.19	0.23	0.99	0.01
A01	121810200	121810299	0.01	0.99	0.76	0.99	0.98	0.8
A01	121810300	121810399	0	0.98	0.96	0.64	0.98	0.95
A01	122039000	122039099	0.01	0.95	0.95	0.97	0.5	0.98
A01	122265400	122265499	0.01	0.75	0.97	0.07	0.99	0.98
A01	122269300	122269399	0.04	0	0.97	0.02	0.01	0.01
A01	122269700	122269799	0	0.01	0.97	0	0.01	0.01
A01	122278600	122278699	0	0	0.01	0.98	0	0.01
A01	122632700	122632799	0.02	0.75	0.59	0.01	0.98	0.01
A01	123346100	123346199	0.01	0.99	0.98	0.95	0.75	0.96
A01	123346200	123346299	0	0.96	0.99	0.97	0.67	0.98
A01	123393500	123393599	0	0.65	0.63	0.98	0.33	0.17
A01	123397100	123397199	0	0.98	0	0.47	0.98	0.48
A01	123399000	123399099	0.01	0.94	0.98	0.96	0.49	1
A01	123443300	123443399	0	0.96	0.02	0.19	0	0.92
A01	123450100	123450199	0	0.47	0.92	0.03	0.49	0.97
A01	123450800	123450899	0.01	0.01	0.41	0.99	0	0.98
A01	123456900	123456999	0	1	0	0	0.02	0.01
A01	123464500	123464599	0	0	0	0	0.91	0
A01	123471200	123471299	0	0	0.01	0	0	0.97
A01	123472500	123472599	0	0.98	0.94	0.5	0.49	0
A01	123473800	123473899	0	0	0.98	0.96	0.01	0.04
A01	123499100	123499199	0.02	1	0.99	0.94	0.98	0.95
A01	123525100	123525199	0	1	0.01	0	0.01	0
A01	123575900	123575999	0.01	0.46	0.97	0.49	0.67	0.01
A01	123576200	123576299	0	0.9	0.99	0.9	0.95	0.96
A01	123576700	123576799	0	0.98	0.99	0.96	0	0.98
A01	123578300	123578399	0	0.71	0.71	0.71	0.01	0.98
A01	123578400	123578499	0	0.02	0.97	0.93	0	0.97
A01	123586200	123586299	0	0.94	0.93	0	0	0.02
A01	123603300	123603399	0.02	0.01	0.96	0.95	0	0.99
A01	123603400	123603499	0.01	0	0.99	0.95	0.01	0.97
A01	123603500	123603599	0	0	0.99	0.98	0	1
A01	123604000	123604099	0.04	0	0.96	0	0	0.01
A01	123604100	123604199	0	0	0.97	0	0	0.01
A01	123621900	123621999	0	0.02	0.97	0.44	0	0.04
A01	123623600	123623699	0.04	0.04	0	1	0	0.97
A01	123646700	123646799	0	0	0.97	0.99	0	0.01
A01	123647500	123647599	0.01	0.98	0	0	0.05	0.96
A01	123648500	123648599	0	0.02	0.02	0.98	0	0
A01	123651400	123651499	0	0	0	0.97	0	0
A01	123651500	123651599	0	0	0	0.99	0.01	0.1
A01	123652000	123652099	0.03	0	0.02	0.94	0.01	0.02
A01	123652700	123652799	0.01	0.01	0	0.98	0.11	0
A01	123652900	123652999	0	0	0	0.95	0	0
A01	123687600	123687699	0	0.01	0.96	0.98	0	0.99
A01	123733100	123733199	0.01	0.4	0.97	0.94	0.98	1
A01	123752100	123752199	0.02	0.51	0.99	0.5	0.99	0.98
A01	123757100	123757199	0	0.02	0.97	0.49	0.01	0.95
A01	123757200	123757299	0.02	0.65	0.54	0.97	0	0.9
A01	123757300	123757399	0	0	0.99	0.98	0.01	0.91
A01	123784800	123784899	0	0.02	0.99	0.96	0.55	0.98
A01	123785100	123785199	0	0	0.21	0.98	0.02	0.97
A01	123804900	123804999	0.01	0.94	0.01	0	0.01	0
A01	123805000	123805099	0.01	0.92	0	0	0	0.04
A01	123843500	123843599	0.02	0.36	0.97	0.98	0.61	0.61
A01	123914700	123914799	0	0.98	0.96	0.83	0.87	0.82
A01	123917000	123917099	0	0.92	0	0	0.01	0
A01	125499300	125499399	0	0.98	0.58	0.25	0.42	0.21
A01	125508200	125508299	0	0.99	0	0	0.02	0
A01	125557000	125557099	0.02	0.21	0.01	0	0	0.94
A01	126626200	126626299	0	0.97	0.92	0.89	0.96	0.96
A01	126626300	126626399	0.01	0.95	0.95	0.95	0.97	0.98
A01	126632400	126632499	0	0	0.01	0.96	0.01	0.01
A01	126632600	126632699	0.02	0.01	0	0.96	0	0
A01	126632800	126632899	0.01	0	0.01	0.98	0	0.01
A01	126632900	126632999	0.01	0	0.02	0.95	0.01	0.01
A01	126633100	126633199	0.01	0	0	0.98	0	0
A01	126633200	126633299	0	0.02	0	0.99	0.01	0.02
A01	126647300	126647399	0.01	0.95	0.02	0.96	0.01	0.96
A01	126653600	126653699	0.01	0.97	0.97	0.95	0.99	1
A01	126751800	126751899	0.01	0.01	0.01	0	0.01	0.98
A01	126805300	126805399	0	0.44	0.95	0.01	0.93	0.01
A01	126806000	126806099	0	0.99	0.01	0.98	0.83	0
A01	126809200	126809299	0	0.9	0.78	0.9	0.91	0.9
A01	126809700	126809799	0	0.96	0.97	0.98	0.67	0.99
A01	126809900	126809999	0	0.59	0.97	0.97	0.93	0.96
A01	126810800	126810899	0	0.95	0	0.7	0	0.62
A01	126812900	126812999	0.02	0.99	0.96	0.99	0.99	0.97
A01	126813700	126813799	0	0.66	0.91	0.67	0	0.65
A01	126813900	126813999	0.01	0.96	1	0.98	0.02	0.97
A01	126814100	126814199	0	0.01	0.49	0.98	1	0
A01	126819000	126819099	0	0.97	1	0.97	0.5	0.98
A01	126820000	126820099	0.01	0.97	0	0.01	0	0.02
A01	126827000	126827099	0.01	0.97	0.96	0.99	0.75	0.74
A01	126833900	126833999	0	0.49	0.97	0.99	0.01	0.44
A01	126834100	126834199	0.01	0.97	0.99	0.97	0.77	0.99
A01	126834200	126834299	0.01	0.78	0.78	0.96	0.77	0.79
A01	126834400	126834499	0	1	0.95	0.93	0.98	0.99
A01	126834500	126834599	0	0.94	0.86	0.99	0.99	0.99
A01	126834600	126834699	0	0.97	0.96	0.99	1	0.97
A01	126835900	126835999	0	0	0	0	0.98	0.99
A01	126845700	126845799	0.01	0.96	0.61	0.91	0.88	0.08
A01	126892300	126892399	0	0	0.97	0	0	0.99
A01	126916400	126916499	0.01	0.94	0.94	0.99	0.38	0.99
A01	126916700	126916799	0	0.98	0.48	0	0.02	0.53
A01	126916900	126916999	0.01	0.97	0.7	0.67	0.01	0.68
A01	126936100	126936199	0.01	0.97	0.19	0	0.98	0.8
A01	126943700	126943799	0	0.47	0.01	0.01	0.7	0.97
A01	127166700	127166799	0	0.01	0	0.03	0.95	0
A01	127166800	127166899	0	0	0.01	0.01	0.98	0.01
A01	127166900	127166999	0	0.02	0	0	0.98	0.03
A01	127167100	127167199	0.02	0	0.01	0.01	0.97	0
A01	127167400	127167499	0	0	0.01	0	0.94	0
A01	127270500	127270599	0	0	0.04	0.5	0	0.98
A01	127775300	127775399	0.01	0.5	0.97	0.93	1	0.97
A01	127775400	127775499	0	0.96	0.51	0.54	0.47	0.45
A01	127775600	127775699	0	0.17	0	0.01	0.03	0.98
A01	127776800	127776899	0	0.99	0.97	0.98	0.98	0.98
A01	127794300	127794399	0.01	0.99	0.02	0.5	0.96	0.45
A01	127851300	127851399	0.01	0.99	0.14	0.14	0.01	0
A01	128130300	128130399	0	0.99	0.01	0.99	0	0
A01	128130500	128130599	0.01	0.98	0.02	0.98	0	0
A01	128139100	128139199	0	0	0	0	0.99	0
A01	128192300	128192399	0	0.01	0	0	0	0.95
A01	128194300	128194399	0	1	0.98	0.99	0.16	0.99
A01	128195500	128195599	0.01	0.12	0.01	0.01	0.01	0.94
A01	128240000	128240099	0	0.97	0.9	0.97	0.93	0.94
A01	128240200	128240299	0	0.96	0.97	0.98	0.98	0.98
A01	128495700	128495799	0	0.95	0.97	0.67	0	0.94
A01	128571700	128571799	0	0.95	0.84	0.01	0.85	0.01
A01	128603000	128603099	0.03	0.98	0.43	0.34	0.57	0.19
A01	128603100	128603199	0	0.91	0.49	0.31	0.92	0.01
A01	128678200	128678299	0	0.99	0.92	0.01	0.01	0.86
A01	128684400	128684499	0	0	0.94	0.91	0.91	0.85
A01	128700200	128700299	0	0	0	0	0.94	0
A01	128711500	128711599	0	0.99	0	0.97	0	0.98
A01	128735800	128735899	0	0.96	0	0.5	0.33	0.34
A01	129978600	129978699	0	0.72	0.98	0.41	0.62	0.76
A01	129978700	129978799	0	0.97	0.97	0.97	0.98	0.99
A01	129979000	129979099	0.03	0.72	0.96	0.94	0.95	0.98
A01	129980100	129980199	0.01	0.01	0.94	0.01	0.01	0.48
A01	129981300	129981399	0	0.02	0.98	0.98	0.01	0.01
A01	129981600	129981699	0.01	0.42	0.65	0.98	0	0.49
A01	129982200	129982299	0.01	0.01	0.52	0.63	0.66	0.94
A01	130018100	130018199	0.02	0.01	0.93	0.01	0.01	0
A01	130018200	130018299	0.01	0.01	0.99	0.04	0.01	0.01
A01	130018400	130018499	0	0	0.96	0.31	0.01	0.93
A01	130018600	130018699	0.01	0	0.98	0.54	0.02	0.76
A01	130069400	130069499	0	0.99	0.98	0.95	0.92	0.49
A01	130071000	130071099	0.05	0.99	0.94	0.9	0.49	0.5
A01	130259200	130259299	0.01	0.98	0	0.91	0.01	0.94
A01	130259600	130259699	0	0.93	0.9	0.9	0	0.62
A01	133301900	133301999	0	1	0.42	0.89	0.49	0.97
A01	133360700	133360799	0	1	0.92	0.01	0.98	0.01
A01	135031000	135031099	0	0	0	0.01	0.97	0
A01	135031600	135031699	0	0.02	0.01	0	1	0.05
A01	137353100	137353199	0.01	0.91	0.92	0.09	0.81	0.96
A01	137355000	137355099	0.01	0.99	0.97	0.36	0	0.95
A01	137360700	137360799	0	0.51	0.98	0.74	0.98	0.97
A01	137364100	137364199	0.01	0	0.93	0	0	0.99
A01	137382400	137382499	0.01	0	0.97	0.5	0.04	0.51
A01	137395700	137395799	0.01	0.19	0.92	0.79	0.01	0.44
A01	137403600	137403699	0.01	0.99	0.42	0.49	0	0.71
A01	137406200	137406299	0	0.99	0.49	0.28	0.01	0.96
A01	137422900	137422999	0.01	1	0.64	0.26	0.97	0.66
A01	137478200	137478299	0	0.01	0.03	0.98	0.01	0.04
A01	137478300	137478399	0.01	0	0	0.98	0	0
A01	137478900	137478999	0	0	0.01	0.99	0	0
A01	137479000	137479099	0.01	0.02	0.01	0.99	0	0
A01	138637300	138637399	0.02	0.74	0.73	1	0.64	0.74
A01	138695500	138695599	0.01	0.99	0.49	0.97	0.99	0.01
A01	138697700	138697799	0	0.96	0.32	0.66	0.66	0.97
A01	138724900	138724999	0.01	0.46	0.98	0.48	0.46	0.99
A01	138725100	138725199	0	0.97	0.99	0.98	1	0.98
A01	138725500	138725599	0	0.97	0.97	0.99	0.97	0.97
A01	138726100	138726199	0.01	0.97	0.93	0.9	0.97	0.99
A01	138727400	138727499	0.01	0.99	0.97	0.97	0.94	0.99
A01	138903000	138903099	0	0.97	0.98	0.98	0	0.96
A01	138903100	138903199	0	0.98	0.96	0.99	0.01	0.94
A01	138903400	138903499	0	0.98	0.97	0.98	0	0.96
A01	138903500	138903599	0	0.97	0.98	0.81	0	0.97
A01	138903600	138903699	0	0.75	0.96	0.99	0	0.98
A01	138903800	138903899	0	1	0.94	0.99	0	0.99
A01	139018800	139018899	0	0.99	0.74	0.73	0.38	0.76
A01	139020500	139020599	0	0.97	0	0.97	0.01	0.01
A01	139020600	139020699	0.01	0.99	0.02	0.98	0	0.01
A01	139020900	139020999	0.06	0.99	0.95	0.93	0.98	0.95
A01	139111100	139111199	0	0.66	0.05	0.98	0	1
A01	139111200	139111299	0	1	0.01	0.94	0	0.68
A01	139112400	139112499	0	0.97	0.47	0.97	0.01	0.99
A01	142859100	142859199	0	0.97	0.98	0.9	0.97	0.47
A01	143320100	143320199	0.03	0.96	0.89	1	0.94	0
A01	143324300	143324399	0.03	0.99	0.95	0.86	0.99	0.88
A01	143325700	143325799	0	0.46	0.86	0.93	0	0.69
A01	143352900	143352999	0.01	0.97	1	0.96	0.5	0.99
A01	143366100	143366199	0	0	1	0.02	0	1
A01	143366300	143366399	0	0	0.98	0	0	0.97
A01	144803300	144803399	0.01	0.82	0.97	0.99	1	0.97
A01	144805200	144805299	0	0.98	0.94	0.98	0.96	0.96
A01	144805300	144805399	0.03	0.99	0.9	0.97	0.96	0.98
A01	144805400	144805499	0	0.99	0.97	0.97	0.96	0.89
A01	144805600	144805699	0	0.96	0.94	0.97	0.95	0.96
A01	144806700	144806799	0.01	0	0.94	0.98	0.98	0.97
A01	144812900	144812999	0.01	0	0.98	0.82	0	0.55
A01	144817900	144817999	0.01	0	0.67	0.97	0.03	0.01
A01	144818300	144818399	0	0	0.94	0.97	0.98	0
A01	144818400	144818499	0.01	0.01	0.98	0.98	0.99	0.01
A01	145117000	145117099	0	0.97	0.94	0.98	0.35	0.98
A01	145120000	145120099	0.01	0.98	0.97	0.79	0.6	0.98
A01	145120900	145120999	0	0.96	0.96	0.98	0.59	0.64
A01	145125300	145125399	0	0.98	0.27	0.99	0.94	0.51
A01	145127400	145127499	0	0.01	0.96	0	0.02	0
A01	145127500	145127599	0	0	0.96	0.65	0.01	0.67
A01	145333000	145333099	0.01	0.99	0.01	0.99	0.98	0.01
A01	145333200	145333299	0	0.97	0	0.51	0.96	0.01
A01	145392800	145392899	0	0.96	0.94	0.99	0.01	0.98
A01	145399000	145399099	0	0.02	0.79	0.9	0.02	0.98
A01	145399300	145399399	0	0.01	0.96	0	0	0.01
A01	145405100	145405199	0	0.01	0.06	0.98	0.01	0
A01	145406600	145406699	0.01	0.95	0.79	0.95	0	0.99
A01	145407900	145407999	0	0	0.46	0	0	1
A01	146576600	146576699	0	0.01	0.98	0	0.01	0.01
A01	146578400	146578499	0	0.92	0.01	0.01	0	0
A01	146578600	146578699	0	0.93	0.01	0.01	0	0
A02	697000	697099	0	0.49	0.93	0.2	1	0.98
A02	705200	705299	0	0.98	0.95	0.58	0.95	0.39
A02	844800	844899	0	0.99	0	0	0.01	0
A02	845300	845399	0.01	0.94	0	0	0	0
A02	1033300	1033399	0	0.93	0	0.03	1	0.02
A02	1033500	1033599	0	0.99	0	0	0.01	0
A02	1033700	1033799	0	0.95	0	0	0	0
A02	1033800	1033899	0	0.99	0.01	0.01	0.01	0.02
A02	1034200	1034299	0	0.98	0	0	0.04	0.01
A02	1034400	1034499	0	0.98	0.01	0	0	0.01
A02	1034700	1034799	0.01	0.98	0.01	0	0	0
A02	1069000	1069099	0	0.94	0.95	0.97	0.91	0.77
A02	1112600	1112699	0	0.01	0.01	0	0	0.98
A02	1112800	1112899	0	0.73	0.64	0.6	0.56	0.99
A02	1113100	1113199	0	0.02	0	0	0	0.99
A02	1113400	1113499	0.01	0	0	0.01	0.03	0.98
A02	1218400	1218499	0	0.95	0.42	0.74	0.08	0.05
A02	1218800	1218899	0	0.95	0.01	0.9	0.02	0
A02	1218900	1218999	0.01	0.98	0.03	0.97	0.02	0
A02	1219000	1219099	0.02	0.98	0.01	0.99	0.01	0.02
A02	1274200	1274299	0	0.99	0.34	0.72	0.02	0.95
A02	1274300	1274399	0	0.01	0.02	0	0.01	0.96
A02	1324700	1324799	0	0.94	0.73	0.99	0	0.5
A02	1324900	1324999	0.02	0.96	0.62	1	0	0.83
A02	1325100	1325199	0	0.97	0.14	0.46	0	0.71
A02	1325200	1325299	0.02	0.93	0.02	0.28	0	0
A02	1325300	1325399	0	0.96	0.01	0.27	0	0
A02	1325600	1325699	0.01	0.97	0.14	0.3	0	0.04
A02	1443000	1443099	0	0.91	0.53	0.56	0.54	0
A02	1443200	1443299	0	1	0.89	0.86	0.99	0.76
A02	1476900	1476999	0.01	0	0.01	0.01	0.99	0.01
A02	1484100	1484199	0.06	0.21	0.92	0.96	0.96	0.96
A02	1484600	1484699	0.01	0.95	0.96	0.96	0.02	0
A02	1486300	1486399	0.01	0.92	0.95	0.91	0.84	0.05
A02	1500200	1500299	0	0.03	0	0	0.01	0.96
A02	1545900	1545999	0.01	0.97	0.01	0.02	0	0
A02	1548000	1548099	0.01	0.95	0.97	0.99	1	0.97
A02	1548100	1548199	0.01	0.98	0.95	0.98	0.97	0.95
A02	1548200	1548299	0	0.97	1	0.99	0.99	0.97
A02	1548300	1548399	0	0.99	0.97	0.98	0.94	0.99
A02	1548400	1548499	0	0.79	0.99	0.98	0.9	0.98
A02	1853700	1853799	0.01	0.01	0.96	0.93	0.98	0.93
A02	1853800	1853899	0	0.02	0.98	0.95	0.98	0.96
A02	1910800	1910899	0.01	0.04	0	0.01	0.96	0.03
A02	1968300	1968399	0	1	0.79	0.96	0.33	0.99
A02	1968500	1968599	0.01	0.02	0.26	0.5	0.14	1
A02	1968600	1968699	0.01	0.01	0.72	0.02	0.98	0.87
A02	1969000	1969099	0	0	0.52	0.97	0.01	0.81
A02	2001700	2001799	0.01	0.01	0.96	0	0.98	0.99
A02	2005100	2005199	0	0	0.52	1	0.02	0.36
A02	2033000	2033099	0	0.93	0.93	0.01	0.97	0.97
A02	2033200	2033299	0	0	0.02	0	0.96	0.97
A02	2080200	2080299	0.01	0.97	0.01	0	0.19	0.23
A02	2080500	2080599	0.01	0.98	0	0.01	0.96	0.96
A02	2080700	2080799	0	0.97	0	0.05	0.98	0.97
A02	2816200	2816299	0	1	0.95	0.98	0.96	1
A02	3005100	3005199	0	0.97	0.99	0.98	1	0.97
A02	3015300	3015399	0	0.97	0.99	0.99	0	1
A02	3017100	3017199	0	0.48	0.5	0.99	0	0.5
A02	3020600	3020699	0	0.01	0.02	0.01	0.96	0
A02	3037200	3037299	0	0	0	0	0	0.96
A02	3088200	3088299	0.03	0	0	0	0.01	0.96
A02	3105700	3105799	0	0.01	0	0.98	1	0.5
A02	3105800	3105899	0.03	0	0.47	0.49	0.97	0.5
A02	3526800	3526899	0.01	1	0.77	0.98	0.95	0.96
A02	3527200	3527299	0	0.96	0.96	0.98	0.99	0.99
A02	3527300	3527399	0	0.99	0.96	0.95	0.57	0.84
A02	3528700	3528799	0.01	0.96	0.94	0.96	0.99	0.95
A02	3529100	3529199	0	0.99	0.95	0.97	0.96	0.98
A02	3529200	3529299	0.01	0.97	0.92	0.95	0.98	0.93
A02	4796100	4796199	0	0.98	0.92	0.88	0.02	0.06
A02	4901300	4901399	0.01	0.98	0.96	0.99	0.81	0.84
A02	4902000	4902099	0.01	0.99	0.67	0.66	0.63	0.66
A02	4902100	4902199	0	0.99	0.51	0.39	0	0.33
A02	4902200	4902299	0	0.99	0.33	0	0	0.01
A02	4902300	4902399	0.01	0.99	0.88	0.82	0.97	0.01
A02	4904700	4904799	0.01	0.99	0.98	0.96	0.98	0.98
A02	4904900	4904999	0	0.97	0.97	0.97	0.98	0.98
A02	4905100	4905199	0	0.94	0.97	0.95	0.99	0.97
A02	5030900	5030999	0	0.95	0.94	0.82	0.01	0.01
A02	5032100	5032199	0	0.99	0.92	0.99	0	0.73
A02	5077100	5077199	0	0.98	0.01	0.01	0.12	0.01
A02	5077200	5077299	0	0.93	0	0.01	0	0.03
A02	5103400	5103499	0.01	0	0	0.01	0.96	0
A02	5105000	5105099	0.01	0.98	0.55	0.07	0	0
A02	5231800	5231899	0	0.93	0.98	0.73	0.63	1
A02	5231900	5231999	0.01	0.97	0.96	0.7	0.93	0.98
A02	5420600	5420699	0.02	0.95	0.94	0.95	0	0.98
A02	5443000	5443099	0.02	1	0.01	0.99	0.99	0.97
A02	5443100	5443199	0	0.97	0	0.98	0.98	0.98
A02	5532000	5532099	0.03	0.87	0.76	0.79	0.99	0.85
A02	5532200	5532299	0	0.99	0.98	0.99	0.98	0.97
A02	5532300	5532399	0.02	0.97	0.98	0.98	0.98	0.98
A02	5534700	5534799	0	0	0.97	0.96	0.98	0.97
A02	5534800	5534899	0	0.97	0.01	0.68	0.96	0.98
A02	5536000	5536099	0	0.82	0.96	0.47	0.25	0.95
A02	5539400	5539499	0.01	0.93	0.06	0	0	0.02
A02	5539700	5539799	0.01	0.99	0.01	0	0.02	0
A02	5539900	5539999	0	0.98	0	0	0	0.01
A02	5540200	5540299	0	0.99	0.01	0.01	0.04	0.01
A02	5540800	5540899	0.01	0.99	0.01	0	0.01	0
A02	5540900	5540999	0.01	0.98	0	0	0.01	0.03
A02	5541000	5541099	0	1	0	0.03	0	0.01
A02	5541100	5541199	0	0.97	0.03	0	0.01	0.01
A02	5541200	5541299	0.01	0.98	0.01	0.01	0.01	0
A02	5541300	5541399	0	0.98	0	0	0	0
A02	5541400	5541499	0.01	0.99	0	0.01	0	0
A02	5541500	5541599	0	0.99	0.01	0.01	0.02	0.01
A02	5541600	5541699	0	0.98	0.01	0	0	0
A02	5541700	5541799	0.03	0.94	0.01	0.02	0	0
A02	5541800	5541899	0	0.99	0.01	0	0	0.01
A02	5548900	5548999	0	0.99	0	0.99	0	0
A02	5549200	5549299	0	0.99	0	0.98	0.01	0
A02	5549500	5549599	0.03	0.96	0.01	0.99	0	0.02
A02	5608100	5608199	0	0.96	0.66	0.33	0.96	1
A02	5608500	5608599	0.01	0.95	0.93	0.31	0	0.02
A02	5608600	5608699	0.01	0	0.96	0.01	0	0.98
A02	5635800	5635899	0	0.71	0.96	0.95	0.96	0.76
A02	5689300	5689399	0	0	0.01	0	0.99	0
A02	5689800	5689899	0	0.96	0.96	0	0.96	1
A02	5693200	5693299	0.01	0.99	1	0.97	0.96	0.99
A02	5883900	5883999	0.02	0.95	0.96	0.56	0.97	0.98
A02	5992000	5992099	0.01	0.01	0.97	0.01	0.01	0.04
A02	6222400	6222499	0.01	0.97	0.04	0.91	0.94	0.8
A02	6222500	6222599	0	0.97	0.36	0.58	0.61	0.98
A02	6325400	6325499	0	0.01	0.96	0	0	0.47
A02	6330800	6330899	0	0	0.01	0	0.01	0.97
A02	6330900	6330999	0.01	0.36	0.01	0.01	0.01	0.96
A02	6331000	6331099	0	0.04	0	0.02	0.01	1
A02	6334000	6334099	0.01	0.99	0.99	0.02	0	0.86
A02	6356400	6356499	0	0.81	0.98	0.34	0.01	0.93
A02	6401100	6401199	0.01	0.01	0.01	0.36	0.02	0.98
A02	6402300	6402399	0.03	0.98	0.97	0.9	0.01	0.69
A02	6402800	6402899	0.02	0.93	0.9	0.91	0.95	0.9
A02	6409000	6409099	0	0.99	0.73	0.9	0	0.14
A02	6409100	6409199	0.01	0.97	0.01	0.94	0.01	0.48
A02	6512700	6512799	0.01	0.96	0.96	0.98	0.93	0
A02	6513500	6513599	0	0.37	0.45	0.98	0	0
A02	6514100	6514199	0	0.98	0	0.96	0	0.02
A02	6514400	6514499	0	0.94	0.94	0.93	0.96	0.97
A02	6514500	6514599	0	0.92	0.63	0.94	0.95	0.95
A02	6515400	6515499	0.01	0.5	0.96	0.81	0.74	0.73
A02	6545100	6545199	0	0	0.97	0.94	0	0.01
A02	6545600	6545699	0.01	0.97	0.92	0.71	1	0.96
A02	6545800	6545899	0	0.99	0.97	0.9	0.33	0.66
A02	6554100	6554199	0.01	0.03	0.89	0.07	0.04	0.97
A02	6667700	6667799	0.01	0.97	0.01	0.03	0.92	0.94
A02	6784300	6784399	0	0	0.96	0.98	0.98	0.98
A02	6784400	6784499	0	0	0.99	0.97	0.98	0.99
A02	6784500	6784599	0.01	0	0.96	1	0.96	0.96
A02	6873300	6873399	0	0.97	0.98	0.97	0.98	0.95
A02	6873400	6873499	0.01	0.96	0.98	0.97	0.99	0.94
A02	6873800	6873899	0	0.98	0.92	0.97	0.99	0.87
A02	7124700	7124799	0	0.03	0.01	0	0	0.93
A02	7127900	7127999	0	0	0.92	0.02	0.8	0
A02	7338600	7338699	0.03	0	0.97	0.01	0	0
A02	7381700	7381799	0	0.01	0.97	0.78	0.98	0.98
A02	7445700	7445799	0	0	0.97	0.79	0.99	0.5
A02	7446000	7446099	0	0.5	0.99	0.86	0.48	0.96
A02	7514000	7514099	0.01	0.01	0	0.01	0	0.99
A02	7517100	7517199	0.01	0.01	0.78	0.81	0.93	0.81
A02	7562200	7562299	0.01	0.01	0.99	0.99	0	0.98
A02	7583400	7583499	0.01	1	0	0	0.99	0.5
A02	7858700	7858799	0.03	0	0.99	0.96	0.99	0
A02	7862800	7862899	0.02	0	0.95	0	0.99	0
A02	7863100	7863199	0.02	0	0.92	0	0.74	0
A02	8023600	8023699	0	0.97	0.01	0.02	0	0.97
A02	8027100	8027199	0.01	0.33	0.98	0.11	0.66	0.18
A02	8027200	8027299	0.01	0.95	0.97	0.66	0.96	0.79
A02	8289300	8289399	0	0.97	1	0.97	0	1
A02	8291400	8291499	0.01	0.98	0.99	0.98	0.07	0.98
A02	8292500	8292599	0.01	0.96	0.92	0.94	0.95	0.97
A02	8299100	8299199	0.01	0	0	0.01	0	0.98
A02	8299400	8299499	0	0	0.02	0	0.03	0.99
A02	8299600	8299699	0.01	0.01	0.92	0.63	0.46	0.88
A02	8302900	8302999	0	0.99	0.99	0.96	0	0.47
A02	8866000	8866099	0	0.98	0.75	1	0.98	0.98
A02	8866200	8866299	0	0.97	0.65	0.97	0.96	0.93
A02	8866600	8866699	0.01	0.96	0.98	1	0.96	0.97
A02	9095900	9095999	0.01	0.99	0.5	0.66	0.29	0.97
A02	9311100	9311199	0.01	0.99	0.01	0.98	0	0.01
A02	9311200	9311299	0	0.98	0.01	0.99	0.21	0.35
A02	10269600	10269699	0.01	0.96	0.99	0.99	0.98	0.93
A02	10269700	10269799	0.04	0.98	0.95	0.98	0.98	0.96
A02	10944500	10944599	0.01	0.97	0.01	0.99	0	0
A02	10944700	10944799	0	0.98	0.01	0.99	0	0.01
A02	10945000	10945099	0	1	0.01	1	0	0
A02	11801800	11801899	0.01	0.49	0.5	0.49	0.97	0.51
A02	13766400	13766499	0	0.95	1	0.26	0.94	0.53
A02	13916600	13916699	0	0.99	0.15	0.45	0.02	0.29
A02	14071500	14071599	0.01	0.02	0.01	0.01	0.96	0
A02	14104200	14104299	0	0.98	0.01	0.01	0.02	0
A02	14316000	14316099	0.01	0.98	0.01	0.97	0.98	0
A02	14316100	14316199	0	0.97	0.01	0.98	0.98	0.01
A02	14316200	14316299	0	0.98	0	0.98	0.97	0.01
A02	14939600	14939699	0	0.52	0.97	0.29	0	0.96
A02	14939700	14939799	0.01	0.42	0.61	0.04	0.01	0.94
A02	15438900	15438999	0	0.02	0	1	0.02	0.49
A02	15439000	15439099	0.01	0.01	0	1	0.01	0
A02	15439200	15439299	0	0.02	0	0.97	0.08	0.01
A02	15439600	15439699	0.01	0.01	0.01	0.92	0	0.02
A02	15439700	15439799	0.01	0.01	0.18	0.99	0	0.7
A02	15461100	15461199	0	0.93	0.01	0.64	0.05	0.95
A02	15461300	15461399	0	0.92	0	0.16	0.03	0.97
A02	15461600	15461699	0	0.05	0.01	0.01	0.01	0.99
A02	15461800	15461899	0	0	0	0	0.01	0.95
A02	15461900	15461999	0	0.02	0.02	0.01	0	0.95
A02	15462000	15462099	0	0.14	0.01	0	0	0.98
A02	15462200	15462299	0.01	0.01	0	0.02	0	0.98
A02	15462300	15462399	0.01	0.01	0	0.01	0.01	0.95
A02	15499800	15499899	0.04	1	0.98	0.99	0.98	0.98
A02	15500000	15500099	0.02	0.96	0.99	0.98	0.73	0.97
A02	15500400	15500499	0	0.99	0.98	0.99	0.99	0.99
A02	15500500	15500599	0.01	0.97	0.93	0.98	0.95	0.95
A02	15500700	15500799	0	0.98	0.97	0.96	0.98	0.98
A02	15500800	15500899	0.02	0.98	0.98	0.99	0.99	0.99
A02	15500900	15500999	0.01	0.96	0.9	0.91	0.9	0.75
A02	15501100	15501199	0	1	0.98	0.98	0.72	0.97
A02	15501300	15501399	0	0.96	0.98	0.99	0.02	0.98
A02	15503600	15503699	0.04	0.94	0.98	0.95	0.25	0.97
A02	15522900	15522999	0	0.97	0.95	0.18	0.92	0.98
A02	15523200	15523299	0	0.98	0.64	0.31	0.84	0.97
A02	15523900	15523999	0.01	0.01	0.51	0.36	0	0.95
A02	15524000	15524099	0.01	0.66	0.97	0.62	0.6	0.95
A02	16034100	16034199	0	0.01	0	0.99	0.01	0.03
A02	16034300	16034399	0.01	0.01	0.01	0.94	0.02	0.02
A02	16036700	16036799	0	0.9	0.93	0.97	0.71	0
A02	16036800	16036899	0.01	0	0.33	0.96	0.98	0
A02	16037200	16037299	0	0.01	0	0.96	0.01	0
A02	16048400	16048499	0	0.99	0.97	0.98	0.96	1
A02	16048800	16048899	0.01	0.99	0.97	0.99	0.79	0.98
A02	16048900	16048999	0	0.96	0.96	0.99	0.99	0.96
A02	16049000	16049099	0	0.98	0.55	0.96	0.98	0.99
A02	16092100	16092199	0	0	0.01	0	0.97	0
A02	16092200	16092299	0.01	0	0	0	0.98	0.03
A02	16092300	16092399	0	0	0	0	0.97	0
A02	16093000	16093099	0.01	0.01	0.01	0.01	0.99	0
A02	16093100	16093199	0.01	0	0.01	0.02	0.96	0.01
A02	16180900	16180999	0	0	0.01	0.24	0.97	0.97
A02	16185400	16185499	0	0.04	0.97	0.23	0.99	0.79
A02	16186000	16186099	0.02	0.69	0.97	0.88	0.74	0.49
A02	16186700	16186799	0	0.01	0.01	0.04	0.02	0.98
A02	16187100	16187199	0	0.25	0.95	0.97	0.5	0.98
A02	16600000	16600099	0	0.98	0.75	0.81	0	0.97
A02	16888200	16888299	0.1	0.87	0.58	0.97	0.97	1
A02	16890700	16890799	0.02	0.98	0.95	0.96	0.97	0.95
A02	16892600	16892699	0.01	0.99	0.95	0	0	0.99
A02	16892900	16892999	0	0.96	0.94	0.96	0.61	0.95
A02	16939100	16939199	0.01	0.5	0.5	0.95	0.03	0.5
A02	16939200	16939299	0.03	0.98	0.99	0.98	0	0.96
A02	16939300	16939399	0.02	0.96	0.96	0.32	0.01	0.98
A02	16943800	16943899	0	0	0.01	0	0.97	0
A02	16943900	16943999	0	0	0	0	0.99	0
A02	16944000	16944099	0.01	0.01	0	0.01	0.96	0
A02	17110900	17110999	0	0.02	0.01	0.01	0.98	0.01
A02	17112100	17112199	0	0	0	0	0.98	0
A02	17112400	17112499	0	0.01	0.02	0	0.93	0.02
A02	17112600	17112699	0	0	0.01	0	0.98	0
A02	17112700	17112799	0.01	0	0.02	0.07	0.95	0.02
A02	17113400	17113499	0	0.01	0	0.02	1	0.01
A02	17127300	17127399	0.01	0.01	0.33	0.04	0.98	0.99
A02	17127400	17127499	0	0.01	0.01	0	0.52	0.98
A02	17182400	17182499	0	0	0	0	0.95	0
A02	17182600	17182699	0.04	0	0	0	0.95	0
A02	17182700	17182799	0	0	0.02	0	0.96	0.02
A02	17182900	17182999	0.02	0	0.01	0.01	0.96	0.01
A02	17183200	17183299	0	0.01	0	0	0.95	0
A02	17183300	17183399	0.01	0.02	0.01	0	0.96	0
A02	17183700	17183799	0.02	0	0.01	0	0.99	0
A02	17183800	17183899	0	0.23	0	0.02	0.95	0.01
A02	17184100	17184199	0.03	0.02	0.01	0.01	0.98	0
A02	17184300	17184399	0	0.01	0.01	0	1	0
A02	17185000	17185099	0	0	0	0.01	0.98	0.01
A02	17602900	17602999	0.03	0.97	0.93	0.94	0.95	0.9
A02	17603000	17603099	0.01	0.97	0.95	0.89	0.97	0.92
A02	17609300	17609399	0.02	0	0.98	0.5	0.08	0.5
A02	17610800	17610899	0.01	0.01	0.99	0.45	0.12	0
A02	17611000	17611099	0.03	0	0.95	0.58	0.07	0
A02	17611600	17611699	0.04	0	0.98	0.97	0	0.01
A02	17611900	17611999	0	0	0.98	0.49	0.02	0
A02	18192500	18192599	0.01	0.95	0	0.01	0.01	0
A02	18444300	18444399	0.01	1	0.99	0.99	0.98	0.94
A02	18444400	18444499	0.02	1	0.97	1	0.97	0.97
A02	18445100	18445199	0.07	0.94	0.96	1	0.98	0.97
A02	18930300	18930399	0	0.98	0.91	0.96	0.96	0.55
A02	18930400	18930499	0	0.91	0.97	0.99	0.97	0.99
A02	18931500	18931599	0	0.98	0.95	0.98	0	0.91
A02	18931600	18931699	0.04	0.96	0.95	0.99	0	0.96
A02	18932600	18932699	0	0.85	0.79	0.49	0.01	0.9
A02	18933800	18933899	0	0.99	0.95	0.98	0	0.98
A02	18933900	18933999	0.01	0.98	0.98	0.98	0	0.99
A02	18934000	18934099	0.02	0.99	0.94	0.98	0	0.97
A02	18935200	18935299	0	0.98	0.97	0.98	0.01	0.98
A02	18936800	18936899	0.01	0.97	0.95	0.97	0.01	0.99
A02	19007100	19007199	0.01	0.98	0	0.01	0	0.02
A02	19183100	19183199	0.04	0.97	0	0.07	0	0.87
A02	19274700	19274799	0	0.94	0	0.94	0.88	0.99
A02	19274900	19274999	0	0.93	0.98	0.97	0.93	0.92
A02	19276000	19276099	0	0.99	0.86	0.01	0.02	0.96
A02	19911800	19911899	0	0.01	0.06	0.94	0.53	0.96
A02	19922900	19922999	0.03	0.99	0.91	0.94	0.99	0.97
A02	19923900	19923999	0.02	0.99	0.93	0.96	0.98	1
A02	19926200	19926299	0.01	0.5	0.96	0.99	0.01	0.5
A02	19929900	19929999	0.02	0.99	0.95	0.39	0.2	0.95
A02	19930100	19930199	0.01	0.46	0.96	0.56	0.99	0.92
A02	19936700	19936799	0	0.01	0	0	0.01	0.98
A02	19937500	19937599	0.01	0.98	0.72	0.63	0.32	0.67
A02	19937800	19937899	0	0.65	0.97	0.03	0	0.83
A02	20184900	20184999	0	0	0.84	0.01	0.99	0
A02	20185000	20185099	0.02	0	0.98	0.01	1	0.08
A02	20185100	20185199	0	0.01	0.97	0.05	0.72	0.68
A02	20185200	20185299	0	0	0.97	0.55	0.99	0.96
A02	20248400	20248499	0.01	0.01	0.98	0.97	0	0.97
A02	20249700	20249799	0.03	1	0.24	0.96	0.92	1
A02	20265100	20265199	0.03	0.95	0.96	0.9	0.98	0.6
A02	20265400	20265499	0.01	0.17	0.96	0.02	0.93	0
A02	20265600	20265699	0	0	0.97	0.01	0.97	0.01
A02	20266200	20266299	0	0.01	0.02	0.02	0.98	0.01
A02	20266300	20266399	0	0.01	0.01	0	0.98	0.02
A02	20266400	20266499	0	0.01	0.03	0.01	0.96	0
A02	20266500	20266599	0	0	0.01	0	0.97	0
A02	20310300	20310399	0.01	0.67	0.97	0.98	0.65	0.95
A02	20311000	20311099	0.01	0.96	0.01	0.49	1	0.47
A02	20318400	20318499	0.01	0.01	0.91	0	0	0
A02	20318500	20318599	0	0.01	0.96	0	0.01	0
A02	20378000	20378099	0.01	0.25	0.41	0.95	0	0.01
A02	20378500	20378599	0.01	0.92	0.3	0.61	0.99	0.33
A02	20380200	20380299	0.01	0.96	0.97	0.73	0.01	0.91
A02	20424000	20424099	0.02	0	0.97	0.98	0.01	0.97
A02	20492100	20492199	0	0.98	0.77	0.83	0	0.95
A02	20492300	20492399	0.02	0.96	0.95	0.97	0.48	0.87
A02	20492400	20492499	0	0.99	0.98	0.99	1	0.97
A02	20492600	20492699	0.01	0.46	0.89	0.92	0.94	0.52
A02	20497700	20497799	0	0.96	0.95	0.96	0.92	0.97
A02	20498300	20498399	0	0.99	0.93	0.98	0.99	1
A02	20552300	20552399	0	0.94	0.56	0.96	0.01	0.99
A02	20556300	20556399	0.01	0.96	0.97	0.97	0.98	0.95
A02	20600500	20600599	0	0.94	0.95	0.99	1	0.97
A02	20669000	20669099	0	0.99	0.01	0	0.01	0.31
A02	20669300	20669399	0.01	0.99	0	0.01	0.02	0.01
A02	20670600	20670699	0.01	0.99	0.97	0.94	0.77	0.95
A02	20672100	20672199	0	0	0	0.95	0	0.95
A02	20672300	20672399	0.02	0.97	0.67	0.48	0	0.01
A02	20688100	20688199	0.01	0.48	0.71	0.99	0.98	0.48
A02	20712200	20712299	0	0.52	0.03	0.95	0	0.02
A02	20712400	20712499	0	0.98	0.73	0.69	0.02	0.98
A02	20754200	20754299	0.02	0.01	0.96	0.98	0.49	0.96
A02	20783800	20783899	0	0.83	0.91	0	0	0.53
A02	20827300	20827399	0	0.5	0.97	0.94	0	0.98
A02	20839100	20839199	0	0.97	0.99	0.47	0.45	0.97
A02	20895700	20895799	0.02	0.04	0.02	0.01	0.01	0.93
A02	20907100	20907199	0.05	0.01	0.19	0.04	0.87	0.97
A02	20909200	20909299	0.02	0.03	0.95	0.02	0.38	0.77
A02	21000700	21000799	0.01	0	0.99	0.49	0.02	0
A02	21215700	21215799	0.04	0.94	0.01	0.03	0.98	0.04
A02	21215800	21215899	0	0.98	0.1	0	1	0
A02	21363600	21363699	0	0.96	0.79	0.08	0.94	0.97
A02	21799400	21799499	0.02	0.97	0	0.98	0.01	0.93
A02	21921500	21921599	0	0.84	0.97	0.17	0.67	0.94
A02	21922200	21922299	0.01	0.95	0.96	0.72	0.95	0.88
A02	22035500	22035599	0.01	0.97	0.97	0.81	0.48	0
A02	22035600	22035699	0	0.99	0.97	0.84	0.97	0.93
A02	22036600	22036699	0	0.98	0.96	0.27	0.99	0.01
A02	22036900	22036999	0	1	0.98	0.15	0.99	0.96
A02	22037200	22037299	0.01	0.99	0.95	0	0.01	0.98
A02	22037700	22037799	0.01	0.97	0.66	0.15	0.64	0.97
A02	22038200	22038299	0.01	0.99	0.01	0	0.01	0.01
A02	22255000	22255099	0.03	0.97	0	0.85	0.01	0.49
A02	24048900	24048999	0.01	0	0.01	0	0.34	0.97
A02	24542900	24542999	0.01	0.99	0	0.44	0	0.93
A02	24544600	24544699	0	0.98	0.96	0.84	0.97	0.98
A02	24546400	24546499	0	0.97	0.93	0.01	0	0.98
A02	24546600	24546699	0.06	0.99	0.99	0	0.01	0.99
A02	24549100	24549199	0.07	0.99	0.99	0.35	0.95	0.98
A02	24549400	24549499	0	0.97	0.95	0.01	0	0.96
A02	24549900	24549999	0	0.96	0.94	0.55	0.49	0.98
A02	24550700	24550799	0	0.98	0.95	0.79	0.02	0.99
A02	24553600	24553699	0	0.65	0.01	0.02	0	0.98
A02	24553700	24553799	0	0.97	0.01	0.01	0	0.97
A02	24553800	24553899	0	0.97	0.01	0.01	0	0.97
A02	24554000	24554099	0.01	0.97	0.01	0	0.01	0.99
A02	24555000	24555099	0.01	0.98	0	0.01	0	0.98
A02	24556400	24556499	0.01	0.99	0.01	0	0.02	0.97
A02	24556800	24556899	0.02	0.97	0	0.01	0.97	0.94
A02	24558300	24558399	0	0.98	0	0	0.96	0.98
A02	24558500	24558599	0	0.99	0.02	0.01	0.98	0.96
A02	24559300	24559399	0	0.97	0	0.01	0.96	0.98
A02	24697100	24697199	0	0.01	0.96	1	0.59	0.6
A02	24697200	24697299	0	0	0.96	0.95	0.76	0.6
A02	24697900	24697999	0.01	0	0.92	0.37	0	0.58
A02	24698000	24698099	0.01	0.02	0.94	0.28	0	0.53
A02	24708400	24708499	0	0	0	0.02	0	0.97
A02	24761500	24761599	0	0	0.96	0.42	0.66	0.04
A02	24761600	24761699	0.01	0.01	0.92	0	0.01	0.02
A02	24761700	24761799	0.01	0.03	0.96	0	0.01	0.47
A02	25019900	25019999	0	0.04	0	0.03	0.96	0.01
A02	25020000	25020099	0	0.01	0.01	0.02	1	0
A02	25020200	25020299	0	0	0	0	0.99	0
A02	25850000	25850099	0.04	1	0.98	0.92	1	0.94
A02	26071700	26071799	0	0.99	0.01	0	0	0.02
A02	26071800	26071899	0	1	0.02	0.01	0.01	0
A02	26071900	26071999	0.01	1	0.01	0.01	0	0
A02	26124400	26124499	0.02	0.97	0.06	0.59	0.01	1
A02	26819000	26819099	0.01	0.52	0.55	0.97	0	0.02
A02	26819100	26819199	0.01	0.86	0.66	0.97	0.01	0.79
A02	29362400	29362499	0.02	0.98	0.94	0.96	0.94	0.97
A02	29363600	29363699	0.01	0.35	0.01	0.53	0	0.94
A02	29665900	29665999	0	0.41	0.02	0.01	0	0.93
A02	29686100	29686199	0	0	0.98	0.98	0.97	1
A02	29686400	29686499	0.01	0	0.97	1	0.98	0.99
A02	30061200	30061299	0	0.93	0.01	0.01	0	0.01
A02	30061300	30061399	0.01	0.96	0	0	0	0.01
A02	30061400	30061499	0.01	0.99	0.01	0	0.01	0.01
A02	30061500	30061599	0	1	0	0.02	0	0
A02	30061700	30061799	0	0.99	0.01	0	0	0
A02	30796900	30796999	0.01	0.01	0.1	0.42	0.01	0.96
A02	30797400	30797499	0.01	0.74	0.99	1	0.93	0.75
A02	30797500	30797599	0.01	0.01	0.97	0.94	0.98	0.98
A02	30797600	30797699	0.01	0	0.89	0.84	0.98	0.99
A02	30806600	30806699	0	0.05	0.28	0.01	0.97	0.01
A02	30870700	30870799	0	0.99	0.97	0.98	0.98	0.98
A02	30871700	30871799	0.01	0	0.01	0.01	0	0.98
A02	30871800	30871899	0	0	0.97	0	0.51	0.46
A02	30875200	30875299	0	1	0.48	0.96	0.51	0.97
A02	30928700	30928799	0.03	0.98	0.95	0.97	0	0.98
A02	30928800	30928899	0.01	0.98	0.8	0.98	0.01	0.97
A02	30928900	30928999	0.01	0.01	0.47	0.33	0	0.98
A02	31501500	31501599	0	0.02	0.1	0.33	0.02	0.99
A02	32198400	32198499	0.01	0.98	0.98	0.98	0.79	0.97
A02	32199400	32199499	0.01	0.97	0.96	0.93	0.96	0.97
A02	32199500	32199599	0	0.97	0.9	0.98	0.97	0.98
A02	32199800	32199899	0.02	0	0.96	0.32	0.36	0.91
A02	32201800	32201899	0.01	0.01	0	0	0	0.93
A02	32269300	32269399	0.01	0.98	0.98	0.45	0.69	0.98
A02	32269900	32269999	0.01	0.45	0.98	0.47	0.31	0.95
A02	32304400	32304499	0.01	0.01	0.98	0.5	0.75	0.48
A02	32304500	32304599	0.02	0	0.97	0.73	0.76	0.97
A02	32307000	32307099	0	0	0.95	0.28	0.62	0.6
A02	32307100	32307199	0.02	0	0.98	0.01	0	0.48
A02	32307200	32307299	0	0.01	0.97	0.74	0.01	0.96
A02	32353800	32353899	0.01	0.01	0.02	0.02	0.01	0.99
A02	32354100	32354199	0	0	0	0.02	0	0.97
A02	32354300	32354399	0	0.01	0	0	0.01	0.98
A02	32354900	32354999	0	0.97	0	0	0	0.97
A02	32355000	32355099	0	0.85	0	0.01	0	0.96
A02	32355400	32355499	0	0.98	0.97	0.98	0.98	0.99
A02	32355900	32355999	0.02	0.97	0.97	0.98	0.97	0.97
A02	32356000	32356099	0	0.96	0.94	0.99	0.98	0.6
A02	32356400	32356499	0	0.95	0.98	0.93	0.96	1
A02	32356500	32356599	0.01	0.99	0.98	0.96	0.97	0.97
A02	32356800	32356899	0.01	0.98	0.96	0.97	0.98	0.56
A02	32356900	32356999	0	1	0.98	1	0.99	0.95
A02	32357200	32357299	0	0.98	0.01	0.01	0.98	0.96
A02	32357400	32357499	0	0.97	0.01	0	0.98	0.98
A02	32357500	32357599	0	0.97	0.01	0.02	0.96	0.98
A02	32358000	32358099	0.01	0	0	0.01	0.96	0.99
A02	32358100	32358199	0	0	0.01	0	0.95	0.95
A02	32359500	32359599	0.03	0.38	0.95	0	0.9	0.01
A02	32365900	32365999	0.01	0.96	0.97	0.28	0.98	0.98
A02	32366000	32366099	0.02	0.98	0.97	0.08	1	0.96
A02	32366100	32366199	0.01	0.99	0.95	0.31	0.98	0.98
A02	32368100	32368199	0	0.99	0.03	0	0.99	0.02
A02	32368200	32368299	0.01	0.99	0	0.01	0.98	0.74
A02	32376500	32376599	0.01	0.97	0	0.2	0.01	0
A02	32386200	32386299	0	0.97	0.97	1	0.97	0
A02	32386300	32386399	0.01	0.97	0.95	0.98	0.94	0.02
A02	32386400	32386499	0.01	0.99	0.98	0.98	0.92	0.01
A02	32423800	32423899	0.01	0.95	0.96	0.99	0.01	0.98
A02	32424500	32424599	0	0.99	0.46	0.49	0.4	0.46
A02	32430500	32430599	0.01	0	0.51	0.99	0.64	0.37
A02	32573200	32573299	0.01	0.97	0.01	0.01	0.97	0.26
A02	32585800	32585899	0	0.9	0.98	0.96	0.01	0.85
A02	32585900	32585999	0.01	0.97	0.98	0.96	0.16	0.92
A02	32592000	32592099	0.01	0	0.02	0.03	0.98	0.96
A02	32592100	32592199	0	0.01	0.02	0	0.99	0.98
A02	32592200	32592299	0.01	0.01	0.43	0.02	0.96	0.98
A02	32592400	32592499	0.01	0.02	0.8	0	0.99	0.99
A02	33338200	33338299	0.02	0.98	0	0.01	0	0
A02	33436600	33436699	0	0.97	0.99	0.02	0.98	0.92
A02	33436700	33436799	0.02	0.97	0.94	0	0.97	0.96
A02	33454700	33454799	0	0.94	0.02	0.2	0.21	0.95
A02	33455100	33455199	0	0.98	0.63	0.94	0	0.96
A02	33486100	33486199	0.01	0.02	0.95	0.01	0	0.97
A02	33491600	33491699	0.01	0	0.21	0.36	0	0.98
A02	33517600	33517699	0.02	0.99	0	0	0	0
A02	33517700	33517799	0	0.99	0.01	0	0.01	0
A02	33531700	33531799	0.01	0	0.01	0.96	0.01	0.01
A02	33531800	33531899	0.01	0.97	0.29	0.66	0.05	0.99
A02	33541200	33541299	0.06	0.99	0.95	0.3	0.08	0.98
A02	33541400	33541499	0.01	0.97	0.96	0	0	0.94
A02	33541600	33541699	0	0.98	0.79	0.02	0.01	0.82
A02	33541900	33541999	0	0.99	0.98	0.01	0.01	0.98
A02	33542100	33542199	0	0.95	0.98	0	0.02	0.98
A02	33542300	33542399	0	0.91	0.68	0.02	0.01	0.89
A02	33542500	33542599	0.03	0.9	0.98	0.02	0	0.98
A02	33691800	33691899	0	0.96	0.15	0.01	0.48	0.77
A02	33692900	33692999	0.02	0	0.01	0	0	0.96
A02	33765200	33765299	0.03	0.81	0.85	0.97	0.95	0.9
A02	33765400	33765499	0	0.97	0.98	0.76	0.94	0.97
A02	33765500	33765599	0	0.97	0.92	0.97	0.99	0.94
A02	33766000	33766099	0.02	0.97	0.93	0.41	0.97	0.96
A02	33766300	33766399	0	0.97	0.73	0.98	0.99	0.89
A02	33766400	33766499	0	0.73	0.93	0.72	0.91	0.97
A02	33766500	33766599	0	0.98	0.81	0.83	0.97	0.82
A02	33766600	33766699	0.01	0.96	0.96	0.97	0.95	0.99
A02	33766700	33766799	0	0.96	0.49	1	0.99	0.5
A02	33767000	33767099	0	0.98	0.97	0.99	0.97	0.99
A02	33767100	33767199	0	0.74	0.96	1	0.98	0.98
A02	33767200	33767299	0	0.97	0.97	0.98	0.96	0.97
A02	33767500	33767599	0.04	0.87	0.97	0.96	0.97	0.98
A02	33767700	33767799	0	0.97	0.98	0.69	0.98	0.92
A02	33796100	33796199	0.02	0.97	0.92	0.02	0.53	0.98
A02	33796400	33796499	0	0.99	0	0.42	0.02	0.92
A02	33832800	33832899	0	0.97	0.96	0.95	0.02	0.99
A02	33832900	33832999	0.01	0.96	0.97	0.95	0.02	0.97
A02	33833000	33833099	0.02	1	0.98	0.98	0.01	0.94
A02	33837900	33837999	0.01	0.74	0.98	0.72	0.71	0
A02	33968000	33968099	0.01	0.99	0.97	0	0.02	0.9
A02	33991000	33991099	0.01	0.99	0.02	0.98	0.99	0.01
A02	33991200	33991299	0	0.96	0	1	0.98	0.01
A02	33991300	33991399	0.01	0.97	0.02	0.97	0.96	0
A02	33991900	33991999	0.04	0.99	0	0.85	0.99	0.01
A02	33992000	33992099	0	0.96	0	1	0.97	0
A02	33992100	33992199	0	0.97	0	0.97	0.81	0
A02	33992200	33992299	0.02	0.96	0.07	0.98	0.97	0.01
A02	34015500	34015599	0.03	0	0	0	0	0.93
A02	34018000	34018099	0	0.13	0.95	0.42	0.98	0.14
A02	34022800	34022899	0.01	0.21	0.98	0.6	0.69	0.2
A02	34023500	34023599	0	0.98	0.96	0.22	0.93	0.49
A02	34025500	34025599	0	0	0.25	0.01	0.99	0
A02	34127100	34127199	0.01	0.98	0.12	0.01	0.01	0.01
A02	34127200	34127299	0	0.98	0.01	0	0.01	0.01
A02	34255300	34255399	0	0.98	0.98	0.83	0.49	0.98
A02	34255700	34255799	0	0.99	0.49	0.74	0.99	0.98
A02	34374100	34374199	0.04	0.01	0.98	0.36	0.01	0.95
A02	35189400	35189499	0.03	1	0.97	0.97	0.14	0.97
A02	35190100	35190199	0.02	0.96	0.96	0.01	0	0.91
A02	36736400	36736499	0.06	0.98	0.63	0.49	0.94	0.62
A02	36984600	36984699	0	1	1	0.99	0.98	0.59
A02	36985300	36985399	0	0.97	0.96	0.62	0.96	0.96
A02	36986800	36986899	0	1	0.09	0.62	0.96	0.03
A02	36987100	36987199	0	0	0	0.7	0.99	0.21
A02	36987400	36987499	0	0	0	0.44	0.99	0
A02	36987600	36987699	0	0.01	0	0.5	0.95	0.01
A02	36987700	36987799	0	0.06	0	0.52	0.99	0
A02	36992000	36992099	0.02	0.96	0.91	0.58	0.95	0.98
A02	37089300	37089399	0	0.49	0.49	0	0	0.97
A02	37171400	37171499	0.01	0.98	0.99	0.83	0.68	0.99
A02	38293300	38293399	0.01	0.01	0	0.33	1	0
A02	38294000	38294099	0.01	0.97	0.97	0.94	0.97	1
A02	39257500	39257599	0.01	0.04	0.01	0.09	0.01	0.94
A02	39261900	39261999	0	0	0.97	0.53	0.23	0.49
A02	39262000	39262099	0.01	0	0.99	0.98	0.81	1
A02	39262300	39262399	0.01	0.52	0.94	0.92	0.09	0.89
A02	39262700	39262799	0.02	0.74	0.96	0.95	0.96	0.97
A02	39263000	39263099	0	0.99	0.72	0.99	0.01	0.9
A02	39263300	39263399	0	0.97	0.82	0.41	0	0.64
A02	39298000	39298099	0	0.98	0.98	0.79	0.95	0.97
A02	39299300	39299399	0	0.99	0.49	0.5	0.5	0.49
A02	39301100	39301199	0.02	0.65	0.01	0.57	0	0.95
A02	39346400	39346499	0.01	0	0.97	0.54	0	0.01
A02	39347400	39347499	0.02	0.4	0.98	0.58	0.23	0.61
A02	39352000	39352099	0.01	0.57	0.76	0.01	0.02	0.98
A02	39353000	39353099	0	1	0.97	0.2	0	0.99
A02	39354800	39354899	0.01	0.48	0.98	0.98	0.48	0.51
A02	39360200	39360299	0.01	0	0	0	0.99	0.01
A02	39360400	39360499	0	0.01	0.01	0.02	0.97	0
A02	39382900	39382999	0.01	0	0.94	0.01	0.24	0.73
A02	39383000	39383099	0	0	0.88	0.6	0.6	0.98
A02	39390600	39390699	0	0.95	0.47	0.82	0.67	0.45
A02	39394700	39394799	0.01	0.96	0.01	0	0.11	0.02
A02	39394800	39394899	0.01	0.96	0.04	0.16	0.14	0.01
A02	39438700	39438799	0.01	0.97	0.95	0.98	0.5	0.97
A02	39440700	39440799	0	0.96	0.97	1	0.66	0.95
A02	39440800	39440899	0.01	0.93	1	0.96	0.53	0.9
A02	39443500	39443599	0	0.96	0.68	0.92	0	0.13
A02	40292200	40292299	0	0.98	0	0	0	0
A02	40292300	40292399	0.02	0.96	0	0	0.02	0.01
A02	41355600	41355699	0.01	0.98	0.01	0	0	0
A02	41384200	41384299	0.02	0.98	0.02	0.71	0.99	0.98
A02	41599100	41599199	0.01	0	0.01	0.02	0	0.98
A02	41599300	41599399	0	0	0	0.01	0	0.97
A02	41599400	41599499	0	0.01	0	0.01	0	0.94
A02	41599500	41599599	0	0.06	0.01	0	0.01	0.99
A02	41599600	41599699	0.01	0	0	0	0.01	0.97
A02	41808300	41808399	0.02	0	0	0.15	0.01	0.93
A02	41872100	41872199	0.01	1	0.98	0.96	0.47	0.95
A02	41920100	41920199	0.01	0	1	0.82	0	0.26
A02	42045000	42045099	0	0.18	0.49	0.98	0.48	0
A02	42270200	42270299	0.01	0.98	0.98	0.31	0.99	0.14
A02	42420600	42420699	0	0.01	0.89	0.45	0.93	0.82
A02	42486900	42486999	0.02	0	0.98	0	0	0
A02	42487800	42487899	0.02	0.01	0.95	0	0.04	0.01
A02	42487900	42487999	0	0	0.99	0	0	0
A02	42488000	42488099	0	0	0.98	0	0.02	0.02
A02	42489300	42489399	0	0.48	0.96	0.95	0.97	0.98
A02	42491700	42491799	0	0.74	0.01	0.5	0.01	0.99
A02	42491900	42491999	0.01	0.96	0	0.74	0.01	0.98
A02	42493100	42493199	0.02	0.01	0.53	0.02	0.01	0.97
A02	42493200	42493299	0.03	0.01	0.82	0.01	0.03	0.97
A02	42877100	42877199	0	0.45	0.93	0.41	0.48	0.52
A02	42946000	42946099	0	0	0.01	0.78	0.01	0.95
A02	42946400	42946499	0	0	0.01	0.72	0.33	0.95
A02	43788700	43788799	0.01	0.87	0.33	0.5	0.01	0.95
A02	43953600	43953699	0.02	0.74	0.49	0.83	0.7	0.97
A02	43953700	43953799	0	0.99	0.98	0.43	0.91	0.2
A02	43995500	43995599	0	0.98	0.95	0.99	1	0.97
A02	44148600	44148699	0	0.01	0.02	0.99	0.96	0.92
A02	44150600	44150699	0	0.5	0.93	0.53	0	0.01
A02	44248100	44248199	0	0.01	0.94	0	0	0
A02	44248300	44248399	0	0	1	0	0	0
A02	44248400	44248499	0	0.02	0.91	0.02	0.01	0
A02	44249000	44249099	0	0.19	0.94	0.01	0.01	0.24
A02	44249300	44249399	0	0.49	0.95	0.01	0.97	0.97
A02	44249400	44249499	0	0.8	0.76	0.01	0.98	0.78
A02	44249600	44249699	0.01	0.99	0.96	0.97	0.99	0.98
A02	44249700	44249799	0	0.96	0.94	0.98	0.97	0.97
A02	44249800	44249899	0.01	0.97	0.95	0.97	0.94	0.97
A02	44275900	44275999	0.01	0.97	0.04	0.98	0.18	0.99
A02	44683300	44683399	0	0.98	0.02	0.02	0.94	0.11
A02	44689400	44689499	0	0.98	0.97	0.01	0	0.01
A02	44696200	44696299	0	0.61	0.96	0.03	0.95	0.02
A02	45010800	45010899	0.03	0.98	0.94	0.99	1	0.98
A02	45126800	45126899	0	0.01	0.99	0	0	0
A02	45126900	45126999	0.01	0	1	0.01	0	0
A02	45128600	45128699	0	0.49	0.97	0	0	0.48
A02	45231500	45231599	0	0.99	0.97	0.8	0.98	0.96
A02	45287900	45287999	0	0.95	0.96	0.97	0.94	0.95
A02	45288100	45288199	0	0.99	0.97	0.97	0.97	0.98
A02	45288300	45288399	0.01	1	0.98	0.97	0.98	0.98
A02	45288400	45288499	0.01	0.84	0.96	0.98	0.75	0.98
A02	45288900	45288999	0	0.95	0.93	0.98	0.95	0.99
A02	45542000	45542099	0.01	0.96	0.98	1	0.95	0.98
A02	45673500	45673599	0.01	0.01	0.95	0.54	0.98	0.98
A02	45890000	45890099	0.01	0.44	0.97	0.95	0.96	0.98
A02	46339800	46339899	0.01	0.92	0.21	0.74	0.01	0.05
A02	46803300	46803399	0	0.48	0.94	0.95	0.96	0.5
A02	46815700	46815799	0	0.99	0.95	0.69	0	0
A02	46816900	46816999	0	0.98	0.45	0.51	1	0.97
A02	46817000	46817099	0.02	0.48	0	0	0.5	0.96
A02	46817800	46817899	0.01	0.99	1	0.5	0.86	0.99
A02	47998800	47998899	0.01	0.97	0.78	0	0.96	0.01
A02	48000800	48000899	0.01	0.96	0.95	0.27	0.09	0.41
A02	48003900	48003999	0.01	0.44	0.99	0.09	0.01	0.96
A02	48018200	48018299	0	0.97	0.96	0.83	0.01	0.49
A02	48048800	48048899	0	0.99	0	0	0.49	0
A02	48048900	48048999	0.02	0.97	0.08	0.01	0	0.01
A02	48056000	48056099	0.01	0	0.68	0.65	0	0.94
A02	48056100	48056199	0	0.01	0.95	0.94	0	0.95
A02	48056500	48056599	0	0.01	0.98	0.99	0	0.96
A02	48077600	48077699	0	0.03	0	0.98	0.98	0.01
A02	48078000	48078099	0	0.02	0	0.01	0.96	0
A02	48079800	48079899	0	1	0.97	0.27	0.01	0.98
A02	48080300	48080399	0	0	0.95	0.04	0.01	0
A02	48091400	48091499	0	0.99	0.98	0.91	0	0.91
A02	48091500	48091599	0.01	0.72	0.95	1	0	0.93
A02	48094700	48094799	0.01	0.99	0.97	0.83	0	0.95
A02	48102700	48102799	0.02	0.97	0.99	0.01	0	0
A02	48102800	48102899	0.01	0.98	0.92	0	0.02	0.01
A02	48102900	48102999	0	0.97	0.85	0	0	0
A02	48105400	48105499	0.01	0.5	0.95	0.96	0.99	0.99
A02	48161000	48161099	0.03	0.01	0.99	0.62	0.98	0
A02	48169300	48169399	0	0.95	0.98	0.95	0.96	0.97
A02	48170100	48170199	0.01	0.98	0.2	0.99	0.96	0.47
A02	48170300	48170399	0	0.01	0.01	0.52	0.01	0.98
A02	48171800	48171899	0.02	0.82	0.89	0.83	0.96	0.9
A02	48171900	48171999	0.01	0.97	0.78	0.77	0.89	0.98
A02	48172000	48172099	0.01	0.97	0.97	0.95	0.98	0.98
A02	48173200	48173299	0	0.98	0.87	0.98	0.71	0.78
A02	48174800	48174899	0.04	0.94	0.94	0.81	0.88	0.96
A02	48179300	48179399	0.02	0.98	0.97	0.97	0.98	1
A02	48179400	48179499	0	0.97	0.97	0.97	1	0.97
A02	48222100	48222199	0.03	0.82	0.89	0.85	0.71	0.95
A02	48223900	48223999	0.01	0	0.85	0.01	0	0.93
A02	48352600	48352699	0.01	0.96	0.01	0.96	0	0.01
A02	48352800	48352899	0.01	0.9	0.04	0.93	0.01	0
A02	48362800	48362899	0.01	0.73	0.96	0.97	0.97	0.95
A02	48923000	48923099	0.07	0.02	0.97	0.92	0.79	0.89
A02	49401800	49401899	0.01	0.66	0.01	0.01	0.99	0.95
A02	49403300	49403399	0	0	0.99	0.01	0.01	0
A02	49403500	49403599	0	0.01	0.98	0	0	0
A02	49689800	49689899	0	0.01	0.97	0	0.01	0.01
A02	49689900	49689999	0	0.01	1	0	0.01	0
A02	49690200	49690299	0.02	0	0.97	0	0	0
A02	49690500	49690599	0	0.01	0.98	0	0.01	0.03
A02	49690600	49690699	0	0.14	0.96	0.01	0.01	0.01
A02	50646200	50646299	0	0.99	0.96	0.97	0.67	0.99
A02	50646700	50646799	0	0.99	0.93	0.99	0	0.96
A02	50647000	50647099	0	1	0.97	0.97	0	0.97
[truncated: 49,007 more rows]

## Sheet: CG_hypo_DRMs
Chromosome	Start	Stop	Gr/Ga mCG level	wGh mCG level	wGb mCG level	Gt mCG level	Gm mCG level	Gd mCG level
A01	92000	92099	0.98	0.01	0	0.01	0.01	0
A01	92300	92399	0.98	0.95	0.03	0.05	0.95	0
A01	1009500	1009599	1	0.31	0.16	0.38	0.09	0.25
A01	1035400	1035499	0.95	0.88	0.96	0.01	0.94	0.54
A01	1040600	1040699	0.98	0	0	0.02	0.02	0.73
A01	1120200	1120299	0.99	0	0.94	0	0	0.01
A01	1158500	1158599	0.96	0	0.01	0.45	0.55	0.14
A01	1175400	1175499	0.96	0.98	0.92	0.79	0.92	0.02
A01	1215900	1215999	0.98	0.01	0	0.01	0	0.68
A01	1348700	1348799	0.97	0.98	0	0	0	0.01
A01	1379500	1379599	0.98	0.98	0.02	0.01	0.01	0.97
A01	1384000	1384099	0.93	0.01	0	0	0.01	0
A01	1384100	1384199	0.98	0.01	0.04	0.02	0.03	0.08
A01	1442000	1442099	0.95	0.89	0.48	0.49	0.88	0.01
A01	1460800	1460899	0.96	0.97	0.97	0.99	0.02	0.92
A01	1528800	1528899	0.97	0.37	0.66	0.19	0	0.75
A01	1528900	1528999	0.95	0	0.01	0	0.01	0.11
A01	1535500	1535599	0.99	0.96	0.97	0.99	0	0.99
A01	1652600	1652699	0.97	0	0	0.74	0.01	0.32
A01	1652900	1652999	0.97	0	0.01	0.98	0	0.98
A01	1653200	1653299	0.99	0	0.55	0.98	0.97	0.98
A01	1819100	1819199	0.92	0.26	0.01	0.01	0.01	0.02
A01	1849200	1849299	1	0	0	0.01	0	0
A01	1849300	1849399	1	0.17	0	0	0.06	0
A01	1915000	1915099	0.97	0.49	0.98	0.01	0.94	0.97
A01	1961700	1961799	0.96	0	0.97	0.81	0.92	0.91
A01	1995100	1995199	0.97	0.78	0.79	0.79	0.79	0.02
A01	2012900	2012999	0.99	0	0.99	0.98	0.98	0.79
A01	2025300	2025399	0.98	0.98	0.01	0.85	0.95	0.32
A01	2043200	2043299	0.96	0	0.04	0.91	0	0.02
A01	2100900	2100999	0.97	0.01	0.01	0	0.96	0
A01	2101000	2101099	0.98	0.01	0.01	0.01	0.95	0
A01	2101100	2101199	0.99	0.01	0.01	0.02	0.98	0.01
A01	2298700	2298799	0.93	0.67	0.01	0.01	0	0
A01	2331200	2331299	0.98	0.02	0	0.24	0.03	0.95
A01	2331600	2331699	0.95	0	0.94	0.95	0.97	0.97
A01	2354300	2354399	0.96	0.96	0.95	0.97	0	0
A01	2450800	2450899	1	0.95	0	0.74	0	0.98
A01	7495400	7495499	0.98	0	0	0	0.02	0.77
A01	7502900	7502999	0.99	0	0.01	0.02	0	0.08
A01	7503300	7503399	0.98	0.01	0.01	0.01	0	0
A01	7503600	7503699	0.98	0.01	0	0.01	0.01	0
A01	7503700	7503799	0.98	0.02	0	0.02	0	0.01
A01	7504100	7504199	0.98	0	0.01	0.01	0	0
A01	7504200	7504299	0.96	0	0	0.03	0.07	0.49
A01	7817400	7817499	0.97	0.97	0.98	0.01	0.99	0.97
A01	7817500	7817599	0.99	0.96	0.95	0	0.97	0.96
A01	7820100	7820199	0.97	0.97	0.96	0.03	0.98	0.97
A01	7823600	7823699	0.96	0.99	0.01	0	0.98	0.03
A01	8001900	8001999	1	0.99	0	0.98	1	0.96
A01	8028600	8028699	0.98	1	0.49	1	0.02	0.52
A01	8133100	8133199	0.99	0.49	0.48	0.51	0.49	0.03
A01	8167400	8167499	0.98	0	0.99	0.02	0.92	0.97
A01	8238600	8238699	0.98	0.01	0	0.02	0.05	0
A01	8253800	8253899	0.96	0.01	0	0	0	0.01
A01	8253900	8253999	0.98	0	0	0	0	0.03
A01	8254000	8254099	0.98	0.01	0	0.02	0	0
A01	10699200	10699299	0.98	0.98	0.97	0.02	0.8	0.99
A01	10699300	10699399	0.99	0.97	1	0	0.99	0.88
A01	10782800	10782899	0.96	0.76	0.73	0.73	0.05	0.73
A01	13008100	13008199	0.96	0	0.01	0.01	0.01	0
A01	13008400	13008499	0.99	0.01	0	0.01	0.01	0.01
A01	13008500	13008599	0.99	0	0.01	0	0	0.06
A01	13008600	13008699	0.96	0.01	0	0.01	0	0
A01	13009900	13009999	0.99	0.94	0.98	0.64	0.59	0.01
A01	13010700	13010799	0.98	0.03	0.24	0.36	0	0.01
A01	13010800	13010899	0.99	0.33	0.95	0.9	0.01	0.01
A01	13015900	13015999	0.99	0	0.96	0	0.78	0.97
A01	13025700	13025799	0.97	0.76	0.98	0.07	0.98	1
A01	13054200	13054299	0.97	0.97	0.01	0.99	0	0.95
A01	13090600	13090699	0.91	0.01	0.02	0.37	0.01	0.01
A01	13114900	13114999	0.98	0.01	0	0.01	0	0
A01	13115000	13115099	0.98	0.02	0	0.03	0.01	0
A01	13115100	13115199	0.98	0.01	0	0	0.07	0
A01	13115400	13115499	0.96	0	0	0.01	0.03	0
A01	13115500	13115599	1	0	0	0	0.01	0
A01	13115700	13115799	0.99	0	0.01	0.01	0	0.01
A01	13115800	13115899	0.99	0	0	0.01	0	0
A01	13115900	13115999	0.99	0.01	0	0.02	0.01	0
A01	13155100	13155199	0.98	0.93	0.49	0.47	0.95	0.08
A01	15142100	15142199	0.98	0.97	0.97	0.01	1	1
A01	15142200	15142299	1	0.98	0.98	0.01	0.85	0.96
A01	15165100	15165199	0.98	0	0	0.01	0	0.01
A01	16615200	16615299	0.97	0.98	0.94	0.94	0.01	0.96
A01	18212900	18212999	0.91	0.99	0	0	0	0.06
A01	18328400	18328499	0.99	0.99	0	0.96	0.99	0.97
A01	18328700	18328799	1	1	0.01	0.98	0.99	0.97
A01	18328800	18328899	0.97	0.92	0.01	1	0.98	0.98
A01	18329100	18329199	0.99	0.98	0.02	0.95	0.95	0.98
A01	18329600	18329699	1	0.82	0	0.85	0.83	0.88
A01	18329700	18329799	0.99	0.83	0.01	0.98	1	1
A01	18330600	18330699	0.98	0.94	0	0.99	0.91	0.97
A01	18330900	18330999	1	0.96	0	0.99	0.91	0.99
A01	18331000	18331099	0.98	0.84	0.02	0.85	0.87	0.81
A01	18332600	18332699	0.97	0.29	0	0.86	0.01	0.98
A01	18332700	18332799	0.99	0	0.04	0.06	0.04	0.05
A01	18332800	18332899	0.98	0.01	0.01	0.04	0	0.01
A01	18333500	18333599	0.98	0	0.01	0	0	0
A01	18333600	18333699	0.97	0.01	0.01	0.01	0	0
A01	18333700	18333799	0.97	0.01	0	0.01	0.01	0.01
A01	18473300	18473399	0.93	0.03	0.49	0	0.02	0.51
A01	18510500	18510599	0.97	0.98	1	0.35	0	0
A01	18631400	18631499	0.99	0.02	0	0	0	0
A01	18721800	18721899	0.99	0.97	0.96	0.98	0.01	0.96
A01	18722000	18722099	0.98	0	0.01	0.01	0.01	0.01
A01	18728000	18728099	0.98	0.93	0.96	0.95	0.01	0.98
A01	18770200	18770299	0.97	0.01	0.02	0.01	0	0.01
A01	18832400	18832499	0.98	0.01	0.48	0.99	0	0.01
A01	18832500	18832599	0.99	0.02	0.47	0.98	0	0
A01	18900300	18900399	1	0	0	0.01	0	0
A01	18900600	18900699	0.96	0.03	0	0	0	0.02
A01	18902200	18902299	0.98	0	0.15	0	0.01	0.02
A01	18993000	18993099	0.96	0.96	0	0.95	0.98	0
A01	18993400	18993499	0.94	0.98	0.02	0.98	0.94	0
A01	18994100	18994199	1	0.99	0.01	0.93	0.99	0.01
A01	18994200	18994299	0.98	0.97	0	0.98	0.98	0.01
A01	18995100	18995199	0.98	0.98	0	0.99	0.99	0
A01	18995400	18995499	0.98	0.99	0	0.97	0.97	0.01
A01	19093500	19093599	1	0.01	0.95	0	0	0.01
A01	19108600	19108699	0.94	0.99	0.48	0.01	0.96	0.01
A01	19110400	19110499	0.95	0.96	0.01	0	1	0
A01	19110800	19110899	0.99	0.97	0.16	0	0.8	0.02
A01	19111000	19111099	0.96	0.98	0.48	0.03	0.99	0.82
A01	19390200	19390299	0.99	0.76	0.01	0.75	0.74	0.8
A01	19390400	19390499	0.99	0.96	0	1	0.97	0.93
A01	19390600	19390699	0.99	0.96	0.01	0.97	0.95	0.82
A01	19390700	19390799	0.97	0.95	0.02	0.97	0.96	0.97
A01	19390800	19390899	0.97	0.96	0	0.97	0.98	0.86
A01	19397600	19397699	0.98	0.99	1	0.6	0.98	0.03
A01	19398000	19398099	0.94	0.92	0.97	0	0.97	0.95
A01	19398600	19398699	0.97	0	0	0.01	0.97	0
A01	19399700	19399799	0.99	0.99	0.01	0	0.98	0.96
A01	20570800	20570899	0.98	0.01	0.01	0	0	0.02
A01	21288200	21288299	0.98	0	0.01	0	0.02	0.01
A01	21288300	21288399	0.97	0.01	0	0	0.01	0.01
A01	21355400	21355499	0.99	0	0.97	0.01	0.96	0.98
A01	21401100	21401199	0.96	0.01	0.02	0	0.04	0
A01	21435100	21435199	1	0.97	0.88	0.98	0.02	0.99
A01	21481200	21481299	0.98	0.01	0.52	0.01	0.03	0
A01	21481500	21481599	0.98	0	0.97	0.97	0.97	0.61
A01	21619100	21619199	0.98	0.96	0.98	0.95	0.02	0.98
A01	21619300	21619399	0.95	0.84	0.81	0.81	0.01	0.83
A01	21632700	21632799	1	0.02	0.56	0	0	0
A01	21632800	21632899	0.99	0	0.52	0	0.12	0.02
A01	21840600	21840699	0.99	0	0.01	0	0.01	0
A01	21840700	21840799	0.96	0	0	0.01	0.02	0.02
A01	21840800	21840899	0.97	0.01	0	0.02	0.01	0.01
A01	21840900	21840999	0.98	0	0	0.01	0	0.01
A01	21841300	21841399	0.97	0.01	0.01	0	0.01	0
A01	21841500	21841599	0.96	0	0.01	0.01	0.01	0.01
A01	21928400	21928499	0.99	0.49	0.97	0.97	0.98	0
A01	21944700	21944799	0.95	0	0.03	0.01	0.05	0.01
A01	21945000	21945099	0.99	0	0	0.01	0.01	0
A01	21945300	21945399	0.98	0.03	0	0	0.02	0
A01	21945400	21945499	0.99	0	0	0.01	0.02	0.03
A01	21992500	21992599	0.97	0.99	0.49	0.02	0	0.97
A01	22027900	22027999	0.99	0.2	0.3	0.04	0.11	0.51
A01	22028100	22028199	0.98	0.01	0.01	0	0	0.01
A01	22036500	22036599	0.95	0.98	0.98	0	0.96	0.01
A01	22036600	22036699	0.97	0.96	0.96	0	0.96	0
A01	22199800	22199899	0.99	0.94	0.62	0.27	0.09	0.88
A01	22200200	22200299	0.98	0.97	0.9	0.01	0.07	0.97
A01	22201000	22201099	0.95	0.96	0.98	0.02	0.28	0
A01	22201400	22201499	0.97	0.97	0.5	0	0	0.01
A01	22201600	22201699	1	0.98	0.49	0.01	0.01	0.01
A01	22201800	22201899	0.95	0.97	0.5	0	0.01	0.03
A01	22210700	22210799	0.99	0.01	0	0.01	0.72	0.01
A01	22210900	22210999	0.97	0.01	0	0.26	0.09	0
A01	22211400	22211499	0.96	0.01	0.19	0.28	0.97	0.18
A01	22211600	22211699	0.98	0.98	0.16	0.03	0.98	0.79
A01	22211800	22211899	0.99	1	0.76	0.03	1	0.59
A01	22211900	22211999	0.96	0.76	0.52	0.04	0.78	0.78
A01	22212200	22212299	0.99	0.44	0.34	0.03	0.93	0
A01	22212300	22212399	1	0.95	0	0	0.96	0.48
A01	22212700	22212799	0.93	0	0.39	0	0.95	0.01
A01	22213200	22213299	0.96	0.01	0.01	0	0.96	0.09
A01	22213500	22213599	0.98	0.01	0	0.04	0.98	0.85
A01	22245800	22245899	0.91	0	0.52	0.01	0	0
A01	22339400	22339499	0.98	0	0.01	0	0.95	0
A01	22339800	22339899	1	0.02	0.01	0	0.87	0.01
A01	22340100	22340199	0.97	0.02	0.01	0	0.98	0.01
A01	22391200	22391299	0.98	0.02	0.63	0.16	0.02	0.97
A01	22402700	22402799	0.95	0.98	0.98	0	0.97	0.98
A01	22402800	22402899	1	0.99	0.97	0	0.96	0.95
A01	22402900	22402999	0.96	0.99	0.59	0	0.95	0.56
A01	22425100	22425199	1	0.96	0.49	0.01	0.97	0.99
A01	22425500	22425599	0.96	0.99	0.46	0.02	0.97	0.74
A01	22425600	22425699	0.99	0.98	0.45	0	0.99	0.99
A01	22425800	22425899	0.98	0.99	0.51	0	0.98	0.97
A01	22426000	22426099	0.97	0.95	0.42	0.01	0.96	0.94
A01	22497200	22497299	0.96	0.01	0.07	0.21	0.24	0.15
A01	22498000	22498099	0.98	0.01	0	0	0.01	0.01
A01	22498600	22498699	0.99	0	0	0	0	0
A01	22498800	22498899	1	0	0.01	0	0.01	0.03
A01	22654000	22654099	0.97	0.01	0	0.01	0.94	0.95
A01	22654300	22654399	0.96	0.01	0.01	0.01	0.63	0
A01	22654500	22654599	0.97	0.01	0.01	0	0.92	0
A01	22654700	22654799	0.99	0.01	0	0.01	0.95	0.01
A01	22654900	22654999	0.96	0	0	0.01	0.97	0.16
A01	22655100	22655199	1	0	0	0.01	0.98	0.01
A01	22655800	22655899	0.99	0.66	0	0.94	0.92	0.02
A01	22656200	22656299	0.98	0.01	0.01	0.01	0.97	0
A01	22656800	22656899	0.99	0.01	0.98	0.02	0.73	0.03
A01	22685200	22685299	0.99	0	0	0	0.02	0
A01	25475600	25475699	0.93	0	0.91	0.97	0	0.84
A01	25534000	25534099	0.97	0	0.01	0.96	0	0
A01	25534400	25534499	0.99	0	0	0.97	0	0.01
A01	25534600	25534699	0.97	0.01	0	0.99	0.01	0.01
A01	26467100	26467199	0.99	0.42	0.41	0.43	0.03	0.41
A01	26521100	26521199	0.99	0.56	0.57	0.12	0.07	0.61
A01	27207900	27207999	0.99	0.99	0.96	0.05	0.96	0.98
A01	27208100	27208199	0.98	0.95	0.97	0.02	0.97	0.99
A01	27208200	27208299	0.96	0.97	0.98	0	0.94	0.68
A01	27212100	27212199	0.98	0.96	0.43	0.08	0.99	0.64
A01	27212200	27212299	0.96	0.97	0.4	0.01	0.94	0.97
A01	27212300	27212399	0.98	0.98	0.52	0.01	0.91	0.99
A01	27212500	27212599	0.99	1	0.53	0.03	0.97	0.99
A01	27212700	27212799	1	0.97	0.48	0.01	0.98	0.97
A01	27212800	27212899	0.99	0.99	0.51	0	0.97	1
A01	27595500	27595599	0.97	0.97	0.28	0.01	0.76	0.98
A01	27610800	27610899	0.98	0.96	0.77	0.98	0	0.98
A01	27612400	27612499	0.97	0.98	0.97	0.98	0.98	0
A01	28271000	28271099	0.99	0.01	0.98	0.73	0.68	0.98
A01	28310100	28310199	0.94	0	0.04	0.01	0	0.01
A01	28407100	28407199	0.97	0.98	0.01	0.01	0.35	0
A01	28410900	28410999	0.99	0.97	0	0.02	0.97	0
A01	28440400	28440499	1	0.98	0.01	0.99	0.02	0
A01	28440700	28440799	0.95	0.99	0	0.98	0.01	0.01
A01	28442200	28442299	0.98	0.96	0.02	0.99	0.03	0
A01	28442300	28442399	1	0.98	0	0.93	0.01	0.01
A01	28442500	28442599	0.98	0.94	0	0.99	0	0.01
A01	28442700	28442799	0.96	0.99	0	0.96	0.01	0
A01	28504700	28504799	0.99	0.01	0.02	0.01	0	0.01
A01	28632600	28632699	0.99	0.98	0.95	0.75	0.98	0
A01	28632700	28632799	0.94	0.99	0.97	0.97	0.97	0
A01	28632900	28632999	0.97	0.96	0.98	0.96	0.97	0
A01	28633200	28633299	0.99	0.96	0.94	0.98	0.99	0.01
A01	28633300	28633399	0.98	0.97	0.99	0.98	0.98	0.01
A01	28691300	28691399	0.99	0.98	0	0	0	0
A01	28706100	28706199	0.98	0.99	0.01	0.97	0.01	0.01
A01	28706300	28706399	0.96	0.99	0.01	0.98	0.01	0
A01	28706400	28706499	0.98	0.97	0.01	0.97	0	0
A01	28718400	28718499	0.95	0.98	0.28	0.96	0.02	0.97
A01	28720900	28720999	0.97	0.98	0	0.02	0	0.64
A01	28721300	28721399	0.99	0.98	0.91	0	0.01	0
A01	28795000	28795099	0.98	0.75	0.74	0.75	0.75	0.01
A01	28795500	28795599	0.97	0.98	0.97	0.98	0.99	0
A01	28795600	28795699	0.99	0.99	0.98	0.98	0.99	0
A01	28795800	28795899	0.97	0.95	0.73	0.93	0.98	0.02
A01	28795900	28795999	0.98	0.75	0.73	0.71	0.78	0
A01	28796100	28796199	0.97	1	0.97	0.99	0.95	0
A01	28889200	28889299	0.98	0.99	0.96	0.03	0.97	0.99
A01	28913400	28913499	0.99	0.98	0.96	0.02	0	0.98
A01	28914200	28914299	0.91	0	0.98	0	0	0.97
A01	28916800	28916899	0.98	0.98	0.98	0	0	0.99
A01	28916900	28916999	0.99	0.99	0.93	0	0	0.91
A01	28917000	28917099	0.96	0.97	0.97	0	0	0.99
A01	28917300	28917399	0.98	0.66	0.99	0	0.01	0.98
A01	28917500	28917599	0.98	0.97	0.95	0.01	0.01	0.98
A01	28917600	28917699	1	0.82	0.98	0.01	0	0.97
A01	28918200	28918299	0.97	0.79	0.75	0	0.02	0.81
A01	29056400	29056499	0.97	0.96	0.49	0.96	0	0.98
A01	29065600	29065699	0.98	0.98	0.01	0.95	1	0.97
A01	29224000	29224099	0.99	0	0	0.01	0.01	0.02
A01	29224100	29224199	0.97	0	0.01	0.01	0.01	0
A01	29224400	29224499	0.98	0.43	0.08	0	0	0.02
A01	29224600	29224699	0.99	0	0	0.01	0	0.03
A01	29344100	29344199	0.98	0.87	0.95	0.06	0.97	0.98
A01	29344300	29344399	0.98	0	0.96	0	0.95	0.95
A01	29360800	29360899	0.98	0.11	0.97	0	0.27	0.99
A01	29384700	29384799	0.96	0.98	0.94	0.03	0.91	0.93
A01	29395700	29395799	0.99	0	0.01	0.01	0	1
A01	32019500	32019599	0.96	0.02	0.01	0.01	0.05	0.01
A01	32023400	32023499	0.97	0.5	0.06	0.03	0.98	0.97
A01	32023700	32023799	0.98	0.02	0	0.01	0.98	0.66
A01	32070800	32070899	0.97	0.01	0	0	0.01	0.01
A01	32070900	32070999	0.99	0.02	0.01	0	0	0
A01	32071500	32071599	0.99	0	0.02	0	0.01	0.02
A01	32757100	32757199	0.98	0.98	0.03	0.98	0.98	1
A01	33728000	33728099	0.98	0.42	0.78	0.8	0.07	0.78
A01	34090000	34090099	0.99	0	0.91	0.93	0.68	0.99
A01	34091100	34091199	0.98	0	0.01	0	0.17	0.99
A01	34094900	34094999	0.99	0.01	0.53	0.01	0.01	0.01
A01	34096300	34096399	0.98	0.46	0	0.01	0.02	0.01
A01	34096600	34096699	0.93	0.42	0.08	0	0	0.01
A01	34096700	34096799	0.95	0.99	0.95	0.16	0	0.24
A01	34100100	34100199	0.98	0.26	0.49	0.49	0	0.5
A01	35402100	35402199	0.99	0.99	0.96	0	0.99	0
A01	35402500	35402599	0.98	0.99	0.97	0.02	1	0.01
A01	35403300	35403399	0.99	0.97	0.96	0	0.98	0.02
A01	35404200	35404299	0.97	0.97	0.96	0	0.98	0
A01	35404300	35404399	0.95	0.99	0.95	0	0.83	0
A01	35404400	35404499	0.99	0.98	1	0	0.99	0
A01	35404500	35404599	0.98	0.99	0.99	0.01	0.76	0.02
A01	35404800	35404899	0.99	0.96	0.75	0	0.76	0
A01	35404900	35404999	0.97	0.99	0.99	0.01	0.98	0
A01	35405100	35405199	0.99	1	0.97	0	0.99	0
A01	35405300	35405399	1	0.98	0.97	0	0.98	0
A01	35405400	35405499	0.97	0.89	0.88	0	0.7	0
A01	35405600	35405699	0.96	0.99	0.97	0	0.97	0.01
A01	35405800	35405899	0.93	0.95	0.96	0	0.81	0
A01	35406100	35406199	0.99	0.99	0.97	0	1	0
A01	35410400	35410499	0.97	0.78	0.97	0.06	1	0
A01	35410600	35410699	0.96	0.99	0.97	0.01	0.96	0.01
A01	35410700	35410799	0.99	0.98	0.97	0	0.97	0.01
A01	35410900	35410999	0.96	0.93	0.87	0	0.84	0.02
A01	35411000	35411099	0.97	0.97	0.78	0.01	0.99	0.01
A01	35411100	35411199	0.99	0.56	0.97	0	0.97	0
A01	35411200	35411299	0.99	0.99	0.91	0.02	0.99	0.01
A01	35411900	35411999	0.99	0.96	0.99	0.01	0.97	0
A01	35499700	35499799	0.97	0	0	0.01	0	0.01
A01	35499800	35499899	0.97	0	0	0	0	0.01
A01	35499900	35499999	0.97	0.01	0	0	0	0
A01	35500200	35500299	0.98	0.01	0.01	0	0.01	0
A01	35500400	35500499	0.98	0	0.02	0	0	0
A01	35500800	35500899	0.97	0	0.01	0	0	0
A01	35500900	35500999	0.98	0	0	0.02	0.01	0.01
A01	35711700	35711799	0.99	0.79	0.75	0.77	0.77	0.02
A01	35757200	35757299	0.97	0	0.01	0	0.01	0.01
A01	35757500	35757599	0.99	0	0	0	0	0.02
A01	35757800	35757899	0.99	0.01	0.02	0	0.01	0
A01	35763600	35763699	0.96	0.48	0	0.08	0.01	0.47
A01	38810700	38810799	1	0.97	0.98	0	0.98	0.96
A01	38962100	38962199	0.97	0.01	0.02	0.01	0.09	0.2
A01	38962200	38962299	0.99	0.01	0.01	0.01	0.03	0
A01	39079700	39079799	0.93	0.97	0.99	0.98	0.97	0
A01	39293300	39293399	0.99	0.98	0	0.96	0.98	0.02
A01	39455600	39455699	0.97	0.02	0	0.09	0.09	0
A01	39455700	39455799	0.98	0	0	0.02	0.01	0.01
A01	39501000	39501099	0.96	0.05	0.96	0.01	0.98	0.06
A01	39502000	39502099	0.98	0.01	0.96	0.01	0.96	0.95
A01	39502200	39502299	0.96	0.02	0.78	0.01	0.77	0.76
A01	39502500	39502599	0.97	0	0.98	0	0.72	0.97
A01	39714200	39714299	0.99	0	0	0.01	0.01	0.01
A01	39714300	39714399	1	0.01	0	0.01	0	0.01
A01	39714900	39714999	1	0	0	0.01	0	0.01
A01	39715000	39715099	0.99	0.01	0.01	0.03	0	0
A01	39722600	39722699	1	0.98	0.99	0.01	0.99	0.99
A01	39787200	39787299	0.99	0.01	0	0	0.99	0
A01	39788200	39788299	0.98	0	0.01	0	0.99	0.02
A01	39788400	39788499	1	0.01	0.01	0	0.88	0.01
A01	39788500	39788599	0.98	0	0.01	0	1	0.01
A01	39788700	39788799	0.96	0	0	0	0.96	0
A01	39788800	39788899	0.98	0	0	0	0.93	0.01
A01	39789100	39789199	0.96	0.43	0.01	0	0.97	0.02
A01	40553500	40553599	0.97	0.98	0.96	0.63	0	1
A01	40553900	40553999	1	0.95	0.98	0.45	0.01	0.97
A01	40554400	40554499	0.99	0.51	0.96	0.75	0.01	0.98
A01	41035900	41035999	0.95	0	0.98	0	0	0
A01	41036300	41036399	0.98	0.99	0.04	0.97	1	0.5
A01	41738700	41738799	0.97	0	0.57	0	0.99	0.01
A01	41738800	41738899	0.97	0.01	0.54	0	0.96	0
A01	41738900	41738999	0.97	0.01	0.51	0.01	0.95	0.01
A01	41739000	41739099	0.94	0	0.56	0	0.96	0.01
A01	41739200	41739299	0.98	0.01	0.36	0	0.97	0.01
A01	42014700	42014799	0.99	0	0.01	0.01	0.15	0.01
A01	43311800	43311899	0.98	0	0.47	0.12	0	0.63
A01	43312000	43312099	0.99	0	0	0.03	0	0.18
A01	43312700	43312799	0.97	0.01	0	0	0	0
A01	43312900	43312999	0.96	0	0.25	0.97	0	0.02
A01	43313500	43313599	0.96	0.6	0.08	0.02	0	0.11
A01	43320100	43320199	0.96	0.22	0.01	0	0.12	0.02
A01	43346900	43346999	0.99	0.02	0.95	0.95	1	0.97
A01	43347100	43347199	0.97	0.01	0.97	0.98	0.69	0.97
A01	43347200	43347299	0.98	0	0.94	0.96	0.99	0.96
A01	43347300	43347399	0.95	0.01	0.96	0.96	0.98	0.97
A01	43347400	43347499	0.97	0.01	0.97	0.98	0.97	0.98
A01	43347500	43347599	0.99	0	0.77	0.98	0.97	0.76
A01	43347600	43347699	0.97	0.05	0.85	0.91	0.88	0.84
A01	46665600	46665699	0.94	0.97	0.95	0.91	0.32	0.01
A01	47261100	47261199	1	0.54	0.98	0.99	0.97	0.01
A01	47261600	47261699	0.99	0.53	0.89	0.99	0.99	0
A01	47279800	47279899	0.97	0.92	0.68	0.98	0.03	1
A01	47373600	47373699	0.98	0	0.96	0.05	0.01	0.05
A01	47474400	47474499	1	0.23	0.51	0.03	0.51	0
A01	47559800	47559899	0.98	0	0.55	0.01	0	0.01
A01	47559900	47559999	1	0	0.39	0.02	0	0.02
A01	47560100	47560199	0.99	0.02	0.3	0	0	0
A01	47560200	47560299	0.95	0	0.8	0	0.01	0.01
A01	47560300	47560399	0.99	0.01	0.91	0	0	0.01
A01	47560500	47560599	0.97	0.35	0.8	0	0.01	0.01
A01	47560700	47560799	0.96	0.01	0.52	0	0	0
A01	47575400	47575499	0.97	0.01	0.86	0.02	0.01	0.02
A01	47575500	47575599	0.97	0	0.12	0.01	0.02	0
A01	47699500	47699599	0.99	0.01	0.01	0.01	0	0.01
A01	47699600	47699699	0.99	0.01	0.01	0	0.01	0
A01	47700100	47700199	0.98	0	0	0	0.01	0
A01	47700200	47700299	0.99	0	0.01	0.02	0.01	0
A01	47886100	47886199	0.95	0.2	0.14	0.98	0.1	0.01
A01	49081900	49081999	0.94	0.08	0.97	0.95	0	0.95
A01	50953300	50953399	0.97	0.95	0.98	0	0.97	0.98
A01	51655900	51655999	0.99	0.98	0.96	0.99	0.98	0.01
A01	51672700	51672799	0.96	0.98	0.97	0.5	0.01	0.98
A01	51743900	51743999	0.95	0.02	0	0	0.01	0
A01	51754500	51754599	0.98	0.95	0.97	0.99	0	0.98
A01	51767200	51767299	0.92	0	0.01	0.01	0.01	0.26
A01	51797300	51797399	0.99	0	0	0	0	0.01
A01	51797400	51797499	0.95	0.01	0	0	0	0.02
A01	51797500	51797599	0.99	0	0.01	0.01	0	0.01
A01	51797600	51797699	0.95	0	0	0	0	0.02
A01	51797900	51797999	0.94	0.01	0.04	0	0	0
A01	51798400	51798499	1	0	0.01	0	0	0.01
A01	51798600	51798699	0.95	0.01	0.21	0.02	0	0.01
A01	51803000	51803099	0.95	0	0	0	0	0.01
A01	51803400	51803499	0.96	0	0.01	0	0	0
A01	51803800	51803899	0.96	0.85	0.84	0.01	0	0.97
A01	51804300	51804399	0.97	0.02	0	0	0	0.18
A01	51804700	51804799	0.99	0.57	0.67	0.82	0	0.96
A01	51804800	51804899	0.98	0.01	0.41	0.41	0.01	0.01
A01	51805100	51805199	0.98	0.01	0	0.02	0.04	0.13
A01	51805300	51805399	0.98	0.02	0.01	0.02	0	0.09
A01	51805400	51805499	0.98	0	0	0.01	0	0.01
A01	51805500	51805599	0.99	0.01	0.01	0.01	0	0.01
A01	51805600	51805699	0.95	0.48	0	0	0.37	0.46
A01	51805700	51805799	0.98	0.65	0	0.01	0.3	0.39
A01	51805800	51805899	1	0.01	0	0	0.01	0
A01	51805900	51805999	0.98	0.01	0	0	0	0.01
A01	51806300	51806399	0.98	0.04	0.01	0	0.01	0.01
A01	51869000	51869099	0.96	0.4	0.31	0.78	0.77	0
A01	51869200	51869299	0.97	0.99	0.59	0.97	0.98	0.01
A01	51869400	51869499	0.98	0.51	0.36	0.98	0.97	0.02
A01	51914600	51914699	0.94	0.01	0.02	0	0.01	0
A01	52399500	52399599	0.99	0.01	0.97	0.04	0.08	0.96
A01	52399600	52399699	0.97	0	0.97	0.06	0.2	0.98
A01	52418400	52418499	0.96	0.96	0.78	0	0	0.79
A01	52418500	52418599	0.96	0.98	0.96	0.03	0.02	0.97
A01	52419700	52419799	0.98	0.96	0.97	0	0.01	0.99
A01	52421100	52421199	1	1	0.97	0	0.12	0.96
A01	52421500	52421599	0.98	0.97	0.52	0.02	0	0.96
A01	52629600	52629699	0.97	0.02	0.01	0.02	0.8	0.96
A01	52630700	52630799	0.98	0.93	0.94	0	0.01	0.84
A01	52850800	52850899	0.97	0.96	0.95	0.99	0	0.97
A01	53700300	53700399	0.93	0.99	0.99	0.98	0.03	0.95
A01	53705000	53705099	0.97	0.51	0.01	0.52	0.49	0.5
A01	53762900	53762999	0.98	0.94	0.9	0	0.97	0.01
A01	53764000	53764099	0.98	0.98	0.89	0.99	0.98	0.01
A01	53861800	53861899	0.98	0.03	0.71	0.02	0.01	0.02
A01	53861900	53861999	0.96	0.02	0.94	0.36	0.49	0
A01	54026600	54026699	1	0.01	0.05	0.02	0.48	0
A01	56298300	56298399	0.95	0.01	0	0.11	0.12	0
A01	56300400	56300499	0.96	0.99	0.97	0	1	0.98
A01	56300500	56300599	0.97	0.88	0.83	0.01	0.81	0.84
A01	56300600	56300699	0.98	0.99	0.97	0.01	0.99	1
A01	56301000	56301099	0.98	0.99	0.99	0	0.49	0.97
A01	56305700	56305799	0.99	0.98	0.03	0	0.99	0.02
A01	56305900	56305999	0.95	0.99	0.01	0.01	0.98	0
A01	56306100	56306199	1	0.97	0	0	0.99	0
A01	56306200	56306299	0.95	0.98	0	0	1	0
A01	56306300	56306399	0.97	0.97	0.01	0	0.66	0.03
A01	56306800	56306899	0.97	0.99	0.01	0	1	0
A01	56306900	56306999	0.96	0.97	0	0	0.98	0.01
A01	56307300	56307399	0.97	0.99	0.01	0	0.97	0.01
A01	56308800	56308899	0.97	0.99	0	0	0.95	0.01
A01	56309200	56309299	0.98	0.97	0	0.01	0.96	0.01
A01	56309300	56309399	0.96	0.96	0	0.01	0.97	0
A01	56309500	56309599	0.93	0.99	0	0	0.56	0
A01	56309700	56309799	0.96	0.98	0.02	0.02	0.98	0.01
A01	56310600	56310699	1	1	0	0.02	0.98	0
A01	56310700	56310799	0.99	0.99	0.01	0.01	0.96	0
A01	56385100	56385199	0.95	0.01	0.5	0.45	0.5	0
A01	56387900	56387999	1	0.95	0.97	0.99	0.98	0
A01	56388100	56388199	0.99	0.99	0.99	0.98	0.96	0.01
A01	56388700	56388799	1	0.99	0.92	0.98	0.97	0.05
A01	56390200	56390299	0.99	0.96	0.96	0.93	1	0.04
A01	56390300	56390399	0.96	0.84	0.98	0.98	1	0.05
A01	56390500	56390599	0.97	0.94	0.91	0.93	0.73	0.04
A01	56391200	56391299	0.97	0.97	0.89	0.96	0.86	0.07
A01	56394200	56394299	0.96	0.98	0.98	0.97	0.99	0.04
A01	56394300	56394399	0.96	0.88	0.8	0.75	1	0.05
A01	56394500	56394599	0.99	1	0.98	0.98	0.99	0.07
A01	56402300	56402399	0.99	0	0.24	0	0.06	0.72
A01	56404500	56404599	0.99	0	0.01	0.01	0.97	0
A01	56404600	56404699	0.96	0	0	0.01	0.98	0
A01	56404900	56404999	0.99	0.02	0	0	0.97	0
A01	56405000	56405099	1	0	0	0	0.85	0
A01	56405400	56405499	0.98	0	0.01	0.01	0.99	0
A01	58642300	58642399	0.97	0.05	0.93	0.05	0.02	0.1
A01	58714000	58714099	1	0.99	0.02	0.99	0.98	0.96
A01	58716200	58716299	0.99	0.98	0.01	0.98	1	0.79
A01	58716900	58716999	0.98	0.99	0.01	0.99	0.98	0.48
A01	58718600	58718699	0.98	0	0.02	0.49	0.95	0.51
A01	58720900	58720999	0.97	0.99	0.01	0.96	0.99	0.99
A01	58721200	58721299	0.98	0.99	0	0.97	0.97	0.98
A01	58786000	58786099	0.99	0.53	0	0.9	0.01	0.01
A01	58787000	58787099	0.97	0	0	0.01	0.02	0
A01	60077300	60077399	0.98	0	0.8	0	0.65	0.96
A01	60077500	60077599	0.97	0.02	0.87	0	0.48	0.97
A01	60077700	60077799	0.96	0.03	0.95	0	0.97	0.97
A01	60077800	60077899	0.98	0	0.97	0	0.99	0.99
A01	60078000	60078099	1	0.01	0.97	0.05	0.98	0.96
A01	60078100	60078199	0.97	0.01	0.98	0	0.98	0.96
A01	60078400	60078499	0.96	0	0.98	0	0.99	0.49
A01	60078500	60078599	0.99	0.01	0.97	0.02	0.97	0.94
A01	60078700	60078799	0.99	0.02	0.93	0	0.96	0.97
A01	60078800	60078899	0.98	0.01	0.97	0	0.99	0.99
A01	60079000	60079099	0.97	0	0.99	0	0.98	0.98
A01	60080200	60080299	0.99	0.25	0.99	0.01	0.98	0.98
A01	60080600	60080699	0.98	0.02	0.98	0.02	0.97	0.97
A01	60080800	60080899	0.99	0.01	0.98	0.01	0.98	0.97
A01	60080900	60080999	0.92	0.5	0.93	0.01	0.99	0.98
A01	61262700	61262799	0.99	0.99	0.98	0.87	0	0.98
A01	61333100	61333199	0.99	0.99	0.16	0.97	0.42	0.01
A01	61364900	61364999	0.99	0.05	0.95	0.98	0	0.99
A01	63361800	63361899	0.98	0.99	0.01	0.98	0.01	0.95
A01	63366200	63366299	0.99	1	0.99	0.98	0	0.99
A01	63366300	63366399	0.99	0.98	0.97	0.97	0	0.99
A01	63366800	63366899	0.97	0.99	0.98	0.98	0.01	1
A01	63460400	63460499	0.97	0.99	0.99	0.98	0.02	0.97
A01	65835700	65835799	0.96	0	0.96	1	0.98	0.01
A01	65864400	65864499	0.96	0.01	0.58	0.29	0.18	0.01
A01	65894500	65894599	0.97	0.01	0.12	0.15	0.01	0.98
A01	65900800	65900899	1	0.98	0.96	0.05	0.99	0.98
A01	65901200	65901299	0.99	1	0.95	0.03	0.98	0.99
A01	65901400	65901499	0.97	0.96	0.51	0	1	0.51
A01	65927300	65927399	0.97	0.96	0	0.98	0.98	0.94
A01	65927400	65927499	0.98	0.95	0	0.98	0.98	1
A01	65964900	65964999	0.98	0.49	0	0.01	0.01	0.5
A01	65971600	65971699	0.94	0.99	0.97	0	0.96	0.94
A01	65974200	65974299	1	0	0.99	0.01	0.48	0.48
A01	65999100	65999199	0.99	0	0.01	0	0	0.01
A01	65999200	65999299	0.95	0.07	0	0.01	0.04	0
A01	66029900	66029999	0.99	0.72	0.02	0.94	0.88	0.8
A01	66030000	66030099	0.99	0.66	0	0.52	0.72	0.45
A01	66224100	66224199	0.94	0	0.98	0.96	0.98	0.96
A01	66254200	66254299	0.94	0	0	0.01	0.02	0.01
A01	66303800	66303899	0.99	0.02	0	0.01	0	0
A01	66304200	66304299	0.98	0	0.02	0.01	0	0.01
A01	66304300	66304399	0.98	0	0	0.01	0	0
A01	66334200	66334299	0.96	0	0.98	0.8	1	0.52
A01	66335500	66335599	0.92	0.01	0.99	0.97	0	0.01
A01	66337500	66337599	0.99	0	0.96	0.92	0.93	0.96
A01	66386300	66386399	0.97	0.01	0.06	0.16	0.05	0.96
A01	66501000	66501099	0.93	0.98	0.97	0.99	0	0.98
A01	66507600	66507699	0.94	0.97	0.88	0.94	1	0
A01	66540700	66540799	0.95	0.01	0.01	0	0.01	0
A01	66556800	66556899	1	0.07	0.98	0.44	0.43	0.47
A01	66578100	66578199	0.95	0.06	0.01	0	0.05	0.01
A01	66655000	66655099	0.97	0.01	0.01	0.77	0.02	0
A01	66655300	66655399	0.97	0.99	0.3	0.05	0.62	0.02
A01	66672500	66672599	0.97	0.57	0.96	0.65	0	0.97
A01	66685400	66685499	0.96	0	0.01	0	0.98	0.01
A01	66685500	66685599	0.99	0.01	0.01	0	0.98	0.01
A01	66685600	66685699	0.97	0	0.89	0.18	0.99	0.01
A01	66685700	66685799	0.97	0.01	0.63	0	1	0
A01	66685900	66685999	0.98	0.01	0.98	0.9	0.98	0.99
A01	66703300	66703399	0.98	0.96	0.93	0.95	0.04	0.94
A01	66703500	66703599	0.97	0.96	0.95	0.99	0.02	0.97
A01	66739200	66739299	0.98	0.49	0.01	0.5	0.99	0
A01	66739300	66739399	1	0.77	0	0.41	0.8	0.39
A01	66823300	66823399	0.98	0.99	0.35	0.38	0	0.49
A01	66824500	66824599	0.94	0.97	0.99	0.98	0	0.98
A01	66839000	66839099	0.98	0.01	0	0	0	0.01
A01	66857000	66857099	0.92	0	0.95	0.01	0.99	0.99
A01	66879400	66879499	0.99	0.69	0	0.01	0.95	0.07
A01	66891700	66891799	0.98	0	0	0.01	0	0
A01	66891800	66891899	0.91	0.01	0.01	0	0	0
A01	66943400	66943499	0.93	0.39	0.29	0.01	0.01	0.02
A01	67119600	67119699	0.96	0.48	0.94	0.92	0.45	0.03
A01	67135800	67135899	0.99	0.97	0.96	0.99	0.04	1
A01	67156200	67156299	0.99	0.78	0.61	0	0	0.78
A01	67166700	67166799	0.99	0.98	0.01	0.97	0.76	0.01
A01	67206200	67206299	0.99	0.03	0.91	0.95	0.99	0.96
A01	67293700	67293799	0.98	0.02	0.98	0.02	0.96	0.14
A01	67293800	67293899	0.97	0	0.92	0.01	0.96	0.73
A01	67295900	67295999	0.96	0	0.97	0.01	0.98	0.01
A01	67298200	67298299	0.94	0	0.01	0.01	0	0
A01	67298300	67298399	1	0	0.01	0	0.01	0.01
A01	67298700	67298799	0.96	0	0	0.01	0	0.02
A01	67314500	67314599	0.92	0.98	0.66	0.01	0.48	0.94
A01	67413000	67413099	0.98	0.35	0.95	0	0.06	1
A01	67435000	67435099	0.96	0.01	0.01	0.01	0	0.96
A01	67533000	67533099	0.99	0.98	0.75	0.01	0	0.9
A01	68131200	68131299	0.98	0.01	0.98	0.99	0.98	0.98
A01	68131300	68131399	0.97	0	0.98	0.99	0.99	0.99
A01	68212100	68212199	0.98	0.03	0.95	0.98	0.99	0.01
A01	68439300	68439399	0.96	0.95	0.99	0	0.93	1
A01	68440000	68440099	0.98	0.79	0.79	0.01	0.61	0.8
A01	68440100	68440199	0.98	0.97	0.96	0	0.97	0.94
A01	68603600	68603699	0.99	0.99	0	0.98	0.94	0.95
A01	68603900	68603999	0.98	0.98	0.02	0.98	0.99	0.96
A01	68604000	68604099	0.97	0.96	0	0.94	0.97	0.98
A01	68604200	68604299	0.99	0.99	0.02	0.95	0.99	0.97
A01	68604300	68604399	0.99	0.92	0.01	0.98	0.95	0.92
A01	68604400	68604499	0.97	0.97	0.02	0.98	0.99	1
A01	68604800	68604899	0.94	0.98	0.01	0.95	0.98	0.98
A01	68626900	68626999	0.98	0.99	0.02	0.98	0.73	0.74
A01	68627500	68627599	0.97	0.51	0.02	0.96	0.97	0.96
A01	69385400	69385499	0.98	0.96	0.97	0.96	0.01	0.97
A01	69592000	69592099	0.98	0.01	0.01	0	0	0.01
A01	69592500	69592599	0.97	0	0	0	0.01	0
A01	69592700	69592799	0.99	0	0.01	0	0	0.02
A01	69592800	69592899	0.98	0	0	0	0.01	0.01
A01	69592900	69592999	1	0	0.01	0	0	0
A01	69593000	69593099	0.96	0	0	0.01	0.01	0.01
A01	69593100	69593199	0.95	0.01	0.01	0	0	0
A01	69593200	69593299	0.98	0.01	0.01	0.01	0.01	0
A01	69593400	69593499	0.98	0.01	0	0.01	0	0
A01	69672000	69672099	0.96	0.94	0	0.98	0.98	0.94
A01	69672200	69672299	0.98	0.98	0.05	0.88	0.98	0.99
A01	69672400	69672499	0.96	0.99	0	0.98	0.96	0.98
A01	69674600	69674699	0.96	0.99	0.2	0.01	0.98	0.74
A01	69675100	69675199	1	0.86	0	0	0.01	0
A01	69675500	69675599	0.97	0.71	0.01	0.01	0.02	0
A01	70428000	70428099	0.99	0	1	0.99	0	0.99
A01	70428300	70428399	0.95	0.01	0.97	0.98	0	0.99
A01	70428400	70428499	0.97	0	0.86	0.55	0.01	0.88
A01	70428600	70428699	0.95	0.02	0.99	0.99	0	0.99
A01	70428800	70428899	0.98	0	0.99	0.97	0	0.75
A01	70429000	70429099	0.98	0	0.98	0.99	0	1
A01	70429100	70429199	0.96	0	0.98	0.98	0	0.99
A01	70429200	70429299	1	0	0.95	0.97	0.32	0.97
A01	70439400	70439499	1	0.01	0	0	0.01	0
A01	70471700	70471799	0.99	0	0.01	0	0.01	0.02
A01	70549300	70549399	0.99	0	0.96	0.06	0.65	0
A01	70549900	70549999	0.99	0	0.98	0	0.98	0.01
A01	70567200	70567299	0.94	0.98	0.72	0.45	0.01	0.99
A01	70583700	70583799	0.98	0.01	0.01	0	0	0.01
A01	70584200	70584299	0.96	0.01	0	0	0	0.03
A01	70584500	70584599	0.99	0.01	0.01	0	0.01	0.01
A01	70658400	70658499	0.96	0.01	0.01	0	0	0
A01	70658900	70658999	1	0	0.01	0	0	0.02
A01	70660100	70660199	0.99	0	0.01	0	0.66	0.01
A01	70660200	70660299	0.95	0	0.01	0	0.98	0
A01	70660300	70660399	0.95	0.01	0.01	0	0.96	0
A01	70747300	70747399	0.97	1	0	0	0	0
A01	70747500	70747599	1	0.99	0.01	0	0	0.02
A01	70747700	70747799	1	0.96	0	0	0	0
A01	70748300	70748399	0.98	0.98	0	0	0	0
A01	70755100	70755199	0.98	0	0.96	0	0.96	0.01
A01	70755300	70755399	0.98	0	0.96	0	0.95	0.01
A01	70755400	70755499	0.95	0.02	0.97	0	0.93	0
A01	70756100	70756199	0.98	0.01	0.97	0	0.99	0.01
A01	70757100	70757199	0.96	0.01	0.76	0.03	0.79	0
A01	71201000	71201099	0.97	0.99	0.97	0.96	0	0.97
A01	71222000	71222099	0.99	0.02	0.01	0	0.97	0.02
A01	71222100	71222199	0.98	0	0	0	0.95	0
A01	71222200	71222299	0.94	0.03	0.01	0	0.53	0
A01	71222600	71222699	0.99	0	0	0.01	0.98	0
A01	71222700	71222799	1	0.01	0	0.01	0.97	0
A01	71223100	71223199	0.99	0.06	0	0	0.99	0.03
A01	71223300	71223399	0.99	0.3	0.01	0	0.99	0.01
A01	71226400	71226499	1	0.96	0.97	0.96	0.97	0.01
A01	71227000	71227099	0.99	0.98	0.98	0.98	0.96	0.01
A01	71227300	71227399	0.99	0.99	0.92	0.99	0.96	0.08
A01	71227700	71227799	0.92	0.55	0.98	0.98	0.97	0.01
A01	71249000	71249099	0.97	0.01	0	0.01	0	0.01
A01	71266100	71266199	0.97	0	0.95	0.98	0.98	0.96
A01	71266500	71266599	0.99	0	0.91	0.98	0.97	0.98
A01	71269300	71269399	0.96	0.99	0.95	0.99	0.99	0
A01	71337200	71337299	0.97	0.01	0.98	1	0.99	0.96
A01	71429600	71429699	0.99	0.96	0.47	0.48	0.01	0.98
A01	71431000	71431099	0.95	0.01	0	0.01	0	0.01
A01	71458400	71458499	0.98	0.05	0	0	0.01	0.01
A01	71458500	71458599	0.99	0	0	0	0.01	0.01
A01	71458600	71458699	0.95	0.01	0.01	0	0	0
A01	71458900	71458999	0.98	0	0.09	0	0.02	0
A01	71459000	71459099	0.99	0	0.09	0.01	0	0
A01	71459200	71459299	0.98	0	0	0	0.01	0
A01	71464600	71464699	0.97	0	0	0.01	0	0
A01	71464700	71464799	0.94	0.01	0.01	0.01	0	0.01
A01	71468600	71468699	0.96	0.57	0.04	0.08	0.52	0.06
A01	71516700	71516799	0.99	0.98	0.36	0.98	0	0.94
A01	71581300	71581399	0.98	0	0.75	0.77	0.96	0.78
A01	71582100	71582199	1	0.01	1	0.96	0.94	1
A01	71583300	71583399	0.98	0.01	0.95	0.98	0.98	0.99
A01	71583500	71583599	0.98	0.02	0.98	0.99	0.95	0.96
A01	71584500	71584599	0.98	0	0.95	0.98	0.98	0.91
A01	71701900	71701999	0.95	1	0.98	0.94	0.03	0.96
A01	71927500	71927599	0.96	0.01	0.01	0	0	0
A01	72124400	72124499	0.97	0.01	0.35	0.03	0.19	0.98
A01	72261100	72261199	0.99	0.21	0.68	0.36	0	0.5
A01	72290700	72290799	0.98	0.01	0	0	0	0.84
A01	72322200	72322299	0.98	0	0.01	0	0.01	0.01
A01	72323100	72323199	0.91	0.95	0.97	0	0.29	0.98
A01	72323400	72323499	0.97	0.21	0.75	0.46	0.99	0.01
A01	72323500	72323599	0.99	0	0.45	0.02	0.96	0
A01	72325400	72325499	0.94	0.07	0.48	0	1	0.02
A01	72325700	72325799	0.96	0.02	0.47	0	0.99	0.03
A01	72325800	72325899	0.97	0	0.37	0	0.85	0
A01	72325900	72325999	0.98	0.28	0.47	0.01	0.94	0.01
A01	72326100	72326199	0.97	0	0.48	0	0.99	0
A01	72326400	72326499	1	0	0.5	0	0.92	0
A01	72353800	72353899	0.95	0.6	0.15	0.98	0	0.98
A01	73072100	73072199	0.97	0.98	0.96	0.01	0.02	1
A01	73088000	73088099	0.97	0.78	0.77	0.02	0.8	0.82
A01	73158300	73158399	0.98	0.97	0	0.99	1	0.99
A01	73191500	73191599	0.95	0.5	0.01	0.27	0.02	0.47
A01	73217400	73217499	0.98	0.01	0.96	0.95	1	0.25
A01	77372700	77372799	0.97	0	0.99	0.98	0.98	0.98
A01	77373900	77373999	0.99	0.31	0.01	0.02	0	0
A01	77374100	77374199	0.99	0	0	0	0	0.03
A01	77374400	77374499	0.96	0.05	0.02	0.01	0	0.01
A01	77583600	77583699	0.97	0.99	0	0.55	0.97	0.03
A01	77583900	77583999	0.96	0.98	0.1	0.98	0.97	0.01
A01	77584400	77584499	0.99	0.97	0	0.97	0.98	0.01
A01	77584900	77584999	0.99	0.97	0	0.95	0.96	0
A01	77585200	77585299	0.94	1	0	0.99	0.99	0
A01	77585600	77585699	0.99	0.99	0.01	0.98	0.98	0
A01	77586400	77586499	0.97	0.96	0.01	0.98	0.96	0
A01	77586500	77586599	0.99	0.99	0.01	0.97	0.96	0.32
A01	78084800	78084899	0.97	0	0.96	0.96	0.14	1
A01	78085000	78085099	0.95	0	0.98	0.97	0.01	0.98
A01	78163500	78163599	0.99	0.02	0.96	0.98	0.03	0.98
A01	78253800	78253899	0.99	0.79	0.41	0.76	0.78	0.04
A01	78369600	78369699	0.95	0.93	0.89	0.04	0.92	0.48
A01	80989900	80989999	1	0.72	0.72	0.74	0.06	0.73
A01	81237500	81237599	1	0.44	0.28	0.15	0.01	0.48
A01	81314200	81314299	0.99	0	0.97	0	0	0
A01	81314300	81314399	0.99	0	0.96	0	0	0.01
A01	81314600	81314699	0.96	0.38	0.98	0.62	0.53	0.06
A01	86596200	86596299	0.98	0.94	0.52	0.97	0	0.03
A01	86597400	86597499	0.99	0.97	0.98	0.99	0	0.01
A01	86598500	86598599	0.99	0.97	0.93	0.95	0.97	0.01
A01	86599700	86599799	0.98	0.01	0.09	0.1	0.06	0.09
A01	86608900	86608999	0.93	0.6	0.64	0.01	0.54	0.7
A01	86609100	86609199	0.98	0.01	0.97	0	0	0.98
A01	86610600	86610699	0.95	0	0	0	0.14	0
A01	86720900	86720999	0.92	0	0.01	0.02	0	0
A01	88404800	88404899	0.95	0.97	0.52	0.92	0.53	0.01
A01	88405000	88405099	0.98	0.99	0.99	0.98	0.95	0.02
A01	89686000	89686099	0.97	0.01	0.01	0.02	0.01	0.2
A01	89686200	89686299	0.91	0	0.03	0	0.01	0.02
A01	89872600	89872699	0.98	0.01	0	0.01	0.01	0
A01	89873000	89873099	0.99	0.01	0	0	0.01	0
A01	89873100	89873199	1	0.02	0	0	0.97	0
A01	91610900	91610999	1	0.98	0.01	0.98	0.97	0.98
A01	91739400	91739499	0.94	0.98	0.98	0	0.69	0.97
A01	93992400	93992499	0.91	0.01	0.96	0.96	0.25	0
A01	95280700	95280799	0.98	0.02	0.01	0.01	0	0.01
A01	95427000	95427099	0.99	0.98	0.02	0.43	0.31	0.96
A01	95428100	95428199	0.99	0.99	0	0	0.02	0.99
A01	95428200	95428299	0.94	0.96	0	0.01	0.03	0.97
A01	95428600	95428699	0.96	0.99	0.01	0.04	0.01	1
A01	95428700	95428799	1	0.94	0.01	0	0.01	0.97
A01	95428800	95428899	0.97	0.96	0.01	0	0.01	0.66
A01	95429300	95429399	1	0.96	0.01	0	0	0.98
A01	95429500	95429599	0.95	0.98	0.01	0.01	0.01	0.81
A01	95429800	95429899	0.99	0.97	0.01	0	0.01	0.97
A01	95430600	95430699	0.99	1	0.01	0	0	0.98
A01	95430800	95430899	1	0.86	0.01	0	0	0.84
A01	95430900	95430999	1	0.99	0	0.01	0.01	0.96
A01	95431100	95431199	0.96	0.98	0.01	0	0	0.97
A01	96534500	96534599	0.93	0	0.88	0	0	0
A01	97654900	97654999	0.95	0.98	0.09	0.28	0.96	0.01
A01	97731900	97731999	0.99	0.52	0.97	0.08	0.96	1
A01	100761800	100761899	0.98	0.02	0.73	0.74	0.72	0.01
A01	100771200	100771299	0.98	0.99	0.94	0.95	1	0
A01	100772200	100772299	0.96	0.72	0.55	0.67	0.68	0.03
A01	100772600	100772699	0.95	0.98	0.95	0.94	0.97	0.01
A01	100772700	100772799	0.95	0.8	0.97	0.81	1	0
A01	100772800	100772899	0.97	0.97	0.98	0.98	0.98	0
A01	100773200	100773299	0.99	0.99	0.95	0.97	0.78	0.01
A01	100773500	100773599	0.98	0.8	0.78	0.82	0.8	0
A01	101157400	101157499	0.93	0.96	0.97	0.97	0.03	1
A01	101157600	101157699	1	0.81	0.83	0.79	0.07	0.79
A01	101313300	101313399	0.91	0.01	0.01	0.02	0.07	0.01
A01	102109200	102109299	0.98	0.02	0.01	0	0.01	0.02
A01	102830500	102830599	0.96	0.89	0	0.01	0.84	0
A01	102854000	102854099	0.94	1	0.01	0.01	0.98	0
A01	102966300	102966399	1	0.78	0.79	0.76	0	0.78
A01	102982600	102982699	0.94	0.01	0.26	0.02	0	0.01
A01	104204800	104204899	0.98	0.04	0	0.01	0	0.82
A01	104204900	104204999	1	0.02	0.01	0.01	0	0.91
A01	104205100	104205199	0.97	0	0	0	0.04	0.98
A01	104243200	104243299	0.98	0	0.71	0.05	0.74	0.1
A01	104295200	104295299	0.96	0.94	0.95	0.02	0.99	0.95
A01	104334600	104334699	0.99	0.98	0	0.01	0.01	0
A01	104334700	104334799	0.93	0.97	0	0	0	0
A01	104334900	104334999	0.96	0.96	0	0	0.01	0
A01	104335000	104335099	0.97	0.96	0.01	0.12	0.41	0.04
A01	104346600	104346699	0.94	0.92	0.44	0	0.66	0.24
A01	104385400	104385499	0.98	0.97	1	0.98	0	0.98
A01	104412700	104412799	0.94	0.98	0.94	0.02	0.99	0.49
A01	104512000	104512099	0.94	0	0.01	0	0	0
A01	104569000	104569099	0.99	0.01	0.01	0	0	0.02
A01	104569100	104569199	0.97	0	0	0	0.02	0.01
A01	104569200	104569299	0.92	0	0	0.01	0	0
A01	104583700	104583799	0.99	0.01	0.02	0	0.01	0.01
A01	104602200	104602299	1	0	0.01	0	0.01	0.01
A01	104602400	104602499	0.98	0.96	0.97	0.9	0.99	0
A01	104624700	104624799	0.99	0.09	0.11	0.01	0.37	0.08
A01	104624900	104624999	1	0.02	0	0.01	0.1	0.02
A01	104625200	104625299	1	0	0	0	0	0
A01	104686000	104686099	1	0.49	0.69	0.49	0.01	0.98
A01	104718600	104718699	0.98	0.98	0.81	0.96	0.07	0.3
A01	104730600	104730699	0.98	0.98	0.97	0.99	0	0.99
A01	104800300	104800399	0.99	0.99	0.96	0.78	0	0.39
A01	104975300	104975399	0.97	0	0	0.01	0	0
A01	104975400	104975499	0.96	0	0	0.01	0	0
A01	104975500	104975599	0.97	0	0	0	0.02	0.07
A01	105012700	105012799	0.99	0.97	0	0.01	0.92	0.98
A01	105013500	105013599	0.99	0.99	0.01	0.01	0.99	0.98
A01	105277400	105277499	0.99	0	0.99	0.46	0.97	0.98
A01	105277500	105277599	1	0.01	0.95	0.74	0.97	0.99
A01	105278400	105278499	0.98	0	0.98	0.04	0.01	0.73
A01	105411200	105411299	0.99	0.99	0.93	0.99	0.89	0
A01	105411500	105411599	0.91	0.97	0.77	0.97	1	0.01
A01	105411600	105411699	0.97	0.99	0.98	1	0.98	0
A01	105411800	105411899	0.98	0.99	0.95	0.97	0.97	0
A01	105426900	105426999	0.99	0.98	0.63	0.94	0.63	0.04
A01	105440500	105440599	0.99	0.98	0.96	0.98	1	0
A01	105440800	105440899	1	0.98	0.99	0.98	0.83	0.01
A01	105441500	105441599	1	0.99	0.99	0.97	0.99	0
A01	105441600	105441699	1	0.99	0.98	0.98	0.99	0.02
A01	105576600	105576699	0.97	0	0.96	0	0.98	0.99
A01	105576900	105576999	0.98	0	0.97	0.01	0.72	0.99
A01	105577000	105577099	0.97	0	0.98	0.01	0.74	0.99
A01	105577100	105577199	0.99	0	0.76	0	0.71	0.74
A01	105577200	105577299	0.98	0.01	0.96	0	0.99	0.97
A01	105577500	105577599	0.99	0	0.97	0	0.94	0.9
A01	105577600	105577699	0.99	0	0.98	0.01	0.98	0.87
A01	105577800	105577899	0.98	0.01	0.98	0.01	0.98	0.9
A01	105578800	105578899	0.99	0.01	0.98	0	0.99	0.97
A01	105642300	105642399	0.98	0.01	0.97	0.01	0.01	1
A01	105643000	105643099	0.96	0.65	0.96	0.03	0.01	0.95
A01	105643600	105643699	0.99	0.01	0.99	0.99	0.98	0.98
A01	105643700	105643799	1	0.01	0.69	0.98	0.98	0.99
A01	105644200	105644299	0.97	0	0.96	1	0.98	0.93
A01	105644700	105644799	1	0	0.97	0.97	0.97	0.99
A01	105644900	105644999	0.97	0.01	0.99	0.97	0.98	0.98
A01	105656700	105656799	0.99	0.98	0.98	0.97	0.01	0.97
A01	105656900	105656999	0.96	0.96	0.96	0.95	0.02	0.99
A01	105691600	105691699	0.97	0.01	0.99	0.97	0.99	0.97
A01	105691800	105691899	0.96	0.01	0.98	0.98	0.98	0.96
A01	105808400	105808499	0.96	0.81	0.01	0	0.8	0.02
A01	105811900	105811999	0.99	0.96	0	0.01	0.98	0.99
A01	105812100	105812199	0.99	0.98	0.01	0	0.96	1
A01	105812200	105812299	0.96	0.97	0	0.02	0.97	0.97
A01	105928400	105928499	0.97	0.88	0	0.87	0.96	0
A01	105928500	105928599	1	0.99	0.01	0.93	0.98	0
A01	105928600	105928699	0.96	0.97	0	0.98	0.99	0.01
A01	105928700	105928799	0.97	0.99	0	0.97	0.98	0
A01	105928800	105928899	0.97	0.99	0.01	0.98	0.98	0.01
A01	105928900	105928999	0.99	0.97	0.02	0.73	0.96	0
A01	105960600	105960699	0.97	0.01	0.83	0.02	0	0.01
A01	106004400	106004499	0.99	0.09	0	0.04	0.04	0.04
A01	106004600	106004699	1	0	0	0.01	0	0
A01	106129900	106129999	0.97	0	0.98	0.95	0.8	0.83
A01	106130300	106130399	0.94	0	0.95	0.86	0.99	1
A01	106130400	106130499	0.98	0	0.99	0.95	0.98	0.99
A01	106130800	106130899	0.99	0.01	0.96	0.98	0.99	0.93
A01	106229800	106229899	0.95	0.83	0.01	0.02	0.94	0
A01	106229900	106229999	0.94	0.61	0	0.01	0.99	0
A01	106230800	106230899	0.96	0	0.02	0	0	0
A01	106230900	106230999	0.99	0.01	0	0.01	0	0
A01	106231500	106231599	0.96	0	0	0.01	0	0.01
A01	106232500	106232599	1	0.01	0.49	0.48	0.49	0.97
A01	106243600	106243699	0.98	0	0.01	0	0.01	0.01
A01	106301200	106301299	0.97	0	0	0	0.01	0.01
A01	106302100	106302199	0.98	0.03	0	0	0.98	0
A01	106333000	106333099	0.94	0.87	0.83	0	0	0.87
A01	106333200	106333299	0.99	0.99	0.94	0	0	0.98
A01	106422000	106422099	0.99	0.01	0.79	0.79	0.61	0.78
A01	106422200	106422299	0.99	0.01	0.99	0.16	1	0.98
A01	106424700	106424799	0.99	0	0.96	0.5	0.99	0.98
A01	106425300	106425399	0.99	0.03	0.6	0.02	0.82	0.9
A01	106425500	106425599	0.96	0.01	0.94	0.02	0.97	0.98
A01	106425600	106425699	0.98	0.01	0.97	0	0.99	0.98
A01	106425700	106425799	0.94	0.01	0.73	0	0.97	0.96
A01	106425800	106425899	0.99	0.01	0.75	0.01	0.98	0.98
A01	106425900	106425999	0.96	0	0.01	0.03	0.09	0.98
A01	106426100	106426199	0.96	0	0.01	0	0	0.4
A01	106426200	106426299	0.97	0.02	0.02	0	0.01	0.09
A01	106426300	106426399	0.99	0	0	0.01	0	0
A01	106426400	106426499	0.98	0	0	0	0	0
A01	106426700	106426799	0.99	0.01	0.01	0	0	0
A01	106426800	106426899	0.98	0.01	0	0.02	0	0
A01	106427100	106427199	0.97	0	0	0.04	0.01	0.01
A01	106427400	106427499	1	0.01	0	0	0.01	0
A01	106427500	106427599	0.98	0	0	0	0.01	0
A01	106427600	106427699	0.96	0.01	0.01	0.01	0	0
A01	106427700	106427799	0.98	0.01	0	0	0	0.01
A01	106435900	106435999	0.98	0	0.95	0.51	0.97	0.95
A01	106436000	106436099	0.98	0.03	0.93	0.96	0.95	0.99
A01	106437100	106437199	0.99	0	0.93	0.98	0.99	0.99
A01	106437200	106437299	0.98	0	0.99	0.99	0.94	0.98
A01	106438700	106438799	0.99	0	0.92	1	0.98	0.96
A01	106439100	106439199	0.98	0.01	0.34	0.85	0.86	0.84
A01	106439200	106439299	0.98	0.01	0.98	0.96	0.93	0.96
A01	106439300	106439399	0.98	0.01	0.97	0.96	0.97	0.98
A01	106439400	106439499	0.98	0.01	0.97	0.93	0.98	0.96
A01	106440600	106440699	0.98	0.01	0.98	0.96	0.96	1
A01	106440800	106440899	0.98	0.01	0.95	0.98	0.96	0.48
A01	106476800	106476899	0.96	0.02	0.88	0.85	0.96	0.89
A01	106537100	106537199	0.98	0.02	0	0.98	0.98	0.98
A01	107066300	107066399	0.94	0	0	0.03	0	0.01
A01	107376800	107376899	0.97	0.96	0.96	0.99	0.97	0.01
A01	107378000	107378099	0.98	0.96	0.48	0.92	0	0.91
A01	107686200	107686299	1	0.12	0	0	0.01	0
A01	107699000	107699099	0.97	0	0.01	0	0.64	0.01
A01	109382700	109382799	0.97	0.02	0.01	0	0.97	0.96
A01	109383200	109383299	0.99	0.96	0.01	0.01	0.97	0.98
A01	109383500	109383599	0.96	0.98	0	0.04	0.67	0.98
A01	109621400	109621499	0.98	0.01	1	0.19	0	0
A01	109621900	109621999	0.91	0.01	1	0.33	0.05	0.04
A01	109622000	109622099	1	0	0.97	0.32	0	0.01
A01	109625700	109625799	0.99	0	0.97	0.21	0	0
A01	111953900	111953999	1	0.96	0.88	0.99	0.02	0.94
A01	111954000	111954099	0.98	0.99	0.96	0.99	0.02	0.97
A01	112041600	112041699	0.94	0	0.01	0.01	0.18	0.06
A01	112053100	112053199	0.96	0.03	0.93	0.53	0.97	0.98
A01	115651100	115651199	0.98	0	0.01	0.01	0.01	0.01
A01	115653600	115653699	0.99	0	0	0	0.02	0.01
A01	115731100	115731199	0.98	0.01	0.01	0	0	0.03
A01	115748800	115748899	0.97	0.98	0.97	0.98	0.02	0.97
A01	115749400	115749499	0.99	0.96	0.95	0.98	0	0.99
A01	115750200	115750299	0.92	0.98	0.95	0.99	0.01	0.98
A01	115751200	115751299	0.93	0.99	0.99	0.94	0	1
A01	115751400	115751499	0.97	0.99	0.92	1	0	0.99
A01	115964500	115964599	0.92	0.01	0.18	0.04	0	0.98
A01	115966800	115966899	0.97	0.97	0.98	0	0.99	0.97
A01	116005500	116005599	0.98	1	0.01	0.94	0.98	0.98
A01	116005800	116005899	0.96	0.83	0.01	0.83	0.84	0.82
A01	116509900	116509999	0.99	0.02	0.35	0.05	0	0
A01	116510600	116510699	0.99	0	0.03	0	0	0
A01	116510700	116510799	0.96	0	0.01	0.01	0	0
A01	116511300	116511399	0.98	0.01	0.02	0	0.97	0.01
A01	116513200	116513299	0.97	0.01	0	0.01	0.01	0.01
A01	116515300	116515399	0.97	0	0.46	0	0.01	0.94
A01	116561200	116561299	0.95	0	0.02	0.96	0.96	0.89
A01	116741500	116741599	0.98	0	0.01	0.98	0.95	0.98
A01	116741600	116741699	0.97	0	0.02	0.98	0.98	0.98
A01	116741700	116741799	0.99	0	0.01	0.94	1	0.97
A01	116741800	116741899	0.96	0	0	0.98	0.97	0.89
A01	116742100	116742199	0.99	0	0.01	0.99	1	0.99
A01	116742200	116742299	0.99	0.01	0.01	0.97	0.98	0.99
A01	116742400	116742499	0.99	0	0.01	0.99	0.98	0.99
A01	116783100	116783199	0.99	0.98	0.96	0.97	0.01	0.98
A01	116800600	116800699	0.98	0.01	0.01	0.03	0	0.97
A01	116801200	116801299	0.99	0	0.01	0	0	0.99
A01	116801700	116801799	0.99	0.02	0	0.01	0	0.98
A01	116802000	116802099	0.99	0	0	0.01	0.01	0.57
A01	116827100	116827199	0.99	0	0.97	0.01	0.98	0.97
A01	116827400	116827499	0.99	0	0.97	0	0.97	0.99
A01	116827600	116827699	0.97	0	0.97	0.05	0.99	0.98
A01	116827700	116827799	1	0.03	0.96	0	0.99	0.97
A01	116909600	116909699	0.99	0.98	0.95	0.99	0.01	0.98
A01	116967500	116967599	0.99	0.99	0.98	1	0.99	0
A01	117190500	117190599	0.98	0.24	0.05	0.35	0.94	0.76
A01	117204800	117204899	1	0.98	0.01	0	0.99	0
A01	117205000	117205099	0.97	0.97	0.01	0	0.99	0
A01	117205100	117205199	1	0.93	0	0.01	0.99	0.01
A01	117205400	117205499	0.98	0.99	0.01	0.01	0.97	0.04
A01	117205600	117205699	0.99	0.99	0	0	0.96	0
A01	117206000	117206099	0.98	0.97	0.01	0	0.99	0.01
A01	117206200	117206299	0.98	0.96	0.01	0.01	0.99	0
A01	117206300	117206399	0.97	0.98	0	0	0.82	0.01
A01	117206400	117206499	0.97	0.98	0	0.01	0.99	0.01
A01	117342400	117342499	1	0.84	0.84	0.02	0.01	0.01
A01	117347500	117347599	0.98	0.01	0.01	0.01	0.02	0.01
A01	117347700	117347799	0.98	0.01	0	0.01	0	0
A01	117347800	117347899	0.97	0.29	0	0.5	0.5	0.44
A01	117573500	117573599	0.92	0	0.01	0	0.01	0.01
A01	117640900	117640999	0.98	0.01	0	0.02	0.02	0
A01	117641600	117641699	1	0	0	0	0	0.01
A01	117641700	117641799	0.98	0.01	0	0	0.01	0.01
A01	117641900	117641999	0.98	0	0	0	0	0.01
A01	117642100	117642199	0.99	0.01	0	0.01	0	0.01
A01	117652700	117652799	0.99	0.47	0.99	0.95	0.99	0
A01	117658300	117658399	0.99	0.49	0	0.5	0.93	0.96
A01	117658700	117658799	0.98	0.98	0.97	1	0.01	1
A01	117692800	117692899	0.98	0	0	0	0.01	0.98
A01	117737500	117737599	0.98	0	0.01	0.01	0.97	0.01
A01	117737600	117737699	0.96	0.01	0.01	0	0.82	0.01
A01	117737700	117737799	0.99	0.01	0	0.02	0.96	0.01
A01	117759600	117759699	0.98	0.98	0.96	0.98	0.01	0.95
A01	117792200	117792299	0.96	0	0.02	0	0.12	0.02
A01	117792300	117792399	0.96	0.02	0.01	0	0	0.01
A01	117823600	117823699	0.91	0.96	0.98	0	0.98	0.96
A01	118761000	118761099	0.99	0.01	0.91	0.98	0.01	0.99
A01	118762200	118762299	0.97	0	0.97	0.99	0	0.99
A01	118762700	118762799	0.97	0.03	0.93	0.98	0	0.97
A01	118762800	118762899	0.96	0	0.98	0.98	0.02	0.98
A01	121684400	121684499	0.98	0.96	0.01	0.97	0.97	0.96
A01	121685000	121685099	0.99	0.97	0	0.99	0.93	0.96
A01	121685200	121685299	1	0.97	0	0.99	0.98	0.98
A01	121689400	121689499	0.93	0.96	0	0.99	0.98	0.97
A01	121689500	121689599	0.99	0.98	0	0.99	0.95	0.96
A01	121690000	121690099	0.96	0.99	0	0.99	0.97	0.95
A01	121690100	121690199	0.98	0.99	0	0.86	0.95	0.98
A01	121690500	121690599	0.94	0.98	0	0.98	0.99	0.98
A01	121691700	121691799	0.97	0.98	0	0.99	0.97	0.68
A01	121692300	121692399	0.98	0.95	0.01	0.98	0.98	0.98
A01	121692500	121692599	0.95	1	0.01	0.97	0.97	0.96
A01	121692700	121692799	0.94	0.78	0.02	0.8	0.59	0.78
A01	121693000	121693099	0.98	0.97	0	0.98	0.5	0.96
A01	122036300	122036399	0.98	0.05	0.03	0.03	0.25	0.99
A01	122036500	122036599	0.99	0	0.02	0	0.02	0.98
A01	122036600	122036699	0.98	0.06	0.33	0	0.07	0.94
A01	123353400	123353499	0.95	0.02	0.57	0.01	0.01	0.93
A01	123395700	123395799	0.99	0.51	0	0.51	0.03	0.48
A01	123497300	123497399	0.99	0.97	0.12	0	0.98	0.15
A01	123592600	123592699	0.94	0.76	0.83	0	0.09	0
A01	123657000	123657099	0.95	0.93	0.41	0.01	0.99	0.01
A01	123657200	123657299	0.99	0.33	0.01	0	0.96	0.51
A01	123657300	123657399	0.91	0.49	0.01	0.01	0.96	0.7
A01	123664000	123664099	0.98	0.02	0.48	0.97	0.98	0.47
A01	123666400	123666499	0.98	0.5	1	0.5	0.02	0.47
A01	123694800	123694899	0.98	0	0.99	0.01	0	0.97
A01	123694900	123694999	1	0	0.95	0	0	1
A01	123695000	123695099	0.97	0.01	0.9	0.01	0.01	0.93
A01	123695200	123695299	0.99	0	0.97	0	0.01	0.98
A01	123695800	123695899	0.97	0.99	0.98	0.17	0.01	0.94
A01	123696000	123696099	0.98	0.98	0.99	0	0	0.99
A01	123739900	123739999	0.93	0.5	0.01	0.1	0	0.9
A01	123753600	123753699	0.95	1	0.62	0.93	0.01	0.94
A01	123772400	123772499	0.99	0.98	0.01	0	0.18	0.91
A01	123772500	123772599	0.96	0.71	0	0.69	0.01	0
A01	123784400	123784499	0.98	0.01	0.98	0.99	0.82	0.82
A01	123784700	123784799	0.97	0.02	0.93	0.97	0.97	0.98
A01	123916300	123916399	0.99	0.98	0.93	0.91	0.89	0
A01	126612400	126612499	0.97	0	0.01	0.97	0	0
A01	126612500	126612599	0.95	0	0	0.97	0.02	0.01
A01	126612800	126612899	0.98	0.04	0.01	0.98	0.02	0
A01	126613000	126613099	0.98	0.01	0.02	0.95	0	0.02
A01	126613100	126613199	0.98	0	0	0.96	0	0.01
A01	126613200	126613299	0.97	0.01	0.01	0.97	0.01	0
A01	126613500	126613599	0.95	0.01	0.03	1	0	0.01
A01	126613600	126613699	0.97	0.44	0.01	0.74	0.25	0
A01	126613900	126613999	0.97	0	0.01	0.98	0.96	0
A01	126614400	126614499	1	0	0	0.02	0.99	0.01
A01	126614600	126614699	0.95	0	0	0.02	0.99	0
A01	126615200	126615299	0.95	0.01	0	0	0.99	0
A01	126615300	126615399	0.98	0	0.01	0	0.99	0.01
A01	126615400	126615499	0.97	0.01	0.01	0	0.98	0
A01	126615500	126615599	1	0	0	0	0.99	0.01
A01	126615600	126615699	0.98	0	0.01	0.01	0.95	0
A01	126615700	126615799	0.98	0.01	0.01	0	0.97	0.01
A01	126616100	126616199	0.91	0	0.01	0	0.73	0
A01	126617300	126617399	0.99	0.43	0.23	0.08	0.97	0.51
A01	126617400	126617499	0.98	0	0	0.01	0.99	0.01
A01	126617700	126617799	0.96	0	0.27	0.06	1	0.03
A01	126617800	126617899	0.97	0.01	0	0.01	0.8	0
A01	126617900	126617999	0.97	0.02	0	0	0.95	0.01
A01	126618200	126618299	0.98	0.96	0.41	0.13	0.99	0.02
A01	126628200	126628299	0.93	0	0	0.01	0	0
A01	126674900	126674999	0.98	0.42	0.76	0	0	0.81
A01	126675000	126675099	0.99	0.33	0.33	0.64	0.01	0.64
A01	126693300	126693399	0.96	0.01	0.98	0.98	0.97	0.99
A01	126693500	126693599	1	0	0.99	0.98	0.97	0.96
A01	126696200	126696299	0.97	0.01	0.82	0.04	0.09	0.81
A01	126715100	126715199	0.99	0.05	0.15	0.03	0.04	0.01
A01	126872800	126872899	0.99	0.98	0.07	0.96	0.97	0.7
A01	126943000	126943099	0.95	0.01	0.06	0.01	0.93	0.25
A01	127269100	127269199	0.95	0.01	0.01	0.5	0.48	0.99
A01	127290800	127290899	1	0.81	0.82	0.57	0.02	0.86
A01	127793000	127793099	0.97	0.01	0	0.84	0.29	0
A01	127793600	127793699	1	0.97	0.05	0.95	0.95	0.98
A01	127807900	127807999	0.95	0.01	0.99	0.34	0.96	0.97
A01	128064800	128064899	0.99	0.88	0.93	0.96	0	0.01
A01	128064900	128064999	0.98	0.96	0.93	0.85	0.01	0.01
A01	128065000	128065099	0.98	0.97	0.97	1	0	0
A01	128065300	128065399	0.98	0.98	1	0.96	0.04	0.01
A01	128065400	128065499	0.97	0.96	0.91	0.98	0	0.02
A01	128066200	128066299	1	0.98	0.81	0.98	0.01	0
A01	128066400	128066499	0.95	0.97	0.92	0.96	0	0.02
A01	128066600	128066699	0.97	0.96	0.97	0.97	0.05	0.04
A01	128096100	128096199	0.99	0	0.81	0	0.74	0.11
A01	128096300	128096399	0.91	0	0.87	0	0.93	0.01
A01	128096400	128096499	0.97	0	1	0.02	0.93	0.07
A01	128096600	128096699	0.95	0	0.99	0.02	0.99	0.17
A01	128149100	128149199	0.98	0.98	0	0	0.97	0.44
A01	128150300	128150399	0.92	0.71	0.96	0.01	0	0.01
A01	128185600	128185699	0.96	0.01	0.49	0	0.28	0.17
A01	128291500	128291599	0.99	0	0.97	0.98	0	0.97
A01	128291700	128291799	0.99	0	0.98	0.98	0.01	0.98
A01	128292900	128292999	0.94	0.09	0.94	0.97	0.01	0.99
A01	128352700	128352799	0.97	0.01	0	0.01	0.01	0
A01	128389100	128389199	0.96	0	0.98	0	0	1
A01	128389500	128389599	0.99	0	1	0	0.04	0.98
A01	128389600	128389699	0.98	0	0.77	0	0.01	0.99
A01	128450100	128450199	0.97	1	0.91	0.01	0.98	0
A01	128450200	128450299	0.96	0.82	0.81	0.01	0.8	0.01
A01	128450400	128450499	0.98	0.8	0.77	0	0.94	0
A01	128450500	128450599	0.98	0.99	0.94	0	0.97	0.01
A01	128507400	128507499	0.98	0.01	0.98	0.06	0.97	0.98
A01	128557400	128557499	0.98	0.98	0.97	0.77	0.08	0.94
A01	128557900	128557999	0.97	0.02	0	0.08	0.03	0
A01	128558300	128558399	0.99	0.02	0.01	0.01	0	0
A01	128558400	128558499	1	0	0.01	0.02	0	0.01
A01	128558500	128558599	0.96	0	0	0	0	0.01
A01	128646800	128646899	1	0	0.01	0.01	0	0
A01	128646900	128646999	0.98	0.01	0.01	0.03	0.02	0
A01	128647200	128647299	0.97	0	0.02	0.03	0	0.01
A01	128685500	128685599	0.98	0.22	0.77	0.96	0.01	0
A01	128713200	128713299	0.96	0	0.98	1	0.95	0.95
A01	128735900	128735999	0.93	0.92	0.01	1	1	0.98
A01	128922800	128922899	0.97	0	0	0.02	0	0.01
A01	128923100	128923199	0.98	0.02	0.01	0	0	0
A01	128923500	128923599	0.97	0	0.01	0.02	0	0
A01	128923900	128923999	0.99	0	0.01	0.01	0.03	0.01
A01	128924400	128924499	0.99	0.01	0	0.01	0	0.01
A01	128924500	128924599	0.98	0.01	0	0	0	0.01
A01	128980400	128980499	0.98	0	0.02	0.97	0.02	0.97
A01	128980500	128980599	0.97	0.02	0	0.76	0	0.96
A01	128980600	128980699	0.98	0.01	0.02	0.94	0.01	0.98
A01	130014500	130014599	0.96	0.17	0.01	0	0.01	0
A01	130014600	130014699	0.98	0	0	0	0.02	0.01
A01	130014700	130014799	0.98	0.02	0.01	0	0.04	0.01
A01	130014800	130014899	0.97	0	0.01	0	0.01	0.01
A01	130066100	130066199	0.99	0.01	0.98	0.01	0.54	0.97
A01	131092700	131092799	0.98	0.99	0.11	0.99	0.98	0.07
A01	131259100	131259199	0.99	0.92	0.23	0.41	0.01	0.96
A01	134496500	134496599	0.96	0.93	0.97	0.75	0.05	0.97
A01	134550800	134550899	1	0.99	0.52	0.98	0.5	0.1
A01	137418400	137418499	0.98	0.92	0.9	0.98	0	0.95
A01	137422000	137422099	0.99	0	0.02	0	0	0
A01	137432500	137432599	0.99	0.08	0.1	0.08	0.1	0.74
A01	137434000	137434099	0.98	0.36	0.61	0.07	0.66	0.97
A01	137446300	137446399	0.97	0.01	0.89	0.21	0	0.02
A01	138694100	138694199	0.99	0.01	0.92	0.97	0.03	0.96
A01	138695700	138695799	0.98	0.98	0.95	0.98	0.94	0
A01	138701200	138701299	1	0.01	0	0	0.98	0.01
A01	138701600	138701699	1	0.18	0	0.01	0.97	0
A01	139007100	139007199	0.99	0	0.01	0.99	0.99	0
A01	139007600	139007699	0.99	0	0	1	0.98	0.02
A01	139008000	139008099	0.98	0	0.01	1	0.98	0
A01	139008100	139008199	0.95	0	0.12	0.88	0.96	0.01
A01	139008600	139008699	0.99	0.03	0.01	0.99	0.96	0.01
A01	139008800	139008899	0.98	0.02	0	1	0.93	0.01
A01	139009100	139009199	1	0	0.08	0.98	0.99	0.01
A01	139009200	139009299	0.99	0.01	0	0.97	0.97	0.02
A01	139009300	139009399	0.96	0.01	0	0.99	0.95	0.02
A01	139010100	139010199	0.99	0	0	0.97	0.99	0.01
A01	139010200	139010299	0.98	0	0	0.99	0.98	0.01
A01	139010800	139010899	0.95	0.99	0.96	0	0.95	0.14
A01	139011200	139011299	0.98	0.98	0.95	0.01	0.98	0.01
A01	139011300	139011399	0.96	0.98	0.98	0	0.95	0
A01	139011400	139011499	0.98	0.93	0.95	0.01	0.89	0
A01	139011600	139011699	0.97	0.47	0.01	0	0.01	0
A01	139011800	139011899	0.99	0.01	0.01	0	0.01	0
A01	139012000	139012099	0.99	0	0.01	0	0.01	0.01
A01	139130300	139130399	0.99	0.99	0.97	0.98	0	0.99
A01	139131100	139131199	0.98	0.96	0.96	0.95	0	0.96
A01	139131700	139131799	0.97	0.97	0.96	1	0	0.98
A01	139131900	139131999	0.95	0.97	0.96	0.98	0.02	0.68
A01	139141000	139141099	0.95	0.99	0.97	0.02	0.05	0.04
A01	139141600	139141699	0.97	0.96	0.96	0.01	0.27	0
A01	139142000	139142099	0.97	0.98	0.97	0	0	0
A01	139215300	139215399	0.98	1	0.97	0	1	0.98
A01	139215400	139215499	0.99	0.49	1	0	0.96	0.98
A01	139215700	139215799	0.98	0.96	0.97	0	0.96	1
A01	139216700	139216799	0.95	0.96	0.92	0	0.96	0.97
A01	139216900	139216999	0.97	0.99	1	0.01	0.99	0.99
A01	139217000	139217099	1	0.97	0.98	0.01	0.97	0.99
A01	139217100	139217199	0.96	0.95	0.95	0.01	0.99	0.99
A01	143061100	143061199	0.97	0	0	0.03	0.01	0
A01	143150700	143150799	0.97	0.01	0.98	0.01	0.94	0.95
A01	143316600	143316699	0.99	0.93	0.97	0.97	0.99	0.02
A01	143316700	143316799	0.98	0.98	0.98	0.97	0.98	0
A01	144744100	144744199	1	0.01	0.01	0	0.01	0.02
A01	144852700	144852799	0.96	0.01	0	0.01	0.01	0.98
A01	144852800	144852899	0.96	0.01	0.01	0	0	0.97
A01	145119200	145119299	0.97	0	0.97	0.97	1	1
A01	145177400	145177499	1	0.01	0.88	0.01	0.01	0.02
A01	145177500	145177599	0.98	0.01	0.99	0	0	0.01
A01	145224300	145224399	1	0.02	0.66	0.92	0.97	1
A01	145226800	145226899	0.94	0.01	0	0.02	0.01	0.01
A01	145270200	145270299	0.99	0	0.27	0.72	0.97	0.97
A01	145270900	145270999	0.98	0.02	0.01	0.5	0	0.49
A01	145271800	145271899	0.94	0	0.01	0.61	0.01	0.04
A01	145287300	145287399	0.99	0.02	0.99	0.85	0.97	0.98
A01	145287400	145287499	0.94	0	0.46	0.43	0.14	0.75
A01	145399400	145399499	0.97	0.02	0.98	0.71	0	0.98
A01	145399700	145399799	0.95	0.02	0.98	0.49	0.01	0.98
A01	145401300	145401399	0.97	0.01	0.98	0.96	0.87	0.97
A01	145406400	145406499	0.96	0.96	0.98	0.98	0	0.97
A01	145408000	145408099	0.96	0.39	0.77	0.01	0.01	0.79
A01	145408300	145408399	0.96	0.97	0.98	0.57	0.01	0.98
A01	146517900	146517999	0.94	0.02	0.8	0.79	0.37	0.91
A02	700900	700999	0.97	0	0.95	0.97	0.72	0.01
A02	835000	835099	0.98	0.96	0.95	0.53	0.06	0.99
A02	1271100	1271199	0.97	0.97	0.78	0.97	0.98	0.04
A02	1287200	1287299	0.99	0.98	0.97	0.98	0.02	0.91
A02	1322700	1322799	0.96	0.72	0.72	0.76	0	0.73
A02	1323000	1323099	0.92	0.97	0.54	0.97	0.01	1
A02	1323200	1323299	0.98	0.78	0.05	0.77	0.01	0.78
A02	1368300	1368399	0.92	0	0	0	0.01	0.01
A02	1369800	1369899	0.97	0	0.09	0.04	0.01	0.99
A02	1394700	1394799	0.99	0.01	0.55	0	0.79	0.77
A02	1395400	1395499	0.99	0	0.95	0	0.98	0.98
A02	1396600	1396699	1	0	0.93	0.01	0.97	0.97
A02	1396700	1396799	0.98	0.01	0.98	0	1	0.99
A02	1474100	1474199	0.97	0	0	0	0.02	0
A02	1485800	1485899	0.99	0.47	0.95	0.68	0.49	0
A02	1994200	1994299	0.94	0	0.01	0	0.01	0.02
A02	1994700	1994799	0.97	0	0	0	0	0
A02	1994900	1994999	0.99	0.01	0.01	0	0.02	0.01
A02	1995100	1995199	0.98	0	0	0.01	0.02	0
A02	1995500	1995599	0.99	0.97	0.94	0.02	0.92	0
A02	2034500	2034599	0.96	0.05	0.9	0.01	0.01	0
A02	2034700	2034799	1	0.77	0.92	0	0	0
A02	2043400	2043499	0.97	0.87	0.09	0.01	0.8	0.67
A02	2080900	2080999	0.98	0.97	0.02	0.16	0.96	0.98
A02	2081000	2081099	0.95	0.99	0.02	0.24	0.97	0.97
A02	2603800	2603899	0.95	0.02	0.74	0.93	0.99	0.96
A02	2604000	2604099	0.97	0.02	0.99	0.97	0.99	0.94
A02	2618300	2618399	0.98	0.01	0.97	0.98	0.94	0.92
A02	2781400	2781499	0.94	0	0.01	0.01	0.99	0
A02	2781500	2781599	0.98	0.01	0	0.01	0.97	0.01
A02	2857300	2857399	0.99	0	0	0.06	0.98	0
A02	2857900	2857999	0.97	0.01	0.01	0.03	0.96	0.01
A02	3024000	3024099	0.94	0.99	0.96	0.91	0	0
A02	3029400	3029499	0.97	0	0.97	0.94	0.01	1
A02	3098800	3098899	0.94	0.96	0.97	0.01	0	0.01
A02	3112800	3112899	0.97	0.98	0.98	0.03	0.98	0.98
A02	4102700	4102799	0.99	0.32	0.02	0.04	0.01	0.1
A02	4795900	4795999	0.99	0.71	0.92	0.94	0.04	0.32
A02	4817800	4817899	0.95	1	0.98	0.01	0.99	0.98
A02	4818000	4818099	0.99	0.98	0.99	0.01	0.73	0.98
A02	5085100	5085199	0.98	0.02	0	0.01	0	0.08
A02	5085500	5085599	0.99	0	0	0	0.96	0.01
A02	5085600	5085699	0.99	0	0	0	0.96	0
A02	5085700	5085799	0.98	0	0.01	0	0.98	0.01
A02	5085800	5085899	0.99	0	0	0	0.98	0
A02	5085900	5085999	1	0	0.01	0.01	0.94	0.01
A02	5086000	5086099	0.97	0.01	0	0.01	0.97	0
A02	5086100	5086199	0.98	0	0	0.01	0.87	0.01
A02	5086200	5086299	0.98	0.01	0.03	0	0.88	0
A02	5086300	5086399	0.96	0	0.01	0	0.95	0
A02	5086700	5086799	0.96	0.3	0.02	0.03	0.99	0
A02	5240800	5240899	0.99	0.66	0.51	0.52	0.51	0.08
A02	5254800	5254899	0.98	0.01	0.01	0.01	0.03	0.01
A02	5255100	5255199	0.98	0.01	0.01	0.01	0.07	0
A02	5255400	5255499	0.95	0	0.01	0	0	0.02
A02	5255800	5255899	0.98	0	0.01	0	0.01	0.01
A02	5256000	5256099	0.98	0.01	0.01	0	0	0
A02	5256100	5256199	0.98	0.01	0.01	0	0	0
A02	5256400	5256499	0.99	0	0	0.01	0.01	0.01
A02	5256600	5256699	1	0	0.01	0.02	0.02	0
A02	5256700	5256799	0.97	0	0	0	0	0.01
A02	5281000	5281099	0.98	0.99	0.96	0	0.5	0.69
A02	5282100	5282199	0.98	1	0.96	0.96	0.99	0.01
A02	5282400	5282499	1	0.68	0.97	0.98	0.96	0.01
A02	5347800	5347899	0.96	0	0.02	0.01	0	0.01
A02	5347900	5347999	0.99	0	0.01	0.01	0	0.02
A02	5348000	5348099	0.96	0	0	0.01	0.01	0.02
A02	5429400	5429499	0.94	0.78	0.01	0.71	0.72	0.05
A02	5469900	5469999	0.99	0	0.97	0.99	0.57	1
A02	5546400	5546499	0.95	0.01	0.95	0.01	0	0.97
A02	5546500	5546599	0.97	0	0.99	0.02	0	0.99
A02	5546600	5546699	0.96	0.02	0.97	0	0	0.94
A02	5546700	5546799	0.97	0	0.97	0.03	0.01	0.95
A02	5926500	5926599	0.97	0.66	0.1	0.23	0.06	0.04
A02	5926700	5926799	0.97	0.03	0	0.01	0	0.03
A02	5957600	5957699	0.97	0.01	0	0	0.01	0.01
A02	5958400	5958499	0.99	0.01	0.99	0.98	0.97	0.99
A02	5974800	5974899	0.97	0.48	0.96	0.95	0	0.09
A02	5984000	5984099	0.96	0.02	0.97	0.08	0.06	0
A02	5984900	5984999	0.97	0.01	0	0.01	0	0.01
A02	5988600	5988699	0.95	0.01	0.94	0.97	0.01	0
A02	5991700	5991799	1	0.02	0.97	0.99	0.01	0.98
A02	5991800	5991899	0.98	0.01	0.98	0.45	0.02	0.8
A02	6003800	6003899	0.98	0.03	0.01	0.01	0	0.95
A02	6003900	6003999	0.99	0.01	0.94	0	0	0.98
A02	6130300	6130399	0.96	0.62	0.98	0.99	0	0.99
A02	6130400	6130499	0.99	0.98	0.97	0.99	0.04	0.99
A02	6130600	6130699	0.99	0.97	0.96	0.97	0	0.99
A02	6131100	6131199	0.99	0.98	0.97	0.97	0	0.99
A02	6223500	6223599	0.94	0	0	0.26	0.02	0.01
A02	6223800	6223899	0.97	0	0.03	0.57	0.07	0.88
A02	6224500	6224599	0.98	0.01	0.23	0.01	0.01	0.9
A02	6286900	6286999	0.99	0.99	0.98	0.98	0.97	0.01
A02	6287000	6287099	0.98	0.85	0.83	0.83	0.86	0.01
A02	6288400	6288499	0.96	0.97	0.96	0.96	0.99	0
A02	6326200	6326299	0.99	0.96	0.99	0.47	0	0.91
A02	6668000	6668099	0.99	0.98	0.95	0.01	0.98	0.96
A02	6670100	6670199	1	0.96	1	0.98	0	1
A02	6745400	6745499	0.96	0.97	0.99	1	0.63	0
A02	6745500	6745599	0.99	0.96	0.78	0.98	0.58	0.01
A02	6745600	6745699	0.99	0.98	0.95	0.96	0	0
A02	6890500	6890599	0.97	0.96	0.86	0.94	0.95	0.01
A02	6890600	6890699	0.98	0.99	1	0.98	0.96	0.01
A02	6890700	6890799	0.99	0.98	0.97	0.95	0.99	0.02
A02	6890800	6890899	0.99	0.98	0.98	0.97	0.96	0.05
A02	6891400	6891499	0.94	0.99	0.97	0.96	0.88	0
A02	6975500	6975599	0.97	0.02	0	0.01	0.89	0
A02	7174800	7174899	0.96	0	0.87	0.61	0.94	0.03
A02	7257500	7257599	0.9	0.19	0.05	0	0.93	0.01
A02	7325700	7325799	0.96	0.98	0.01	0.1	0	0.47
A02	7433000	7433099	0.98	0.01	0.01	0.01	0.02	0.01
A02	7433400	7433499	0.99	0.01	0	0.02	0.01	0.02
A02	7433500	7433599	0.99	0.01	0.02	0.01	0.01	0
A02	7433600	7433699	0.98	0	0.01	0	0.01	0.02
A02	7433700	7433799	0.96	0.01	0.03	0	0.01	0
A02	7433900	7433999	0.95	0.01	0.01	0	0	0.01
A02	7434000	7434099	0.99	0.01	0	0	0.01	0
A02	7434100	7434199	0.97	0	0	0	0.01	0
A02	7434200	7434299	0.97	0	0.01	0.01	0	0.01
A02	7434300	7434399	0.99	0	0	0	0.01	0.01
A02	7434400	7434499	0.98	0.01	0.01	0	0	0
A02	7434500	7434599	0.95	0.01	0	0.03	0.01	0
A02	7442800	7442899	0.96	0	0.01	0	0	0.13
A02	7442900	7442999	0.99	0.01	0	0.01	0.01	0
A02	7585100	7585199	0.97	0	0.01	0.02	0	0
A02	7773800	7773899	0.98	0.56	0.91	0.97	0	0.97
A02	8261700	8261799	0.98	0.1	0.01	0.03	0	0.01
A02	8261800	8261899	0.98	0.16	0.1	0.04	0.02	0.03
A02	8264200	8264299	0.95	0.97	0.02	0	0	0.01
A02	8276800	8276899	0.92	0.01	0.01	0.06	0.02	0.01
A02	8285900	8285999	0.99	0.98	0.97	0.97	0.01	0.99
A02	8286300	8286399	0.96	0.99	1	0.97	0	0.96
A02	8286700	8286799	0.99	1	0.97	0.96	0	1
A02	8286900	8286999	1	1	0.99	0.97	0	0.96
A02	8302300	8302399	0.92	0.02	0.97	0.88	0.97	0
A02	8448000	8448099	0.97	0.95	0.97	0	0.93	0.97
A02	8642700	8642799	0.99	0.02	0.03	0	0	0.01
A02	8643000	8643099	0.94	0.01	0.02	0	0	0.01
A02	8920600	8920699	0.96	0.97	0.9	0.96	0.01	0.94
A02	9068700	9068799	0.96	0.89	0.49	0.11	0.02	0.49
A02	10156500	10156599	0.99	0.49	0.44	0.71	0.49	0.03
A02	10157500	10157599	1	0	0.99	0.8	0.99	0.5
A02	10157800	10157899	1	0.01	0.96	0.97	0.98	0.98
A02	10163300	10163399	0.93	0	0	0	0	0
A02	10163500	10163599	1	0.01	0.02	0.01	0	0
A02	10163900	10163999	0.98	0	0	0.01	0.01	0.02
A02	11177400	11177499	0.99	0.01	0.02	0.01	0	0.01
A02	11258200	11258299	0.98	0.98	0.93	0.98	0.02	0.99
A02	12231000	12231099	1	0.74	0.66	0.74	0	0.72
A02	12446600	12446699	1	0.99	0.95	0.99	0.08	0.97
A02	12791600	12791699	0.99	0.49	0.45	0.06	0.48	0.49
A02	13755400	13755499	0.96	0.01	0.02	0.47	0.01	0.01
A02	13755700	13755799	0.95	0	0.01	0.67	0.1	0.01
A02	14070300	14070399	0.99	1	0.98	0.96	0	0.97
A02	15440000	15440099	0.99	0.01	0.75	0.51	0.74	0.72
A02	15440100	15440199	0.99	0	0.95	0.99	0.98	0.98
A02	15444800	15444899	0.97	0	0.08	0	0	0
A02	15444900	15444999	0.98	0.01	0.01	0	0.07	0.01
A02	15445000	15445099	0.97	0.01	0.01	0	0	0
A02	15448300	15448399	0.99	0.88	0.01	0.95	0.01	0.01
A02	15474700	15474799	0.99	0.07	0.95	0.94	0.91	0.93
A02	15475400	15475499	0.96	0.04	0.63	0.99	0.96	0.6
A02	15475500	15475599	0.97	0.02	0.98	0.97	0.97	0.54
A02	15476200	15476299	0.95	0	0.96	0.97	0.97	0.96
A02	15504400	15504499	0.97	0	0.02	0.01	0.01	0.01
A02	15504600	15504699	0.97	0	0	0	0	0
A02	15504700	15504799	0.95	0.01	0.02	0.01	0	0.02
A02	15505000	15505099	0.99	0	0.03	0.08	0	0.01
A02	15505200	15505299	0.98	0	0	0	0.01	0
A02	15510300	15510399	0.99	0	0	0	0	0
A02	15510700	15510799	0.99	0.01	0.18	0.01	0	0.01
A02	15510800	15510899	0.98	0.15	0	0.04	0.02	0.01
A02	15511000	15511099	1	0.01	0.01	0	0.01	0
A02	15511100	15511199	0.96	0	0.01	0.01	0.02	0.01
A02	15511300	15511399	0.98	0.01	0.01	0.02	0	0.01
A02	15511800	15511899	0.93	0.01	0	0.02	0.01	0.02
A02	15514800	15514899	0.98	0	0.01	0.95	0.01	0.97
A02	15515500	15515599	0.99	0.01	0.01	0.95	0.01	0.97
A02	15515700	15515799	0.92	0	0	0.95	0	0.99
A02	15516000	15516099	0.96	0	0	0.95	0.01	0.98
A02	15516300	15516399	0.99	0	0.01	0.99	0	0.99
A02	15591000	15591099	0.96	0.84	0	0	0.85	0.01
A02	15592000	15592099	0.98	0.01	0	0.01	0	0
A02	16091300	16091399	0.99	0.97	0	0.98	0.99	0.01
A02	16091400	16091499	0.96	0.99	0.03	0.99	0.9	0.01
A02	16091600	16091699	0.97	0.98	0.03	0.98	0.98	0.01
A02	16165600	16165699	1	0.01	0.98	0.48	0.89	0.97
A02	16303400	16303499	1	0.96	0.96	0.96	0.02	0.96
A02	16739200	16739299	0.99	0.19	0.1	0.21	0.08	0.06
A02	16939800	16939899	1	0.99	0.49	0.96	0.02	0.93
A02	16940600	16940699	0.99	0.98	0.57	0.99	0.01	0.99
A02	16941100	16941199	0.99	0.98	0.5	0.61	0.01	0.98
A02	16942300	16942399	0.99	0.97	0.01	0.96	0.98	0.49
A02	17119300	17119399	0.91	0.78	0.02	0.75	0.71	0.01
A02	17119600	17119699	0.98	0.76	0.01	0.76	0.69	0.01
A02	17119700	17119799	0.99	0.7	0	0.97	0.95	0.02
A02	17119800	17119899	0.98	0.53	0.02	0.99	0.98	0
A02	17119900	17119999	0.98	0.98	0.01	0.98	0.95	0.03
A02	17120300	17120399	0.94	0.98	0.01	0.85	0.97	0
A02	17120500	17120599	0.98	0.82	0.02	0.82	1	0.02
A02	17120600	17120699	0.99	0.97	0.01	0.99	1	0
A02	17120700	17120799	0.99	0.97	0	0.98	0.97	0.01
A02	17121300	17121399	0.95	0.99	0.01	1	0.97	0
A02	17121800	17121899	0.98	0.85	0	0.85	0.81	0.01
A02	18454500	18454599	0.94	0.9	0	0.01	0	0.01
A02	18457600	18457699	0.98	0.96	0.97	0.91	0.98	0
A02	18544800	18544899	0.97	0.97	0.96	0.01	0.98	0.97
A02	18551400	18551499	0.99	0.98	0.01	0	0	0.01
A02	18571800	18571899	0.98	0	0.98	0	0.86	0.98
A02	18651500	18651599	0.96	0.01	0.97	0.01	0.02	0.99
A02	18651600	18651699	0.99	0.04	0.98	0.06	0.02	0.97
A02	18935000	18935099	0.99	0.95	0.97	0.95	0.01	1
A02	18937300	18937399	0.95	0.96	0.93	0.97	0	0.93
A02	19208700	19208799	1	0.96	0.58	0.96	0	0.64
A02	19208800	19208899	0.99	0.99	0.01	0.92	0	0.98
A02	19938900	19938999	0.98	0.96	0.98	0.97	0.02	0.96
A02	19939000	19939099	0.98	0.01	0	0.95	0	0.16
A02	19939100	19939199	0.97	0.01	0.01	0.91	0.02	0.18
A02	19961600	19961699	0.97	0.86	0.86	0	0.84	0.85
A02	19961900	19961999	0.99	0.98	0.97	0	1	0.96
A02	19962000	19962099	0.98	0.95	0.95	0.01	0.98	0.98
A02	19962200	19962299	0.99	0.98	0.87	0.01	0.97	0.95
A02	19962300	19962399	0.99	0.99	1	0.01	0.99	0.95
A02	20023700	20023799	0.97	0.93	0.14	0	0.94	0.02
A02	20031200	20031299	0.99	0.97	0.48	0.01	0.97	0.94
A02	20082600	20082699	0.99	0.85	0	0.96	0.88	0
A02	20132900	20132999	0.99	0.95	1	0.84	0.06	0.95
A02	20146800	20146899	0.95	0.98	0.01	0.01	0.97	0.02
A02	20151700	20151799	0.97	0.98	0.73	0.97	0.98	0.02
A02	20152000	20152099	0.98	0.66	0.96	0.98	0.73	0.01
A02	20272900	20272999	0.96	0.01	0	0	0	0.01
A02	20277300	20277399	0.97	0.99	0.86	0.01	0.97	0
A02	20277500	20277599	1	0.92	0.9	0	0.89	0.02
A02	20277600	20277699	0.94	0.97	0.98	0	0.99	0.01
A02	20305100	20305199	0.98	0	0.01	0.01	0.15	0.24
A02	20332100	20332199	0.95	0.56	0.42	0.95	0	0.5
A02	20388400	20388499	0.99	0	0.01	0.01	0.01	0
A02	20388500	20388599	0.97	0	0	0.01	0.01	0.03
A02	20664100	20664199	0.99	0.98	0.97	0.96	0	0.99
A02	20671500	20671599	0.99	0.01	0.25	0.01	0	0.95
A02	20751200	20751299	0.97	0.97	0.94	0.01	0.95	0.44
A02	20909500	20909599	0.97	0	0.97	0.66	0.01	0.94
A02	20909600	20909699	0.96	0.02	0.71	0.82	0	0.98
A02	20926400	20926499	0.97	0.98	0.8	0.99	1	0
A02	21170300	21170399	1	0	0.01	0	0	0
A02	21170900	21170999	0.98	0.02	0	0	0	0
A02	21171100	21171199	0.97	0.95	0.31	0.37	0.01	0
A02	21182900	21182999	0.98	0.97	0.97	0.98	0.98	0.02
A02	21183000	21183099	0.98	0.97	0.98	0.97	0.99	0.01
A02	21183500	21183599	0.97	0.95	0.97	0.98	0.99	0.01
A02	21183700	21183799	1	0.98	1	0.97	0.99	0.01
A02	21183900	21183999	0.99	0.99	0.98	0.95	0.98	0.01
A02	21923300	21923399	0.92	0.45	0.96	0.12	0.5	0
A02	21923600	21923699	0.94	0.88	0.95	0.01	0.97	0.97
A02	22039600	22039699	0.99	0.99	0.96	0.99	0.01	0.98
A02	22244200	22244299	1	0	0.01	0.02	0.98	0.01
A02	22244900	22244999	0.97	0.03	0.01	0.08	1	0
A02	22834200	22834299	0.99	0.98	0.92	0.97	0.93	0.01
A02	22834300	22834399	0.94	0.98	0.96	1	1	0.01
A02	22834500	22834599	0.97	0.98	0.98	0.94	0.97	0.04
A02	23203700	23203799	0.97	0.94	0.96	0.96	0.05	0.96
A02	23751700	23751799	0.98	0.98	0.05	0.02	0.02	0.95
A02	23751900	23751999	0.99	0.83	0.01	0.03	0.97	0.95
A02	23796700	23796799	0.97	0.95	0.01	0	0.93	0.01
A02	23796800	23796899	0.97	0.9	0	0.01	0.85	0
A02	23799200	23799299	0.99	0.8	0.74	0.05	0.8	0.75
A02	23799300	23799399	0.97	0.99	0.81	0.01	0.96	0.93
A02	23800100	23800199	0.98	0.97	0	0	0.99	0
A02	23800400	23800499	1	0.98	0.01	0	0.97	0
A02	23800600	23800699	1	0.79	0	0	0.93	0
A02	24479100	24479199	1	0.96	0.99	0.96	0	0.98
A02	24557200	24557299	0.94	0.99	0.01	0	1	0.99
A02	24799500	24799599	0.94	0.01	0.93	0.96	0.95	0.98
A02	24800900	24800999	0.98	0.01	0.94	0.94	0.96	0.06
A02	25039500	25039599	0.96	0	0.02	0.02	0.98	0
A02	25039800	25039899	0.97	0	0.03	0.01	0.96	0.01
A02	25867900	25867999	0.98	0.97	0.02	0.97	0.96	0.99
A02	25868400	25868499	0.98	0.98	0.01	0.85	0.89	0.95
A02	25868600	25868699	0.99	0.96	0.03	0.98	0.95	0.96
A02	25868700	25868799	1	0.99	0	1	1	0.72
A02	25868800	25868899	0.98	0.97	0	0.97	0.98	0.99
A02	25868900	25868999	0.95	0.95	0.01	0.98	0.98	0.99
A02	25869000	25869099	0.99	0.98	0.01	0.97	0.85	0.97
A02	25950000	25950099	0.97	0.98	0.02	0.03	0.03	0.03
A02	26055300	26055399	0.98	0.68	0	0.98	0.66	0.96
A02	26055500	26055599	0.97	0.99	0.01	0.98	0.99	0.98
A02	26055700	26055799	0.98	0.96	0.01	0.97	0.97	0.72
A02	26055800	26055899	0.99	0.91	0	0.93	0.84	0.89
A02	26055900	26055999	0.97	0.98	0.02	1	0.84	0.84
A02	26056000	26056099	0.97	0.99	0	0.83	0.98	0.98
A02	26056100	26056199	0.98	0.98	0	0.98	0.99	0.98
A02	26056400	26056499	0.98	0.97	0	0.33	0.95	0.95
A02	26056700	26056799	0.97	0.97	0.01	0.03	0.97	0.98
A02	26056800	26056899	1	0.99	0	0.01	0.93	0.99
A02	26056900	26056999	0.99	0.98	0.01	0	0.96	0.67
A02	26057500	26057599	0.99	0.95	0	0	0.95	0.97
A02	26057700	26057799	1	0.76	0.01	0	0.98	0.97
A02	26058300	26058399	1	0.97	0.01	0.01	0.97	1
A02	26058400	26058499	0.99	0.98	0.01	0	0.99	0.97
A02	26058600	26058699	0.98	0.97	0.02	0	0.96	0.97
A02	26058800	26058899	0.97	0.99	0	0	0.98	0.98
A02	26059200	26059299	0.98	0.65	0	0.01	0.95	0.95
A02	26059700	26059799	0.97	0.86	0	0	0.85	0.99
A02	26059800	26059899	0.98	0.98	0.03	0	0.93	0.95
A02	26059900	26059999	0.99	0.97	0.44	0.04	0.95	0.98
A02	26060000	26060099	0.96	1	0.68	0.06	0.72	0.99
A02	26060200	26060299	0.98	0.98	0.75	0	0.96	0.97
A02	26061300	26061399	0.97	0.96	0	0.06	0.94	0.97
A02	26062100	26062199	0.98	0.99	0	0.01	0.99	1
A02	26062200	26062299	1	0.99	0.01	0	0.96	0.97
A02	26062700	26062799	0.96	0.97	0.02	0	0.73	0.99
A02	26063200	26063299	1	0.98	0.01	0	0.96	0.92
A02	26063300	26063399	0.95	0.99	0.01	0.01	0.87	0.94
A02	26063900	26063999	0.99	0.99	0.04	0	0.97	0.94
A02	26064200	26064299	0.97	1	0	0	1	0.96
A02	26065100	26065199	0.97	0.66	0.98	0.02	0.95	0.97
A02	26785100	26785199	0.96	0.45	0.95	0.05	0.99	0.73
A02	26785300	26785399	0.94	0	0.94	0	0.98	0.08
A02	26788100	26788199	1	0	0.99	0.01	0.96	0.01
A02	26788400	26788499	0.97	0.01	0.79	0	0.98	0.01
A02	26788500	26788599	0.99	0	0.8	0.02	0.98	0
A02	26788800	26788899	1	0.01	0.96	0	0.97	0.01
A02	26789000	26789099	0.99	0.01	0.99	0.01	0.97	0.01
A02	26818000	26818099	0.93	0.01	0.03	0.01	0.01	0.01
A02	26861800	26861899	0.92	0.97	0.94	0.01	0.94	0.97
A02	26861900	26861999	0.93	0.83	0.95	0	0.79	0.99
A02	26862000	26862099	0.96	0.98	0.97	0	0.78	0.97
A02	26862100	26862199	0.98	0.94	0.94	0	0.92	0.95
A02	26862200	26862299	0.98	0.96	0.96	0	0.98	0.94
A02	27226700	27226799	1	0.98	0.48	0.03	0.97	0.49
A02	27718400	27718499	0.95	0	0.53	0.94	0	0.99
A02	27718500	27718599	0.98	0.01	0.44	0.97	0.01	0.95
A02	27718700	27718799	1	0	0.39	0.96	0.01	0.98
A02	27719100	27719199	0.92	0	0.43	0.98	0.01	0.97
A02	27719200	27719299	0.99	0	0.6	0.99	0	0.98
A02	27719300	27719399	0.96	0.02	0.57	0.96	0	0.97
A02	27719400	27719499	0.95	0	0.45	0.98	0	0.96
A02	27719500	27719599	0.99	0.02	0.35	0.97	0	0.77
A02	27720200	27720299	0.96	0	0.44	0.98	0	1
A02	27720300	27720399	0.96	0	0.36	0.96	0	0.98
A02	27863300	27863399	0.98	0.98	0.02	0	0.57	0.95
A02	27863700	27863799	0.97	0.97	0.02	0	0.66	0.96
A02	27863900	27863999	0.96	0.98	0	0.06	0.51	0.96
A02	29357400	29357499	0.98	0.99	0.98	0.98	0.01	0.98
A02	29357500	29357599	0.95	0.99	0.98	0.98	0.02	0.99
A02	29357600	29357699	0.93	0.81	0.79	0.77	0	0.79
A02	29359100	29359199	0.97	0.78	0.1	0.82	0.01	0.81
A02	29368300	29368399	0.95	0.05	0.71	0.99	0.97	0.99
A02	29447100	29447199	1	0	0	0.01	0	0.02
A02	29447400	29447499	0.99	0	0.01	0.01	0.01	0
A02	29670900	29670999	0.97	0.01	0.3	0.1	0.96	0.64
A02	30058200	30058299	0.96	0.99	0.95	0.96	0.98	0
A02	30175600	30175699	0.96	0.98	0.02	0	0.98	0
A02	30177900	30177999	0.97	0.98	0	0	0.98	0
A02	30178500	30178599	0.97	0.96	0.01	0.44	0.96	0.17
A02	30178600	30178699	0.98	0.96	0	0.83	0.96	0.02
A02	30182300	30182399	0.99	0	0	0	0	0.01
A02	30182900	30182999	0.99	0	0.02	0	0.01	0.02
A02	30183000	30183099	0.99	0.01	0.01	0.03	0.11	0
A02	30216500	30216599	0.95	0.01	0.01	0.02	0	0.97
A02	30862400	30862499	0.99	0.45	0.39	0.27	0	0.01
A02	30863100	30863199	0.98	0	0	0.01	0	0
A02	30863200	30863299	0.96	0	0.01	0	0.02	0.18
A02	30863800	30863899	0.97	0.4	0.01	0.04	0.83	0.21
A02	30863900	30863999	0.95	0	0.01	0.01	0.01	0
A02	30864300	30864399	0.97	0.01	0.02	0.01	0.01	0.02
A02	30864600	30864699	1	0.01	0	0	0.02	0.01
A02	30864800	30864899	0.98	0.01	0	0	0.01	0
A02	30869800	30869899	0.96	0.76	0.76	0.44	0.01	0.39
A02	30898100	30898199	0.97	0.95	0.95	0.05	0.99	0.96
A02	31175900	31175999	1	0.86	0.96	0.28	0.01	0.97
A02	31176200	31176299	0.99	0.41	0.01	0.57	0	0.49
A02	31177500	31177599	0.98	0.82	0	0	0.68	0.97
A02	31177600	31177699	0.99	0.87	0.96	0	0.64	1
A02	31821300	31821399	0.99	0.99	0.04	0.96	1	0.54
A02	32195500	32195599	0.97	0.02	0.99	0.02	0	0.96
A02	32195700	32195799	0.98	0	0.99	0	0.01	0.97
A02	32257000	32257099	0.96	0.01	0.01	0.01	0.01	0
A02	32257200	32257299	0.97	0.01	0	0.01	0	0
A02	32257400	32257499	0.97	0	0.02	0.01	0.01	0
A02	32284700	32284799	0.99	0.02	0.74	0.69	0.56	0.97
A02	32297600	32297699	0.98	0.98	0.01	0.98	0.97	0.98
A02	32298300	32298399	0.99	0.95	0	0.51	0.98	0.67
A02	32298600	32298699	0.93	0.98	0	0.54	0.97	0.98
A02	32363400	32363499	0.93	0	0.01	0.19	0.1	0.01
A02	32363600	32363699	0.97	0	0	0	0.35	0
A02	32363800	32363899	0.99	0	0	0.02	0.33	0.01
A02	32364300	32364399	0.98	0.01	0	0.01	0.02	0.01
A02	32364400	32364499	0.98	0	0.01	0.01	0.02	0
A02	32373900	32373999	0.96	0.99	0.99	0.49	0.52	0
A02	32391100	32391199	0.96	0.02	0.46	0.05	0.01	0.93
A02	32421900	32421999	0.98	1	0.97	0.97	0.98	0
A02	32488100	32488199	0.97	0.97	0.98	0.99	0.02	1
A02	33345200	33345299	0.96	0.95	0.95	0	0.96	0.94
A02	33345400	33345499	0.99	0.8	0.48	0.02	0.81	0.49
A02	33346200	33346299	0.96	0.98	0.96	0.01	0.97	0.98
A02	33346800	33346899	0.98	1	0.75	0	0.98	0.95
A02	33423100	33423199	0.97	0.99	0.95	0.98	0.97	0
A02	33423600	33423699	0.99	0.97	0.96	0.96	0.84	0
A02	33427800	33427899	0.99	0.71	0.98	0.51	0.99	0
A02	33441900	33441999	0.99	0.94	0.4	0.57	0.01	0.03
A02	33489900	33489999	0.96	0.87	0	0.91	0.95	0.6
A02	33596200	33596299	0.96	0.04	0.98	0.97	0.95	1
A02	33600400	33600499	0.95	0.05	0.02	0.96	0.99	0.98
A02	33604100	33604199	0.98	0.92	0.01	0.09	1	0.95
A02	33604600	33604699	1	0.99	0	0.01	0.98	0.01
A02	33604800	33604899	0.95	0.99	0	0.01	0.98	0.01
A02	33604900	33604999	0.97	0.89	0	0.01	0.78	0
A02	33964900	33964999	0.98	0.02	0.01	0.02	0.01	0.01
A02	34006700	34006799	0.95	0.01	0.01	0.01	0.1	0
A02	34025200	34025299	0.92	0.24	0.24	0.13	0.74	0
A02	34028800	34028899	0.95	0	0.98	0.99	0.97	0.99
A02	34028900	34028999	0.98	0	1	0.74	0.94	0.97
A02	36481500	36481599	0.98	0.98	0.17	0.03	0	0.94
A02	36737200	36737299	0.98	0.63	0	0	0	0
A02	37178200	37178299	0.97	0	0.92	0	0	0.97
A02	37178500	37178599	1	1	0.97	0	0	0.99
A02	37261800	37261899	0.99	0.49	0.98	0.98	0.02	0.93
A02	39309700	39309799	0.97	0.01	0.03	0	0.01	0.01
A02	39309900	39309999	0.93	0.01	0	0.01	0	0.01
A02	39344200	39344299	0.97	0.01	0.01	0	0	0.01
A02	39344300	39344399	0.99	0	0.01	0	0.01	0
A02	39344600	39344699	0.98	0	0	0	0.01	0.01
A02	39354400	39354499	0.97	0.97	0.96	0.97	0.96	0.06
A02	39891100	39891199	1	0.58	0.57	0.56	0.48	0.07
A02	39897400	39897499	0.99	0.93	0.02	0.96	0.97	0.05
A02	40340200	40340299	1	0.99	0.99	0	0	0.59
A02	40342200	40342299	0.98	1	0.99	0.01	0.01	0.98
A02	40343100	40343199	1	0.96	0.97	0	0.15	0.98
A02	40347500	40347599	0.96	0.96	0.99	0.99	0.97	0
A02	40347600	40347699	0.98	0.98	0.99	0.98	0.97	0.02
A02	40903500	40903599	0.97	0.87	0.07	0.79	0.71	0.58
A02	41362600	41362699	0.98	0.94	0.96	0.76	0	0.98
A02	41368600	41368699	0.96	0.98	0.98	0.98	0.01	0.98
A02	41369000	41369099	0.98	0.97	0.98	0.98	0.01	0.92
A02	41370600	41370699	0.97	0.98	0.95	0.97	0	0.99
A02	41370700	41370799	0.98	0.96	0.97	0.98	0.01	0.96
A02	41370800	41370899	0.97	0.98	0.92	0.98	0	0.96
A02	41370900	41370999	0.96	0.96	0.96	0.97	0	0.99
A02	41384400	41384499	0.98	0.98	0.01	0.99	0.97	1
A02	41386900	41386999	1	0.99	0.02	0.5	0.98	0.98
A02	41420100	41420199	0.95	0.5	0.95	0.97	0	0.5
A02	41420400	41420499	0.99	0.98	0.49	0.49	0.03	0.99
A02	41600400	41600499	0.98	0.01	0.91	0.91	0.5	0.98
A02	41601000	41601099	0.92	0.02	0.91	0	0.94	0.97
A02	41601300	41601399	0.93	0.03	0.95	0	0.97	0.97
A02	41601400	41601499	0.98	0.01	0.95	0.01	0.98	0.98
A02	41602400	41602499	0.97	0.01	0.98	0	0.96	0.99
A02	41602900	41602999	0.98	0.01	0.93	0.99	0.97	0.96
A02	41603000	41603099	0.95	0.01	0.91	0.97	0.94	0.96
A02	41603100	41603199	0.96	0	0.94	0.97	0.96	0.98
A02	41618000	41618099	0.99	0	0.97	0.99	0.99	0.96
A02	41633200	41633299	0.99	0	0.98	0.98	1	0.93
A02	41633600	41633699	1	0.01	0.96	0.74	0.95	0.99
A02	41634100	41634199	0.95	0	0.48	0.88	0.75	0.58
A02	41730900	41730999	0.98	0.02	0.92	0.94	0.98	0.94
A02	41731100	41731199	0.99	0	0.96	0.98	1	0.99
A02	41873200	41873299	1	0.98	0.97	0.71	0	0
A02	41980100	41980199	0.99	0.01	0	0	0	0
A02	41982700	41982799	0.96	0.97	0.98	0	0	0.99
A02	42311800	42311899	0.98	0.99	0.01	0.98	0.96	0.77
A02	42311900	42311999	0.98	0.96	0	0.95	0.96	0.71
A02	42435600	42435699	0.99	0.01	0	0	0	0
A02	42435700	42435799	0.99	0	0	0.01	0	0
A02	42436000	42436099	0.97	0.01	0.01	0	0.02	0
A02	42436200	42436299	0.99	0.01	0.03	0.01	0.02	0.01
A02	42441200	42441299	0.99	0	0.02	0.01	0.01	0
A02	42441300	42441399	0.98	0	0.01	0	0.01	0.01
A02	42441600	42441699	0.99	0	0.02	0	0	0.01
A02	42549400	42549499	0.98	0.99	0.94	0.72	0.72	0.01
A02	42932000	42932099	0.99	0.02	0	0.01	0.92	0
A02	42932500	42932599	0.97	0.04	0.22	0.02	0.99	0.11
A02	42933200	42933299	0.97	0.09	0.02	0	0.99	0.01
A02	42933400	42933499	0.99	0	0	0	0.97	0.08
A02	42933600	42933699	0.99	0	0.01	0	0.97	0
A02	42933700	42933799	1	0.01	0	0	0.99	0
A02	42933800	42933899	0.99	0.05	0	0	0.98	0.01
A02	42933900	42933999	0.98	0	0	0	0.98	0
A02	42934500	42934599	0.94	0.02	0.01	0.01	0	0.01
A02	42937800	42937899	0.98	0.01	0.96	1	0.97	0.97
A02	42943000	42943099	0.97	0.98	0.98	0.91	0.99	0
A02	42943100	42943199	0.96	0.99	0.95	0.99	0.72	0.01
A02	43790300	43790399	1	1	0.01	0.02	0	0
A02	43804000	43804099	0.98	0.96	0.01	1	0.98	0
A02	43804300	43804399	0.98	0.98	0	0.99	0.98	0
A02	43804700	43804799	0.95	0.97	0.02	0.96	0.99	0.01
A02	43804800	43804899	1	0.96	0.01	0.97	0.98	0
A02	43805000	43805099	0.97	0.99	0.63	0.97	0.97	0
A02	43805300	43805399	1	0.99	0.5	0.96	0.99	0
A02	43805900	43805999	0.96	0.97	0.48	0.97	1	0
A02	43807200	43807299	0.98	0.78	0.48	0.8	1	0.01
A02	43807400	43807499	0.97	0.98	0.24	0.97	0.98	0
A02	43807800	43807899	0.98	0.99	0.01	0.98	0.98	0
A02	43808200	43808299	0.94	0.99	0.24	1	0.98	0.01
A02	43951600	43951699	0.98	0.23	0.5	0.98	0	0.96
A02	43993200	43993299	0.96	0.98	0	0.96	0.69	0.99
A02	43993500	43993599	0.98	0.96	0.01	0.99	0.98	1
A02	43993600	43993699	0.97	0.95	0	0.97	0.96	1
A02	43993800	43993899	0.97	0.79	0.01	0.61	0.82	0.76
A02	43993900	43993999	1	0.98	0.02	0.96	0.98	0.98
A02	43994000	43994099	0.95	0.98	0.01	0.95	0.99	0.95
A02	43994200	43994299	1	0.97	0.01	0.98	1	0.96
A02	43994400	43994499	0.96	0.97	0	0.97	1	0.99
A02	44024200	44024299	1	0.93	0.9	0.08	0.93	0.84
A02	44268500	44268599	0.97	0.98	0.98	0.82	0.01	0.99
A02	44268700	44268799	0.96	0.99	1	0.98	0	0.94
A02	44268800	44268899	0.99	0.98	0.98	0.96	0	0.97
A02	44268900	44268999	0.94	0.99	0.96	0.95	0	0.96
A02	44269000	44269099	0.97	0.97	0.97	0.98	0	0.99
A02	44269400	44269499	0.98	0.96	0.98	0.98	0.01	0.98
A02	44269700	44269799	0.99	0.97	0.99	0.95	0	0.96
A02	44274700	44274799	0.99	0.94	0	0.99	0.01	0.55
A02	44275000	44275099	0.99	0.99	0.01	0.79	0.01	0.79
A02	44275100	44275199	0.95	0.99	0	0.96	0	0.97
A02	44687100	44687199	0.97	0.98	0.92	0.95	0.94	0
A02	44687500	44687599	0.96	0.49	0.49	0	0.01	0
A02	44691200	44691299	0.93	0.95	0.91	0.03	0.97	0.03
A02	44692000	44692099	0.97	0	0.99	0	1	0.99
A02	44697800	44697899	0.98	0.97	0.99	0.02	0.99	0.94
A02	45536900	45536999	0.98	0.98	0.98	1	0.01	0.01
A02	45537000	45537099	0.99	0.97	0.96	0.99	0.02	0
A02	45537100	45537199	0.98	0.88	0.86	0.87	0	0
A02	45537200	45537299	0.96	0.78	0.75	0.78	0	0
A02	45537400	45537499	1	0.98	0.75	0.97	0	0.01
A02	45537600	45537699	0.98	0.88	0.89	0.87	0.02	0.02
A02	45537700	45537799	0.97	0.97	0.98	0.96	0.06	0
A02	45537800	45537899	0.96	0.95	0.99	0.96	0	0
A02	45544500	45544599	0.93	0	0.07	0.01	0	0
A02	45574500	45574599	0.98	0.97	0.98	0.6	0.01	0.99
A02	45654100	45654199	0.98	0.98	0.07	0.01	0	0
A02	45970200	45970299	1	0	0.01	0	0	0.02
A02	45970400	45970499	0.99	0	0.01	0.01	0.49	0.01
A02	47517400	47517499	0.93	0.98	0.96	0.98	0	0.99
A02	47517500	47517599	0.99	0.99	0.96	0.99	0.01	0.97
A02	47517600	47517699	0.98	0.97	0.64	0.98	0.02	0.97
A02	47518100	47518199	0.99	1	0.79	0.56	0	0.99
A02	47865600	47865699	1	0.97	0.96	0.94	0.97	0.01
A02	47869100	47869199	0.98	0.99	0	0.98	0.98	0.98
A02	47869200	47869299	0.98	0.98	0	0.96	0.79	0.87
A02	47869400	47869499	0.97	0.98	0.01	0.98	0.98	0.98
A02	47875000	47875099	1	0	0	0	0	0
A02	47875100	47875199	0.98	0.01	0.02	0.02	0.01	0.01
A02	47875800	47875899	0.91	0.01	0	0.01	0.96	0.98
A02	47877600	47877699	1	0.02	0.01	0	0	0.01
A02	47877900	47877999	0.97	0	0	0.01	0	0
A02	47878000	47878099	0.98	0	0	0	0	0.01
A02	47878100	47878199	0.99	0	0	0.01	0	0.01
A02	47878400	47878499	0.97	0	0	0	0	0.01
A02	47878500	47878599	0.99	0.32	0.02	0	0.02	0.02
A02	47878600	47878699	0.96	0.97	0	0	0	0.01
A02	47878800	47878899	1	0.85	0.01	0	0	0
A02	47878900	47878999	0.98	0.98	0.01	0.01	0.28	0
A02	47965900	47965999	0.98	0.19	0.08	0.1	0.01	0.02
A02	47966800	47966899	0.96	0	0.01	0	0	0.01
A02	47966900	47966999	0.97	0	0.01	0	0.01	0
A02	47967100	47967199	0.98	0.02	0.03	0.01	0	0.01
A02	47967600	47967699	0.95	0.01	0.01	0.01	0	0.04
A02	48025900	48025999	0.99	0.01	0.3	0	0	0
A02	48026100	48026199	0.96	0	0.01	0.01	0.01	0
A02	48026200	48026299	0.99	0	0	0.02	0	0
A02	48026300	48026399	0.98	0	0.01	0	0.01	0.04
A02	48026500	48026599	0.98	0.02	0	0	0.02	0
A02	48027100	48027199	0.96	0.01	0	0.01	0	0.17
A02	48053600	48053699	0.97	0.95	0.01	0.01	0.98	0
A02	48053700	48053799	0.99	1	0	0.02	0.99	0.01
A02	48054100	48054199	0.97	0.98	0	0.02	0.52	0
A02	48105700	48105799	0.99	0	0.96	0.85	1	0.01
A02	48126300	48126399	0.97	0.79	0.01	0.88	0	0.31
A02	48214100	48214199	0.99	0.01	0.02	0.01	0.48	0.18
A02	48230100	48230199	0.96	0.01	0.95	0.01	0.01	0
A02	48230200	48230299	0.97	0.55	0.84	0.22	0.58	0.02
A02	48267100	48267199	0.93	0.4	0.03	0.19	0.01	0.03
A02	48268900	48268999	0.98	0.98	0.98	0.9	0	0.99
A02	48317200	48317299	0.99	0.03	0.66	0.34	0.35	0.64
A02	48318700	48318799	0.96	0	0.97	0.97	0.01	1
A02	48319000	48319099	0.99	0.02	0.99	0.96	0.02	0.96
A02	49169800	49169899	0.98	0	0	0	0.01	0.02
A02	49170400	49170499	0.99	0.04	0.01	0.02	0.01	0.03
A02	49212900	49212999	1	0	0.01	0.03	0.99	0
A02	49213000	49213099	0.99	0.02	0	0	0.99	0
A02	49213200	49213299	0.99	0.01	0.02	0	0.97	0.02
A02	49343200	49343299	1	0.76	0.73	0	0.01	0.01
A02	49469400	49469499	0.99	0.93	0.01	0.24	0.01	0.03
A02	49469700	49469799	0.96	0.02	0.01	0	0.01	0.01
A02	49639200	49639299	0.96	0.98	0.97	0.03	0.97	0.97
A02	49639300	49639399	1	0.97	0.94	0	0.78	0.47
A02	49640500	49640599	0.96	0.97	0.98	0.01	0.02	0
A02	49640600	49640699	1	0.97	0.96	0.22	0	0.01
A02	49640900	49640999	0.99	0.97	0.95	0.01	0.01	0.02
A02	49642200	49642299	1	1	0.92	0	0	0
A02	49643000	49643099	0.99	0.98	0.95	0	0	0.01
A02	49643400	49643499	0.98	0.98	0.96	0	0	0.04
A02	49643800	49643899	0.99	0.98	0.92	0	0.01	0
A02	49644300	49644399	1	0.98	0.55	0	0	0.01
A02	49644800	49644899	0.96	0.97	0.93	0	0	0.02
A02	49645200	49645299	0.99	0.97	0.95	0.01	0.02	0.01
A02	49646400	49646499	0.99	0.94	0.93	0	0	0
A02	49693600	49693699	0.91	1	0	0.91	0.99	0.49
A02	49694000	49694099	0.99	0.97	0	0.76	0	0.03
A02	49696500	49696599	0.97	0	0	0.01	0.51	0.49
A02	50316800	50316899	0.97	0.01	0	0.97	0	0.96
A02	50438000	50438099	0.95	0.96	0.88	0.43	0.01	0.97
A02	50438400	50438499	1	0.98	0.97	0.78	0	0.98
A02	50621500	50621599	0.96	0.56	0.95	0.73	0.98	0.03
A02	50646000	50646099	0.96	0.99	0.98	0.98	0	0.98
A02	51748000	51748099	0.98	0	0.87	0.97	0.97	0.86
A02	51749400	51749499	0.98	0	0	0	0.49	0
A02	51802900	51802999	0.99	0.99	0.02	0.99	0.99	0.54
A02	52954200	52954299	0.97	0.01	0.01	0.01	0	0.2
A02	52960100	52960199	0.98	0.92	0.98	0.96	0.73	0.01
A02	53239800	53239899	0.97	0.99	0.98	0.95	0.02	0.95
A02	53594000	53594099	0.98	0.97	0.01	0.03	0.58	0
A02	53594500	53594599	0.99	0.96	0.01	0.02	0.55	0
A02	53594800	53594899	0.97	0.96	0.02	0.01	0.54	0
A02	53655800	53655899	1	0.02	0	0	0	0
A02	53656200	53656299	0.99	0.01	0	0.01	0	0.02
A02	53656400	53656499	0.98	0	0.03	0	0	0.01
A02	53656600	53656699	0.96	0.02	0.02	0	0.01	0.01
A02	53715800	53715899	0.98	0	0.01	0.99	0.03	0.01
A02	53716000	53716099	0.95	0	0	0.98	0	0.01
A02	53716100	53716199	0.97	0	0	0.98	0	0.01
A02	53716200	53716299	0.99	0.02	0	0.99	0	0
A02	53716300	53716399	0.98	0.01	0	0.89	0	0
A02	53717400	53717499	0.98	0.01	0.01	0.97	0.02	0.06
A02	53717900	53717999	0.99	0.01	0.96	0.96	0.33	0.51
A02	53718100	53718199	0.98	0.01	0.78	0.8	0	0.8
A02	53718900	53718999	0.95	0.01	0.64	0.66	0.01	0.66
A02	53719200	53719299	0.98	0.01	0.97	0.97	0.25	0.99
A02	53720600	53720699	0.99	0.26	0.98	1	0	0.96
A02	53720700	53720799	0.99	0.01	0.96	0.95	0.01	0.95
A02	53720800	53720899	0.99	0	0.95	0.96	0.01	0.97
A02	53721000	53721099	0.99	0.03	1	0.99	0	0.99
A02	53918500	53918599	0.96	0.01	0	1	0.94	0.01
A02	54149600	54149699	0.99	0.01	0.51	0.85	0.03	0.84
A02	54149700	54149799	0.99	0.02	0.61	0.99	0.02	0.99
A02	54149800	54149899	0.98	0	0.38	0.74	0.01	0.74
A02	54152300	54152399	1	0	0.02	0.92	0	0.97
A02	54152400	54152499	0.98	0.01	0.01	0.01	0.01	0.97
A02	54152500	54152599	0.99	0	0.01	0.02	0.01	0.95
A02	54152700	54152799	0.97	0.01	0	0	0	0.64
A02	54152800	54152899	0.97	0	0	0.01	0.01	0.1
A02	54152900	54152999	0.98	0	0.02	0	0.01	0.05
A02	54204400	54204499	0.96	0.97	0.98	0.96	0.03	0.96
A02	54260100	54260199	0.98	0.01	0.94	0.99	0.97	1
A02	54406600	54406699	0.94	0	0.93	0.78	0	0.87
A02	54564000	54564099	0.99	0.01	0	0.97	0.88	0.01
A02	54656700	54656799	0.99	0	0.96	0.98	0.96	0.98
A02	54800100	54800199	0.94	0.89	0.93	0.57	0.94	0.03
A02	54879000	54879099	0.99	0.01	0.01	0	0.03	0
A02	54879500	54879599	0.98	0.01	0	0	0.02	0.02
A02	54879700	54879799	0.95	0.01	0	0.01	0.01	0
A02	54880300	54880399	0.97	0.71	0	0.01	0.54	0.1
A02	54880500	54880599	0.97	0	0	0.01	0	0
A02	54881500	54881599	0.97	0.01	0	0	0.01	0
A02	54881700	54881799	0.99	0	0.01	0	0.02	0
A02	54881800	54881899	0.97	0.01	0.05	0.13	0.22	0.04
A02	54883700	54883799	0.96	0	0	0.01	0	0.01
A02	54883900	54883999	0.97	0.01	0	0	0	0
A02	54884000	54884099	0.95	0	0.01	0.01	0.01	0.01
A02	54884100	54884199	0.98	0.01	0	0	0	0.01
A02	55252800	55252899	0.99	0.04	0.16	0	0.01	0.11
A02	55294800	55294899	0.96	0.5	0.41	0	0.71	0.49
A02	55305000	55305099	0.97	0.01	0.97	0.96	0.96	0.96
A02	55337100	55337199	0.99	0.99	0.42	0.02	0.8	0
A02	55463500	55463599	0.98	0.95	0.99	0.02	0.97	0.98
A02	55523100	55523199	1	0.46	0.98	0.63	0.95	0.03
A02	55620700	55620799	0.95	0.98	0.71	0	0.96	0.03
A02	55637600	55637699	0.97	0.99	0	0.01	0.49	0
A02	55778800	55778899	0.98	0.96	0.97	0.95	0	0.99
A02	55778900	55778999	0.93	0.99	0.97	0.97	0	0.98
A02	55779100	55779199	0.98	0.98	0.93	0.97	0	1
A02	55779900	55779999	0.99	0.98	0.94	0.95	0.01	0.98
A02	55780200	55780299	0.99	0.96	0.98	0.97	0	0.98
A02	55780400	55780499	0.97	0.97	0.98	0.99	0	0.95
A02	55861600	55861699	0.98	0	0.01	0	0	0
A02	55862200	55862299	0.95	0.01	0	0.04	0.01	0.01
A02	55862300	55862399	0.97	0	0	0.01	0	0.01
A02	55862600	55862699	0.99	0.26	0	0.01	0	0.01
A02	55862800	55862899	1	0	0.02	0	0	0.02
A02	55862900	55862999	0.99	0.01	0	0.02	0.01	0
A02	55863000	55863099	0.97	0.01	0	0	0.02	0
A02	55863500	55863599	0.97	0	0.97	0.99	0.72	0.95
A02	55864000	55864099	0.96	0	0.92	0.96	0.74	0.66
A02	55864200	55864299	0.97	0	0	0	0.01	0.01
A02	55864300	55864399	0.96	0.01	0	0.01	0	0.1
A02	55864700	55864799	0.99	0	0	0	0	0.01
A02	55865000	55865099	0.97	0	0.01	0.01	0	0
A02	55865300	55865399	1	0	0	0.03	0.1	0.1
A02	55981100	55981199	0.93	0.98	0.98	0	0.97	0.98
A02	55994700	55994799	0.95	0.19	0.03	0.95	0.35	0.01
A02	56377700	56377799	0.98	0.01	0.02	0	0.01	0
A02	56378600	56378699	0.98	0	0	0	0	0.01
A02	56526300	56526399	0.95	0	0.01	0.01	0.02	0
A02	56651100	56651199	0.99	0	0.75	0.03	0.99	0.98
A02	56688500	56688599	0.97	0.23	0.89	0.8	0	0.97
A02	56746400	56746499	0.98	0	0.97	0	0.99	0.01
A02	56935800	56935899	0.99	0.01	0.96	0.01	0.97	0.01
A02	56936300	56936399	0.96	0	0.84	0	0.83	0
A02	56940200	56940299	0.95	0.02	0.92	0.76	0.5	0.97
A02	56941300	56941399	0.98	0	0.95	0.16	0.75	0.92
A02	57020900	57020999	0.99	0.97	0.98	0.01	0.99	0.95
A02	57032700	57032799	1	0.35	0.46	0.16	0.01	0.01
A02	57033100	57033199	1	0.01	0.01	0	0.01	0
A02	57033200	57033299	0.99	0.01	0.01	0.01	0	0
A02	57033300	57033399	0.98	0.01	0.01	0.01	0	0.01
A02	58250300	58250399	1	0.97	0.01	1	0.97	0.96
A02	58250500	58250599	1	0.99	0	0.7	0.92	0.98
A02	58251400	58251499	0.96	0.49	0	0.83	1	0.95
A02	58251900	58251999	0.97	0.38	0.01	0.98	0.57	0
A02	58252000	58252099	0.98	0.97	0.01	0.96	0.69	0.92
A02	58605000	58605099	0.97	0.93	0.84	0.07	0.04	1
A02	58607500	58607599	0.95	0.97	0.97	0.97	0	0.95
A02	58607600	58607699	0.98	0.99	0.96	0.62	0.02	0.47
A02	58608500	58608599	0.98	0.98	0.66	0.78	0.01	0.97
A02	58609500	58609599	0.96	0.98	0.99	0.95	0.01	0.95
A02	58616600	58616699	1	0.97	0.97	0.95	0	0.96
A02	58616700	58616799	0.99	0.96	0.99	0.95	0.01	0.98
A02	58621600	58621699	0.96	0.99	0.99	0.97	0.01	0.99
A02	58621900	58621999	0.99	0.99	0.98	0.95	0.01	1
A02	58622600	58622699	0.97	0.99	0.99	0.97	0	0.96
A02	58622800	58622899	0.96	0.93	0.95	0.98	0	0.99
A02	58859800	58859899	0.98	0	0.01	0	0	0
A02	58860100	58860199	0.97	0	0	0	0	0
A02	58860200	58860299	0.96	0	0.01	0	0.01	0
A02	58860500	58860599	0.97	0	0	0	0.01	0
A02	58860800	58860899	0.99	0	0.02	0.01	0	0
A02	58860900	58860999	0.97	0.01	0	0	0.01	0.02
A02	58861000	58861099	0.97	0.01	0.04	0	0.01	0
A02	58861100	58861199	0.98	0	0	0.01	0	0.02
A02	58861200	58861299	0.96	0.01	0	0	0.01	0
A02	58861300	58861399	0.98	0.02	0.02	0.01	0	0.01
A02	58861500	58861599	0.96	0.01	0	0	0	0.01
A02	58861900	58861999	0.97	0.01	0.47	0.01	0.01	0.01
A02	58862200	58862299	1	0.01	0	0	0.03	0.01
A02	58862300	58862399	0.97	0	0.01	0.01	0	0
A02	58862500	58862599	0.93	0	0.01	0	0.01	0.01
A02	58862600	58862699	0.96	0.01	0.03	0	0	0.01
A02	59035000	59035099	0.98	0.96	0.2	0.18	0.02	0.05
A02	59035100	59035199	0.99	0.97	0	0	0.01	0.01
A02	59035500	59035599	0.96	0.98	0	0.02	0.01	0.01
A02	59035900	59035999	0.98	0.96	0	0	0	0
A02	59036100	59036199	0.91	0.78	0.01	0	0	0
A02	59036200	59036299	0.96	0.91	0	0	0	0.01
A02	59036300	59036399	0.98	0.81	0.01	0.01	0	0
A02	60680200	60680299	0.95	0.01	0.02	0.02	0	0
A02	60680500	60680599	0.99	0	0	0.01	0.02	0.01
A02	60680900	60680999	0.94	0	0	0.01	0	0
A02	60681300	60681399	0.93	0.01	0.02	0.01	0.09	0.28
A02	60751300	60751399	0.95	0.97	0.94	0.02	0.96	0.95
A02	60751500	60751599	0.99	0.99	0.98	0.04	0.96	0.97
A02	60751600	60751699	0.98	0.97	0.99	0	0.96	0.98
A02	60752000	60752099	0.97	0.99	0.98	0.01	0.97	0.97
A02	60855800	60855899	1	0	0.98	0.97	0.81	0.96
A02	60856200	60856299	0.97	0.01	0.99	0.97	0.99	0.94
A02	60912700	60912799	0.99	0.49	0.98	0.95	0.98	0
A02	61227700	61227799	0.99	1	0	0.99	0.99	0.02
A02	61228100	61228199	0.97	0.97	0.01	0.98	0.97	0.22
A02	61281900	61281999	0.99	0.02	0.8	0	0	0.84
A02	61282900	61282999	0.97	0.98	0.93	0.66	0	0.98
A02	61284200	61284299	0.99	0.96	0.97	0	0	0.97
A02	61312800	61312899	0.97	0.01	0.01	0.03	0	0
A02	61312900	61312999	0.96	0	0	0.01	0	0.01
A02	61318200	61318299	0.98	0.92	0.01	0.64	0.2	1
A02	61408500	61408599	1	0	0.93	0	0.94	0.01
A02	61465800	61465899	0.96	0	0.98	0.01	0.02	0.96
A02	61480100	61480199	1	0.01	0	0	0	0.96
A02	61480200	61480299	1	0.01	0.01	0	0	0.8
A02	61480400	61480499	0.96	0	0.01	0.01	0.22	0.97
A02	61482100	61482199	1	0.96	0.79	0.09	0.97	0.82
A02	61482600	61482699	0.97	1	0.97	0.01	1	0.98
A02	61482700	61482799	0.94	0.98	0.98	0	0.98	0.98
A02	61483400	61483499	1	0.97	0.97	0.05	0.99	1
A02	61550500	61550599	0.98	0.98	0.98	0.99	0.03	0.94
A02	61569700	61569799	0.94	0.01	0	0	0	0.02
A02	61611500	61611599	0.98	0	0.82	0.87	0.8	0.01
A02	61611800	61611899	0.98	0.04	0.95	0.98	0.94	0.01
A02	61611900	61611999	0.98	0.01	0.97	0.97	0.92	0
A02	61613100	61613199	0.97	0.01	0.96	0.99	0.96	0.01
A02	61613900	61613999	1	0	0.97	0.96	0.78	0.02
A02	61614100	61614199	0.99	0	0.92	0.99	0.97	0.01
A02	61614200	61614299	0.97	0	0.96	1	0.94	0
A02	61614600	61614699	0.97	0.01	0.83	0.98	0.96	0
A02	61614700	61614799	0.98	0.01	0.96	0.97	1	0
A02	61614800	61614899	0.93	0.01	0.96	0.96	1	0.02
A02	61615000	61615099	0.97	0.01	0.97	0.96	0.99	0.01
A02	61615100	61615199	0.97	0	0.95	0.98	0.93	0.18
A02	61615200	61615299	0.94	0	0.96	0.99	0.97	0.01
A02	61615400	61615499	0.99	0	0.95	0.98	0.98	0
A02	61615600	61615699	0.98	0	0.96	0.97	0.93	0.06
A02	61660700	61660799	0.98	0.01	0	0	0	0
A02	61660900	61660999	0.99	0	0.01	0.01	0.01	0
A02	61661000	61661099	0.98	0	0	0	0.01	0.01
A02	61665700	61665799	0.99	0.97	0.01	0.98	0.97	0.01
A02	61665900	61665999	0.97	0.99	0.01	0.99	0.96	0
A02	61673000	61673099	1	0.94	0.75	0.99	0.96	0.01
A02	61753600	61753699	0.94	0	0.01	0.05	0.01	0.01
A02	61755900	61755999	0.98	0.01	0.01	0.01	0.01	0
A02	61756000	61756099	0.98	0	0.01	0	0.01	0.01
A02	61756100	61756199	0.97	0	0	0	0.01	0
A02	61791000	61791099	0.92	0	0.01	0.49	0.01	0
A02	61831000	61831099	0.94	0.01	0.01	0.01	0.01	0.48
A02	61832200	61832299	0.92	0.01	0.01	0	0.01	0
A02	61832300	61832399	0.92	0.03	0.01	0.26	0.01	0
A02	61832400	61832499	0.98	0.02	0	0.68	0	0
A02	61832600	61832699	0.99	0.01	0	0.34	0	0
A02	61832700	61832799	0.97	0	0.01	0.72	0	0
A02	61832800	61832899	0.97	0	0.02	0.72	0.01	0
A02	61833200	61833299	0.99	0	0.45	0.65	0	0.02
A02	61833400	61833499	0.97	0.01	0.01	0.78	0	0.01
A02	61833500	61833599	0.98	0.01	0.01	0.77	0	0.01
A02	61833600	61833699	0.98	0	0.01	0.8	0.01	0.01
A02	61833700	61833799	0.98	0	0	0.76	0	0
A02	61833800	61833899	0.97	0.01	0	0.81	0	0
A02	61834200	61834299	0.97	0.49	0.91	0.84	0.01	0.02
A02	61867900	61867999	0.97	0.02	0.01	0	0	0.01
A02	61868600	61868699	0.99	0.01	0.02	0	0	0
A02	61873800	61873899	0.95	0	0	0.98	1	0.97
A02	61874300	61874399	0.99	0.01	0	0.99	0.99	0.98
A02	61874800	61874899	0.97	0	0.02	0.97	0.96	0.98
A02	62183100	62183199	0.97	0.99	0.66	0	0.03	0.02
A02	62445800	62445899	0.99	0.97	0.98	0	0.99	0.98
A02	62446000	62446099	0.95	0.98	0.97	0	0.97	0.99
A02	62446100	62446199	0.97	0.51	0.45	0.01	0.47	0.47
A02	62446200	62446299	0.96	0.99	0.97	0.01	0.98	0.99
A02	62446300	62446399	0.95	0.98	0.97	0	0.99	0.99
A02	62446400	62446499	0.97	0.98	0.98	0	0.51	0.97
A02	62786200	62786299	0.92	0	0.96	0	0.5	0.98
A02	62786600	62786699	0.97	0.01	0.97	0.02	0.98	0.98
A02	62898400	62898499	1	0.53	0.49	0.48	0.01	0.51
[truncated: 47,242 more rows]

## Sheet: CHG_hyper_DMRs
Chromosome	Start	Stop	Gr/Ga mCHG level	wGh mCHG level	wGb mCHG level	Gt mCHG level	Gm mCHG level	Gd mCHG level
A01	477400	477499	0.13	0.86	0.88	0.88	0.79	0.92
A01	477500	477599	0.23	0.86	0.66	0.74	0.8	0.71
A01	477900	477999	0.05	0.92	0.85	0.97	0.89	0.89
A01	1217700	1217799	0.04	0.07	0.89	0.02	0.79	0.07
A01	1227000	1227099	0.01	0.01	0.01	0.04	0.02	0.92
A01	1227100	1227199	0.01	0.03	0.03	0.03	0.01	0.89
A01	1280300	1280399	0.04	0.74	0	0.03	0	0.01
A01	1378600	1378699	0	0.02	0.85	0.81	0.04	0.02
A01	1378800	1378899	0	0.01	0.79	0.7	0.01	0
A01	1443800	1443899	0	0	0.81	0.51	0.85	0.89
A01	1515700	1515799	0.03	0	0	0.05	0.75	0.01
A01	1789600	1789699	0.02	0	0.01	0.01	0.01	0.95
A01	1841400	1841499	0.01	0.01	0.86	0.03	0.01	0.03
A01	2282800	2282899	0	0.9	0.91	0.76	0.93	0.88
A01	2292400	2292499	0.06	0.04	0.74	0.25	0.46	0.22
A01	2321400	2321499	0.08	0.88	0.91	0.83	0.9	0.88
A01	2339600	2339699	0	0.03	0	0.01	0.01	0.75
A01	2487100	2487199	0	0.84	0.01	0	0.01	0.01
A01	2487200	2487299	0.01	0.82	0.01	0.01	0	0.02
A01	2493000	2493099	0.01	0.87	0	0.88	0.17	0
A01	7890600	7890699	0.02	0.87	0.83	0.83	0.84	0.92
A01	8121300	8121399	0.03	0.29	0.02	0.03	0.01	0.91
A01	8172800	8172899	0.05	0.8	0.83	0.8	0.89	0.89
A01	8172900	8172999	0	0.74	0.76	0.7	0.87	0.8
A01	8173000	8173099	0	0.83	0.85	0.86	0.8	0.89
A01	8173200	8173299	0.02	0.94	0.95	0.93	0.96	0.98
A01	8173300	8173399	0	0.93	0.93	0.84	0.92	0.9
A01	8173500	8173599	0	0.79	0.96	0.96	0.96	0.96
A01	8173900	8173999	0.01	0.95	0.65	0.96	0.95	0.63
A01	8174000	8174099	0.03	0.82	0.84	0.96	0.83	0.87
A01	8174100	8174199	0	0.98	0.61	0.96	0.97	0.66
A01	8174300	8174399	0	0.8	0.73	0.77	0.44	0.76
A01	8174400	8174499	0.02	0.71	0.87	0.86	0.69	0.88
A01	8174700	8174799	0.02	0.78	0.77	0.79	0.77	0.79
A01	8174900	8174999	0	0.91	0.86	0.92	0.78	0.94
A01	8175500	8175599	0.01	0.97	0.78	0.97	0.95	0.93
A01	8175600	8175699	0	0.96	0.78	0.98	0.92	0.97
A01	8175800	8175899	0.01	0.95	0.94	0.98	0.96	0.96
A01	8176000	8176099	0.02	0.5	0.97	0.97	0.98	0.98
A01	8176100	8176199	0.01	0.85	0.86	0.89	0.85	0.91
A01	8177200	8177299	0.01	0.67	0.51	0.65	0.85	0.74
A01	8177800	8177899	0	0.86	0.86	0.9	0.88	0.93
A01	8178000	8178099	0	0.96	0.89	0.97	0.91	0.94
A01	8178100	8178199	0	0.87	0.78	0.79	0.84	0.85
A01	8178200	8178299	0	0.96	0.98	0.71	0.98	0.96
A01	8178300	8178399	0	0.98	0.74	0.97	0.98	0.99
A01	8178500	8178599	0	0.85	0.82	0.84	0.82	0.83
A01	8181600	8181699	0.02	0.86	0.02	0.03	0.04	0.03
A01	8181900	8181999	0.07	0.69	0.29	0.08	0.02	0.15
A01	10490900	10490999	0.06	0.75	0.01	0.02	0.04	0.04
A01	10690600	10690699	0.02	0.04	0.01	0.01	0.92	0.01
A01	10690700	10690799	0	0	0.02	0	0.72	0
A01	10690800	10690899	0.01	0.02	0.01	0.02	0.86	0.01
A01	10691300	10691399	0.01	0.02	0.02	0.01	0.77	0
A01	10691400	10691499	0	0	0.01	0.01	0.82	0
A01	10691500	10691599	0	0.01	0	0.02	0.88	0
A01	10691600	10691699	0.01	0.01	0	0	0.89	0.01
A01	10732900	10732999	0.01	0.59	0.62	0.55	0.31	0.62
A01	13030200	13030299	0	0.43	0.96	0.88	0.86	0.94
A01	13035700	13035799	0.02	0.95	0	0.85	0.01	0
A01	13038800	13038899	0.01	0	0	0.8	0.77	0.02
A01	13091900	13091999	0	0.32	0.72	0.46	0.14	0.05
A01	13092000	13092099	0	0.01	0.6	0.03	0	0.01
A01	13111300	13111399	0.1	0.84	0.83	0.1	0.77	0.83
A01	16546500	16546599	0.01	0.02	0.95	0.01	0.01	0
A01	16546600	16546699	0	0	0.86	0.02	0.01	0.02
A01	16546900	16546999	0	0	0.76	0.04	0.01	0.01
A01	16547000	16547099	0	0.01	0.9	0	0	0.01
A01	16547100	16547199	0.01	0.01	0.96	0.02	0.01	0.01
A01	16547300	16547399	0.01	0	0.97	0.01	0	0
A01	16547600	16547699	0	0.01	0.91	0.02	0.02	0
A01	16547700	16547799	0	0	0.83	0.01	0	0
A01	16547800	16547899	0	0.01	0.98	0	0	0.01
A01	16549300	16549399	0.03	0	0.97	0.02	0	0.02
A01	18212700	18212799	0.01	0.83	0	0	0	0
A01	18213600	18213699	0.01	0.95	0.98	0.03	0.02	0.96
A01	18267600	18267699	0.21	0.95	0.93	0.59	0.96	0.96
A01	18267900	18267999	0.01	1	0.97	0.01	1	0.98
A01	18268000	18268099	0	0.96	0.82	0.03	0.75	0.94
A01	18268100	18268199	0.06	0.97	0.94	0.04	0.7	0.97
A01	18268200	18268299	0	0.99	0.99	0.02	0.98	0.97
A01	18268300	18268399	0	0.71	0.95	0.01	0.95	0.93
A01	18340100	18340199	0.01	0.02	0.04	0.01	0.89	0
A01	18473700	18473799	0.01	0.03	0.91	0.03	0.05	0.94
A01	18729200	18729299	0	0.56	0.51	0.62	0.01	0.82
A01	18745100	18745199	0.08	0.05	0.38	0.51	0.75	0.4
A01	18756900	18756999	0.26	0.02	0.62	0.1	0	0.95
A01	18995700	18995799	0.04	0.9	0	0.89	0.7	0.01
A01	18995800	18995899	0.08	0.93	0	0.97	0.95	0
A01	18995900	18995999	0.01	0.93	0	0.94	0.84	0.01
A01	18996000	18996099	0.04	0.99	0	0.96	0.92	0
A01	18996200	18996299	0.08	0.95	0	0.97	0.96	0
A01	18997500	18997599	0	0	0.94	0.01	0	0.91
A01	18997800	18997899	0.02	0	0.89	0.01	0.02	0.89
A01	19128700	19128799	0	0.01	0.51	0	0.1	0.71
A01	19152800	19152899	0.01	0.96	0.92	0.97	0.97	0.99
A01	19186500	19186599	0	0	0	0	0.93	0.01
A01	19186700	19186799	0.01	0	0	0	0.97	0
A01	19186900	19186999	0	0	0	0	0.98	0.01
A01	19187000	19187099	0	0	0.01	0.02	0.94	0.02
A01	19187100	19187199	0	0	0.02	0	0.98	0
A01	19199900	19199999	0	0.03	0.01	0	0.63	0.02
A01	19217100	19217199	0.01	0.05	0.02	0.01	0.04	0.92
A01	19262300	19262399	0.01	0.99	0.98	0.75	0.99	0.96
A01	19262400	19262499	0.01	0.94	0.92	0.94	0.92	0.93
A01	19262500	19262599	0	0.7	0.96	0.68	0.91	0.71
A01	19262800	19262899	0	0.9	0.88	0.9	0.94	0.63
A01	19262900	19262999	0.01	0.93	0.94	0.94	0.46	0.98
A01	19263100	19263199	0	0.85	0.76	0.78	0.82	0.86
A01	19263200	19263299	0.02	0.84	0.88	0.84	0.88	0.92
A01	19295100	19295199	0.01	0.31	0.01	0.01	0	0.76
A01	19393700	19393799	0.02	0.89	0.05	0.8	0.02	0
A01	19394200	19394299	0.02	0.92	0	0.93	0	0.02
A01	19394600	19394699	0	0.96	0.01	0.96	0.01	0.01
A01	19399900	19399999	0.01	0.89	0.01	0	0.01	0.01
A01	19400000	19400099	0.06	0.85	0.01	0.03	0.01	0.01
A01	19400200	19400299	0.01	0.93	0.01	0	0.01	0.01
A01	19400300	19400399	0	0.88	0.01	0.03	0.01	0
A01	19400500	19400599	0.01	0.96	0.01	0.01	0	0
A01	21251100	21251199	0.03	0.05	0.82	0.03	0.83	0.82
A01	21251300	21251399	0.12	0.02	0.93	0.06	0.96	0.94
A01	21252100	21252199	0.08	0.04	0.95	0	0.96	0.97
A01	21252400	21252499	0.06	0.01	0.89	0.01	0.9	0.94
A01	21252800	21252899	0.13	0.1	0.94	0.07	0.97	0.97
A01	21298900	21298999	0.2	0.05	0.34	0.86	0.76	0.84
A01	21299100	21299199	0.13	0.02	0.11	0.9	0.96	0.95
A01	21299200	21299299	0.09	0.02	0.04	0.93	0.88	0.95
A01	21299400	21299499	0.08	0.02	0.01	0.71	0.72	0.74
A01	21299500	21299599	0.03	0	0.06	0.96	0.95	0.72
A01	21299900	21299999	0.04	0	0.02	0.95	0.91	0.82
A01	21300000	21300099	0.03	0.02	0	0.91	0.88	0.95
A01	21300100	21300199	0.02	0.02	0.02	0.97	0.91	0.91
A01	21300200	21300299	0.07	0.03	0.02	0.96	0.81	0.95
A01	21436900	21436999	0	0.01	0.03	0	0.82	0.37
A01	21442800	21442899	0	0	0.72	0.54	0.95	0.74
A01	21443000	21443099	0	0.01	0.72	0.71	0.98	0.77
A01	21443100	21443199	0	0.03	0.96	0.95	0.95	0.97
A01	21443200	21443299	0.01	0	0.93	0.95	0.96	0.92
A01	21443300	21443399	0.03	0.01	0.69	0.52	0.93	0.69
A01	21443400	21443499	0.01	0	0.85	0.87	0.87	0.82
A01	21443500	21443599	0	0	0.86	0.84	0.93	0.93
A01	21443900	21443999	0.01	0.22	0.88	0.94	0.92	0.9
A01	21444100	21444199	0.1	0.89	0.5	0.52	0.95	0.49
A01	21525900	21525999	0	0.53	0.62	0.45	0.01	0.85
A01	21579700	21579799	0.01	0	0	0	0.76	0.01
A01	21579900	21579999	0.01	0.01	0	0.01	0.96	0
A01	21580300	21580399	0.01	0.01	0	0.01	0.91	0.01
A01	21580400	21580499	0	0	0.01	0.02	0.94	0
A01	21580500	21580599	0	0.03	0	0	0.86	0
A01	21855600	21855699	0.02	0.86	0	0	0.05	0
A01	21856200	21856299	0.06	0.67	0.02	0	0	0.02
A01	21856500	21856599	0.02	0.8	0.02	0.03	0.02	0.01
A01	22015900	22015999	0.01	0.9	0.86	0.86	0.86	0.81
A01	22042100	22042199	0	0.01	0.62	0	0.01	0
A01	22457900	22457999	0.02	0.79	0.89	0.91	0.92	0.91
A01	22529200	22529299	0.08	0.9	0.75	0.04	0.85	0.9
A01	25442600	25442699	0.02	0.97	0.9	0.94	0.92	0.98
A01	25443300	25443399	0.02	0.95	0.96	0.99	0.96	0.96
A01	25443500	25443599	0.01	0.96	0.48	0.96	0.96	0.94
A01	25465900	25465999	0.09	0.92	0.92	0.91	0.9	0.95
A01	25466900	25466999	0.11	0.73	0.91	0.85	0.69	0.77
A01	25467300	25467399	0.29	0.96	0.94	0.93	0.76	0.84
A01	26301500	26301599	0.01	0.99	0.62	0.94	0.96	0.66
A01	26301600	26301699	0.01	0.9	0.86	0.73	0.8	0.9
A01	26707900	26707999	0.19	0.92	0.93	0.94	0.75	0.52
A01	26708600	26708699	0.02	0.93	0.86	0.96	0.9	0.92
A01	26708700	26708799	0	0.63	0.67	0.82	0.74	0.84
A01	26708800	26708899	0.04	0.91	0.71	0.94	0.86	0.92
A01	27164700	27164799	0.02	0	0.01	0.01	0	0.74
A01	27259700	27259799	0.15	0.66	0.61	0.82	0.5	0.75
A01	27260100	27260199	0.21	0.69	0.92	0.91	0.8	0.85
A01	27369700	27369799	0.03	0.97	0.94	0.97	0.02	0.01
A01	27369800	27369899	0.01	0.93	0.91	0.9	0.01	0.01
A01	27369900	27369999	0.1	0.86	0.83	0.9	0.01	0.01
A01	27370100	27370199	0	0.85	0.85	0.87	0.01	0.01
A01	27370300	27370399	0.03	0.97	0.98	0.97	0	0
A01	27370400	27370499	0.02	0.9	0.81	0.84	0	0.09
A01	27370500	27370599	0.01	0.79	0.71	0.72	0	0.01
A01	27370600	27370699	0.04	0.96	0.98	0.97	0.01	0.03
A01	27370700	27370799	0.02	0.98	0.96	0.7	0	0.02
A01	27370900	27370999	0	0.85	0.84	0.81	0	0.02
A01	27371000	27371099	0.03	0.92	0.89	0.89	0.01	0.01
A01	27371600	27371699	0.01	0.96	0.92	0.98	0.01	0.01
A01	28329400	28329499	0	0.99	0.95	0.99	0.99	0.97
A01	28329500	28329599	0.01	0.97	0.94	0.97	0.96	0.96
A01	28329600	28329699	0.02	0.96	0.96	0.96	0.83	0.99
A01	28329900	28329999	0.01	0.98	0.97	0.97	0.98	0.99
A01	28330400	28330499	0.02	0.96	0.97	0.98	0.97	0.96
A01	28330500	28330599	0	0.94	0.84	0.98	0.94	0.97
A01	28372000	28372099	0.12	0.03	0.95	0.3	0.98	0.05
A01	28410000	28410099	0	0.03	0.01	0.01	0.81	0
A01	28410200	28410299	0	0.01	0	0	0.99	0.01
A01	28410300	28410399	0	0.01	0.02	0.01	0.89	0.01
A01	28410500	28410599	0	0.01	0.01	0.01	0.87	0
A01	28488700	28488799	0.18	0.26	0.27	0.92	0.17	0.2
A01	28489000	28489099	0	0.01	0.01	0.97	0	0.03
A01	28489600	28489699	0.01	0.01	0.01	0.94	0	0.02
A01	28490500	28490599	0.01	0.01	0.01	0.99	0.02	0.01
A01	28490700	28490799	0	0.02	0.01	0.95	0	0.01
A01	28490800	28490899	0	0	0.01	0.95	0.01	0.01
A01	28491000	28491099	0	0.01	0.01	0.98	0.01	0.01
A01	28491600	28491699	0.01	0.02	0.01	0.94	0.02	0.01
A01	28491700	28491799	0	0.02	0	0.97	0.02	0.01
A01	28492000	28492099	0	0	0.02	0.92	0	0.01
A01	28492700	28492799	0	0	0.96	0.98	0	0
A01	28499800	28499899	0	0.94	0.04	0.94	0.02	0.04
A01	28499900	28499999	0.02	0.83	0.05	0.93	0	0
A01	28500000	28500099	0	0.97	0.02	0.94	0.02	0.02
A01	28500400	28500499	0	0.99	0	0.96	0.01	0.01
A01	28500800	28500899	0.04	0.94	0.02	0.94	0.01	0.02
A01	28502000	28502099	0	0.86	0.86	0.77	0.9	0.93
A01	28502100	28502199	0.02	0.99	0.98	0.95	0.98	0.94
A01	28502200	28502299	0.01	0.93	0.91	0.93	0.94	0.82
A01	28502300	28502399	0.03	0.94	0.93	0.57	0.93	0.97
A01	28619000	28619099	0	0.87	0.62	0.85	0.81	0.84
A01	28619100	28619199	0.04	0.88	0.87	0.89	0.84	0.85
A01	28642700	28642799	0.01	0.96	0.96	0.95	0.06	0.86
A01	28643200	28643299	0.01	0.86	0.62	0.88	0.76	0.79
A01	28643800	28643899	0	1	0.03	0.98	0.05	0.96
A01	28643900	28643999	0	0.94	0	0.97	0.04	0.95
A01	28644700	28644799	0.01	0.74	0.01	0.9	0.02	0
A01	28644800	28644899	0.05	0.88	0	0.92	0.05	0.01
A01	28645000	28645099	0.01	0.93	0.01	0.92	0.01	0.01
A01	28645100	28645199	0	0.94	0.01	0.9	0	0.02
A01	28645200	28645299	0.03	0.99	0	0.97	0.04	0.03
A01	28645400	28645499	0.02	0.93	0	0.91	0	0.01
A01	28645500	28645599	0.01	0.87	0.01	0.92	0	0
A01	28645600	28645699	0	0.68	0	0.71	0.01	0.02
A01	28645700	28645799	0.01	0.94	0.02	0.91	0.01	0.02
A01	28646000	28646099	0.01	0.89	0.03	0.66	0	0
A01	28664600	28664699	0.04	0.49	0.08	0.19	0.16	0.69
A01	28694300	28694399	0	0.91	0.79	0.14	0.92	0.94
A01	28694400	28694499	0.01	0.85	0.68	0.02	0.73	0.88
A01	28694500	28694599	0.01	0.93	0.61	0.02	0.7	0.97
A01	28695000	28695099	0.02	0.95	0.01	0.02	0.02	0.78
A01	28814400	28814499	0.01	0.87	0.01	0.95	0.01	0.01
A01	28814700	28814799	0	0.96	0	0.89	0.03	0
A01	28815000	28815099	0.01	0.74	0	0.78	0.04	0.01
A01	28815200	28815299	0.01	0.96	0	0.98	0.22	0.02
A01	28878300	28878399	0	0.93	0.94	0.02	0.02	0.03
A01	28878400	28878499	0.01	0.68	0.85	0.01	0.01	0.01
A01	28879200	28879299	0	0.97	0.94	0	0	0
A01	29137500	29137599	0.01	0.01	0.01	0	0.91	0.01
A01	29138100	29138199	0.03	0.17	0.21	0.22	0.85	0.4
A01	29177800	29177899	0.02	0	0.01	0.88	0	0.62
A01	29177900	29177999	0.01	0	0.01	0.75	0.01	0.73
A01	29178000	29178099	0	0	0.01	0.77	0.01	0.7
A01	29178100	29178199	0	0	0.01	0.87	0.02	0.81
A01	29178200	29178299	0	0	0.01	0.81	0.01	0.78
A01	29178300	29178399	0.01	0	0	0.61	0	0.73
A01	29178400	29178499	0.01	0	0	0.84	0.02	0.92
A01	29249300	29249399	0	0.86	0.83	0.86	0.89	0.83
A01	29249500	29249599	0	0.95	0.93	0.97	0.99	0.97
A01	29249700	29249799	0.01	0.86	0.63	0.96	0.88	0.95
A01	29411600	29411699	0	0.01	0	0.09	0.9	0.01
A01	29411700	29411799	0	0	0.01	0.33	0.98	0.01
A01	29959300	29959399	0.09	0.92	0.02	0.53	0.12	0.06
A01	29959400	29959499	0.02	0.85	0.02	0.51	0	0.01
A01	29959600	29959699	0.01	0.93	0.01	0.5	0.01	0.01
A01	29959700	29959799	0	0.87	0.01	0.48	0.04	0.02
A01	29959800	29959899	0.02	0.94	0	0.27	0	0.01
A01	29960000	29960099	0.03	0.97	0.02	0.47	0.05	0.05
A01	29961400	29961499	0.05	0.88	0.42	0.54	0.76	0.8
A01	30255600	30255699	0.11	0.38	0.45	0.58	0.21	0.73
A01	31945900	31945999	0.24	0.94	0.91	0.98	0.74	0.93
A01	31946000	31946099	0.21	0.87	0.84	0.93	0.92	0.95
A01	32014100	32014199	0	0.9	0.88	0.88	0.77	0.9
A01	32014300	32014399	0	1	0.95	0.97	0.97	0.97
A01	32014400	32014499	0.01	0.95	0.94	0.94	0.91	0.85
A01	32014500	32014599	0	0.96	0.94	0.91	0.95	0.98
A01	32014700	32014799	0.03	0.91	0.9	0.94	0.95	0.97
A01	32024700	32024799	0	0.72	0.01	0	0	0.01
A01	33607800	33607899	0.23	0.84	0.81	0.97	0.85	0.84
A01	33608000	33608099	0.02	0.81	0.47	0.89	0.84	0.93
A01	33608300	33608399	0.01	0.89	0.95	0.91	0.94	0.99
A01	33732700	33732799	0.17	0.96	0.94	0.97	0.97	0.97
A01	35224600	35224699	0.01	0.01	0.06	0.01	0.8	0.08
A01	35454800	35454899	0.02	0	0.93	0.02	0.02	0.82
A01	35464000	35464099	0	0.01	0.01	0	0.92	0.01
A01	35464100	35464199	0.02	0.01	0	0.03	0.93	0.01
A01	35464200	35464299	0	0.01	0.01	0.02	0.94	0.02
A01	35464400	35464499	0.01	0	0.01	0	0.77	0
A01	35464600	35464699	0	0.02	0	0.02	0.92	0.01
A01	35464700	35464799	0	0	0	0.01	0.93	0
A01	35464800	35464899	0.01	0.02	0.01	0.01	0.99	0.01
A01	35464900	35464999	0.01	0.01	0	0	0.98	0
A01	35465300	35465399	0	0.01	0	0	0.95	0
A01	35465400	35465499	0	0.02	0.01	0.01	0.99	0.02
A01	35465500	35465599	0	0	0.01	0	0.91	0.01
A01	35465700	35465799	0.01	0.01	0.01	0	0.87	0.01
A01	35465900	35465999	0	0.01	0	0	0.96	0
A01	35466100	35466199	0.08	0.5	0.03	0	0.95	0.02
A01	35669700	35669799	0.01	0.94	0.96	0.97	0.01	0.93
A01	35669800	35669899	0.02	0.98	0.97	0.96	0.03	0.98
A01	35670000	35670099	0	0.95	0.77	0.8	0.01	0.97
A01	35670100	35670199	0	0.86	0.87	0.86	0.01	0.89
A01	38820500	38820599	0.05	0.89	0.88	0.97	0.93	0.9
A01	38820700	38820799	0.06	0.98	0.94	0.99	0.96	0.49
A01	38822500	38822599	0.07	0.89	0.9	0.95	0.96	0.93
A01	38966700	38966799	0.01	0.7	0.76	0.01	0.03	0.84
A01	38966800	38966899	0.04	0.56	0.8	0	0	0.73
A01	39061200	39061299	0.03	0.72	0.84	0.01	0.01	0.88
A01	39061300	39061399	0.02	0.8	0.91	0	0.01	0.96
A01	39061400	39061499	0.01	0.84	0.9	0.01	0.01	0.91
A01	39104100	39104199	0.01	0	0.02	0.93	0.01	0
A01	39104200	39104299	0	0.03	0	0.92	0.01	0
A01	39104300	39104399	0.05	0	0.02	0.99	0.01	0.01
A01	39104400	39104499	0.01	0.01	0.01	0.94	0	0.01
A01	39104800	39104899	0.01	0.02	0.03	0.98	0.03	0.02
A01	39123000	39123099	0.06	0.93	0.01	0.08	0.02	0.11
A01	39123200	39123299	0.01	0.84	0.01	0.01	0.01	0.01
A01	39128200	39128299	0.1	0.98	0.96	0.94	0.98	0.97
A01	39291400	39291499	0.02	0.59	0.54	0.6	0.67	0.68
A01	39293500	39293599	0.01	0.81	0.01	0.8	0.8	0
A01	39293800	39293899	0	0.94	0.01	0.95	0.72	0.01
A01	39379900	39379999	0.05	0.1	0.05	0.04	0.85	0.06
A01	39552600	39552699	0.02	0.01	0	0.01	0.89	0
A01	39553300	39553399	0.16	0.02	0.07	0.16	0.75	0.87
A01	40405100	40405199	0.05	0.96	0.92	0.96	0.96	0.96
A01	40405200	40405299	0.06	0.93	0.9	0.71	0.87	0.9
A01	40405300	40405399	0.03	0.95	0.81	0.97	0.94	0.95
A01	40405600	40405699	0.06	0.94	0.96	0.95	0.93	0.97
A01	40405700	40405799	0.04	0.72	0.91	0.92	0.86	0.93
A01	40405800	40405899	0.03	0.97	0.93	0.94	0.97	0.95
A01	40405900	40405999	0.04	0.93	0.65	0.92	0.95	0.94
A01	40406300	40406399	0.05	0.95	0.95	0.96	0.65	0.97
A01	40406500	40406599	0.02	0.96	0.96	0.95	0.9	0.95
A01	40406700	40406799	0.01	0.98	0.97	0.96	0.92	0.98
A01	40406800	40406899	0.04	0.92	0.9	0.93	0.96	0.95
A01	40407000	40407099	0.04	0.98	0.95	0.98	0.97	0.96
A01	40407100	40407199	0.07	0.86	0.8	0.79	0.81	0.81
A01	40407200	40407299	0.01	0.94	0.93	0.95	0.92	0.99
A01	40408000	40408099	0	0.5	0.6	0.93	0.18	0.9
A01	40408200	40408299	0	0.07	0.13	0.83	0	0.85
A01	40408400	40408499	0.01	0.03	0.07	0.59	0.04	0.76
A01	40408500	40408599	0.01	0.03	0.04	0.54	0.03	0.83
A01	40408700	40408799	0.02	0.06	0.08	0.24	0.03	0.71
A01	40543000	40543099	0.01	0.95	0.01	0.98	0	0
A01	40543600	40543699	0	0.81	0.01	0.82	0.01	0
A01	40544200	40544299	0	0.86	0.01	0.92	0.05	0.01
A01	40705800	40705899	0.2	0.86	0.78	0.84	0.82	0.62
A01	41032700	41032799	0	0	0.87	0.78	0.22	0.86
A01	41033300	41033399	0.01	0.01	0.69	0.89	0.01	0.95
A01	41033400	41033499	0.01	0.01	0.93	0.92	0.01	0.93
A01	41770300	41770399	0.03	0.92	0.95	0.93	0.93	0.94
A01	43344300	43344399	0	0.02	0.02	0.01	0.82	0.01
A01	43344400	43344499	0	0	0	0.01	0.64	0
A01	47239800	47239899	0	0.35	0.8	0.22	0.78	0.01
A01	47303200	47303299	0.01	0.05	0.63	0.01	0	0
A01	47533400	47533499	0.05	0.61	0.95	0.97	0.02	0.08
A01	47533700	47533799	0	0.57	0.93	0.91	0.01	0.01
A01	47535900	47535999	0.03	0.47	0.8	0.49	0.01	0.07
A01	47595000	47595099	0.04	0.88	0.94	0.87	0.89	0.94
A01	47595100	47595199	0.01	0.88	0.77	0.74	0.83	0.85
A01	47595600	47595699	0.03	0.95	0.88	0.9	0.88	0.9
A01	47597400	47597499	0	0.87	0.13	0.92	0	0.31
A01	47598500	47598599	0.04	0.87	0.94	0.94	0.97	0.98
A01	47598600	47598699	0.01	0.9	0.92	0.75	0.95	0.96
A01	47598700	47598799	0.04	0.96	0.93	0.94	0.94	0.98
A01	47598800	47598899	0.02	0.94	0.8	0.92	0.48	0.89
A01	47600900	47600999	0	0.93	0.02	0.96	0	0
A01	50466600	50466699	0	0.91	0.94	0.96	0.92	0.01
A01	50466700	50466799	0	0.93	0.94	0.78	0.87	0.01
A01	50467000	50467099	0.01	0.96	1	0.95	0.98	0.02
A01	50467100	50467199	0	0.94	0.87	0.95	0.99	0.01
A01	50467200	50467299	0	0.82	0.84	0.88	0.4	0
A01	50668200	50668299	0.02	0.01	0.97	0.01	0.01	0.01
A01	50668300	50668399	0.01	0	0.92	0	0	0
A01	50668900	50668999	0	0	0.74	0	0.01	0
A01	50669100	50669199	0.01	0.01	0.94	0	0	0
A01	50669300	50669399	0.01	0	0.87	0.01	0.01	0
A01	50836900	50836999	0.02	0.82	0.78	0.78	0.78	0.8
A01	50964100	50964199	0.01	0.96	0.02	0.93	0.93	0.92
A01	50964200	50964299	0.01	0.86	0.05	0.85	0.84	0.83
A01	50988100	50988199	0.03	0.99	0.98	0.98	0.96	0.96
A01	51032200	51032299	0.1	0.95	0.94	0.63	0.97	0.1
A01	51032400	51032499	0.1	0.88	0.87	0.91	0.84	0.03
A01	51032500	51032599	0.16	0.93	0.94	0.96	0.95	0.33
A01	51032600	51032699	0.06	0.91	0.94	0.93	0.95	0.05
A01	51660700	51660799	0.01	0.01	0	0.01	0.01	0.92
A01	51661600	51661699	0.07	0	0.97	0.12	0.04	0.96
A01	51787700	51787799	0	0.97	0	0.01	0.93	0.97
A01	51787800	51787899	0.04	0.89	0.01	0.01	0.85	0.9
A01	51788200	51788299	0	0.87	0.01	0.02	0.84	0.84
A01	51788400	51788499	0.01	0.71	0.01	0.01	0.85	0.69
A01	51788500	51788599	0	0.98	0.01	0.02	0.96	0.78
A01	51788600	51788699	0	0.95	0.01	0	0.88	0.84
A01	51788800	51788899	0.01	0.89	0.02	0.01	0.86	0.95
A01	51788900	51788999	0	0.93	0.01	0	0.89	0.9
A01	51789400	51789499	0.01	0.96	0.01	0.01	0.93	0.94
A01	51789700	51789799	0	0.86	0	0	0.86	0.87
A01	51789800	51789899	0.01	0.96	0	0.01	0.81	0.9
A01	51789900	51789999	0	0.93	0.01	0.01	0.71	0.79
A01	51790000	51790099	0	0.99	0	0	0.75	0.99
A01	51790100	51790199	0	0.79	0.01	0.01	0.73	0.97
A01	51792200	51792299	0.01	0.93	0	0	0.02	0.98
A01	51792300	51792399	0	0.96	0	0.01	0.02	0.95
A01	51792400	51792499	0	0.93	0	0	0.01	0.93
A01	51792500	51792599	0	0.91	0.01	0.01	0.01	0.87
A01	51792600	51792699	0.01	0.9	0.02	0	0	0.88
A01	51792700	51792799	0	0.91	0	0.01	0	0.51
A01	51792800	51792899	0.02	0.74	0.01	0	0	0.75
A01	51793000	51793099	0	0.92	0	0.01	0.01	0.93
A01	51793100	51793199	0	0.79	0	0.01	0	0.83
A01	51793400	51793499	0.01	0.8	0	0	0.01	0.8
A01	51819700	51819799	0	0	0	0	0.74	0.01
A01	51903600	51903699	0.29	0.9	0.89	0.04	0.87	0.95
A01	51913100	51913199	0.04	0.76	0.72	0.73	0.73	0.76
A01	51913500	51913599	0.02	0.91	0.87	0.85	0.87	0.86
A01	51913800	51913899	0	0.92	0.92	0.93	0.8	0.95
A01	52422200	52422299	0	0.68	0.7	0	0.01	0.72
A01	52525700	52525799	0	0.1	0.76	0.03	0.79	0.75
A01	52525800	52525899	0.03	0.07	0.5	0.04	0.84	0.43
A01	52528000	52528099	0.02	0.05	0.02	0.01	0.37	0.79
A01	52553300	52553399	0.01	0	0	0	0.02	0.99
A01	52553400	52553499	0	0	0	0.04	0.01	0.97
A01	52580600	52580699	0.02	0.01	0.84	0.03	0.29	0.41
A01	52580700	52580799	0.3	0.37	0.93	0.18	0.8	0.84
A01	52584200	52584299	0.08	0.94	0.93	0.93	0.93	0.93
A01	52584400	52584499	0.04	0.93	0.92	0.87	0.9	0.93
A01	52627800	52627899	0	0.01	0	0.01	0	0.97
A01	52628200	52628299	0.02	0	0.01	0	0.02	0.9
A01	52629200	52629299	0	0.01	0	0	0	0.95
A01	52629400	52629499	0.01	0	0.01	0.01	0.03	0.99
A01	52796600	52796699	0.01	0.61	0.58	0.03	0.64	0.7
A01	56316300	56316399	0.25	0.96	0.89	0.09	0.91	0.93
A01	56316400	56316499	0.09	0.85	0.86	0.05	0.91	0.88
A01	56316500	56316599	0.02	0.85	0.87	0.03	0.89	0.88
A01	56317900	56317999	0.12	0.78	0.73	0.04	0.78	0.76
A01	58616900	58616999	0	0.01	0.01	0.01	0.01	0.63
A01	60201100	60201199	0.04	0.93	0.89	0.01	0.05	0.98
A01	60201200	60201299	0	0.74	0.74	0	0	0.76
A01	60201300	60201399	0.02	0.87	0.89	0	0	0.86
A01	60201900	60201999	0	0.79	0.96	0	0.01	0.96
A01	60202900	60202999	0.01	0.88	0.87	0.01	0.01	0.9
A01	60203200	60203299	0.01	0.95	0.92	0.02	0.01	0.97
A01	60203900	60203999	0	0.89	0.89	0.01	0	0.92
A01	60204000	60204099	0	0.67	0.6	0	0	0.61
A01	60204100	60204199	0	0.95	0.94	0.01	0.01	0.95
A01	60204200	60204299	0.01	0.57	0.8	0.01	0	0.72
A01	60204500	60204599	0.06	0.96	0.93	0.04	0.02	0.92
A01	60245200	60245299	0.01	0.01	0	0.95	0.98	0.92
A01	60245500	60245599	0.02	0	0.01	0.96	0.95	0.99
A01	60245600	60245699	0.01	0.02	0.01	0.98	0.98	0.98
A01	60245700	60245799	0.03	0.01	0.01	0.86	0.84	0.88
A01	60245800	60245899	0.01	0	0.01	1	0.96	0.93
A01	60246100	60246199	0	0	0.01	0.9	0.84	0.83
A01	60246200	60246299	0.01	0	0	0.91	0.9	0.96
A01	60246500	60246599	0.02	0.04	0	0.96	0.96	0.97
A01	60247000	60247099	0	0.01	0.01	0.96	0.95	0.48
A01	60281000	60281099	0.01	0.87	0.93	0.98	0.95	0
A01	60342800	60342899	0.06	0.89	0.88	0.93	0.91	0.9
A01	61334100	61334199	0.02	0.97	0.01	0.97	0	0
A01	61334200	61334299	0	0.99	0.01	0.96	0.01	0
A01	61334500	61334599	0.02	0.97	0	0.96	0.01	0.01
A01	61334900	61334999	0.07	0.85	0.58	0.78	0.06	0.24
A01	61335000	61335099	0.03	0.97	0.76	0.97	0	0.12
A01	61335200	61335299	0.01	0.95	0.94	0.93	0.04	0.01
A01	61341400	61341499	0	0.95	0.01	0	0	0.01
A01	61341800	61341899	0	0.95	0.01	0.01	0	0.01
A01	61368200	61368299	0	0.84	0.83	0.02	0.83	0.01
A01	61368300	61368399	0	0.83	0.77	0.02	0.64	0
A01	61368400	61368499	0	0.63	0.53	0.01	0.16	0.01
A01	61368500	61368599	0.01	0.95	0.97	0.02	0.96	0.02
A01	61368600	61368699	0.01	0.8	0.85	0.01	0.46	0
A01	61368700	61368799	0	0.84	0.87	0.01	0.74	0
A01	61368800	61368899	0.01	0.96	0.93	0.1	0.88	0.01
A01	61368900	61368999	0	0.92	0.22	0.36	0.29	0.83
A01	61375000	61375099	0	0	0.01	0	0.89	0.01
A01	61375200	61375299	0.03	0.03	0	0	0.83	0.01
A01	61375300	61375399	0	0	0.03	0	0.88	0
A01	61415300	61415399	0.33	0.71	0.74	0.93	0.91	0.64
A01	62006000	62006099	0.13	0.7	0.74	0.7	0.69	0.76
A01	65829000	65829099	0	0.75	0	0	0	0
A01	65829100	65829199	0	0.83	0.02	0.02	0.01	0
A01	65829400	65829499	0	0.97	0.01	0.01	0.01	0.01
A01	65833200	65833299	0	0	0	0.02	0.91	0
A01	65833600	65833699	0.02	0.02	0	1	0.91	0.01
A01	65833700	65833799	0.01	0.02	0.02	0.97	0.95	0.01
A01	65833900	65833999	0	0	0	0.98	0.95	0.01
A01	65834000	65834099	0.01	0	0.01	0.83	0.79	0.01
A01	65834100	65834199	0	0	0.01	0.98	0.98	0
A01	65834200	65834299	0.01	0.01	0.02	0.84	0.85	0
A01	65834300	65834399	0.01	0.01	0	0.8	0.76	0
A01	65834500	65834599	0	0	0	0.97	0.98	0
A01	65834700	65834799	0.03	0	0	0.93	0.93	0
A01	65835000	65835099	0.01	0.01	0.01	0.88	0.87	0.01
A01	65835100	65835199	0.01	0.01	0	0.94	0.88	0.01
A01	65835200	65835299	0.01	0	0.01	0.93	0.84	0
A01	65866500	65866599	0.01	0.01	0.8	0.01	0.89	0.35
A01	65866700	65866799	0.01	0	0.89	0.01	0.91	0.87
A01	65867000	65867099	0.01	0.01	0.08	0	0.95	0.1
A01	65867100	65867199	0	0	0.01	0.03	0.94	0.03
A01	65867200	65867299	0.01	0.01	0.01	0.01	0.9	0.02
A01	65867800	65867899	0	0.01	0	0.01	1	0
A01	65868000	65868099	0.01	0.01	0	0	0.75	0.01
A01	65902800	65902899	0	0.05	0.06	0.2	0.68	0.81
A01	65903600	65903699	0	0	0.02	0.01	0.63	0
A01	65904000	65904099	0.32	0.26	0.83	0.88	0.97	0.41
A01	65928000	65928099	0.06	0.01	0.05	0.83	0.04	0.75
A01	65928100	65928199	0.01	0	0.16	0.76	0	0.71
A01	65984700	65984799	0.19	0.92	0.81	0.79	0.91	0.7
A01	66029800	66029899	0.02	0.92	0.01	0.03	0.01	0.02
A01	66030100	66030199	0.02	0.86	0.01	0.03	0.05	0.01
A01	66030300	66030399	0.02	0.8	0.02	0	0.01	0.01
A01	66030900	66030999	0.03	0.93	0.02	0.01	0	0.03
A01	66031000	66031099	0.01	0.95	0.01	0.01	0.01	0
A01	66031100	66031199	0.02	0.98	0	0	0.02	0
A01	66031200	66031299	0	0.95	0.01	0.01	0.01	0.02
A01	66031300	66031399	0.04	0.96	0.01	0.03	0.03	0.09
A01	66031400	66031499	0	0.91	0.02	0.04	0.01	0.09
A01	66031700	66031799	0.02	0.93	0.01	0.07	0	0.1
A01	66031800	66031899	0.11	0.75	0.04	0.07	0	0.02
A01	66031900	66031999	0.16	0.95	0.04	0.38	0	0.78
A01	66042500	66042599	0.01	0.74	0.02	0	0	0
A01	66042900	66042999	0	0.97	0.01	0	0.01	0.04
A01	66284100	66284199	0	0	0.01	0.85	0	0
A01	66308700	66308799	0.02	0	0.87	0	0	0.02
A01	66309300	66309399	0.01	0.01	0.97	0.01	0	0.01
A01	66309400	66309499	0	0.01	0.79	0.01	0.01	0
A01	66309500	66309599	0	0.01	0.61	0.01	0.03	0
A01	66322900	66322999	0.02	0	0	0.84	0	0.01
A01	66335500	66335599	0.05	0.01	0.7	0.24	0	0.07
A01	66389600	66389699	0.03	0.01	0	0.71	0.02	0.01
A01	66389800	66389899	0	0	0.02	0.82	0	0.05
A01	66479400	66479499	0	0.92	0.02	0.96	0.01	0.02
A01	66479500	66479599	0.02	0.95	0.01	0.95	0	0.01
A01	66479600	66479699	0.04	0.94	0.01	0.96	0	0.01
A01	66518900	66518999	0.11	0.21	0.11	0.86	0.04	0.3
A01	66519000	66519099	0.02	0.02	0.01	0.95	0.01	0.05
A01	66519400	66519499	0.02	0.01	0.02	0.97	0.01	0.03
A01	66519600	66519699	0	0.01	0	0.96	0	0.02
A01	66519700	66519799	0	0	0	0.98	0.01	0.01
A01	66519900	66519999	0	0	0.02	0.92	0	0
A01	66520000	66520099	0.01	0.01	0.01	0.95	0.01	0.01
A01	66520100	66520199	0	0.01	0.02	0.96	0.03	0
A01	66579500	66579599	0	0.01	0	0	0.01	0.81
A01	66579600	66579699	0.01	0	0.01	0	0.01	0.69
A01	66580000	66580099	0	0.03	0.01	0.01	0.02	0.85
A01	66580500	66580599	0.01	0.01	0	0	0	0.81
A01	66580600	66580699	0.01	0.01	0.01	0	0.02	0.91
A01	66590900	66590999	0	0.96	0.01	0	0.05	0
A01	66591000	66591099	0	0.98	0.01	0.01	0.01	0.03
A01	66591100	66591199	0.01	0.88	0	0.02	0.01	0
A01	66631900	66631999	0.01	0.62	0.73	0.76	0.47	0.74
A01	66638900	66638999	0	0.01	0.68	0.01	0.01	0.8
A01	66639000	66639099	0	0	0.65	0.01	0.01	0.6
A01	66855400	66855499	0.23	0.01	0.03	0.01	0.01	0.95
A01	66855500	66855599	0.03	0.01	0.02	0.01	0	0.99
A01	66855800	66855899	0	0	0.01	0.01	0	0.77
A01	66856000	66856099	0	0	0.01	0	0.02	0.98
A01	66856700	66856799	0	0	0.91	0	0.02	0.94
A01	66856900	66856999	0.13	0	0.87	0	0.63	0.95
A01	66870400	66870499	0.02	0	0.64	0.03	0.03	0
A01	66870500	66870599	0	0.01	0.66	0	0	0.01
A01	66990400	66990499	0.03	0.76	0.05	0.29	0.91	0.05
A01	66990700	66990799	0.13	0.91	0.82	0.97	0.56	0.93
A01	66990800	66990899	0.02	0.79	0.78	0.77	0.78	0.78
A01	66990900	66990999	0.01	0.88	0.93	0.97	0.92	0.94
A01	67021900	67021999	0.02	0.41	0.65	0.53	0.42	0.22
A01	67128100	67128199	0.19	0.64	0.65	0.69	0.8	0.85
A01	67132800	67132899	0	0.01	0	0.01	0.9	0
A01	67132900	67132999	0	0.01	0.01	0.01	0.77	0.01
A01	67166900	67166999	0.01	0.79	0.01	0.01	0.7	0.01
A01	67241800	67241899	0.03	0	0	0.81	0.02	0
A01	67241900	67241999	0.01	0	0.03	0.66	0.02	0
A01	67242000	67242099	0	0.01	0	0.94	0	0.01
A01	67242100	67242199	0	0	0.01	0.91	0	0
A01	67243100	67243199	0	0	0.05	0.97	0	0
A01	67244000	67244099	0.12	0.02	0.26	0.95	0.12	0.18
A01	67244200	67244299	0	0.01	0.03	0.98	0.01	0
A01	67244500	67244599	0.01	0	0.01	0.88	0	0.02
A01	67244600	67244699	0	0	0.01	0.68	0	0.01
A01	67245100	67245199	0.01	0.01	0	0.91	0.01	0.02
A01	67495900	67495999	0.09	0.04	0.78	0.91	0.96	0.01
A01	67560700	67560799	0	0.01	0.01	0.87	0	0.85
A01	67761600	67761699	0.02	0.03	0.01	0.02	0.02	0.94
A01	68086200	68086299	0.09	0.05	0.07	0.58	0.82	0.58
A01	68600300	68600399	0.02	0	0	0.01	0	0.93
A01	68600400	68600499	0.03	0.01	0	0	0	0.9
A01	68600600	68600699	0	0	0.01	0	0	0.88
A01	70380500	70380599	0	0	0.67	0.01	0	0.02
A01	70399900	70399999	0	0	0.94	0	0.01	0.95
A01	70400000	70400099	0	0	0.92	0	0	0.91
A01	70400100	70400199	0.02	0.01	0.9	0	0	0.9
A01	70431100	70431199	0	0	0.01	0.03	0.96	0.01
A01	70431200	70431299	0.01	0.01	0.01	0	0.63	0.01
A01	70431300	70431399	0.04	0.01	0	0.01	0.88	0.01
A01	70431400	70431499	0.01	0.01	0.02	0.01	0.9	0
A01	70431800	70431899	0.33	0.29	0.29	0.44	0.96	0.19
A01	70665300	70665399	0	0.9	0	0	0	0
A01	70665400	70665499	0.01	0.97	0	0.01	0	0.02
A01	70665500	70665599	0	0.91	0	0.01	0	0.02
A01	70670800	70670899	0.02	0.8	0.88	0.89	0.88	0.87
A01	70688400	70688499	0.03	0.04	0.04	0.02	0.96	0.1
A01	70688900	70688999	0	0.01	0	0.01	0.85	0.02
A01	70689000	70689099	0	0.02	0.01	0.01	0.88	0.01
A01	70744500	70744599	0	0.69	0.74	0.2	0.57	0.84
A01	70819200	70819299	0.01	0.02	0.75	0.03	0	0.72
A01	70819300	70819399	0.01	0.02	0.64	0.02	0	0.74
A01	70820100	70820199	0.01	0.12	0.85	0.01	0.09	0.85
A01	70820300	70820399	0.03	0.1	0.92	0	0.07	0.88
A01	71201200	71201299	0.04	0.01	0.86	0.03	0	0.85
A01	71201300	71201399	0.01	0.02	0.95	0.02	0	0.94
A01	71201500	71201599	0.02	0.01	0.9	0.01	0.01	0.87
A01	71201600	71201699	0.01	0.01	0.98	0	0.01	0.76
A01	71210300	71210399	0.16	0.86	0.37	0.39	0.9	0.47
A01	71230300	71230399	0.2	0.94	0.39	0.3	0.23	0.24
A01	71230600	71230699	0.02	0.93	0.01	0	0.01	0.01
A01	71230700	71230799	0	0.96	0.01	0.01	0.01	0
A01	71230800	71230899	0	0.98	0.02	0	0	0
A01	71231100	71231199	0	0.96	0	0	0.01	0
A01	71291200	71291299	0.23	0.97	0.97	0.97	0.91	0.98
A01	71293400	71293499	0	0	0.96	0	0	0
A01	71294200	71294299	0.01	0	0.91	0.01	0	0
A01	71294400	71294499	0.01	0	0.89	0	0	0.01
A01	71294700	71294799	0	0	0.92	0	0.01	0
A01	71295500	71295599	0.01	0	0.87	0	0	0
A01	71295600	71295699	0.03	0	0.92	0.01	0.03	0.02
A01	71295800	71295899	0	0.01	0.97	0	0.02	0.01
A01	71318900	71318999	0	0.01	0.05	0.88	0.01	0
A01	71319300	71319399	0.01	0	0.04	0.9	0.01	0.01
A01	71319800	71319899	0.02	0	0.85	0.94	0.9	0.66
A01	71320100	71320199	0.02	0.07	0.88	0.94	0.71	0.93
A01	71320400	71320499	0.02	0.01	0.75	0.77	0.42	0.82
A01	71472900	71472999	0.01	0.93	0.94	0.9	0.94	0.96
A01	71473200	71473299	0.01	0.97	0.96	0.93	0.95	0.98
A01	71473300	71473399	0.01	0.94	0.88	0.91	0.87	0.93
A01	71473700	71473799	0.02	0.93	0.91	0.69	0.92	0.95
A01	71502100	71502199	0.05	0.94	0.5	0.96	0.97	0.91
A01	72087800	72087899	0.1	0.92	0.03	0.07	0.08	0.62
A01	72350100	72350199	0	0.98	0.01	0.03	0.03	0.97
A01	72350200	72350299	0	0.89	0.01	0	0.01	0.64
A01	72350400	72350499	0	0.94	0.01	0.02	0.01	0.96
A01	72350900	72350999	0	0.98	0.05	0.01	0.01	0.98
A01	72351000	72351099	0.02	0.98	0.01	0	0	0.97
A01	72351800	72351899	0.02	0.18	0.01	0	0.01	0.7
A01	73012100	73012199	0.02	0.91	0.93	0.91	0.92	0.94
A01	73012500	73012599	0.06	0.91	0.93	0.95	0.65	0.97
A01	73022100	73022199	0.01	0.4	0.7	0.44	0.75	0.69
A01	73025700	73025799	0.07	0.92	0.73	0.94	0.94	0.01
A01	73026000	73026099	0.01	0.77	0.77	0.77	0.72	0.01
A01	73026400	73026499	0.03	0.91	0.88	0.9	0.9	0
A01	73026600	73026699	0.03	0.97	0.96	0.94	0.96	0.02
A01	73027000	73027099	0.03	0.86	0.86	0.95	0.81	0
A01	73027100	73027199	0.07	0.68	0.83	0.88	0.82	0.03
A01	73027200	73027299	0	0.98	0.64	0.96	0.98	0.01
A01	73027300	73027399	0.03	0.95	0.98	0.99	0.97	0.05
A01	73035100	73035199	0.31	0.47	0.93	0.91	0.86	0.55
A01	73042700	73042799	0.17	0.08	0.79	0.82	0.79	0.7
A01	73043000	73043099	0.08	0.03	0.77	0.55	0.6	0.67
A01	73122100	73122199	0.01	0.01	0.98	0.01	0.01	0.94
A01	73122200	73122299	0.01	0.02	0.81	0	0	0.9
A01	73122400	73122499	0	0	0.94	0.01	0	0.98
A01	73122500	73122599	0	0	0.97	0	0	0.98
A01	73185300	73185399	0	0.42	0.77	0.57	0.26	0.79
A01	73234100	73234199	0	0.02	0.72	0.01	0.01	0.02
A01	73235700	73235799	0.02	0.01	0.68	0.01	0.4	0.01
A01	73236500	73236599	0.04	0.01	0.87	0.04	0.84	0.01
A01	77207200	77207299	0.01	0.88	0.85	0.8	0.84	0.84
A01	77207700	77207799	0.13	0.97	0.97	0.99	0.65	0.98
A01	77207900	77207999	0.08	0.73	0.97	0.95	0.97	0.97
A01	77208200	77208299	0.02	0.8	0.83	0.91	0.8	0.88
A01	77208300	77208399	0.08	0.95	0.93	0.96	0.89	0.97
A01	77208500	77208599	0.06	0.91	0.91	0.77	0.85	0.95
A01	77208800	77208899	0.25	0.96	0.93	0.96	0.93	0.94
A01	77368800	77368899	0.04	0.96	0.97	0.02	0.96	0.8
A01	77376900	77376999	0.18	0.71	0.93	0.95	0	0.97
A01	77377100	77377199	0.01	0.9	0.93	0.96	0	0.95
A01	77377300	77377399	0.02	0.89	0.88	0.87	0	0.86
A01	77377600	77377699	0.03	0.93	0.92	0.96	0.15	0.95
A01	77378100	77378199	0.05	0.96	0.97	0.96	0.02	0.95
A01	77378400	77378499	0.01	0.97	0.93	0.72	0.01	0.94
A01	77378600	77378699	0.07	0.95	0.93	0.95	0.16	0.96
A01	77407900	77407999	0.04	0.75	0.02	0.01	0.81	0.06
A01	77440000	77440099	0.12	0.94	0.69	0.92	0.88	0.93
A01	77441000	77441099	0.03	0.94	0.92	0.96	0.83	0.97
A01	77441500	77441599	0	0.97	0.67	0.98	0.97	0.94
A01	77441800	77441899	0.01	0.8	0.82	0.86	0.81	0.92
A01	77441900	77441999	0.03	0.95	0.95	0.95	0.66	0.98
A01	77442100	77442199	0.01	0.95	0.96	0.97	0.98	0.98
A01	77442400	77442499	0.01	0.97	0.94	0.93	0.96	0.98
A01	77442600	77442699	0.01	0.84	0.85	0.85	0.82	0.84
A01	77442800	77442899	0.12	0.96	0.9	0.94	0.9	0.92
A01	77872600	77872699	0.16	0.93	0.48	0.95	0.93	0.55
A01	78051600	78051699	0	0.01	0.89	0.03	0.02	0.97
A01	78782500	78782599	0.01	0.53	0.79	0.83	0.01	0.83
A01	80977700	80977799	0.22	0.81	0.83	0.89	0.82	0.87
A01	81240600	81240699	0.01	0.8	0.52	0.79	0.01	0.45
A01	81240700	81240799	0	0.66	0.67	0.94	0	0.72
A01	81241100	81241199	0.01	0.34	0.91	0.02	0	0.82
A01	81241200	81241299	0.01	0.03	0.95	0.01	0	0.95
A01	81242700	81242799	0.01	0	0.68	0.02	0	0.86
A01	82842400	82842499	0.01	0.01	0.05	0.03	0	0.94
A01	82842500	82842599	0	0	0.03	0	0	0.9
A01	86542100	86542199	0	0.93	0.38	0.9	0	0.01
A01	86542200	86542299	0.02	0.96	0.44	0.93	0	0
A01	86542600	86542699	0	0.94	0.44	0.99	0	0
A01	86542700	86542799	0.02	0.92	0.39	0.95	0	0
A01	86542800	86542899	0	0.91	0.45	0.9	0	0
A01	86542900	86542999	0.02	0.97	0.45	0.94	0.01	0
A01	86543000	86543099	0	0.91	0.43	0.94	0.02	0.01
A01	86543100	86543199	0.01	0.99	0.47	0.98	0	0
A01	86543200	86543299	0.01	0.93	0.46	0.93	0.01	0.01
A01	86543400	86543499	0	0.94	0.34	0.87	0.01	0
A01	86543500	86543599	0.01	0.92	0.38	0.83	0.02	0
A01	86543600	86543699	0.01	0.97	0.39	0.8	0.01	0
A01	86543800	86543899	0	0.92	0.36	0.7	0.01	0.01
A01	86544100	86544199	0	0.94	0.4	0.87	0	0.01
A01	86551100	86551199	0.03	0.92	0.85	0.85	0.85	0.01
A01	86551400	86551499	0	0.83	0.66	0.58	0.87	0.01
A01	86552100	86552199	0	0.92	0.88	0.92	0.88	0.03
A01	86552300	86552399	0.01	0.87	0.84	0.88	0.91	0
A01	86552400	86552499	0.03	0.96	0.95	0.97	0.94	0
A01	86552500	86552599	0.01	0.98	0.94	0.97	0.96	0.01
A01	86552600	86552699	0.02	0.93	0.9	0.88	0.91	0
A01	86552700	86552799	0.01	0.97	0.98	0.99	0.97	0.01
A01	86552800	86552899	0.02	0.88	0.93	0.94	0.87	0
A01	86552900	86552999	0.14	0.99	0.95	0.98	0.95	0.03
A01	86555800	86555899	0.24	0.82	0.96	0.96	0.98	0.18
A01	86556000	86556099	0.04	0.96	0.97	0.97	0.96	0.02
A01	86556100	86556199	0.02	0.93	0.84	0.97	0.94	0.01
A01	86556200	86556299	0	0.93	0.85	0.93	0.76	0.01
A01	86556300	86556399	0	0.88	0.86	0.89	0.93	0
A01	86556400	86556499	0.03	0.94	0.94	0.98	0.94	0.01
A01	86556600	86556699	0.01	0.78	0.94	0.95	0.92	0
A01	86557100	86557199	0.05	0.96	0.98	0.97	0.98	0.01
A01	86557300	86557399	0.02	0.92	0.94	0.97	0.95	0.01
A01	86567700	86567799	0	0	0.01	0.01	0	0.86
A01	86569100	86569199	0	0.91	0.9	0.81	0.87	0.87
A01	86569200	86569299	0	0.99	0.97	0.94	0.94	0.96
A01	86570400	86570499	0.06	0.63	0.41	0.74	0.76	0.76
A01	86652100	86652199	0.01	0	0.01	0.74	0.02	0.02
A01	86654800	86654899	0.01	0	0.91	0.02	0.01	0
A01	86655000	86655099	0	0	0.74	0	0.01	0
A01	86655100	86655199	0.01	0	0.92	0.02	0	0.01
A01	86655200	86655299	0.01	0	0.82	0.02	0	0
A01	86655300	86655399	0.03	0.01	0.94	0	0	0.03
A01	86655600	86655699	0.01	0	0.92	0	0	0
A01	86655800	86655899	0	0	0.79	0	0	0
A01	86656800	86656899	0.02	0	0.78	0.01	0	0.01
A01	88193200	88193299	0.06	0.04	0.02	0.03	0.02	0.78
A01	88193300	88193399	0.01	0	0.01	0.02	0.01	0.79
A01	89701600	89701699	0.22	0.62	0.05	0.38	0.4	0.96
A01	89701700	89701799	0.09	0.27	0.14	0.16	0.19	0.94
A01	89870800	89870899	0.01	0.02	0.01	0	0.01	0.86
A01	89870900	89870999	0.01	0.01	0.01	0	0.02	0.67
A01	89871000	89871099	0	0.02	0.01	0.02	0.04	0.74
A01	90253700	90253799	0	0.48	0.55	0.55	0.82	0.68
A01	91743000	91743099	0.01	0.89	0.91	0.89	0.26	0.96
A01	91743100	91743199	0.01	0.93	0.4	0.95	0.87	0.88
A01	91744200	91744299	0.29	0.95	0.97	0.95	0.96	0.53
A01	93234800	93234899	0.31	0.58	0.89	0.99	0.39	0.85
A01	93462600	93462699	0.01	0.01	0	0.01	0.82	0
A01	93468300	93468399	0.09	0.01	0.02	0.94	0.03	0.87
A01	93468400	93468499	0.25	0.02	0.1	0.94	0.03	0.83
A01	93468500	93468599	0.03	0.01	0.01	0.97	0	0.96
A01	93760700	93760799	0.23	0.85	0.76	0.83	0.81	0.83
A01	93888900	93888999	0.18	0.71	0.79	0.84	0.81	0.74
A01	95223300	95223399	0.03	0.06	0.02	0.22	0.95	0.03
A01	95260500	95260599	0.22	0.94	0.91	0.67	0.94	0.95
A01	95414200	95414299	0.03	0.47	0.67	0.51	0.45	0.6
A01	97658600	97658699	0.08	0.91	0.88	0.11	0.9	0.93
A01	100222000	100222099	0	0	0.01	0.01	0	0.91
A01	100222100	100222199	0.01	0	0.02	0.03	0.01	0.92
A01	100222200	100222299	0	0.01	0	0.02	0	0.95
A01	101310600	101310699	0.04	0.02	0.02	0.95	0.91	0.03
A01	102965400	102965499	0.01	0.01	0.01	0.02	0.71	0
A01	102994300	102994399	0.06	0.96	0.86	0	0.99	0.92
A01	102994400	102994499	0	0.93	0.94	0.01	0.92	0.93
A01	102994700	102994799	0	0.71	0.77	0.02	0.68	0.54
A01	104232600	104232699	0.02	0.92	0.01	0	0	0.02
A01	104232700	104232799	0.01	0.95	0.01	0.01	0.01	0.01
A01	104337600	104337699	0.03	0.03	0.02	0	0.02	0.95
A01	104337700	104337799	0.01	0.01	0	0.02	0.01	0.95
A01	104337900	104337999	0.02	0	0.01	0	0.01	0.76
A01	104409700	104409799	0.04	0.73	0.48	0.13	0.72	0.75
A01	104708200	104708299	0	0.71	0	0.08	0.98	0.87
A01	104708300	104708399	0.01	0.26	0.01	0.01	0.93	0.3
A01	104708400	104708499	0.02	0.03	0	0	0.77	0.05
A01	104815300	104815399	0.2	0.07	0.71	0.11	0.28	0.91
A01	105051600	105051699	0	0.8	0.09	0.81	0.02	0.61
A01	105102000	105102099	0.26	0.27	0.89	0.89	0.76	0.79
A01	105109400	105109499	0.09	0.79	0.54	0.78	0.77	0.83
A01	105109600	105109699	0	0.54	0.66	0.66	0.68	0.83
A01	105179000	105179099	0	0.82	0	0.8	0	0.01
A01	105179200	105179299	0.09	0.8	0.03	0.76	0.02	0.03
A01	105179500	105179599	0	0.99	0.01	0.98	0.01	0.05
A01	105179600	105179699	0.01	0.9	0	0.93	0.01	0
A01	105179700	105179799	0	0.96	0	0.94	0	0.01
A01	105180200	105180299	0	0.97	0	0.98	0	0.01
A01	105180400	105180499	0	0.94	0	0.94	0.01	0.02
A01	105296600	105296699	0.03	0.01	0.89	0.01	0	0.87
A01	105615300	105615399	0.21	0.11	0.9	0.27	0.2	0.27
A01	106058900	106058999	0.14	0.7	0.78	0.43	0.74	0.87
A01	106146000	106146099	0.01	0	0.08	0.01	0.03	0.64
A01	106148100	106148199	0.01	0.99	0	0.94	0.95	0.01
A01	106148300	106148399	0.01	0.92	0	0.9	0.85	0.02
A01	106284800	106284899	0	0.01	0.92	0	0	0.01
A01	106284900	106284999	0	0.01	0.92	0	0.01	0
A01	106285000	106285099	0.01	0	0.93	0.01	0	0.01
A01	106285100	106285199	0	0.01	0.97	0	0	0
A01	106390500	106390599	0.19	0.94	0.98	0.92	0.93	0.98
A01	106391200	106391299	0.02	0.91	0.77	0.89	0.84	0.87
A01	106553400	106553499	0.01	0.99	0.93	0.02	0.96	0.02
A01	106553500	106553599	0.01	0.96	0.93	0.01	0.92	0.04
A01	106553600	106553699	0.02	0.95	0.76	0.01	0.96	0.01
A01	106553700	106553799	0.02	0.86	0.87	0.01	0.87	0.04
A01	107341400	107341499	0.25	0.61	0.88	0.93	0.29	0.9
A01	107342100	107342199	0.02	0.12	0.52	0.72	0.09	0.66
A01	107343000	107343099	0.01	0.62	0.38	0.86	0.03	0.83
A01	107343300	107343399	0.01	0.26	0.24	0.78	0.02	0.55
A01	107343500	107343599	0.07	0.25	0.33	0.68	0.01	0.5
A01	107350100	107350199	0.01	0.01	0.83	0	0	0.08
A01	107350200	107350299	0	0	0.89	0	0	0.02
A01	107350300	107350399	0	0	0.86	0.02	0.03	0.01
A01	107406700	107406799	0	0.03	0.22	0.26	0	0.62
A01	109426700	109426799	0	0.87	0.01	0	0	0
A01	109446800	109446899	0.18	0.16	0.97	0.97	0.98	0.37
A01	109446900	109446999	0.23	0.13	0.9	0.45	0.98	0.39
A01	109867300	109867399	0	0.59	0.64	0.62	0	0.31
A01	112003800	112003899	0	0	0.81	0	0.01	0.02
A01	112004100	112004199	0.03	0.01	0.82	0.02	0.01	0.02
A01	112004200	112004299	0.02	0	0.88	0	0.02	0.01
A01	112004400	112004499	0.01	0	0.98	0	0.04	0
A01	112004500	112004599	0.01	0.01	0.87	0.01	0.03	0
A01	112004600	112004699	0.02	0.01	0.93	0.02	0.01	0.01
A01	112041100	112041199	0.04	0.95	0	0.03	0.93	0.03
A01	112041300	112041399	0	0.52	0.01	0.01	0.63	0
A01	112134900	112134999	0.01	0.01	0.79	0.02	0.01	0.71
A01	112135000	112135099	0.03	0.02	0.95	0.01	0.01	0.96
A01	112135100	112135199	0.01	0	0.92	0	0.01	0.93
A01	112135300	112135399	0	0.03	0.92	0	0.04	0.96
A01	112135400	112135499	0.01	0.01	0.96	0.01	0.01	0.96
A01	112135700	112135799	0.01	0	0.99	0.01	0	0.97
A01	112135900	112135999	0.03	0	0.94	0.01	0	0.98
A01	112136000	112136099	0.02	0.02	0.82	0.03	0	0.8
A01	112137000	112137099	0.05	0.03	0.93	0.02	0.01	0.94
A01	112137100	112137199	0.05	0.01	0.92	0.03	0	0.95
A01	112137300	112137399	0.02	0.02	0.53	0	0	0.89
A01	112137500	112137599	0.01	0.01	0.96	0	0	0.98
A01	112137700	112137799	0	0	0.91	0.02	0.01	0.94
A01	112137800	112137899	0.01	0	0.92	0	0.01	0.96
A01	112137900	112137999	0.02	0.01	0.95	0	0.01	0.91
A01	112138100	112138199	0.01	0.01	0.96	0.02	0.02	0.95
A01	114198200	114198299	0.04	0.2	0.69	0.41	0.17	0.84
A01	115513100	115513199	0.07	0.72	0.68	0.46	0.69	0.62
A01	115610200	115610299	0	0.97	0.01	0	0.33	0
A01	115610400	115610499	0.01	0.97	0	0	0.23	0.02
A01	115965300	115965399	0	0.01	0	0.01	0.02	0.71
A01	116418700	116418799	0.02	0.79	0.88	0.89	0.89	0.88
A01	116418900	116418999	0.03	0.92	0.95	0.95	0.96	0.96
A01	116419100	116419199	0.03	0.95	0.95	0.96	0.95	0.93
A01	116419200	116419299	0.01	0.87	0.85	0.47	0.85	0.9
A01	116419300	116419399	0.04	0.96	0.97	0.98	0.78	0.97
A01	116419400	116419499	0.07	0.94	0.98	0.96	0.98	0.95
A01	116477100	116477199	0	0	0.01	0.99	0.02	0.04
A01	116477700	116477799	0.01	0	0.01	0.98	0.04	0.01
A01	116477800	116477899	0.01	0	0.01	0.94	0.01	0
A01	116478000	116478099	0.01	0.02	0.01	0.95	0.01	0.01
A01	116478300	116478399	0.01	0.01	0.01	0.85	0	0
A01	116889600	116889699	0.06	0.7	0.84	0.91	0.87	0.85
A01	116889700	116889799	0	0.96	0.9	0.84	0.93	0.99
A01	116889800	116889899	0.02	0.99	0.96	0.95	0.99	0.99
A01	116889900	116889999	0.02	0.78	0.96	0.98	0.97	0.96
A01	116890200	116890299	0	0.96	0.97	0.99	0.96	0.95
A01	116890400	116890499	0	0.78	0.84	0.97	0.93	0.83
A01	116890500	116890599	0	0.84	0.91	0.98	0.9	0.93
A01	116890800	116890899	0.02	0.97	0.97	0.77	0.92	0.98
A01	116890900	116890999	0.01	0.81	0.86	0.87	0.79	0.87
A01	116891100	116891199	0	0.66	0.96	1	0.98	0.96
A01	117195200	117195299	0.01	0	0.02	0.83	0	0.78
A01	117274700	117274799	0.03	0.96	0.94	0	0.02	0.98
A01	117274800	117274899	0.01	0.97	0.88	0	0	0.95
A01	117275500	117275599	0.01	0.98	0.95	0.01	0	0.97
A01	117275700	117275799	0.01	0.85	0.86	0.01	0	0.87
A01	117386000	117386099	0.12	0.01	0.01	0	0.01	0.98
A01	117386100	117386199	0	0.07	0.05	0.01	0.07	0.66
A01	117386800	117386899	0.01	0	0	0.01	0	0.95
A01	117727800	117727899	0	0.73	0.4	0.76	0.01	0.71
A01	117828700	117828799	0.01	0.01	0	0	0.92	0.01
A01	117828800	117828899	0	0	0	0	0.65	0
A01	117828900	117828999	0	0	0	0	0.65	0
A01	117829000	117829099	0.03	0.04	0.04	0.09	0.81	0.04
A01	118366600	118366699	0	0.07	0.12	0.94	0	0.07
A01	118399500	118399599	0.27	0.87	0.82	0.74	0.68	0.88
A01	118736500	118736599	0	0.94	0.9	0.94	0	0.97
A01	118736600	118736699	0.02	0.83	0.74	0.78	0	0.82
A01	120274600	120274699	0.01	0.93	0.91	0.95	0.91	0.93
A01	121682600	121682699	0	0.01	0.01	0.02	0.93	0.02
A01	121682800	121682899	0	0.02	0	0.05	0.95	0.02
A01	121682900	121682999	0.03	0.02	0.02	0.29	0.95	0.12
A01	121683000	121683099	0.02	0.05	0.01	0.56	0.79	0.16
A01	121683100	121683199	0.04	0.04	0.01	0.57	0.97	0.28
A01	121683500	121683599	0.03	0.68	0	0.94	0.9	0.92
A01	121810100	121810199	0.04	0.03	0.96	0.02	0.54	0.53
A01	121810200	121810299	0.17	0.77	0.81	0.73	0.76	0.94
A01	122265500	122265599	0.03	0.76	0.84	0.03	0.76	0.88
A01	122269300	122269399	0	0.02	0.81	0	0.01	0
A01	122269700	122269799	0	0.01	0.92	0	0	0.02
A01	122269900	122269999	0	0.01	1	0	0.02	0
A01	122270000	122270099	0	0.03	0.99	0.01	0	0.02
A01	122270100	122270199	0	0.02	0.86	0.01	0	0
A01	122270200	122270299	0.01	0	0.95	0.02	0.01	0
A01	122270400	122270499	0	0	0.97	0	0.03	0.01
A01	122270600	122270699	0	0.01	0.97	0.01	0.01	0.01
A01	122270900	122270999	0.01	0	0.95	0	0.01	0.01
A01	122271000	122271099	0	0.01	0.91	0	0.02	0
A01	122271100	122271199	0.03	0	0.83	0	0	0.01
A01	122271200	122271299	0	0	0.8	0.01	0.02	0
A01	122271300	122271399	0	0	0.9	0	0	0
A01	122271400	122271499	0.02	0	0.69	0.01	0.03	0
A01	122276800	122276899	0.05	0.01	0.01	0.98	0	0
A01	122276900	122276999	0.02	0.02	0.01	0.96	0.01	0
A01	122277100	122277199	0	0.01	0.01	0.99	0	0
A01	122277300	122277399	0	0	0	1	0.01	0
A01	122277400	122277499	0	0	0.02	0.98	0.01	0
A01	122277500	122277599	0	0	0	0.98	0.02	0.01
A01	122277600	122277699	0.02	0	0.01	0.97	0	0
A01	122277700	122277799	0	0	0	0.96	0	0.01
A01	122277800	122277899	0	0.02	0	0.91	0.01	0
A01	122278000	122278099	0.08	0	0	0.98	0.01	0.02
A01	122278200	122278299	0.02	0	0.01	0.97	0	0.02
A01	122278400	122278499	0	0.01	0	0.97	0	0.02
A01	122278600	122278699	0	0	0	0.82	0.01	0
A01	122278700	122278799	0	0	0.01	0.91	0	0.03
A01	123464500	123464599	0.01	0	0	0	0.87	0
A01	123588400	123588499	0	0.12	0.92	0.08	0.03	0.9
A01	123603200	123603299	0.02	0	0.76	0.77	0.02	0.85
A01	123603400	123603499	0	0.02	0.96	0.9	0	0.98
A01	123603500	123603599	0	0	0.97	0.94	0	0.95
A01	123603600	123603699	0	0	0.98	0.96	0.01	0.78
A01	123604100	123604199	0	0.01	0.84	0	0.03	0
A01	123604300	123604399	0	0.02	0.97	0	0	0
A01	123604400	123604499	0	0.01	0.74	0	0	0
A01	123648500	123648599	0	0.01	0.01	0.95	0	0
A01	123648600	123648699	0.01	0	0	0.95	0.01	0.01
A01	123649200	123649299	0.01	0.01	0.01	0.73	0.02	0.02
A01	123651100	123651199	0	0	0.05	0.97	0.01	0.16
A01	123651400	123651499	0	0.01	0	0.93	0.01	0.05
A01	123651500	123651599	0	0	0.01	0.67	0	0.01
A01	123651900	123651999	0.01	0	0	0.8	0	0
A01	123652000	123652099	0.01	0.01	0.02	0.75	0	0
A01	123652800	123652899	0	0	0	0.9	0	0
A01	123652900	123652999	0	0	0	0.71	0.01	0.02
A01	123660000	123660099	0	0	0.01	0.67	0	0.01
A01	123660500	123660599	0.01	0.01	0	0.94	0	0
A01	123660800	123660899	0	0	0.02	0.88	0	0.01
A01	123660900	123660999	0	0	0.01	0.64	0	0.01
A01	123677700	123677799	0	0.87	0	0	0.01	0.01
A01	123687600	123687699	0	0.01	0.9	0.77	0	0.96
A01	123732900	123732999	0.01	0	0.9	0.74	0.85	0.85
A01	123795000	123795099	0.06	0.01	0.08	0.08	0.04	0.75
A01	123804700	123804799	0.01	0.86	0.01	0	0.01	0.01
A01	123804800	123804899	0	0.68	0	0.01	0.01	0.01
A01	125507900	125507999	0.02	0.91	0	0	0	0.01
A01	125508100	125508199	0.11	0.99	0	0	0.01	0
A01	125508200	125508299	0	0.94	0	0.02	0.02	0
A01	125508300	125508399	0.01	0.94	0.01	0	0	0.01
A01	125508400	125508499	0.01	0.97	0	0	0.03	0.03
A01	125508800	125508899	0	0.88	0.01	0	0.03	0
A01	125508900	125508999	0.03	0.97	0.01	0.02	0.01	0
A01	125509000	125509099	0	0.66	0.01	0	0	0
A01	125509100	125509199	0.02	0.85	0.01	0.03	0.01	0
A01	125556400	125556499	0	0	0.01	0	0.03	0.96
A01	125556900	125556999	0.06	0.02	0	0.03	0.01	0.94
A01	125557000	125557099	0.02	0.01	0.02	0.02	0.01	0.96
A01	125607200	125607299	0	0.03	0.8	0	0.01	0.03
A01	125607300	125607399	0	0	0.93	0	0	0.02
A01	126632400	126632499	0.01	0.01	0.01	0.95	0	0.01
A01	126632700	126632799	0	0	0	0.97	0	0
A01	126632800	126632899	0.01	0.02	0	0.97	0.01	0.03
A01	126632900	126632999	0	0	0.02	0.75	0.01	0.01
A01	126633100	126633199	0.01	0.02	0.01	0.94	0.01	0
A01	126658000	126658099	0.03	0.03	0.8	0.21	0.01	0.73
A01	126751900	126751999	0	0	0	0	0.01	0.65
A01	126829500	126829599	0	0.59	0.88	0.9	0.01	0.84
A01	126829600	126829699	0.01	0.58	0.85	0.84	0.01	0.87
A01	126829700	126829799	0.01	0.44	0.83	0.84	0	0.82
A01	126829800	126829899	0.02	0.5	0.79	0.79	0	0.86
A01	126830100	126830199	0	0.38	0.88	0.75	0	0.86
A01	126830300	126830399	0	0.53	0.75	0.81	0	0.79
A01	126890500	126890599	0.01	0	0.36	0	0	0.86
A01	126892000	126892099	0	0.01	0.97	0.01	0.01	0.97
A01	126892300	126892399	0.01	0.01	0.92	0.01	0.01	0.87
A01	127166700	127166799	0.01	0.02	0.01	0	0.86	0.02
A01	127166800	127166899	0	0.01	0.01	0.01	0.81	0.01
A01	127167300	127167399	0	0.02	0.01	0.02	0.89	0.02
A01	127167400	127167499	0.02	0	0.01	0.01	0.94	0
A01	127167600	127167699	0.01	0	0.02	0	0.79	0.01
A01	128083200	128083299	0.04	0.61	0.66	0.61	0.59	0.65
A01	128130500	128130599	0.02	0.77	0	0.93	0.01	0.01
A01	128138600	128138699	0	0.02	0.02	0.01	0.74	0
A01	128138700	128138799	0	0.01	0.01	0.01	0.95	0
A01	128138900	128138999	0.01	0	0.01	0	0.91	0
A01	128139100	128139199	0.01	0.01	0	0.02	0.92	0.01
A01	128139500	128139599	0	0	0.01	0	0.99	0.01
A01	128139900	128139999	0.06	0.1	0.41	0.03	0.87	0.05
A01	128236000	128236099	0	0.95	0.93	0.91	0.18	0.92
A01	128238100	128238199	0.23	0.99	0.91	0.97	0.95	0.98
A01	128238200	128238299	0.05	0.96	0.81	0.82	0.94	0.8
A01	128238300	128238399	0.01	0.97	0.92	0.97	0.94	0.94
A01	128238500	128238599	0.01	0.99	0.98	0.96	0.91	0.95
A01	128239800	128239899	0.02	0.97	0.95	0.94	0.95	0.99
A01	128241400	128241499	0.18	1	0.96	0.95	0.96	0.97
A01	128339500	128339599	0.02	0.02	0.01	0.95	0	0
A01	128347200	128347299	0.1	0.22	0.45	0.73	0.18	0.24
A01	129977700	129977799	0.09	0	0.98	0.01	0.05	0.01
A01	129978100	129978199	0	0	0.73	0.01	0.01	0
A01	129978500	129978599	0	0	1	0	0	0
A01	129978600	129978699	0.01	0.03	0.98	0.02	0.01	0
A01	129978900	129978999	0.01	0.01	0.8	0	0	0.03
A01	129979000	129979099	0	0	0.92	0	0.01	0.02
A01	129979100	129979199	0.01	0	0.98	0	0	0.01
A01	129979300	129979399	0.01	0.02	0.9	0.01	0	0.25
A01	129979400	129979499	0	0.01	0.95	0.01	0.01	0.01
A01	129979500	129979599	0.01	0	0.9	0	0	0
A01	129979600	129979699	0.04	0	0.91	0	0.02	0.01
A01	129980200	129980299	0.02	0.01	0.93	0.01	0.02	0.02
A01	130122400	130122499	0.02	0	0.02	0.01	0	0.93
A01	130123100	130123199	0.02	0.01	0.01	0	0.01	0.84
A01	130124100	130124199	0.05	0.01	0.05	0.03	0.01	0.93
A01	130124200	130124299	0.03	0.08	0.08	0.06	0.04	0.94
A01	133303500	133303599	0.02	0.88	0.12	0.71	0.81	0.88
A01	133361200	133361299	0.04	0.87	0.87	0.02	0.88	0.1
A01	133361300	133361399	0.04	0.98	0.95	0.04	0.97	0.15
A01	135031200	135031299	0.01	0	0	0	0.89	0
A01	135031300	135031399	0	0.02	0.01	0	0.92	0
A01	135031400	135031499	0	0	0	0.01	0.98	0.05
A01	135031600	135031699	0.01	0	0	0	0.84	0
A01	137435700	137435799	0.22	0.2	0.4	0.34	0.12	0.93
A01	137435800	137435899	0.18	0.17	0.33	0.29	0.15	0.8
A01	137477900	137477999	0	0	0.01	0.96	0.01	0
A01	137478100	137478199	0.01	0.01	0.01	0.83	0.02	0.01
A01	137478200	137478299	0	0	0.02	0.83	0.01	0.01
A01	137478700	137478799	0	0	0.01	0.96	0	0.01
A01	137478900	137478999	0	0.01	0.01	0.92	0.01	0.01
A01	137479000	137479099	0	0.01	0.01	0.93	0.01	0
A01	137479200	137479299	0.27	0.61	0.73	0.9	0.7	0.72
A01	137480000	137480099	0.01	0.01	0.89	0	0.02	0
A01	138666100	138666199	0.21	0.77	0.83	0.72	0.92	0.89
A01	138903000	138903099	0.01	0.87	0.9	0.82	0	0.77
A01	138903100	138903199	0	0.9	0.84	0.88	0.01	0.9
A01	138903500	138903599	0.01	0.89	0.83	0.86	0.01	0.83
A01	138903600	138903699	0.03	0.93	0.97	0.98	0.02	0.9
A01	138903700	138903799	0.02	0.76	0.87	0.66	0	0.9
A01	138903900	138903999	0.02	0.93	0.93	0.93	0.01	0.95
A01	138904300	138904399	0	0.97	0.92	0.95	0	0.97
A01	138904400	138904499	0	0.89	0.83	0.92	0.01	0.9
A01	138988700	138988799	0.06	0.92	0.97	0.93	0.94	0.9
A01	139020400	139020499	0.01	0.97	0.01	0.91	0	0
A01	139020700	139020799	0	0.91	0	0.92	0.02	0.01
A01	139036100	139036199	0	0.04	0.07	0.01	0.02	0.79
A01	139036200	139036299	0.01	0.01	0.03	0	0.02	0.98
A01	139079700	139079799	0.1	0.91	0.89	0.88	0.88	0.98
A01	139111100	139111199	0.06	0.97	0.08	0.98	0.07	0.87
A01	139111200	139111299	0.01	0.97	0.01	0.81	0.01	0.38
A01	139111500	139111599	0.01	0.02	0	0.98	0.02	0
A01	139111800	139111899	0.01	0	0	0.98	0	0.01
A01	139112000	139112099	0.01	0.01	0.01	0.96	0.01	0
A01	139112300	139112399	0	0.01	0.01	0.98	0	0.01
A01	139112400	139112499	0.01	0.01	0.02	0.97	0.01	0.02
A01	139112500	139112599	0	0.03	0	0.97	0	0
A01	139112600	139112699	0.01	0	0	0.87	0.02	0
A01	143324300	143324399	0	0.35	0.48	0.05	0.92	0.37
A01	143366100	143366199	0	0	0.98	0	0.01	0.98
A01	143366200	143366299	0.01	0	0.94	0	0.02	0.96
A01	143366300	143366399	0.01	0.01	0.92	0.01	0	0.92
A01	143366400	143366499	0.02	0.02	0.91	0.02	0	0.97
A01	143366500	143366599	0.01	0	0.92	0	0.01	0.98
A01	144803300	144803399	0.03	0.82	0.96	0.97	0.97	0.83
A01	144805300	144805399	0.05	0.33	0.79	0.83	0.79	0.87
A01	144805400	144805499	0	0.75	0.88	0.82	0.88	0.84
A01	144806100	144806199	0.01	0.01	0.74	0.42	0.87	0.86
A01	144806300	144806399	0.02	0.03	0.75	0.8	0.81	0.8
A01	144806400	144806499	0.04	0.03	0.92	0.88	0.84	0.94
A01	144809800	144809899	0.34	0.44	0.97	0.96	0.97	0.94
A01	144817500	144817599	0	0	0.05	0.8	0	0.01
A01	144817800	144817899	0.02	0.01	0.1	0.78	0.01	0.02
A01	144817900	144817999	0	0	0.04	0.78	0.01	0.01
A01	144818100	144818199	0.09	0.04	0.33	0.96	0.44	0.01
A01	144818600	144818699	0.15	0.02	0.39	0.97	0.9	0.05
A01	144818700	144818799	0.16	0.11	0.94	0.96	0.84	0.05
A01	144818800	144818899	0.01	0.02	0.44	0.76	0.52	0
A01	144819000	144819099	0.25	0.19	0.71	0.91	0.55	0.11
A01	145333000	145333099	0.02	0.89	0.01	0.88	0.85	0
A01	145333100	145333199	0.01	0.8	0	0.85	0.75	0
A01	145333300	145333399	0.04	0.91	0.01	0.93	0.91	0.01
A01	145333400	145333499	0.07	0.92	0.03	0.95	0.97	0.03
A01	145400400	145400499	0	0.81	0.01	0.02	0.01	0
A01	145400900	145400999	0.01	0.8	0	0	0.01	0.01
A01	145401000	145401099	0.01	0.84	0	0	0	0.01
A01	145401100	145401199	0.01	0.86	0.01	0.02	0	0.01
A01	146576600	146576699	0.01	0.01	0.88	0.01	0	0
A01	146578600	146578699	0.01	0.92	0.02	0.04	0.01	0.02
A02	1033200	1033299	0	0.88	0	0	0.85	0.01
A02	1033500	1033599	0.01	0.98	0.01	0.01	0.14	0.01
A02	1033800	1033899	0	0.91	0.01	0	0.03	0
A02	1034100	1034199	0	1	0	0.01	0.02	0
A02	1034600	1034699	0.02	0.89	0.01	0.01	0	0
A02	1112500	1112599	0.01	0.01	0	0	0	0.96
A02	1112600	1112699	0.02	0	0	0	0	0.96
A02	1112800	1112899	0.02	0.06	0.05	0.04	0.06	0.89
A02	1113000	1113099	0.01	0	0.01	0	0	0.85
A02	1113100	1113199	0.01	0.01	0.01	0.01	0	0.96
A02	1113200	1113299	0.01	0.02	0	0.01	0.01	0.87
A02	1113300	1113399	0.01	0	0	0	0	0.98
A02	1113400	1113499	0	0.01	0.01	0.01	0	0.95
A02	1113500	1113599	0	0.01	0	0.01	0	0.91
A02	1113900	1113999	0	0.01	0	0	0.02	0.87
A02	1114000	1114099	0.02	0	0	0.01	0	0.96
A02	1114500	1114599	0	0	0	0.02	0	0.91
A02	1114600	1114699	0	0	0.01	0.03	0.01	0.88
A02	1115000	1115099	0.01	0.04	0.01	0.05	0.05	0.88
A02	1115100	1115199	0.01	0	0.01	0.01	0	0.73
A02	1115300	1115399	0.03	0.01	0.01	0.01	0.02	0.93
A02	1218300	1218399	0.01	0.92	0.1	0.92	0.02	0.03
A02	1218400	1218499	0	0.77	0.08	0.77	0.02	0.01
A02	1218500	1218599	0.04	0.76	0.21	0.65	0.03	0
A02	1218900	1218999	0	0.78	0.01	0.77	0	0.01
A02	1219000	1219099	0	0.78	0	0.76	0	0.01
A02	1219100	1219199	0	0.9	0.01	0.91	0	0
A02	1323700	1323799	0.01	0.66	0.02	0.97	0.01	0.08
A02	1324000	1324099	0.06	0.78	0.03	0.88	0.02	0.06
A02	1324300	1324399	0.03	0.93	0.01	0.9	0.01	0.05
A02	1324400	1324499	0.02	0.96	0	0.59	0.01	0.06
A02	1324600	1324699	0	0.99	0.01	0.95	0	0.02
A02	1324700	1324799	0.01	0.96	0	0.95	0	0.02
A02	1324900	1324999	0.01	0.92	0	0.71	0	0.02
A02	1325000	1325099	0.01	0.98	0.01	0.78	0	0.01
A02	1325100	1325199	0.01	0.92	0	0.33	0.02	0.01
A02	1325200	1325299	0	0.93	0.01	0.47	0	0
A02	1325300	1325399	0	0.84	0.01	0.24	0.01	0.01
A02	1325400	1325499	0.01	0.94	0	0.3	0.02	0.01
A02	1476900	1476999	0	0	0.01	0	0.88	0.01
A02	1477000	1477099	0.01	0.04	0.04	0.01	0.96	0.01
A02	1484100	1484199	0.02	0.05	0.45	0.67	0.85	0.78
A02	1499100	1499199	0	0.01	0.02	0.02	0	1
A02	1499200	1499299	0	0.01	0	0	0	0.94
A02	1499300	1499399	0.01	0	0	0.01	0	0.97
A02	1499400	1499499	0	0.01	0.01	0	0.01	0.97
A02	1499500	1499599	0.01	0.02	0.01	0	0	0.94
A02	1499600	1499699	0	0	0	0	0	0.94
A02	1500000	1500099	0	0	0.01	0.01	0	0.99
A02	1500200	1500299	0.03	0	0	0	0	0.91
A02	1500300	1500399	0.03	0.01	0.01	0.01	0.01	0.95
A02	1500400	1500499	0.02	0.01	0	0.01	0.01	0.96
A02	1500500	1500599	0	0.02	0.01	0	0.02	0.92
A02	1500800	1500899	0.01	0.01	0.01	0	0.01	0.97
A02	1501100	1501199	0.01	0.01	0.02	0.06	0.01	0.96
A02	1501400	1501499	0	0.01	0.01	0.01	0.01	0.66
A02	1501500	1501599	0.02	0.01	0.02	0.01	0.01	0.85
A02	1501700	1501799	0	0.01	0.13	0.03	0.02	0.95
A02	1504000	1504099	0.01	0.04	0.48	0.67	0	0.74
A02	1548300	1548399	0	0.92	0.94	0.93	0.99	0.94
A02	1569900	1569999	0.01	0.76	0.79	0.71	0.52	0.7
A02	1570100	1570199	0.25	0.89	0.84	0.92	0.63	0.67
A02	1853800	1853899	0.01	0	0.81	0.83	0.86	0.83
A02	1910900	1910999	0.23	0.05	0.06	0.08	0.89	0.14
A02	1911100	1911199	0.15	0.02	0.04	0.05	0.89	0.06
A02	1965000	1965099	0.17	0.75	0.73	0.8	0.65	0.82
A02	1970900	1970999	0.01	0.75	0.01	0.01	0.01	0
A02	2000700	2000799	0.23	0.89	0.84	0.79	0.87	0.88
A02	2001600	2001699	0.01	0.01	0.92	0.01	0.99	0.94
A02	2001700	2001799	0.01	0	0.91	0.01	0.98	0.97
A02	2033000	2033099	0.03	0.27	0.42	0.01	0.56	0.73
A02	2033100	2033199	0	0.02	0.01	0.03	0.63	0.75
A02	2033200	2033299	0	0.01	0.02	0	0.42	0.64
A02	2033300	2033399	0.01	0.02	0	0	0.56	0.62
A02	2080400	2080499	0	0.47	0	0	0.63	0.57
A02	2080600	2080699	0	0.88	0	0.01	0.91	0.88
A02	2080700	2080799	0.03	0.84	0.03	0	0.83	0.85
A02	2814900	2814999	0.17	0.82	0.75	0.76	0.78	0.74
A02	2815000	2815099	0.25	0.93	0.73	0.95	0.93	0.98
A02	2815200	2815299	0.12	0.93	0.88	0.93	0.93	0.89
A02	2815600	2815699	0.05	0.78	0.93	0.98	0.9	0.94
A02	2815700	2815799	0.03	0.94	0.94	0.95	0.95	0.95
A02	2816000	2816099	0.05	0.95	0.84	0.96	0.92	0.9
A02	2816200	2816299	0.05	0.99	0.89	0.97	0.9	0.97
A02	2816400	2816499	0	0.73	0.73	0.74	0.77	0.66
A02	2816600	2816699	0.03	0.91	0.93	0.92	0.87	0.9
A02	2828800	2828899	0.08	0.92	0.94	0.94	0.94	0.91
A02	2828900	2828999	0.17	0.94	0.95	0.56	0.92	0.89
A02	2891000	2891099	0.11	0.07	0.01	0.01	0.9	0
A02	3020400	3020499	0.02	0	0.01	0	0.85	0
A02	3020800	3020899	0	0.51	0.55	0.03	0.74	0
A02	3095200	3095299	0.03	0.01	0.12	0.75	0.06	0.53
A02	3095900	3095999	0.06	0.03	0.04	0.97	0.01	0.54
A02	3096000	3096099	0.2	0.01	0.08	0.95	0.02	0.47
A02	3096100	3096199	0.03	0.01	0.23	0.92	0.01	0.44
A02	3527100	3527199	0.02	0.85	0.85	0.68	0.85	0.89
A02	3527200	3527299	0.01	0.79	0.7	0.84	0.81	0.77
A02	3527400	3527499	0.01	0.93	0.93	0.95	0.92	0.98
A02	3527700	3527799	0	0.95	0.95	0.96	0.96	1
A02	3528300	3528399	0	0.56	0.49	0.79	0.81	0.53
A02	3528700	3528799	0.11	0.94	0.91	0.91	0.97	0.92
A02	3529000	3529099	0.12	0.99	0.97	0.95	0.99	0.97
A02	3529200	3529299	0.1	0.49	0.69	0.79	0.81	0.8
A02	3980800	3980899	0.08	0.54	0.5	0.76	0.26	0.54
A02	3980900	3980999	0.1	0.6	0.45	0.76	0.26	0.66
A02	3981000	3981099	0.05	0.64	0.35	0.93	0.22	0.55
A02	4796100	4796199	0.01	0	0	0.75	0.02	0
A02	4796200	4796299	0	0	0	0.7	0	0.01
A02	4796400	4796499	0	0	0	0.65	0	0.01
A02	4796600	4796699	0.01	0.01	0.03	0.8	0	0
A02	4797400	4797499	0.01	0.01	0.01	0.62	0	0.01
A02	4892800	4892899	0.31	0.94	0.92	0.96	0.79	0.96
A02	4904900	4904999	0.01	0.93	0.91	0.93	0.5	0.98
A02	5103300	5103399	0.01	0.03	0	0.01	0.93	0
A02	5103400	5103499	0.01	0.01	0.02	0	0.87	0.01
A02	5442900	5442999	0	0.65	0	0.56	0.53	0.59
A02	5443000	5443099	0	0.91	0.01	0.83	0.83	0.88
A02	5443100	5443199	0.01	0.94	0	0.93	0.93	0.81
A02	5443200	5443299	0	0.97	0	0.97	0.95	0.72
A02	5532300	5532399	0.01	0.81	0.75	0.7	0.79	0.86
A02	5538600	5538699	0.09	0.95	0.39	0.43	0.18	0.36
A02	5538900	5538999	0.01	0.97	0.02	0.02	0	0.01
A02	5539100	5539199	0.01	0.96	0.01	0	0.01	0.02
A02	5539200	5539299	0	0.81	0	0	0	0.01
A02	5539300	5539399	0	0.96	0.01	0	0	0
A02	5539600	5539699	0	0.84	0.02	0	0.04	0
A02	5539700	5539799	0	0.96	0.01	0.01	0	0.01
A02	5539800	5539899	0.01	0.87	0	0	0	0.02
A02	5539900	5539999	0.01	0.94	0.01	0.02	0.01	0
A02	5540000	5540099	0.01	0.98	0	0.01	0	0.01
A02	5540100	5540199	0	0.95	0.01	0	0.01	0
A02	5540200	5540299	0	0.9	0.01	0.01	0	0.01
A02	5540300	5540399	0.01	0.67	0.02	0.02	0	0
A02	5540400	5540499	0	0.93	0	0.01	0.01	0
A02	5540500	5540599	0	0.94	0.01	0	0.04	0
A02	5540800	5540899	0	0.91	0.01	0.01	0	0
A02	5540900	5540999	0	0.97	0	0.01	0.01	0
A02	5541100	5541199	0	0.96	0	0	0.02	0.02
A02	5541300	5541399	0	0.98	0	0	0.01	0
A02	5541400	5541499	0.01	0.94	0	0	0.01	0
A02	5541600	5541699	0	0.89	0.01	0.01	0.01	0
A02	5541900	5541999	0	0.93	0	0	0	0.01
A02	5542000	5542099	0	0.93	0	0.01	0.01	0.03
A02	5542100	5542199	0.01	0.95	0.02	0.05	0.01	0
A02	5549100	5549199	0.03	0.98	0.02	0.97	0.01	0.01
A02	5549400	5549499	0	0.98	0	0.96	0.01	0
A02	5549500	5549599	0	0.94	0.01	0.94	0.02	0
A02	5550000	5550099	0.03	0.96	0.03	0.94	0.07	0.02
A02	5689200	5689299	0.01	0.02	0.05	0	0.88	0
A02	5690800	5690899	0	0.02	0.92	0.34	0.63	0.98
A02	5691100	5691199	0.01	0.03	0.95	0.34	0.96	0.97
A02	5691600	5691699	0	0.31	0.83	0.64	0.81	0.86
A02	5691800	5691899	0	0.8	0.84	0.86	0.86	0.83
A02	5692000	5692099	0	0.97	0.92	0.97	0.91	0.96
A02	5692100	5692199	0	0.91	0.93	0.93	0.76	0.93
A02	5692200	5692299	0	0.96	0.92	0.99	0.95	1
A02	5693000	5693099	0.01	0.98	0.96	0.96	0.98	0.95
A02	5693100	5693199	0	0.98	0.96	0.99	0.97	0.96
A02	5693200	5693299	0	0.95	0.94	0.92	0.93	0.93
A02	5693400	5693499	0	0.9	0.82	0.68	0.89	0.86
A02	5992000	5992099	0	0	0.66	0.01	0.01	0.01
A02	6330700	6330799	0.01	0	0.01	0.02	0	0.84
A02	6330800	6330899	0	0	0	0.02	0	0.9
A02	6330900	6330999	0.01	0	0.01	0.01	0	0.8
A02	6331000	6331099	0.02	0.03	0	0.01	0	0.91
A02	6331800	6331899	0	0.02	0	0	0	0.77
A02	6332300	6332399	0	0	0	0	0.02	0.95
A02	6334900	6334999	0.02	0.01	0.93	0.01	0.02	0.02
A02	6335000	6335099	0.01	0.02	0.88	0.02	0.02	0
A02	6512600	6512699	0	0.08	0.06	0.94	0.02	0
A02	6513500	6513599	0.01	0.03	0	0.89	0.01	0
A02	6513600	6513699	0	0	0.01	0.89	0	0.01
A02	6513800	6513899	0.02	0.08	0.01	0.96	0.01	0.03
A02	6513900	6513999	0	0.01	0.02	0.96	0	0
A02	6514100	6514199	0	0	0.01	0.9	0	0.01
A02	6514200	6514299	0.01	0	0	0.82	0	0
A02	6514500	6514599	0.01	0.01	0.01	0.71	0	0.01
A02	6514600	6514699	0.03	0.03	0.02	0.65	0	0
A02	6554100	6554199	0.01	0	0.63	0.01	0.01	0.7
A02	6784200	6784299	0.04	0.05	0.96	0.98	0.97	0.98
A02	6784400	6784499	0	0	0.97	0.97	0.72	0.95
A02	6827400	6827499	0.01	0.01	1	0.01	0	0
A02	6873300	6873399	0	0.93	0.92	0.92	0.48	0.86
A02	6873400	6873499	0	0.87	0.72	0.83	0.61	0.75
A02	6873500	6873599	0	0.97	0.94	0.97	0.93	0.85
A02	6873700	6873799	0.01	0.99	0.88	0.93	0.89	0.9
A02	6873800	6873899	0	0.9	0.84	0.88	0.8	0.72
A02	6916300	6916399	0.07	0.95	0.95	0.15	0.24	0.96
A02	6916400	6916499	0.05	0.97	0.96	0.11	0.06	0.97
A02	6916500	6916599	0.01	0.97	0.96	0.28	0.09	0.98
A02	7119800	7119899	0.1	0.07	0.96	0.33	0.03	0.96
A02	7186200	7186299	0.03	0.03	0	0	0.78	0.01
A02	7278000	7278099	0.04	0	0.31	0.02	0.86	0.06
A02	7751300	7751399	0.37	0.88	0.85	0.91	0.48	0.98
A02	7858800	7858899	0	0.01	0.98	0.97	0.97	0
A02	7858900	7858999	0	0.01	0.88	0.91	0.93	0
A02	7859400	7859499	0	0	0.74	0.97	0.99	0
A02	7861800	7861899	0.01	0.01	0.77	0.61	0.78	0.05
A02	7862800	7862899	0	0	0.55	0.02	0.87	0.01
A02	7863100	7863199	0.01	0.01	0.89	0.02	0.99	0
A02	8074700	8074799	0	0.01	0.74	0.62	0	0.46
A02	8289400	8289499	0.02	0.93	0.89	0.9	0	0.94
A02	8291300	8291399	0.12	0.74	0.73	0.68	0.13	0.73
A02	8291800	8291899	0	0.94	0.86	0.93	0.34	0.96
A02	8447800	8447899	0.05	0.81	0.62	0.13	0.53	0.88
A02	8491800	8491899	0.03	0.7	0.06	0.78	0.06	0.1
A02	8865700	8865799	0.03	0.75	0.95	0.95	0.96	0.97
A02	8866000	8866099	0.1	0.94	0.96	1	0.99	1
A02	8866200	8866299	0	0.93	0.66	0.96	0.68	0.97
A02	8866300	8866399	0.02	0.91	0.94	0.96	0.87	0.96
A02	8866600	8866699	0.02	0.92	0.94	0.97	0.92	0.95
A02	9310900	9310999	0.01	0.86	0.01	0.84	0.02	0.02
A02	9311000	9311099	0.02	0.93	0.01	0.92	0.03	0.03
A02	9311100	9311199	0.01	0.98	0.01	0.97	0.02	0.04
A02	9311200	9311299	0.03	0.89	0.02	0.93	0.03	0.13
A02	10269600	10269699	0.01	0.9	0.45	0.89	0.86	0.34
A02	10269700	10269799	0	0.92	0.79	0.97	0.96	0.78
A02	10269800	10269899	0	0.92	0.97	0.89	0.91	0.93
A02	10270000	10270099	0.01	0.8	0.81	0.82	0.81	0.8
A02	10270200	10270299	0.02	0.97	0.94	0.95	0.93	0.98
A02	10339200	10339299	0.24	0.74	0.92	0.88	0.64	0.94
A02	10941400	10941499	0.04	0.9	0.95	0.93	0.01	0.93
A02	10941500	10941599	0.02	0.94	0.91	0.95	0.02	0.96
A02	10941700	10941799	0.02	0.88	0.91	0.91	0	0.9
A02	10941800	10941899	0.06	0.97	0.97	0.96	0.01	0.93
A02	10942000	10942099	0.01	0.84	0.83	0.93	0.01	0.94
A02	11114200	11114299	0.09	0.64	0.57	0.65	0.77	0.63
A02	12436900	12436999	0	0.29	0.63	0.28	0.65	0.53
A02	14069300	14069399	0.1	0.95	0.81	0.87	0.89	0.91
A02	14069400	14069499	0.1	0.78	0.41	0.72	0.29	0.76
A02	14069700	14069799	0.02	0.91	0.01	0.03	0.01	0.12
A02	14153900	14153999	0	0.87	0.59	0.85	0.84	0.86
A02	14154500	14154599	0.11	0.95	0.96	0.98	0.76	0.89
A02	14316000	14316099	0	0.88	0	0.87	0.85	0
A02	14316200	14316299	0.01	0.83	0.01	0.82	0.72	0
A02	15438900	15438999	0	0	0	1	0.01	0
A02	15439000	15439099	0.01	0	0	0.98	0.01	0
A02	15439200	15439299	0	0	0.01	0.95	0.02	0
A02	15439600	15439699	0.01	0	0.02	0.92	0	0.04
A02	15439700	15439799	0	0.01	0.09	0.94	0.03	0.2
A02	15461300	15461399	0	0.82	0	0.18	0	0.83
A02	15461500	15461599	0	0.17	0	0.08	0.04	0.98
A02	15461600	15461699	0.01	0.02	0	0.02	0.01	0.96
A02	15461900	15461999	0	0	0	0	0	0.96
A02	15462000	15462099	0.01	0.02	0.01	0.01	0	0.93
A02	15462100	15462199	0.01	0.02	0.01	0.03	0.01	0.9
A02	15499900	15499999	0.01	0.86	0.91	0.92	0.93	0.94
A02	15500000	15500099	0.01	0.91	0.93	0.92	0.93	0.88
A02	15500300	15500399	0.02	0.94	0.73	0.94	0.93	0.96
A02	15500500	15500599	0.02	0.77	0.88	0.91	0.71	0.76
A02	15500600	15500699	0	0.99	0.97	1	0.8	0.98
A02	15500700	15500799	0.01	0.96	0.89	0.9	0.6	0.88
A02	15500800	15500899	0	0.93	0.85	0.85	0.51	0.84
A02	15500900	15500999	0	0.9	0.96	0.9	0.94	0.95
A02	15501000	15501099	0.02	0.94	0.94	0.96	0.68	0.94
A02	15501100	15501199	0.01	0.96	0.93	0.96	0.73	0.95
A02	15501200	15501299	0.01	0.95	0.89	0.96	0.12	0.94
A02	15501300	15501399	0.01	0.92	0.95	0.96	0.02	0.95
A02	15501400	15501499	0	0.76	0.76	0.95	0.02	0.82
A02	15503600	15503699	0.01	0.34	0.77	0.57	0.15	0.64
A02	15523200	15523299	0	0.03	0.76	0.21	0.6	0.9
A02	16034100	16034199	0	0.01	0.01	0.68	0.01	0.01
A02	16034400	16034499	0	0	0.01	0.99	0.02	0.03
A02	16034600	16034699	0.03	0.01	0	0.72	0	0.03
A02	16034700	16034799	0	0	0.02	0.98	0	0
A02	16034900	16034999	0.04	0.01	0.01	0.96	0.02	0.01
A02	16035200	16035299	0.01	0	0.02	0.93	0	0.01
A02	16035400	16035499	0	0.01	0.01	0.96	0	0.01
A02	16035600	16035699	0.04	0.01	0.01	0.94	0.01	0.02
A02	16035800	16035899	0.01	0.01	0.01	0.98	0	0.02
A02	16036100	16036199	0.01	0.02	0.02	0.91	0.01	0
A02	16036200	16036299	0.01	0.02	0.01	0.83	0.01	0
A02	16036300	16036399	0	0.02	0.01	0.98	0	0
A02	16036600	16036699	0.01	0.02	0.02	0.99	0.01	0.01
A02	16036700	16036799	0.02	0.01	0.01	1	0	0
A02	16036800	16036899	0.03	0.01	0.01	0.95	0	0
A02	16036900	16036999	0	0	0.01	0.79	0.01	0.01
A02	16037000	16037099	0.01	0.01	0.01	0.9	0	0
A02	16037200	16037299	0.02	0	0	0.85	0	0.01
A02	16092200	16092299	0.02	0.01	0.01	0.02	0.92	0
A02	16092300	16092399	0	0	0	0	0.62	0
A02	16093000	16093099	0.01	0.01	0.01	0.02	0.83	0.01
A02	16890100	16890199	0.02	0.89	0.92	0.98	0.94	0.96
A02	16890700	16890799	0	0.85	0.87	0.89	0.84	0.93
A02	16893700	16893799	0.08	0.93	0.88	0.19	0.88	0.95
A02	16895200	16895299	0.03	0.02	0.87	0	0.03	0.95
A02	16941900	16941999	0	0.01	0.02	0	0.89	0
A02	16942000	16942099	0	0.02	0	0.08	0.92	0
A02	16942200	16942299	0.01	0.01	0	0.03	0.95	0.01
A02	16942300	16942399	0	0.01	0	0.02	0.96	0.01
A02	16942500	16942599	0	0	0	0.01	0.84	0.09
A02	16942900	16942999	0.01	0.02	0	0	0.9	0.01
A02	16943800	16943899	0	0.01	0	0	0.76	0.01
A02	16943900	16943999	0.01	0	0.02	0	0.84	0
A02	16944000	16944099	0.01	0.02	0.01	0	0.82	0
A02	17110900	17110999	0.01	0	0.02	0.01	0.95	0
A02	17111000	17111099	0.01	0.01	0.01	0.01	0.98	0.01
A02	17111200	17111299	0.01	0.03	0.01	0	0.95	0.04
A02	17111300	17111399	0.01	0.01	0	0.02	0.8	0
A02	17111900	17111999	0.01	0	0	0.02	0.91	0.02
A02	17112100	17112199	0	0.01	0	0.01	0.86	0
A02	17112500	17112599	0	0	0.01	0	0.95	0.01
A02	17112600	17112699	0	0	0	0	0.96	0
A02	17113400	17113499	0	0.02	0.02	0	0.97	0.01
A02	17127300	17127399	0.02	0.01	0.03	0.04	0.9	0.95
A02	17127400	17127499	0.04	0.01	0	0.01	0.78	0.91
A02	17127600	17127699	0.04	0.01	0	0.01	0.98	0.98
A02	17182500	17182599	0.03	0	0	0	0.96	0
A02	17182600	17182699	0.02	0	0.01	0	0.95	0.01
A02	17182700	17182799	0	0.01	0.01	0.02	0.87	0
A02	17182900	17182999	0	0.01	0	0.01	0.86	0.01
A02	17183200	17183299	0	0.01	0	0.01	0.79	0
A02	17183500	17183599	0	0.01	0	0	0.94	0.01
A02	17183700	17183799	0	0	0.01	0.02	0.84	0.02
A02	17183800	17183899	0	0.01	0	0	0.9	0.02
A02	17184000	17184099	0.01	0.02	0.01	0	0.95	0
A02	17184400	17184499	0	0.01	0	0.01	0.92	0.01
A02	17184500	17184599	0	0.03	0.01	0	0.94	0.02
A02	17184600	17184699	0	0.01	0.01	0	0.73	0.01
A02	17184700	17184799	0	0.01	0.01	0.01	0.97	0
A02	17184900	17184999	0.01	0.01	0.01	0.02	0.9	0.01
A02	18191900	18191999	0	0.93	0	0	0.07	0
A02	18276300	18276399	0.17	0.85	0.48	0.78	0.9	0.56
A02	18444300	18444399	0	0.88	0.78	0.81	0.89	0.84
A02	18444700	18444799	0.02	0.55	0.77	0.67	0.87	0.79
A02	18444800	18444899	0	0.94	0.96	0.48	0.97	0.95
A02	18930400	18930499	0	0.93	0.84	0.89	0.89	0.84
A02	18931100	18931199	0.02	0.96	0.94	0.99	0.04	0.97
A02	18931900	18931999	0	0.95	0.96	0.95	0.01	0.89
A02	18932700	18932799	0.03	0.86	0.92	0.9	0.07	0.95
A02	18934000	18934099	0.02	0.97	0.98	0.98	0.03	0.95
A02	18935200	18935299	0.04	0.96	0.95	0.96	0.02	0.94
A02	18936400	18936499	0.02	0.93	0.94	0.93	0.01	0.93
A02	18936900	18936999	0.01	0.9	0.56	0.94	0.04	0.58
A02	18937200	18937299	0.16	0.98	0.93	0.89	0.04	0.98
A02	19893100	19893199	0.11	0.94	0.89	0.02	0.05	0.87
A02	20150900	20150999	0.12	0.01	0.14	0.97	0.98	0
A02	20151000	20151099	0.09	0.03	0.15	0.96	0.96	0.01
A02	20151300	20151399	0.1	0.03	0.04	0.94	0.93	0
A02	20151400	20151499	0.13	0.05	0.03	0.96	0.92	0
A02	20151800	20151899	0.33	0.03	0.17	0.97	0.98	0
A02	20152000	20152099	0.26	0.05	0.61	0.92	0.96	0.01
A02	20152100	20152199	0.15	0.02	0.3	0.97	0.97	0.01
A02	20153400	20153499	0	0.01	0.03	0.8	0.07	0.03
A02	20170700	20170799	0.11	0.96	0.94	0.04	0.9	0.99
A02	20170800	20170899	0.05	0.73	0.8	0.02	0.81	0.79
A02	20185000	20185099	0	0.01	0.8	0.01	0.58	0.02
A02	20185200	20185299	0.01	0.01	0.86	0.36	0.83	0.49
A02	20265600	20265699	0.05	0.01	0.96	0.01	0.99	0.02
A02	20266400	20266499	0.02	0.01	0	0	0.82	0.01
A02	20267500	20267599	0.01	0.16	0.02	0	0.89	0.07
A02	20322200	20322299	0.01	0.62	0.72	0.61	0.53	0.74
A02	20345500	20345599	0	0.76	0.81	0.79	0.83	0.81
A02	20345800	20345899	0.08	0.88	0.69	0.5	0.92	0.86
A02	20424400	20424499	0.13	0.39	0.93	0.95	0.05	0.94
A02	20498200	20498299	0	0.77	0.99	0.97	0.98	0.95
A02	20600500	20600599	0	0.01	0.02	0.69	0.01	0.05
A02	20600600	20600699	0	0.06	0.01	0.72	0	0.09
A02	20600700	20600799	0	0.1	0.05	0.96	0.01	0.59
A02	20600800	20600899	0.02	0.63	0.07	0.99	0.02	0.97
A02	20600900	20600999	0.01	0.28	0.03	0.98	0	0.68
A02	20601000	20601099	0	0.5	0.08	0.98	0.02	0.91
A02	20601100	20601199	0.02	0.65	0.23	0.95	0	0.98
A02	20601200	20601299	0	0.96	0.77	0.97	0.01	0.98
A02	20601300	20601399	0	0.96	0.9	0.73	0.03	0.87
A02	20601400	20601499	0	0.94	0.82	0.76	0	0.99
A02	20626900	20626999	0	0.98	0.95	0	0.01	0.95
A02	20627000	20627099	0	0.89	0.93	0.01	0	0.98
A02	20668100	20668199	0	0.7	0	0.01	0.01	0
A02	20668200	20668299	0.01	0.94	0	0	0	0.03
A02	20668400	20668499	0	0.97	0	0.01	0	0.01
A02	20668500	20668599	0	0.97	0.01	0	0	0.01
A02	20668600	20668699	0	0.98	0	0.01	0	0.02
A02	20668700	20668799	0	0.98	0	0.01	0.01	0.01
A02	20668800	20668899	0.01	0.98	0	0.01	0	0
A02	20669000	20669099	0	0.95	0	0.03	0.01	0
A02	20669100	20669199	0	0.91	0.01	0.01	0	0
A02	20669200	20669299	0.03	0.99	0	0.02	0	0
A02	20669400	20669499	0.01	0.97	0	0	0.01	0
A02	20669500	20669599	0	0.93	0.01	0.01	0	0.01
A02	20853300	20853399	0.01	0.01	0.02	0.01	0.01	0.98
A02	20853400	20853499	0	0	0.01	0.01	0	0.89
A02	22185700	22185799	0.17	0.92	0.93	0.99	0.96	0.95
A02	24047500	24047599	0.05	0.05	0.1	0.13	0.41	0.95
A02	24047600	24047699	0.02	0.02	0.05	0.02	0.37	0.9
A02	24047700	24047799	0.01	0.02	0.01	0.02	0.5	0.97
A02	24048600	24048699	0.01	0	0.02	0.03	0.5	0.95
A02	24048700	24048799	0	0.01	0.01	0	0.44	0.93
A02	24048800	24048899	0	0	0	0	0.37	0.86
A02	24049000	24049099	0.01	0.01	0	0.01	0.34	0.91
A02	24049100	24049199	0	0.01	0	0	0.38	0.83
A02	24049200	24049299	0	0.01	0.02	0	0.4	0.96
A02	24049300	24049399	0.01	0	0	0	0.4	0.95
A02	24542000	24542099	0.01	0.95	0.01	0	0	0.51
A02	24542100	24542199	0	0.97	0.01	0.02	0	0.72
A02	24542200	24542299	0.02	0.81	0.02	0.01	0.01	0.74
A02	24542300	24542399	0.02	0.68	0.04	0.05	0.01	0.54
A02	24542500	24542599	0.05	0.97	0.05	0.01	0.02	0.97
A02	24542700	24542799	0	0.85	0.02	0.02	0.02	0.82
A02	24542800	24542899	0.04	0.53	0	0.1	0.01	1
A02	24542900	24542999	0.02	0.88	0	0.03	0	0.85
A02	24543100	24543199	0.02	0.92	0.01	0.01	0.01	0.92
A02	24543200	24543299	0	0.8	0.01	0.05	0.02	0.92
A02	24543700	24543799	0.01	0.93	0.02	0.02	0	0.95
A02	24543900	24543999	0.04	0.82	0.05	0	0.01	0.94
A02	24544200	24544299	0	0.97	0.46	0	0.01	0.98
A02	24544700	24544799	0.04	0.86	0.65	0.1	0.14	0.86
A02	24546800	24546899	0.02	0.68	0.81	0.02	0.01	0.46
A02	24547000	24547099	0	0.95	0.95	0.05	0.1	0.95
A02	24547100	24547199	0.01	0.95	0.91	0.44	0.57	0.99
A02	24547200	24547299	0.16	0.91	0.92	0.5	0.35	0.92
A02	24548200	24548299	0	0.84	0.68	0.6	0.84	0.71
A02	24548800	24548899	0.01	0.92	0.93	0	0	0.98
A02	24548900	24548999	0.01	0.97	0.93	0.01	0.07	0.97
A02	24549000	24549099	0.01	0.94	0.97	0.03	0.01	0.95
A02	24549100	24549199	0.01	0.9	0.88	0	0.11	0.92
A02	24549200	24549299	0	0.86	0.89	0.02	0.01	0.92
A02	24549300	24549399	0.01	0.96	0.96	0.01	0.03	0.97
A02	24549400	24549499	0	0.95	0.96	0.01	0	0.91
A02	24549500	24549599	0.01	0.95	0.95	0	0	0.97
A02	24550000	24550099	0.01	0.89	0.92	0.01	0.01	0.89
A02	24550100	24550199	0.01	0.93	0.96	0.01	0.01	0.98
A02	24550500	24550599	0.03	0.95	0.94	0.01	0.02	0.97
A02	24550600	24550699	0	0.81	0.83	0.06	0	0.86
A02	24553600	24553699	0	0.16	0	0.02	0.02	0.83
A02	24553800	24553899	0.01	0.66	0.02	0	0	0.74
A02	24554000	24554099	0.01	0.72	0	0	0	0.67
A02	24554700	24554799	0.03	0.87	0.08	0.47	0.02	0.9
A02	24556300	24556399	0	0.66	0.01	0.01	0	0.79
A02	24557900	24557999	0	0.94	0.01	0	0.99	1
A02	24558100	24558199	0	0.65	0	0.01	0.85	0.85
A02	24558400	24558499	0.03	0.9	0.01	0.02	0.71	0.94
A02	24559300	24559399	0	0.88	0.02	0.01	0.86	0.93
A02	24675100	24675199	0.12	0.93	0.03	0.08	0.08	0.51
A02	24675300	24675399	0.03	0.74	0.05	0.02	0.06	0.52
A02	24675500	24675599	0.03	0.89	0.01	0.04	0.01	0.17
A02	24675800	24675899	0.02	0.9	0.01	0	0.01	0.04
A02	24675900	24675999	0.01	0.87	0.01	0.01	0.01	0.02
A02	24676000	24676099	0	0.94	0.01	0.01	0.01	0.01
A02	25019700	25019799	0.09	0.11	0.23	0.06	0.85	0.31
A02	25019800	25019899	0.01	0.01	0.06	0.02	0.76	0.07
A02	25020100	25020199	0.01	0.02	0.02	0.01	0.96	0.01
A02	25849800	25849899	0.04	0.01	0.02	0.98	0.01	0.02
A02	25851900	25851999	0	0.01	0	0.92	0.01	0.01
A02	25855900	25855999	0.31	0.94	0.65	0.9	0.77	0.72
A02	26124400	26124499	0.03	0.87	0.01	0.91	0.05	0.91
A02	26124500	26124599	0.1	0.85	0.04	0.92	0.03	0.92
A02	26126000	26126099	0	0.67	0.6	0.62	0.06	0.66
A02	26848900	26848999	0.17	0.74	0.2	0.9	0.66	0.67
A02	29436000	29436099	0.09	0.74	0.76	0.78	0.77	0.64
A02	29686100	29686199	0.01	0.01	0.94	0.85	0.96	0.95
A02	29686300	29686399	0.01	0	0.87	0.9	0.82	0.92
A02	29934200	29934299	0.14	0.65	0.56	0.77	0.62	0.67
A02	30061400	30061499	0	0.97	0	0	0	0.01
A02	30061500	30061599	0.03	0.92	0	0	0.02	0
A02	30061600	30061699	0	0.96	0.01	0.01	0	0.01
A02	30061700	30061799	0	0.96	0	0	0	0.01
A02	30796800	30796899	0.06	0.04	0.55	0.12	0.03	0.97
A02	30797500	30797599	0	0	0.57	0.55	0.54	0.61
A02	32353900	32353999	0.03	0.01	0	0.01	0.01	0.78
A02	32354100	32354199	0	0	0.03	0	0	0.92
A02	32354200	32354299	0	0.01	0	0	0.01	0.94
A02	32354300	32354399	0	0	0	0	0.03	0.99
A02	32354400	32354499	0	0.01	0.01	0	0.01	0.96
A02	32354500	32354599	0.01	0.03	0.01	0.01	0.02	0.88
A02	32354600	32354699	0	0.01	0.01	0	0.02	0.94
A02	32354700	32354799	0	0.09	0	0.04	0	0.7
A02	32354800	32354899	0	0.84	0.01	0.01	0.02	0.98
A02	32354900	32354999	0	0.7	0	0.02	0.01	0.81
A02	32355100	32355199	0.01	0.9	0.01	0.01	0.01	0.78
A02	32355400	32355499	0	0.96	0.88	0.97	0.75	0.98
A02	32355500	32355599	0.01	0.93	0.92	0.92	0.93	0.96
A02	32356000	32356099	0	0.86	0.86	0.94	0.75	0.88
A02	32356200	32356299	0	0.95	0.93	0.98	0.98	0.97
A02	32356500	32356599	0.01	0.88	0.83	0.87	0.87	0.87
A02	32356700	32356799	0	0.97	0.97	0.97	0.98	0.99
A02	32356800	32356899	0	0.84	0.82	0.8	0.82	0.82
A02	32357100	32357199	0.01	0.96	0.06	0.14	0.81	0.95
A02	32357200	32357299	0.01	0.88	0.01	0.04	0.94	0.94
A02	32357400	32357499	0	0.62	0	0.01	0.72	0.69
A02	32357500	32357599	0.01	0.77	0.01	0	0.86	0.81
A02	32357700	32357799	0	0.18	0	0.01	0.96	0.96
A02	32357900	32357999	0	0.02	0	0	0.81	0.94
A02	32358000	32358099	0	0	0	0	0.73	0.67
A02	32358100	32358199	0	0	0.02	0	0.63	0.35
A02	32366000	32366099	0.01	0.93	0.55	0.01	0.88	0.49
A02	32367700	32367799	0	0.97	0.01	0	0.96	0
A02	32368000	32368099	0.02	0.98	0.01	0	0.88	0.01
A02	32368100	32368199	0	0.97	0	0.01	0.95	0.04
A02	32368200	32368299	0	0.97	0.01	0	0.93	0.23
A02	32368300	32368399	0.01	0.98	0	0.01	0.91	0.44
A02	32368500	32368599	0.01	0.96	0.01	0.01	0.97	0.35
A02	32368600	32368699	0.04	0.96	0.06	0.06	0.96	0.64
A02	32386200	32386299	0	0.93	0.96	0.88	0.88	0.01
A02	32591700	32591799	0.02	0.01	0.01	0	0.94	0.92
A02	32592000	32592099	0	0.01	0	0	0.94	0.94
A02	32592100	32592199	0	0	0.01	0.01	0.96	0.96
A02	32592500	32592599	0.1	0.02	0.82	0.34	0.97	0.98
A02	33338300	33338399	0	0.87	0	0.01	0	0
A02	33338900	33338999	0.08	0.82	0.23	0	0.14	0.26
A02	33517500	33517599	0.01	0.92	0.01	0.02	0	0.01
A02	33517600	33517699	0	0.67	0.03	0.01	0.02	0.03
A02	33517700	33517799	0	0.96	0	0.01	0.01	0
A02	33517800	33517899	0.01	0.97	0	0	0.01	0
A02	33541200	33541299	0.01	0.9	0.91	0.01	0.01	0.92
A02	33541300	33541399	0	0.93	0.94	0.02	0.03	0.99
A02	33541700	33541799	0.01	0.87	0.81	0.01	0	0.8
A02	33542000	33542099	0	0.88	0.91	0.01	0	0.92
A02	33542200	33542299	0	0.82	0.82	0.01	0.02	0.77
A02	33542300	33542399	0	0.78	0.78	0	0.01	0.8
A02	33542400	33542499	0.06	0.99	0.96	0.02	0	0.99
A02	33764700	33764799	0.06	0.89	0.89	0.95	0.77	0.88
A02	33764900	33764999	0	0.97	0.96	0.98	0.69	0.82
A02	33765200	33765299	0	0.87	0.71	0.83	0.82	0.75
A02	33765400	33765499	0.03	0.78	0.29	0.57	0.69	0.22
A02	33766300	33766399	0	0.92	0.38	0.98	0.89	0.93
A02	33766400	33766499	0	0.99	0.95	0.97	0.95	0.97
A02	33766500	33766599	0	0.73	0.73	0.67	0.73	0.69
A02	33767100	33767199	0	0.95	0.84	0.89	0.73	0.87
A02	33767200	33767299	0.04	0.96	0.98	0.99	0.99	0.98
A02	33767300	33767399	0	0.82	0.63	0.88	0.63	0.36
A02	33767400	33767499	0.01	0.99	0.96	0.95	0.97	0.98
A02	33767600	33767699	0.02	0.85	0.83	0.57	0.89	0.86
A02	33833400	33833499	0.02	0.63	0.8	0.64	0.52	0.78
A02	33991200	33991299	0	0.99	0	0.97	0.97	0.02
A02	33991600	33991699	0.02	0.95	0	0.96	0.91	0
A02	33991800	33991899	0	0.97	0.01	0.95	0.95	0
A02	33991900	33991999	0	0.83	0	0.84	0.88	0.02
A02	33992000	33992099	0	0.89	0	0.91	0.89	0.13
A02	33992100	33992199	0	0.83	0	0.8	0.82	0.01
A02	33992200	33992299	0	0.66	0	0.76	0.71	0
A02	33992300	33992399	0.01	0.81	0.03	0.8	0.86	0.01
A02	33992400	33992499	0.05	0.95	0.02	0.98	0.93	0.02
A02	34246900	34246999	0.12	0.19	0.82	0.76	0.9	0.07
A02	35189300	35189399	0.1	0.96	0.99	0.78	0.26	0.96
A02	35189400	35189499	0.04	0.98	0.9	0.85	0.03	0.97
A02	35189700	35189799	0.03	0.88	0.88	0.03	0	0.94
A02	35189900	35189999	0	0.71	0.6	0.01	0	0.84
A02	36984700	36984799	0	0.68	0.97	0.97	0.81	0.97
A02	36984900	36984999	0.01	0.97	0.99	0.93	0.62	0.59
A02	36985300	36985399	0.01	0.94	0.96	0.95	0.95	0.95
A02	36985500	36985599	0.01	0.98	0.97	0.94	0.97	0.69
A02	36987400	36987499	0	0.02	0	0.42	0.97	0
A02	36987500	36987599	0.01	0	0.01	0.4	0.81	0.02
A02	36987800	36987899	0	0	0	0.66	0.02	0
A02	37184600	37184699	0.08	0.88	0.84	0.85	0.66	0.91
A02	38293300	38293399	0.01	0	0	0	0.74	0
A02	38293400	38293499	0.01	0.01	0.01	0	0.96	0
A02	38293700	38293799	0.01	0.02	0.02	0.01	0.79	0.01
A02	38399500	38399599	0	0	1	0	0	0.98
A02	39360200	39360299	0	0	0	0.01	0.72	0.01
A02	39360400	39360499	0.01	0	0	0	0.98	0
A02	40371000	40371099	0.36	0.9	0.9	0.98	0.87	0.89
A02	40504600	40504699	0.12	0.98	0.95	0.98	1	0.97
A02	41523400	41523499	0.28	0.97	0.99	0.98	0.97	0.96
A02	41598800	41598899	0	0.01	0	0	0.01	0.87
A02	41598900	41598999	0	0	0	0.02	0.02	0.98
A02	41599100	41599199	0	0	0.01	0.01	0.02	0.93
A02	41599300	41599399	0.01	0.01	0.01	0.02	0.02	0.97
A02	41599500	41599599	0.01	0.02	0.02	0	0.01	0.98
A02	41599600	41599699	0.02	0	0	0.02	0.01	0.74
A02	41599700	41599799	0	0	0.01	0.01	0	0.97
A02	41812600	41812699	0.01	0.01	0.01	0.03	0.92	0
A02	41812900	41812999	0.01	0.01	0.01	0.01	0.8	0
A02	42017300	42017399	0.38	0.58	0.99	0.97	0.95	0.96
A02	42307400	42307499	0	0.75	0.6	0.56	0.57	0.39
A02	42373200	42373299	0.09	0.43	0.65	0.55	0.6	0.78
A02	42487800	42487899	0	0.02	0.8	0	0.01	0.04
A02	42487900	42487999	0.01	0.02	0.77	0.02	0	0
A02	42488200	42488299	0.01	0.01	0.97	0.01	0.01	0.01
A02	42488400	42488499	0	0	0.86	0	0.04	0
A02	42488600	42488699	0	0.01	0.96	0	0.03	0
A02	42489000	42489099	0	0.01	0.95	0	0	0.01
A02	42489200	42489299	0.02	0	0.84	0	0	0
A02	42489300	42489399	0.02	0	0.89	0	0.01	0.01
A02	42489400	42489499	0	0	0.96	0.01	0	0.01
A02	42489500	42489599	0	0	0.95	0.01	0.01	0.01
A02	42493200	42493299	0.03	0.01	0.09	0	0.01	0.84
A02	42835300	42835399	0.02	0.04	0.01	0.75	0.01	0.01
A02	42945800	42945899	0.1	0.74	0.35	0.74	0.19	0.92
A02	43955500	43955599	0.02	0.55	0.69	0.83	0.01	0.65
A02	43955700	43955799	0.12	0.93	0.94	0.89	0.09	0.89
A02	43995500	43995599	0.03	0.85	0.91	0.89	0.85	0.88
A02	43995600	43995699	0.07	0.87	0.94	0.9	0.92	0.94
A02	44148600	44148699	0.01	0	0	0.92	0.85	0.78
A02	44148700	44148799	0	0.01	0.01	0.87	0.92	0.9
A02	44148800	44148899	0.01	0	0.01	0.94	0.96	0.93
A02	44150800	44150899	0.01	0.02	0.31	0.71	0.04	0.31
A02	44150900	44150999	0	0.17	0.64	0.89	0.33	0.31
A02	44151600	44151699	0.01	0.89	0.95	0.97	0.79	0.97
A02	44151700	44151799	0.01	0.98	0.97	0.98	0.96	0.97
A02	44249000	44249099	0	0	0.85	0	0.02	0.08
A02	44249100	44249199	0.01	0.12	0.97	0.11	0.25	0.61
A02	44249700	44249799	0.01	0.88	0.93	0.95	0.93	0.94
A02	44249800	44249899	0	0.74	0.81	0.81	0.78	0.79
A02	44249900	44249999	0.03	0.99	0.96	0.99	0.91	0.99
A02	44250100	44250199	0.12	0.95	0.96	0.94	0.97	0.94
A02	44920700	44920799	0.13	0.97	0.94	0.97	0.95	1
A02	44921600	44921699	0.09	0.56	0.73	0.76	0.72	0.75
A02	45010000	45010099	0.05	0.67	0.8	0.86	0.78	0.83
A02	45010500	45010599	0.03	0.81	0.86	0.84	0.67	0.81
A02	45010800	45010899	0.06	0.92	0.98	0.96	0.93	0.96
A02	45287900	45287999	0.03	0.94	0.94	0.92	0.91	0.77
A02	45288100	45288199	0.01	0.93	0.95	0.97	0.84	0.97
A02	45288300	45288399	0.03	0.93	0.93	0.9	0.94	0.91
A02	45288400	45288499	0.04	0.74	0.91	0.92	0.94	0.92
A02	45288700	45288799	0.01	0.84	0.85	0.89	0.9	0.84
A02	45288800	45288899	0.04	0.95	0.93	0.96	0.99	0.92
A02	45288900	45288999	0.03	0.91	0.9	0.93	0.91	0.9
A02	45289000	45289099	0.1	0.95	0.94	0.97	0.68	0.97
A02	45541800	45541899	0.01	0.86	0.93	0.89	0.93	0.91
A02	45541900	45541999	0	0.98	0.93	0.97	0.99	0.94
A02	45542100	45542199	0.05	0.97	0.97	0.94	0.96	0.99
A02	45542300	45542399	0.02	0.91	0.91	0.92	0.88	0.69
A02	45614800	45614899	0.34	0.78	0.7	0.41	0.78	0.94
A02	45882100	45882199	0.16	0.9	0.56	0.88	0.92	0.83
A02	45882300	45882399	0.24	0.82	0.88	0.87	0.62	0.75
A02	45890100	45890199	0.05	0.32	0.91	0.92	0.96	0.88
A02	46806400	46806499	0.01	0.04	0.01	0.02	0.73	0.02
A02	46809200	46809299	0.01	0.05	0.02	0.75	0	0
A02	46809300	46809399	0.02	0.01	0.02	0.74	0.01	0
A02	46809400	46809499	0	0.01	0.01	0.87	0.01	0
A02	46809800	46809899	0.03	0.01	0.01	0.97	0.01	0.01
A02	46809900	46809999	0.14	0.03	0.05	0.98	0.08	0.01
A02	46817800	46817899	0	0.96	0.96	0.8	0.72	0.96
A02	46817900	46817999	0.06	0.93	0.91	0.93	0.9	0.92
A02	48055800	48055899	0	0	0.03	0.08	0.01	0.7
A02	48056100	48056199	0.02	0.02	0.56	0.61	0.02	0.84
A02	48056800	48056899	0	0.03	0.66	0.85	0.02	0.93
A02	48056900	48056999	0.06	0.26	0.91	0.95	0.16	0.95
A02	48105300	48105399	0	0.78	0.86	0.77	0.91	0.83
A02	48161000	48161099	0	0.01	0.93	0.75	0.91	0
A02	48174900	48174999	0.02	0.45	0.39	0.26	0.64	0.4
A02	48179500	48179599	0.34	0.97	0.92	0.97	0.98	0.97
A02	49402700	49402799	0.02	0.01	0.85	0.01	0	0.01
A02	49402900	49402999	0.01	0	0.95	0	0.01	0.01
A02	49403000	49403099	0.03	0.01	0.67	0.02	0.02	0
A02	49403300	49403399	0	0	0.63	0	0.02	0.01
A02	49407500	49407599	0	0.15	0.01	0	0.01	0.83
A02	49690200	49690299	0.01	0	0.96	0.01	0.01	0.01
A02	49690400	49690499	0	0	0.74	0.01	0	0
A02	49690500	49690599	0	0.01	0.84	0	0	0.02
A02	49690600	49690699	0	0.01	0.96	0	0.02	0
A02	49690800	49690899	0.01	0.01	0.89	0.02	0	0.01
A02	50645600	50645699	0.01	0.93	0.67	0.81	0.02	0.78
A02	50645700	50645799	0	0.8	0.85	0.93	0	0.81
A02	50645800	50645899	0	0.94	0.96	0.83	0.02	0.86
A02	50645900	50645999	0.01	0.98	0.95	0.98	0	0.97
A02	50646100	50646199	0.01	0.96	0.94	0.78	0.01	0.97
A02	50646200	50646299	0.01	0.88	0.68	0.88	0.03	0.86
A02	50646400	50646499	0.01	0.95	0.93	0.93	0.05	0.95
A02	50646500	50646599	0.01	0.97	0.97	0.94	0	0.99
A02	50646700	50646799	0	0.91	0.79	0.9	0.01	0.9
A02	50646800	50646899	0	0.87	0.9	0.9	0	0.92
A02	50647000	50647099	0.02	0.85	0.86	0.82	0.02	0.82
A02	50647400	50647499	0	0.96	0.87	0.95	0	0.9
A02	50647500	50647599	0.01	0.92	0.91	0.94	0	0.9
A02	51742900	51742999	0.01	0.06	0.63	0.65	0.02	0.95
A02	51743000	51743099	0.01	0.23	0.71	0.64	0	0.74
A02	51743400	51743499	0.02	0.16	0.69	0.89	0	0.95
A02	51743700	51743799	0.02	0.8	0.93	0.95	0.01	0.93
A02	51743800	51743899	0.01	0.99	0.97	0.98	0	0.99
A02	51756600	51756699	0.06	0.96	0.05	0.01	0.03	0.02
A02	51756800	51756899	0	0.78	0.02	0.1	0.02	0.05
A02	52128800	52128899	0.02	0.91	0.88	0.63	0.9	0.95
A02	52128900	52128999	0.01	0.94	0.91	0.9	0.9	0.92
A02	52129000	52129099	0.02	0.84	0.61	0.83	0.76	0.91
A02	52129100	52129199	0	0.93	0.89	0.58	0.92	0.87
A02	52129300	52129399	0.02	0.95	0.62	0.97	0.99	0.96
A02	52130600	52130699	0.01	0.97	0.98	0.81	0.98	0.97
A02	52130700	52130799	0.01	0.93	0.93	0.94	0.8	0.96
A02	52131100	52131199	0	0.87	0.96	0.98	0.94	0.92
A02	52131200	52131299	0.02	0.82	0.95	0.95	0.93	0.97
A02	52131300	52131399	0.01	0.98	0.72	0.96	0.92	0.73
A02	52131500	52131599	0.05	0.95	0.86	0.94	0.79	0.94
A02	52131600	52131699	0.05	0.98	0.98	0.66	0.99	0.82
A02	52131700	52131799	0	0.9	0.92	0.95	0.92	0.94
A02	52132000	52132099	0.08	1	0.9	0.97	0.92	0.94
A02	52132200	52132299	0.19	0.97	0.97	0.95	0.97	0.96
A02	52132400	52132499	0.12	0.96	0.95	0.96	0.92	0.96
A02	52132500	52132599	0.1	0.87	0.83	0.88	0.7	0.92
A02	52177300	52177399	0.12	0.07	0.79	0.9	0.84	0.87
A02	52177500	52177599	0.04	0.02	0.99	0.98	0.96	0.97
A02	52178500	52178599	0.04	0.05	0.93	0.96	0.73	0.96
A02	52435600	52435699	0.21	0.98	0.89	0.97	0.92	0.95
A02	52512100	52512199	0.01	0.02	0.72	0.01	0.04	0.28
A02	52958500	52958599	0	0.01	0	0.02	0.99	0.02
A02	52958600	52958699	0	0.01	0.01	0.01	0.96	0
A02	52958700	52958799	0	0.01	0.36	0.02	0.99	0.05
A02	52958900	52958999	0.03	0.01	0	0	0.71	0.02
A02	52959300	52959399	0	0.02	0.01	0.02	0.97	0
A02	52959400	52959499	0.03	0	0	0.03	0.89	0.09
A02	52959500	52959599	0.04	0.01	0.02	0.03	0.66	0
A02	53473800	53473899	0	0.98	0.09	0.98	0.01	0.84
A02	53473900	53473999	0.01	0.83	0.01	0.7	0.01	0.79
A02	53474000	53474099	0.01	0.95	0	0.77	0.01	0.7
A02	53474100	53474199	0	0.91	0.02	0.86	0.01	0.33
A02	53474200	53474299	0	0.92	0.01	0.94	0.01	0.01
A02	53474300	53474399	0.02	0.97	0	0.94	0.01	0.02
A02	53474400	53474499	0.02	0.94	0.01	0.93	0.01	0.01
A02	53474500	53474599	0.02	0.94	0.01	0.95	0	0.01
A02	53474600	53474699	0	0.89	0.01	0.89	0.01	0.04
A02	53474700	53474799	0.01	0.89	0.01	0.91	0	0
A02	53474900	53474999	0	0.95	0	0.99	0	0
A02	53475100	53475199	0.02	0.81	0.02	0.78	0.01	0
A02	53475200	53475299	0	0.85	0.01	0.84	0.01	0
A02	53475700	53475799	0.01	0.92	0.01	0.78	0.01	0
A02	53475800	53475899	0.01	0.9	0	0.86	0	0.01
A02	53624100	53624199	0.11	0.83	0.79	0.8	0.76	0.05
A02	53624800	53624899	0.04	0.91	0.94	0.94	0.91	0.15
A02	53786800	53786899	0.02	0.06	0.04	0.05	0.03	0.99
A02	53885900	53885999	0.01	0.95	0.96	0.93	0.96	0.93
A02	53886000	53886099	0	0.73	0.65	0.58	0.7	0.63
A02	53886200	53886299	0	0.88	0.87	0.72	0.92	0.73
A02	54416400	54416499	0.01	0.98	0.01	0	0.01	0
A02	54416500	54416599	0.01	0.95	0.01	0	0.01	0.01
A02	54416600	54416699	0	0.83	0	0	0	0.01
A02	54675700	54675799	0.24	0.87	0.81	0.57	0.76	0.84
A02	54676000	54676099	0.19	1	0.57	0.94	0.99	0.65
A02	54676100	54676199	0.09	0.96	0.95	0.96	0.92	0.95
A02	54676200	54676299	0.06	0.84	0.89	0.88	0.72	0.85
A02	54676300	54676399	0.05	0.99	0.92	0.93	0.91	0.97
A02	54676400	54676499	0.05	0.51	0.93	0.95	0.97	0.98
A02	54676500	54676599	0.04	0.96	0.94	0.96	0.97	0.98
A02	54676600	54676699	0.03	0.91	0.89	0.88	0.89	0.9
A02	54676700	54676799	0.07	0.81	0.8	0.8	0.84	0.8
A02	54676900	54676999	0.04	0.78	0.77	0.78	0.74	0.88
A02	54677100	54677199	0.08	0.97	0.97	0.96	0.97	0.98
A02	54921500	54921599	0.01	0.01	0	0.02	0.01	0.91
A02	55016800	55016899	0.01	0.94	0.92	0	0.01	0.95
A02	55017000	55017099	0	0.96	0.74	0.01	0.01	0.94
A02	55017100	55017199	0	0.87	0.5	0	0.01	0.87
A02	55460100	55460199	0.03	0.96	0.02	0.97	0.01	0.02
A02	55460200	55460299	0.09	0.82	0.14	0.81	0.11	0.24
A02	55460300	55460399	0.1	0.84	0.03	0.79	0.04	0.08
A02	55460500	55460599	0.34	0.99	0.24	0.97	0.11	0.25
A02	55461000	55461099	0.01	0.93	0.01	0.94	0	0.01
A02	55461200	55461299	0.02	0.93	0.02	0.9	0.02	0.01
A02	55461300	55461399	0	0.93	0.01	0.88	0.05	0.02
A02	55461400	55461499	0.03	0.95	0.01	0.98	0.04	0.03
A02	55461600	55461699	0.01	0.96	0	0.98	0.05	0.01
A02	55489600	55489699	0	0	0.01	0.01	0.72	0
A02	55543300	55543399	0.04	0.11	0.71	0.52	0.9	0.92
A02	55549000	55549099	0.02	0.96	0.02	0.01	0.02	0
A02	55549100	55549199	0.05	0.95	0.02	0.02	0.01	0.03
A02	55880700	55880799	0.14	0.05	0.34	0.89	0.62	0.3
A02	55936500	55936599	0.01	0	0.74	0.03	0.01	0.68
A02	55936600	55936699	0.01	0	0.93	0	0	0.84
A02	55938700	55938799	0	0	0.95	0.01	0.01	0.95
A02	55939100	55939199	0.07	0.11	0.89	0.13	0.03	0.92
A02	55940000	55940099	0	0	0.95	0	0.01	0.95
A02	55940700	55940799	0	0	0.95	0.01	0	0.99
A02	55941500	55941599	0.02	0.01	0.98	0	0.01	0.99
A02	55942100	55942199	0	0	0.91	0.01	0	0.97
A02	56137000	56137099	0.05	0.63	0.49	0.62	0.54	0.71
A02	56137300	56137399	0.24	0.81	0.68	0.76	0.9	0.78
A02	56137500	56137599	0.28	0.84	0.8	0.97	0.74	0.96
A02	56527200	56527299	0.03	0.02	0	0.72	0.01	0.75
A02	56527400	56527499	0.01	0.07	0.03	0.75	0.01	0.79
A02	56527700	56527799	0.02	0	0.01	0.69	0	0.83
A02	57022500	57022599	0.01	0.95	0.92	0.06	0.92	0.77
A02	57022600	57022699	0	0.91	0.91	0	0.93	0.94
A02	57022700	57022799	0	0.78	0.83	0.01	0.98	0.94
A02	57022800	57022899	0.01	0.86	0.88	0.01	0.86	0.85
A02	57022900	57022999	0	0.96	0.73	0.02	0.75	0.73
A02	57023000	57023099	0.01	0.99	0.53	0	0.98	0.96
A02	57023100	57023199	0	0.83	0.8	0.03	0.79	0.82
A02	57023200	57023299	0.01	0.91	0.9	0.01	0.92	0.89
A02	57023300	57023399	0.04	0.94	0.95	0	0.94	0.92
A02	57023400	57023499	0.02	0.95	0.9	0	0.98	0.95
A02	57023500	57023599	0.1	1	0.93	0.06	0.99	0.98
A02	57023600	57023699	0.11	0.89	0.84	0.01	0.81	0.83
A02	57023800	57023899	0.03	0.94	0.84	0	0.87	0.88
A02	57024400	57024499	0	1	0.94	0	0.99	0.97
A02	57024500	57024599	0.01	0.97	0.91	0	0.97	0.88
A02	57024600	57024699	0	0.98	0.92	0.01	0.99	1
A02	57024700	57024799	0.01	0.93	0.87	0.01	0.69	0.97
A02	57024800	57024899	0.03	1	0.9	0.03	0.97	0.99
A02	57025000	57025099	0.01	0.95	0.89	0.01	0.81	0.96
A02	57025100	57025199	0.01	0.96	0.95	0.02	0.97	0.93
A02	57025600	57025699	0	0.29	0.86	0.01	0.6	0.8
A02	57025700	57025799	0.01	0.13	0.95	0.01	0.93	0.95
A02	57025800	57025899	0	0.1	0.66	0	0.67	0.68
A02	57026000	57026099	0	0.01	0.51	0	0.87	0.61
A02	57026100	57026199	0.01	0.04	0.71	0.02	0.65	0.78
A02	57026200	57026299	0	0.19	0.91	0.18	0.81	0.97
A02	57026300	57026399	0.01	0.02	0.83	0.03	0.64	0.9
A02	57026600	57026699	0.01	0.01	0.62	0	0.61	0.85
A02	57097600	57097699	0	0.02	0.97	0.01	0.01	0.99
A02	57097700	57097799	0.02	0	0.96	0.01	0	0.97
A02	57097800	57097899	0	0.01	0.98	0.01	0	0.98
A02	57098000	57098099	0	0	0.92	0	0.01	0.95
A02	57098300	57098399	0	0.01	0.97	0.06	0.01	0.98
A02	57098400	57098499	0	0.03	0.63	0.01	0.01	0.68
A02	57098700	57098799	0.01	0.01	0.06	0.01	0	0.7
A02	57139300	57139399	0.25	0.96	0.94	0.78	0.94	1
A02	57139600	57139699	0.01	0.95	0.96	0.56	0.97	0.97
A02	57139700	57139799	0.07	0.96	0.92	0.72	0.97	0.95
A02	57140900	57140999	0.3	0.94	0.83	0.65	0.92	0.91
A02	57968300	57968399	0	0.01	0.01	0.71	0	0
A02	57968400	57968499	0.03	0	0	0.93	0.02	0.01
A02	58257300	58257399	0.01	0.01	0	0.01	0.89	0.01
A02	58622600	58622699	0.08	0.01	0.32	0.01	0.01	0.74
A02	58624900	58624999	0.02	0	0	0	0.93	0.01
A02	58731200	58731299	0.01	0.44	0.69	0	0.82	0.87
A02	58989700	58989799	0.01	0.98	0.94	0.01	0.01	0.94
A02	58989900	58989999	0	0.56	0.6	0.01	0.01	0.57
A02	58990100	58990199	0.02	0.86	0.86	0	0.02	0.95
A02	58998400	58998499	0	0.72	0.74	0.01	0.71	0.01
A02	58998500	58998599	0	0.89	0.86	0.01	0.89	0
A02	58999200	58999299	0.01	0.76	0.67	0.03	0.56	0.17
A02	58999300	58999399	0.02	0.98	0.96	0	0.96	0.41
A02	58999400	58999499	0.13	0.89	0.74	0.23	0.88	0.52
A02	59022700	59022799	0.01	0.01	0.03	0.08	0.95	0.26
A02	60628700	60628799	0.09	0.24	0.42	0.69	0.4	0.5
A02	60665700	60665799	0	0.95	0.94	0.07	0.58	0.11
A02	60665900	60665999	0.02	0.96	0.97	0.01	0.94	0.01
A02	60666000	60666099	0	0.98	0.97	0	0.95	0
A02	60666500	60666599	0.02	0.99	0.96	0.14	0.92	0.51
A02	60667600	60667699	0	0.96	0.96	0	0.68	0
A02	60667800	60667899	0.02	0.92	0.73	0.01	0.92	0.01
A02	60669300	60669399	0.01	0.01	0.01	0	0.99	0
A02	60669400	60669499	0	0.01	0.01	0	0.9	0.01
A02	60669500	60669599	0	0.03	0	0.01	0.87	0
A02	60756400	60756499	0.07	0.02	0.88	0.01	0.7	0.02
A02	60871200	60871299	0.13	0.61	0.31	0.75	0.11	0.4
A02	60907900	60907999	0	0.01	0.69	0	0	0.02
A02	61512300	61512399	0.02	0.03	0.31	0.01	0	0.87
A02	61583000	61583099	0	0.01	0	0.01	0.9	0.01
A02	61583200	61583299	0	0	0.01	0.01	0.93	0
A02	61583300	61583399	0.01	0.01	0.02	0.02	0.97	0.02
A02	61583400	61583499	0	0	0.01	0	0.84	0
A02	61583500	61583599	0.01	0	0	0.01	0.96	0.02
A02	61583600	61583699	0.02	0	0	0	0.86	0.01
A02	62219200	62219299	0	0.01	0.01	0.01	0	0.91
A02	62219300	62219399	0	0.02	0.01	0	0.01	0.93
A02	62220100	62220199	0.01	0.93	0.01	0.95	0	0.97
A02	62220600	62220699	0.01	0.67	0	0.88	0.02	0.93
A02	63377000	63377099	0.24	0.98	0.91	0.98	0.54	0.99
A02	63682500	63682599	0.01	0.84	0	0	0	0.98
A02	63682700	63682799	0	0.88	0	0	0	0.79
A02	63682900	63682999	0.01	0.98	0.01	0.01	0	0.97
A02	63683800	63683899	0	0.86	0.01	0.03	0.01	0.88
A02	63685100	63685199	0.01	0.89	0.01	0.11	0.02	0.9
A02	63685400	63685499	0.02	0.98	0.01	0	0	0.98
A02	63685500	63685599	0.02	0.93	0.02	0.01	0.01	0.91
A02	63847400	63847499	0.07	0.91	0.9	0.93	0.92	0.94
A02	64432300	64432399	0.03	0.11	0.12	0.29	0	0.97
A02	64467900	64467999	0.01	0	0.82	0.01	0.02	0.03
A02	64468000	64468099	0	0.01	0.95	0.01	0.17	0
A02	64468100	64468199	0.02	0.14	0.73	0.01	0.33	0.34
A02	64468600	64468699	0.09	0.41	0.93	0.49	0.45	0.75
A02	64474000	64474099	0	0.01	0	0.83	0.05	0
A02	64475100	64475199	0	0	0	0.04	0.83	0.01
A02	64478800	64478899	0	0.02	0.98	0.97	0.01	0.98
A02	64478900	64478999	0.02	0.01	0.93	0.94	0	0.93
A02	64479000	64479099	0.01	0.01	0.95	0.95	0.02	0.98
A02	64479100	64479199	0	0	0.87	0.72	0	0.91
A02	64479200	64479299	0.01	0.01	0.94	0.96	0.01	0.99
A02	64562500	64562599	0.06	0.97	0.02	0.94	0.95	0.89
A02	64679900	64679999	0.03	0.85	0.12	0.35	0.04	0.41
A02	64680000	64680099	0.01	0.82	0.01	0.05	0.01	0.19
A02	64680200	64680299	0.01	0.93	0.1	0.22	0.01	0.24
A02	64680300	64680399	0.01	0.96	0.16	0.26	0.03	0.25
A02	64680400	64680499	0	0.96	0.1	0.26	0.03	0.17
A02	64680500	64680599	0.06	0.98	0.14	0.27	0.06	0.16
A02	64688200	64688299	0.03	0.46	0.01	0.85	0.8	0.01
A02	64688300	64688399	0	0.37	0.01	0.89	0.97	0.01
A02	64688400	64688499	0.07	0.06	0.01	0.92	0.94	0.03
A02	64688500	64688599	0.03	0.03	0.02	0.95	0.9	0.01
A02	65511700	65511799	0.02	0.31	0.39	0.05	0.01	0.78
A02	65640500	65640599	0	0.95	0.01	0.01	0	0.01
A02	65640600	65640699	0.01	0.84	0	0	0	0
A02	65640700	65640799	0	0.82	0	0.01	0.01	0
A02	65640800	65640899	0	0.74	0	0.01	0	0
A02	65641900	65641999	0.01	0.89	0	0	0	0
A02	65699100	65699199	0	0.01	0.83	0.02	0.01	0.01
A02	65699500	65699599	0	0	0.73	0.01	0.01	0.01
A02	65699600	65699699	0.01	0	0.85	0.01	0.01	0
A02	65876100	65876199	0	0	0	0.01	0.79	0.02
A02	65876300	65876399	0	0.01	0.01	0.01	0.92	0.01
A02	65876400	65876499	0	0.02	0.01	0	0.95	0.01
A02	65989200	65989299	0.01	0.44	0.45	0.73	0.75	0.78
A02	66014900	66014999	0	0.8	0	0	0.89	0.92
A02	66344200	66344299	0	0.91	0.97	0.95	0.95	0.99
A02	66607700	66607799	0	0.88	0.83	0.78	0.89	0.82
A02	66608300	66608399	0.01	0	0	0.01	0.99	0
A02	66608500	66608599	0.01	0	0	0.01	0.97	0.01
A02	66609300	66609399	0.01	0.01	0	0	0.84	0.01
A02	66609700	66609799	0.01	0	0.01	0.02	0.92	0
A02	66609900	66609999	0	0.01	0.01	0.01	0.87	0
A02	66610000	66610099	0.01	0	0.01	0.01	0.96	0.01
A02	66731600	66731699	0.02	0	0.88	0.94	0	0.91
A02	66732800	66732899	0.04	0.01	0.84	0.83	0.02	0.84
A02	66732900	66732999	0.08	0.03	0.9	0.88	0.01	0.87
A02	66737900	66737999	0.04	0.01	0.88	0.87	0.01	0.88
A02	66924300	66924399	0.2	0.28	0.14	0.9	0.8	0.07
A02	66924400	66924499	0.03	0.03	0.06	0.83	0.74	0.02
A02	66927100	66927199	0	0.91	0	0.01	0.01	0.01
A02	66927200	66927299	0.09	0.89	0.06	0.06	0.01	0.04
A02	67053400	67053499	0.01	0.02	0.01	0.86	0	0.04
A02	67053500	67053599	0	0.02	0.01	0.7	0.02	0.01
A02	67053600	67053699	0	0	0	0.95	0	0
A02	67053700	67053799	0	0	0	0.94	0.02	0.02
[truncated: 40,939 more rows]

## Sheet: CHG_hypo_DMRs
Chromosome	Start	Stop	Gr/Ga mCHG level	wGh mCHG level	wGb mCHG level	Gt mCHG level	Gm mCHG level	Gd mCHG level
A01	85900	85999	0.9	0.03	0.06	0.06	0.02	0.23
A01	89100	89199	0.93	0.49	0.05	0.17	0.89	0.09
A01	91400	91499	0.89	0.01	0.01	0	0	0
A01	91800	91899	0.93	0	0	0	0	0.02
A01	92000	92099	0.92	0	0.01	0.01	0	0.01
A01	92100	92199	0.76	0.01	0	0.02	0.02	0.01
A01	92300	92399	0.78	0.43	0.03	0.02	0.43	0.04
A01	500100	500199	0.99	0.97	0.16	0.56	0.95	0.09
A01	1035500	1035599	0.93	0.8	0.88	0	0.8	0.88
A01	1040600	1040699	0.91	0.01	0.02	0	0	0.61
A01	1120100	1120199	0.86	0.02	0.93	0.01	0	0.01
A01	1120300	1120399	0.62	0	0.88	0.01	0	0.01
A01	1215800	1215899	0.88	0	0	0	0.02	0.85
A01	1215900	1215999	0.82	0.01	0.01	0	0	0.89
A01	1261900	1261999	0.71	0	0.01	0	0.01	0.01
A01	1262000	1262099	0.91	0.04	0.06	0.01	0.01	0
A01	1335200	1335299	0.91	0.86	0.81	0.58	0.08	0.86
A01	1400300	1400399	0.92	0.96	0.91	0.31	0.94	0.94
A01	1652200	1652299	0.96	0.35	0.7	0.71	0.74	0.45
A01	1653200	1653299	0.97	0	0.06	0.82	0.47	0.98
A01	1708600	1708699	0.89	0.02	0.02	0.01	0.04	0.01
A01	1709700	1709799	0.91	0	0.02	0	0.01	0
A01	1709800	1709899	0.93	0.02	0.01	0.01	0.01	0.02
A01	1709900	1709999	0.92	0.01	0	0	0.01	0.01
A01	1710200	1710299	0.8	0	0.01	0.02	0.01	0.01
A01	1849100	1849199	0.97	0.02	0	0	0	0
A01	1849200	1849299	0.98	0	0.01	0	0	0
A01	1915000	1915099	0.81	0.24	0.81	0	0.83	0.82
A01	2071800	2071899	0.65	0.4	0.64	0.04	0.53	0.6
A01	2100800	2100899	0.85	0.16	0.17	0.18	0.89	0.12
A01	2100900	2100999	0.8	0.04	0.03	0.04	0.88	0.01
A01	2101000	2101099	0.91	0	0	0.01	0.91	0.01
A01	2349100	2349199	0.88	0.72	0.83	0.73	0.15	0.75
A01	5210700	5210799	0.96	0.76	0.77	0.31	0.76	0.72
A01	5432800	5432899	0.81	0.62	0.18	0.65	0.67	0.21
A01	7426000	7426099	0.89	0.57	0.2	0.68	0.3	0.31
A01	7472200	7472299	0.95	0.33	0.65	0.59	0.78	0.71
A01	7487400	7487499	0.83	0.64	0.63	0.21	0.91	0.62
A01	7495500	7495599	0.96	0.01	0	0	0	0.93
A01	7495600	7495699	1	0	0.01	0	0	0.99
A01	7495800	7495899	0.86	0.01	0	0.03	0.01	0.9
A01	7496300	7496399	0.92	0	0	0	0.01	0.94
A01	7496500	7496599	0.96	0.83	0.62	0.63	0.23	0.69
A01	7496600	7496699	0.98	0.65	0.61	0.47	0.24	0.87
A01	7503300	7503399	0.91	0	0.02	0	0.01	0
A01	7503400	7503499	0.96	0	0	0	0.01	0.01
A01	7503600	7503699	0.92	0.01	0	0.01	0.01	0
A01	7503700	7503799	0.95	0.01	0.01	0	0	0.01
A01	7503800	7503899	0.89	0.01	0.01	0.01	0	0.01
A01	7504000	7504099	0.96	0.01	0	0.01	0.02	0.01
A01	7504200	7504299	0.91	0.05	0.05	0.03	0.05	0.07
A01	7504300	7504399	0.98	0.05	0.06	0.15	0.42	0.19
A01	7566800	7566899	0.92	0.68	0.23	0.68	0.67	0.73
A01	7723500	7723599	0.97	1	0.95	0.97	0	0.97
A01	7806100	7806199	0.78	0.59	0.02	0.01	0.15	0.11
A01	7815900	7815999	0.96	0.97	0.92	0.05	0.85	0.74
A01	7816200	7816299	0.98	0.97	0.97	0.01	0.97	0.99
A01	7816300	7816399	0.9	0.84	0.98	0.01	0.75	0.99
A01	7816700	7816799	0.97	0.96	0.96	0.01	0.97	0.99
A01	7817200	7817299	0.87	0.83	0.95	0	0.58	0.97
A01	7817300	7817399	0.82	0.99	1	0.01	0.99	0.98
A01	7817400	7817499	0.97	0.95	0.98	0.01	0.9	0.98
A01	7818600	7818699	0.94	0.96	0.98	0.03	0.94	0.97
A01	7819000	7819099	0.92	0.94	0.97	0.06	0.89	0.97
A01	7820600	7820699	0.91	0.88	0.03	0.01	0.8	0.01
A01	7820700	7820799	0.98	0.98	0.02	0.02	0.97	0.04
A01	7820900	7820999	0.91	0.93	0.01	0	0.94	0
A01	7821700	7821799	0.87	0.9	0.01	0.01	0.9	0
A01	7822000	7822099	0.91	0.98	0	0.01	0.94	0
A01	7822300	7822399	0.72	0.78	0	0.02	0.46	0
A01	7822500	7822599	0.93	0.97	0	0.01	0.92	0.08
A01	7822600	7822699	0.97	0.95	0.01	0.02	0.94	0.01
A01	7822700	7822799	0.9	0.95	0.02	0	0.93	0
A01	7823000	7823099	0.87	0.84	0	0	0.93	0.01
A01	7823100	7823199	0.87	0.84	0	0	0.72	0
A01	7823600	7823699	0.88	0.94	0	0.02	0.81	0
A01	7961800	7961899	0.93	0.5	0.23	0.54	0.38	0.64
A01	8002000	8002099	0.91	0.9	0.01	0.91	0.86	0.9
A01	8103100	8103199	0.98	0.72	0.79	0.91	0.36	0.81
A01	8122300	8122399	0.78	0.63	0.6	0.43	0.12	0.8
A01	8160300	8160399	0.97	0.53	0.52	0.57	0.49	0.3
A01	8253800	8253899	0.85	0	0.01	0.01	0	0.01
A01	8253900	8253999	0.79	0.01	0.01	0.01	0.01	0
A01	9803300	9803399	0.88	0.35	0.24	0.36	0.32	0.32
A01	10354100	10354199	0.89	0.86	0.43	0.94	0.88	0.2
A01	10416500	10416599	0.96	0.83	0.19	0.76	0.77	0.51
A01	10537600	10537699	0.91	0.92	0.93	0.27	0.83	0.97
A01	10699000	10699099	0.83	0.84	0.8	0.01	0.81	0.87
A01	10699200	10699299	0.91	0.95	0.93	0.01	0.93	0.94
A01	10699300	10699399	0.82	0.72	0.87	0.02	0.9	0.9
A01	13007600	13007699	0.97	0	0	0	0.03	0.02
A01	13008000	13008099	0.79	0	0.01	0.01	0.01	0
A01	13008400	13008499	0.89	0.01	0.01	0.01	0.01	0.01
A01	13008500	13008599	0.98	0.01	0	0	0.01	0
A01	13008600	13008699	0.76	0	0.01	0.01	0.01	0.01
A01	13009200	13009299	0.97	0	0.01	0.01	0.01	0
A01	13009400	13009499	0.92	0	0	0.02	0.02	0
A01	13009600	13009699	0.94	0.01	0	0.01	0.02	0
A01	13009900	13009999	0.93	0.02	0.01	0.02	0.01	0.01
A01	13010000	13010099	0.97	0	0.01	0	0.05	0.01
A01	13010400	13010499	0.87	0.02	0.01	0.02	0.02	0
A01	13010800	13010899	0.96	0.01	0.21	0.12	0.01	0.01
A01	13011000	13011099	0.93	0.41	0.73	0.49	0.05	0.17
A01	13016600	13016699	0.88	0.31	0.67	0	0.58	0.68
A01	13025700	13025799	0.79	0.32	0.77	0.03	0.81	0.83
A01	13114800	13114899	0.75	0.11	0.07	0.03	0.03	0.02
A01	13114900	13114999	0.87	0	0	0.01	0	0
A01	13115000	13115099	0.81	0.01	0	0	0	0
A01	13115100	13115199	0.92	0.01	0.01	0	0.01	0
A01	13115200	13115299	0.98	0.02	0.01	0	0	0.01
A01	13115400	13115499	0.88	0	0.01	0.01	0	0
A01	13115600	13115699	0.98	0	0	0.01	0.02	0
A01	13115700	13115799	0.68	0	0.01	0	0.01	0
A01	13116000	13116099	0.91	0	0	0	0	0
A01	13584100	13584199	0.89	0.3	0.24	0.26	0.18	0.23
A01	15165100	15165199	0.83	0.01	0	0	0.02	0.01
A01	15165200	15165299	0.91	0.01	0	0	0.01	0.01
A01	15165300	15165399	0.93	0	0	0	0	0
A01	16492200	16492299	0.73	0.98	0.96	0.04	0.16	0.32
A01	16586000	16586099	0.98	0.65	0.58	0.61	0.26	0.66
A01	16868000	16868099	0.93	0.94	0.33	0.93	0.93	0.9
A01	17947200	17947299	0.83	0.17	0.26	0.13	0.26	0.3
A01	18213000	18213099	0.95	0.87	0.12	0.01	0.02	0.06
A01	18307500	18307599	0.9	0.7	0.73	0.73	0.3	0.76
A01	18328300	18328399	0.96	0.94	0	0.96	0.95	0.99
A01	18328400	18328499	0.86	0.78	0.01	0.91	0.88	0.98
A01	18328600	18328699	0.89	0.9	0.01	0.83	0.9	0.94
A01	18328700	18328799	0.96	0.91	0.02	0.75	0.97	0.96
A01	18328800	18328899	0.96	0.97	0.01	0.95	0.76	0.96
A01	18329000	18329099	0.93	0.79	0.02	0.94	0.95	0.96
A01	18329200	18329299	0.88	0.76	0.01	0.8	0.86	0.84
A01	18329300	18329399	0.96	0.8	0	0.79	0.4	0.78
A01	18329500	18329599	0.97	0.78	0.01	0.77	0.71	0.75
A01	18329600	18329699	0.88	0.85	0	0.92	0.88	0.86
A01	18329700	18329799	0.93	0.86	0.01	0.87	0.81	0.82
A01	18329800	18329899	0.98	0.95	0	0.94	0.82	0.92
A01	18330000	18330099	0.99	0.99	0	0.98	0.93	0.96
A01	18330300	18330399	0.96	0.76	0	0.78	0.95	0.97
A01	18330500	18330599	0.93	0.92	0	0.94	0.89	0.95
A01	18330600	18330699	0.9	0.9	0.01	0.91	0.69	0.92
A01	18330700	18330799	0.99	0.97	0.01	0.95	0.73	0.97
A01	18330800	18330899	0.98	0.9	0.03	0.8	0.85	0.88
A01	18330900	18330999	1	0.96	0.01	0.97	0.93	0.99
A01	18331000	18331099	0.9	0.78	0.02	0.84	0.8	0.81
A01	18331200	18331299	0.89	0.9	0.13	0.89	0.81	0.88
A01	18331300	18331399	0.98	0.87	0.26	0.88	0.91	0.86
A01	18331500	18331599	0.93	0.89	0.31	0.93	0.66	0.93
A01	18332500	18332599	0.95	0.44	0.04	0.6	0.1	0.8
A01	18332700	18332799	0.89	0.05	0.02	0.12	0.02	0.03
A01	18332800	18332899	0.87	0.02	0.01	0.02	0.01	0.02
A01	18332900	18332999	0.88	0.02	0.02	0.06	0.01	0.01
A01	18333000	18333099	0.95	0.01	0	0.01	0.02	0.01
A01	18333100	18333199	0.88	0	0.01	0.01	0.04	0.02
A01	18333200	18333299	0.96	0	0.02	0.02	0	0.01
A01	18333600	18333699	0.87	0.01	0.02	0.01	0	0.01
A01	18333700	18333799	0.91	0	0.02	0.01	0.01	0.01
A01	18339600	18339699	0.87	0.05	0.02	0	0.99	0.05
A01	18339700	18339799	0.86	0	0.01	0.02	0.92	0
A01	18339800	18339899	0.77	0.02	0	0.03	0.89	0.01
A01	18392300	18392399	0.64	0.32	0.29	0.05	0.04	0.38
A01	18510400	18510499	0.94	0.78	0.36	0.01	0	0.01
A01	18510500	18510599	0.93	0.91	0.75	0	0	0.01
A01	18510600	18510699	0.96	0.85	0.97	0.02	0.01	0
A01	18699800	18699899	0.86	0.21	0.72	0.67	0.88	0.07
A01	18700000	18700099	0.96	0.66	0.94	0.83	0.96	0.05
A01	18722000	18722099	0.62	0.01	0.01	0.02	0	0.01
A01	18752600	18752699	0.68	0.36	0.59	0.18	0.01	0.54
A01	18756700	18756799	0.95	0.38	0.66	0.62	0.19	0.86
A01	18756800	18756899	0.9	0.15	0.76	0.27	0.09	0.96
A01	18770300	18770399	0.84	0	0.01	0.01	0.01	0.01
A01	18832500	18832599	0.96	0.02	0.43	0.94	0.01	0
A01	18900300	18900399	0.88	0.01	0	0	0.02	0.01
A01	18900600	18900699	0.93	0	0	0.01	0	0.02
A01	18900700	18900799	0.96	0	0	0	0.01	0
A01	18901100	18901199	0.98	0	0	0.02	0.02	0.01
A01	18901300	18901399	0.98	0.01	0.01	0.01	0	0.01
A01	18901400	18901499	0.97	0.02	0.02	0.05	0.01	0.01
A01	18901700	18901799	0.92	0.01	0.01	0.02	0.01	0
A01	18902200	18902299	0.95	0.02	0.02	0.07	0.02	0.01
A01	18992900	18992999	0.91	0.84	0.02	0.94	0.94	0.03
A01	18993300	18993399	0.91	0.94	0	0.91	0.93	0.01
A01	18993400	18993499	0.92	0.95	0.02	0.95	0.95	0.02
A01	18993600	18993699	0.96	0.95	0.01	0.93	0.91	0.01
A01	18993700	18993799	0.92	0.99	0.01	0.96	0.97	0.01
A01	18993800	18993899	0.93	0.96	0.02	0.98	0.9	0.04
A01	18993900	18993999	0.95	0.96	0	0.72	0.94	0
A01	18994300	18994399	0.97	0.9	0	0.88	0.84	0
A01	18994400	18994499	0.95	0.97	0.01	0.97	0.93	0
A01	18994500	18994599	0.88	0.87	0	0.82	0.75	0.01
A01	18994600	18994699	0.94	0.86	0	0.84	0.97	0.01
A01	18994700	18994799	0.93	0.98	0.01	0.96	0.53	0
A01	18994900	18994999	0.97	0.98	0	0.97	0.93	0
A01	18995000	18995099	0.84	0.95	0.01	0.95	0.93	0
A01	18995100	18995199	0.92	0.99	0.01	0.97	0.96	0.02
A01	18995300	18995399	0.97	1	0.02	0.93	0.94	0.01
A01	18995400	18995499	0.97	1	0.02	0.98	0.96	0.01
A01	18995500	18995599	0.8	0.94	0.01	0.88	0.93	0.01
A01	19093000	19093099	0.96	0.03	0.5	0.04	0.02	0.04
A01	19093500	19093599	0.7	0.01	0.47	0.01	0.01	0.02
A01	19093600	19093699	0.72	0	0.59	0.01	0	0.01
A01	19108300	19108399	0.99	0.9	0.04	0.06	0.96	0.05
A01	19108400	19108499	0.81	0.61	0.02	0.01	0.56	0.03
A01	19108500	19108599	0.7	0.87	0.01	0.02	0.83	0.01
A01	19108600	19108699	0.91	0.94	0.01	0.01	0.94	0
A01	19108700	19108799	1	0.94	0.01	0.01	0.99	0.01
A01	19108800	19108899	0.96	0.71	0	0.01	0.96	0
A01	19109000	19109099	0.85	0.92	0.01	0	0.73	0
A01	19109200	19109299	0.99	0.99	0	0	0.96	0
A01	19109300	19109399	0.9	0.96	0.01	0.04	0.92	0.01
A01	19109800	19109899	0.97	0.84	0	0	0.95	0.01
A01	19109900	19109999	0.86	0.84	0	0	0.74	0.01
A01	19110200	19110299	0.86	0.93	0.01	0	0.91	0
A01	19110800	19110899	0.75	0.73	0.17	0.04	0.8	0.08
A01	19193300	19193399	0.99	0.97	0.97	1	0.36	0.98
A01	19197900	19197999	0.96	0.78	0.83	0.82	0	0.01
A01	19201100	19201199	0.98	0.01	0.15	0.21	0.51	0.78
A01	19205900	19205999	0.64	0.08	0.01	0.15	0.01	0.02
A01	19380700	19380799	0.94	0.96	0.03	0.98	0.95	0
A01	19385700	19385799	0.98	0.92	0.25	0.98	0.95	0.58
A01	19385800	19385899	0.7	0.46	0.07	0.56	0.73	0.19
A01	19390700	19390799	0.91	0.92	0.01	0.91	0.79	0.83
A01	19390800	19390899	0.95	0.89	0	0.91	0.89	0.93
A01	19397800	19397899	0.8	0.83	0.68	0.11	0.73	0.01
A01	19398100	19398199	0.83	0.06	0.54	0.05	0.9	0.54
A01	19398600	19398699	0.61	0.03	0	0.03	0.57	0.01
A01	20570200	20570299	0.96	0.01	0	0.01	0.01	0.01
A01	20570700	20570799	0.92	0.02	0	0	0	0
A01	21288500	21288599	0.81	0.01	0	0.01	0	0.01
A01	21288600	21288699	0.93	0.01	0.02	0.02	0.01	0.02
A01	21288700	21288799	0.96	0.01	0	0.01	0	0.02
A01	21288900	21288999	0.96	0.02	0	0	0.01	0.01
A01	21289000	21289099	0.93	0	0.01	0.01	0.01	0.01
A01	21289100	21289199	0.86	0.01	0.01	0	0.01	0.01
A01	21289200	21289299	0.91	0	0.04	0.01	0.06	0.05
A01	21335400	21335499	0.67	0	0.1	0.03	0	0.07
A01	21401100	21401199	0.89	0	0.01	0.01	0.03	0
A01	21481500	21481599	0.85	0.03	0.79	0.58	0.76	0.43
A01	21541000	21541099	0.73	0.48	0.51	0.52	0.06	0.56
A01	21619100	21619199	0.96	0.96	0.95	0.77	0.01	0.96
A01	21623900	21623999	0.89	0.59	0.51	0.69	0.26	0.65
A01	21632600	21632699	0.96	0.02	0.38	0	0.02	0.01
A01	21632800	21632899	0.67	0	0.37	0.03	0	0
A01	21632900	21632999	0.98	0.03	0.49	0	0.01	0
A01	21633100	21633199	0.95	0.02	0.5	0.01	0	0.01
A01	21633200	21633299	0.95	0.4	0.7	0.28	0.54	0.07
A01	21822500	21822599	0.93	0.92	0.23	0.29	0.9	0.96
A01	21840600	21840699	0.72	0	0.01	0	0.01	0.01
A01	21840700	21840799	0.9	0.01	0	0	0	0.01
A01	21840800	21840899	0.95	0	0.01	0	0	0.01
A01	21840900	21840999	0.91	0	0.01	0.01	0	0.02
A01	21841200	21841299	0.98	0.01	0.01	0.02	0	0.01
A01	21841300	21841399	0.75	0	0	0.02	0.02	0.01
A01	21841400	21841499	0.97	0	0	0.01	0	0
A01	21841500	21841599	0.8	0	0	0	0	0
A01	21841700	21841799	0.96	0	0.01	0.01	0.01	0.01
A01	21841800	21841899	0.97	0.02	0.01	0.07	0.02	0.02
A01	21841900	21841999	0.94	0.14	0.01	0.02	0.01	0.02
A01	21842100	21842199	0.96	0.13	0.03	0.11	0.07	0.01
A01	21842200	21842299	0.94	0.67	0.28	0.39	0.08	0.23
A01	21849500	21849599	0.94	0.97	0.95	0.92	0.21	0.98
A01	21849600	21849699	0.97	0.95	0.93	0.89	0.11	0.94
A01	21914800	21914899	0.6	0	0.01	0.01	0.01	0
A01	21914900	21914999	0.93	0.01	0	0	0.01	0.01
A01	21915000	21915099	0.87	0	0	0.01	0	0
A01	21944500	21944599	0.94	0.23	0.26	0.24	0.3	0.23
A01	21944600	21944699	0.78	0.01	0.01	0	0.05	0
A01	21945000	21945099	0.82	0.01	0.01	0.02	0	0
A01	21992500	21992599	0.73	0.74	0.11	0.04	0	0.77
A01	22025700	22025799	0.78	0.05	0.04	0.05	0.03	0.03
A01	22025800	22025899	0.99	0	0.01	0	0.02	0.01
A01	22025900	22025999	0.94	0	0.01	0.01	0.01	0
A01	22026200	22026299	0.97	0.01	0	0	0.01	0.01
A01	22026900	22026999	0.75	0	0	0	0.01	0
A01	22027000	22027099	0.82	0.02	0.01	0.01	0	0
A01	22028000	22028099	0.66	0.02	0.01	0	0.02	0
A01	22028100	22028199	0.85	0	0.01	0.01	0.01	0.03
A01	22051700	22051799	0.73	0.93	0.46	0.01	0	0.9
A01	22052500	22052599	0.94	0.97	0.47	0	0	0.94
A01	22199300	22199399	0.91	0.92	0.43	0	0.01	0.93
A01	22199400	22199499	0.93	0.81	0.5	0.06	0.02	0.97
A01	22199700	22199799	0.9	0.69	0.49	0.03	0	0.99
A01	22200000	22200099	0.96	0.9	0.7	0.26	0.01	0.94
A01	22200100	22200199	0.8	0.93	0.61	0.19	0.01	0.72
A01	22200700	22200799	0.99	0.96	0.44	0.01	0	0.01
A01	22201000	22201099	0.91	0.95	0.72	0.01	0.02	0
A01	22201400	22201499	0.81	0.71	0.39	0.02	0.01	0
A01	22201500	22201599	0.96	0.95	0.56	0.01	0	0
A01	22201600	22201699	0.87	0.83	0.46	0.01	0.01	0.01
A01	22201700	22201799	0.97	0.96	0.48	0.03	0	0.01
A01	22201800	22201899	1	0.99	0.52	0	0	0.01
A01	22201900	22201999	0.9	0.8	0.42	0.03	0.01	0.04
A01	22210600	22210699	0.64	0	0	0	0.11	0
A01	22211200	22211299	0.96	0.01	0	0	0.03	0.01
A01	22211400	22211499	0.99	0.01	0	0.04	0.49	0.01
A01	22211800	22211899	0.87	0.16	0.21	0	0.84	0.17
A01	22212000	22212099	0.92	0.01	0.02	0.03	0.72	0.01
A01	22212400	22212499	1	0.02	0.03	0.01	0.98	0.01
A01	22212800	22212899	0.97	0.01	0.01	0.02	0.98	0.01
A01	22213000	22213099	0.96	0	0.01	0	0.91	0
A01	22213100	22213199	0.98	0.02	0.01	0	1	0
A01	22213200	22213299	0.99	0.01	0.01	0.01	0.78	0.03
A01	22213300	22213399	0.98	0.01	0.01	0.02	1	0.03
A01	22213500	22213599	0.94	0.01	0.02	0	0.97	0.03
A01	22213600	22213699	0.95	0.14	0.09	0.2	0.93	0.08
A01	22213900	22213999	0.96	0.03	0.54	0.32	0.96	0.18
A01	22214200	22214299	0.84	0.48	0.22	0.28	0.62	0.35
A01	22339500	22339599	0.91	0	0	0	0.55	0
A01	22339800	22339899	0.9	0.01	0.03	0	0.91	0.04
A01	22340100	22340199	0.92	0.02	0.01	0	0.75	0
A01	22402900	22402999	0.68	0.84	0.76	0.02	0.57	0.81
A01	22403000	22403099	0.94	0.85	0.79	0.01	0.84	0.81
A01	22423800	22423899	0.83	0.88	0.81	0.03	0.89	0.87
A01	22423900	22423999	0.9	0.95	0.8	0.04	0.92	0.94
A01	22424500	22424599	0.84	0.95	0.32	0.01	0.9	0.92
A01	22424600	22424699	0.9	0.95	0.35	0.01	0.51	0.93
A01	22425100	22425199	0.93	0.94	0.45	0.01	0.94	0.96
A01	22425300	22425399	0.95	0.95	0.5	0.01	0.87	0.97
A01	22497200	22497299	0.83	0.02	0.06	0.14	0.2	0.1
A01	22497800	22497899	0.98	0	0.01	0.02	0.01	0.02
A01	22498200	22498299	0.89	0.01	0.02	0	0.01	0.02
A01	22498500	22498599	0.97	0	0.01	0.01	0.01	0
A01	22498700	22498799	0.92	0.01	0	0.01	0.01	0.01
A01	22498800	22498899	0.96	0.01	0.02	0.01	0	0
A01	22597000	22597099	0.78	0.36	0.39	0.03	0.49	0.22
A01	22653300	22653399	0.94	0.01	0	0.01	0.99	0.95
A01	22653500	22653599	0.94	0.01	0.01	0	0.98	0.98
A01	22653700	22653799	0.95	0	0.01	0.01	0.94	0.95
A01	22653900	22653999	0.91	0	0	0	0.94	0.92
A01	22654000	22654099	0.67	0.01	0	0.02	0.74	0.75
A01	22654400	22654499	0.94	0.01	0.02	0.01	0.93	0.52
A01	22654600	22654699	0.87	0	0	0	0.91	0.11
A01	22654700	22654799	0.91	0.02	0	0.01	0.87	0.03
A01	22655200	22655299	0.98	0.01	0	0.02	0.94	0.02
A01	22655400	22655499	0.94	0	0	0	0.62	0.01
A01	22656000	22656099	0.79	0.01	0	0.01	0.88	0.01
A01	22656300	22656399	0.84	0	0.01	0.05	0.9	0.01
A01	22656400	22656499	0.82	0.03	0	0.01	0.81	0.02
A01	22656500	22656599	0.98	0.01	0.01	0	0.78	0.01
A01	22656600	22656699	0.96	0	0.05	0	0.91	0.02
A01	22656900	22656999	0.92	0.04	0.87	0.02	0.95	0.04
A01	22684900	22684999	0.98	0.01	0	0.04	0	0.01
A01	22685400	22685499	0.86	0.01	0	0	0.01	0.01
A01	22685600	22685699	0.84	0	0	0	0.04	0
A01	22686100	22686199	0.94	0	0.01	0.01	0.02	0
A01	22686200	22686299	0.95	0	0.01	0	0.02	0.01
A01	22686900	22686999	0.98	0	0	0	0	0.02
A01	22687200	22687299	0.7	0	0.01	0	0.01	0
A01	22687300	22687399	0.99	0	0.01	0.01	0	0.01
A01	24124200	24124299	0.87	0.53	0.51	0.11	0.46	0.53
A01	24803200	24803299	0.91	0.6	0.28	0.6	0.48	0.69
A01	24803500	24803599	0.81	0.55	0.19	0.48	0.52	0.53
A01	25178200	25178299	0.9	0.7	0.66	0.63	0.23	0.66
A01	25304000	25304099	0.89	0.65	0.64	0.65	0.63	0.23
A01	25390400	25390499	0.8	0.41	0.2	0.28	0.07	0.25
A01	25506600	25506699	0.92	0.1	0.13	0.18	0.09	0.21
A01	25533700	25533799	0.91	0.1	0.3	0.98	0.33	0.74
A01	25534000	25534099	0.93	0.01	0	0.95	0.02	0
A01	25570600	25570699	0.97	0.74	0.23	0.75	0.74	0.72
A01	26465400	26465499	0.85	0.68	0.78	0.75	0.12	0.72
A01	26741300	26741399	0.99	0.78	0.74	0.35	0.68	0.73
A01	27055100	27055199	0.89	0.29	0.41	0.36	0.27	0.41
A01	27208000	27208099	0.9	0.74	0.88	0.01	0.86	0.92
A01	27208900	27208999	0.61	0.95	0.49	0	0.93	0.92
A01	27212100	27212199	0.82	0.72	0.32	0	0.7	0.38
A01	27212300	27212399	0.74	0.76	0.38	0	0.74	0.77
A01	27212600	27212699	0.87	0.91	0.44	0.01	0.91	0.93
A01	27212800	27212899	0.72	0.8	0.42	0	0.83	0.84
A01	27212900	27212999	0.7	0.79	0.42	0	0.74	0.81
A01	27213000	27213099	0.92	0.94	0.45	0	0.63	0.94
A01	27213100	27213199	0.71	0.76	0.38	0.08	0.76	0.86
A01	27330400	27330499	0.93	0.02	0.92	0.96	0.88	0.94
A01	27330500	27330599	0.94	0.01	0.91	0.93	0.79	0.95
A01	27546800	27546899	0.85	0.78	0.24	0.62	0.71	0.65
A01	27774200	27774299	0.97	0.29	0.24	0.25	0.23	0.24
A01	27780500	27780599	0.96	0.77	0.18	0.74	0.64	0.66
A01	27819100	27819199	0.96	0.96	0.93	0.1	0.99	0.96
A01	28195200	28195299	0.81	0.09	0.58	0.55	0.54	0.55
A01	28370900	28370999	0.93	0.16	0.2	0.28	0.41	0.14
A01	28386400	28386499	0.92	0.97	0.49	0.98	0.98	0.03
A01	28410900	28410999	0.92	0.35	0	0.01	1	0
A01	28440000	28440099	0.98	0.96	0.06	0.96	0.19	0.18
A01	28440300	28440399	0.97	0.95	0	0.98	0.02	0
A01	28440400	28440499	0.88	0.9	0.01	0.9	0.02	0.01
A01	28440500	28440599	0.86	0.87	0	0.89	0	0
A01	28440600	28440699	0.78	0.78	0	0.9	0.01	0.04
A01	28440700	28440799	0.71	0.92	0.01	0.9	0.02	0.01
A01	28441800	28441899	0.76	0.69	0	0.72	0.01	0
A01	28442500	28442599	0.98	0.79	0.01	0.8	0	0.02
A01	28442700	28442799	0.92	0.9	0.01	0.95	0	0
A01	28442800	28442899	0.95	0.96	0.01	0.94	0.01	0
A01	28447000	28447099	0.96	0.92	0.95	0.95	0.57	0
A01	28447300	28447399	0.82	0.89	0.86	0.94	0.98	0
A01	28473500	28473599	0.92	0.6	0.78	0.2	0.74	0.83
A01	28504100	28504199	0.72	0.01	0	0.01	0.03	0.01
A01	28504300	28504399	0.69	0	0.01	0.01	0.01	0
A01	28504900	28504999	0.78	0.02	0.01	0.01	0	0
A01	28505000	28505099	0.76	0.01	0.01	0	0	0.01
A01	28505100	28505199	0.94	0.01	0	0.09	0.01	0.01
A01	28505600	28505699	0.93	0.02	0.01	0.23	0	0.03
A01	28505700	28505799	0.94	0.01	0.05	0.27	0.01	0
A01	28595300	28595399	0.88	0.84	0.02	0.07	0.23	0.05
A01	28632400	28632499	0.92	0.91	0.89	0.93	0.87	0.02
A01	28632500	28632599	0.91	0.82	0.94	0.91	0.95	0.05
A01	28632900	28632999	0.86	0.87	0.84	0.92	0.8	0.01
A01	28633000	28633099	0.98	0.99	0.98	0.99	1	0.01
A01	28633200	28633299	0.97	0.93	0.95	0.94	0.96	0.03
A01	28690700	28690799	0.82	0.91	0.03	0.02	0.03	0.01
A01	28691000	28691099	0.89	0.94	0.02	0.01	0.01	0.01
A01	28691200	28691299	0.92	0.91	0.01	0.01	0.01	0.01
A01	28691500	28691599	0.85	0.97	0.02	0.02	0.01	0.01
A01	28706500	28706599	0.97	0.97	0	0.95	0.11	0
A01	28793500	28793599	0.95	0.73	0.75	0.79	0.77	0
A01	28793600	28793699	0.97	0.98	0.95	0.99	0.95	0
A01	28793700	28793799	0.95	0.91	0.89	0.89	0.94	0.01
A01	28793800	28793899	0.95	0.97	0.94	0.45	0.96	0
A01	28793900	28793999	0.96	0.94	0.98	0.66	0.66	0.01
A01	28794000	28794099	0.92	0.91	0.9	0.87	0.94	0
A01	28794300	28794399	0.97	0.53	0.36	0.53	0.5	0.01
A01	28794600	28794699	0.95	0.87	0.88	0.95	0.88	0
A01	28794800	28794899	0.93	0.92	0.95	0.96	0.93	0.01
A01	28794900	28794999	0.84	0.83	0.95	0.85	0.83	0.04
A01	28795500	28795599	0.77	0.41	0.69	0.76	0.77	0.01
A01	28795800	28795899	0.94	0.86	0.84	0.84	0.85	0
A01	28796000	28796099	0.97	0.97	0.9	0.94	0.92	0.01
A01	28796200	28796299	0.85	0.96	0.97	0.98	0.97	0.04
A01	28796300	28796399	0.97	0.96	0.98	0.97	0.99	0.05
A01	28797000	28797099	0.97	0.94	0.9	0.91	0.94	0.28
A01	28879600	28879699	0.89	0.96	0.93	0.02	0.17	0.02
A01	28914100	28914199	0.88	0.02	0.87	0.02	0.02	0.95
A01	28916600	28916699	0.98	0.85	0.81	0.01	0	0.85
A01	28916900	28916999	0.96	0.91	0.53	0	0.01	0.94
A01	28917000	28917099	0.91	0.92	0.88	0	0.01	0.94
A01	28917200	28917299	0.96	0.93	0.95	0	0	0.97
A01	28917300	28917399	0.91	0.78	0.77	0	0	0.77
A01	28917400	28917499	0.9	0.89	0.78	0.01	0.03	0.94
A01	28918300	28918399	0.88	0.88	0.86	0.11	0.44	0.85
A01	29054000	29054099	0.68	0	0.57	0	0.48	0.54
A01	29223600	29223699	0.8	0.13	0.19	0.12	0.06	0.09
A01	29223700	29223799	0.92	0	0.01	0.02	0.01	0.02
A01	29223800	29223899	0.96	0.01	0.01	0.02	0.01	0.05
A01	29224000	29224099	0.9	0	0.01	0.02	0.02	0.01
A01	29224100	29224199	0.98	0	0.02	0.02	0	0
A01	29224300	29224399	0.96	0.01	0.02	0	0.01	0.01
A01	29224500	29224599	0.95	0.01	0.01	0	0	0.01
A01	29224600	29224699	0.96	0.01	0	0.01	0.02	0
A01	29224700	29224799	0.9	0.01	0.01	0.02	0	0
A01	29344200	29344299	0.94	0.15	0.55	0.01	0.93	0.92
A01	29360600	29360699	0.72	0.03	0.59	0.02	0.09	0.82
A01	29384500	29384599	0.96	0.79	0.94	0	0.16	0
A01	29384700	29384799	0.9	0.95	0.91	0.01	0.81	0.15
A01	29384900	29384999	0.96	0.7	0.74	0.02	0.4	0.23
A01	29395700	29395799	0.91	0	0.01	0	0	0.93
A01	29395800	29395899	0.87	0.01	0.01	0	0	0.9
A01	29396200	29396299	0.94	0	0.02	0.02	0.01	0.85
A01	29396300	29396399	0.92	0	0.01	0.02	0	0.97
A01	29420200	29420299	0.9	0.76	0.24	0.02	0.76	0.38
A01	29420400	29420499	0.99	0.95	0.05	0.1	0.98	0
A01	29420600	29420699	0.98	0.96	0	0.1	0.96	0
A01	29420700	29420799	0.98	0.98	0	0	0.96	0.02
A01	29420800	29420899	0.97	0.98	0.03	0	0.97	0.01
A01	29421700	29421799	0.9	0.67	0	0	0.64	0
A01	29421900	29421999	0.94	0.84	0	0	0.86	0
A01	29422100	29422199	0.95	0.97	0	0	0.73	0
A01	29422300	29422399	0.92	0.93	0.02	0.07	0.93	0.04
A01	29422400	29422499	0.91	0.94	0.2	0.28	0.89	0.21
A01	29427400	29427499	0.97	0.69	0.34	0	0.93	0.16
A01	29713700	29713799	0.91	0.02	0.96	0.02	0	0.96
A01	29713800	29713899	0.96	0.03	0.96	0.14	0.04	0.39
A01	29713900	29713999	0.94	0.01	0.9	0.03	0.01	0.94
A01	29714100	29714199	0.95	0.62	0.95	0.52	0.3	0.94
A01	29722500	29722599	0.95	0.57	0.25	0.2	0.64	0.27
A01	29807500	29807599	0.97	0.93	0.96	0.26	0.96	0.98
A01	29941300	29941399	0.95	0.75	0.22	0.88	0.8	0.92
A01	29941400	29941499	0.71	0.25	0.1	0.67	0.38	0.5
A01	29941600	29941699	0.74	0.51	0.06	0.81	0.69	0.78
A01	30760300	30760399	0.98	0.01	0	0	0.01	0.01
A01	32018300	32018399	0.98	0	0	0	0.03	0.01
A01	32018400	32018499	0.94	0	0.01	0.01	0.01	0.01
A01	32018700	32018799	0.94	0	0	0	0	0
A01	32018900	32018999	0.94	0	0.02	0.01	0	0
A01	32019300	32019399	0.95	0.01	0	0.03	0.01	0.02
A01	32022900	32022999	0.99	0	0.01	0.01	0.66	0.98
A01	32023200	32023299	0.94	0.19	0.01	0	0.97	0.97
A01	32070200	32070299	0.87	0.46	0.76	0.05	0.59	0.6
A01	32070700	32070799	0.89	0.01	0	0.01	0.02	0.03
A01	32726800	32726899	0.96	0.53	0.08	0.59	0.47	0.45
A01	32757100	32757199	0.88	0.75	0.48	0.72	0.28	0.71
A01	33665100	33665199	0.94	0.81	0.33	0.88	0.79	0.83
A01	34090100	34090199	0.93	0	0.53	0.54	0.53	0.53
A01	34090500	34090599	0.74	0.07	0.26	0.15	0.12	0.9
A01	34090700	34090799	0.93	0.01	0	0.01	0.01	0.96
A01	34095000	34095099	0.95	0.02	0.06	0.01	0.01	0.02
A01	34095500	34095599	0.87	0.01	0	0	0	0.01
A01	34095900	34095999	0.91	0.01	0.02	0.01	0	0
A01	34096200	34096299	0.93	0.02	0	0.02	0	0.01
A01	34096300	34096399	0.91	0.02	0	0.01	0.01	0
A01	34096400	34096499	0.96	0.2	0	0.02	0.01	0.01
A01	34155900	34155999	0.99	0.93	0.99	0.21	0.8	0.93
A01	34849100	34849199	0.93	0.41	0.32	0.53	0.39	0.37
A01	35363400	35363499	0.99	0.34	0.53	0.66	0.56	0.55
A01	35401500	35401599	0.87	0.8	0.89	0.03	0.93	0.15
A01	35401800	35401899	0.98	0.97	0.96	0.09	0.94	0.02
A01	35402000	35402099	0.97	0.96	0.89	0.01	0.97	0
A01	35402100	35402199	0.93	0.95	0.94	0.02	0.99	0
A01	35402300	35402399	0.94	0.93	0.91	0	0.82	0
A01	35402400	35402499	1	0.91	0.62	0.01	0.99	0.01
A01	35402600	35402699	0.97	0.96	0.88	0.01	0.97	0
A01	35403200	35403299	0.86	0.83	0.87	0.02	0.76	0.01
A01	35403300	35403399	0.96	0.97	0.88	0.02	0.93	0
A01	35403400	35403499	0.98	0.96	0.94	0.03	0.93	0
A01	35403500	35403599	0.99	0.97	0.98	0	0.96	0
A01	35403600	35403699	0.98	0.98	0.77	0.01	0.94	0.01
A01	35403700	35403799	0.94	0.99	0.95	0.01	0.95	0.01
A01	35403900	35403999	0.96	0.99	0.94	0	1	0
A01	35404100	35404199	0.97	0.96	0.93	0.01	0.78	0
A01	35404200	35404299	0.94	0.87	0.82	0	0.85	0
A01	35404400	35404499	0.83	0.91	0.66	0	0.89	0.01
A01	35404500	35404599	0.84	0.89	0.83	0	0.91	0
A01	35404600	35404699	0.97	0.92	0.82	0	0.96	0
A01	35404700	35404799	0.98	0.74	0.74	0	0.6	0
A01	35404800	35404899	0.89	0.67	0.57	0	0.63	0.01
A01	35404900	35404999	0.99	0.74	0.93	0	0.96	0
A01	35405000	35405099	0.91	0.92	0.93	0.05	0.93	0.01
A01	35405100	35405199	0.9	0.93	0.91	0	0.93	0
A01	35405200	35405299	0.93	0.69	0.66	0.01	0.5	0.01
A01	35405300	35405399	0.83	0.91	0.87	0.01	0.87	0
A01	35405400	35405499	0.95	0.64	0.96	0.01	0.92	0.01
A01	35405500	35405599	0.93	0.94	0.88	0.01	0.93	0.01
A01	35405600	35405699	0.94	0.8	0.77	0	0.79	0
A01	35405800	35405899	0.8	0.8	0.83	0.01	0.88	0.02
A01	35406000	35406099	0.93	0.9	0.75	0.01	0.77	0
A01	35406100	35406199	0.93	0.93	0.9	0	0.91	0
A01	35409900	35409999	0.9	0.46	0.65	0.01	0.72	0.01
A01	35410000	35410099	0.94	0.83	0.64	0.02	0.84	0
A01	35410200	35410299	0.95	0.85	0.78	0	0.82	0
A01	35410400	35410499	0.9	0.81	0.85	0	0.86	0
A01	35410600	35410699	0.87	0.93	0.84	0.01	0.86	0
A01	35410700	35410799	0.97	0.96	0.92	0.01	0.95	0.01
A01	35410800	35410899	0.95	0.87	0.85	0	0.93	0
A01	35411100	35411199	0.95	0.95	0.93	0.05	0.94	0
A01	35411200	35411299	0.75	0.86	0.83	0	0.67	0
A01	35411700	35411799	0.95	0.97	0.96	0.01	0.94	0
A01	35411800	35411899	0.97	0.98	0.98	0.03	0.97	0.03
A01	35411900	35411999	0.96	0.79	0.58	0.01	0.74	0.01
A01	35466500	35466599	0.87	0.71	0.53	0.04	0.86	0.18
A01	35499200	35499299	0.92	0.71	0.67	0.53	0.25	0.67
A01	35499500	35499599	0.94	0.01	0.03	0.02	0	0.04
A01	35499700	35499799	0.87	0	0	0	0	0.02
A01	35499900	35499999	0.9	0	0	0.02	0.01	0
A01	35500000	35500099	0.87	0.02	0.01	0.01	0.01	0
A01	35500200	35500299	0.83	0.01	0	0	0	0.01
A01	35500400	35500499	0.92	0.01	0.01	0.01	0.01	0
A01	35500500	35500599	0.98	0	0	0.01	0	0.01
A01	35500600	35500699	0.96	0	0	0.01	0.01	0
A01	35500700	35500799	0.96	0	0	0.02	0	0.01
A01	35500900	35500999	0.97	0.01	0.01	0.01	0	0.01
A01	35501200	35501299	0.94	0	0.01	0	0	0
A01	35669400	35669499	0.94	0.98	0.97	0.99	0.24	0.98
A01	35749100	35749199	0.85	0.08	0.06	0.03	0.04	0.67
A01	35749300	35749399	0.95	0.01	0.01	0.01	0.01	0.1
A01	35749900	35749999	0.98	0.01	0.02	0.01	0.01	0.01
A01	35750000	35750099	0.96	0	0.01	0.01	0.01	0
A01	35750500	35750599	0.79	0.22	0	0.25	0.22	0.4
A01	35751500	35751599	0.97	0.03	0.04	0.01	0.09	0
A01	35751900	35751999	0.92	0.09	0.09	0.09	0.01	0.09
A01	35752200	35752299	0.98	0.01	0.01	0.01	0	0.01
A01	35752300	35752399	0.97	0.01	0.01	0.02	0.02	0.01
A01	35752400	35752499	0.98	0.02	0.01	0.01	0.01	0.01
A01	35757100	35757199	0.87	0	0	0	0.01	0.01
A01	35757200	35757299	0.9	0	0.01	0	0	0.01
A01	35757300	35757399	0.97	0.02	0	0	0	0.02
A01	35757500	35757599	0.96	0.01	0.01	0	0	0
A01	36361800	36361899	0.92	0.29	0.16	0.3	0.19	0.33
A01	38810600	38810699	0.84	0.94	0.66	0	0.8	0.68
A01	38810900	38810999	0.89	0.9	0.9	0	0.85	0.66
A01	38811000	38811099	0.95	0.88	0.85	0.02	0.45	0.94
A01	38811500	38811599	0.89	0.85	0.82	0.01	0.93	0.87
A01	38962300	38962399	0.82	0	0	0.01	0	0.01
A01	38962400	38962499	0.93	0	0	0.01	0.02	0
A01	39109800	39109899	0.93	0.63	0.47	0.66	0.54	0.27
A01	39115400	39115499	0.92	0.92	0.21	0.88	0.85	0.91
A01	39208700	39208799	0.91	0.26	0.62	0.72	0.71	0.71
A01	39210900	39210999	0.91	0.94	0.69	0.7	0.96	0.27
A01	39414200	39414299	0.92	0.6	0.27	0.65	0.61	0.57
A01	39455800	39455899	0.88	0.01	0.01	0.01	0	0
A01	39456300	39456399	0.75	0	0	0	0.02	0
A01	39480800	39480899	0.69	0	0.03	0.04	0.01	0.02
A01	39500600	39500699	0.94	0.3	0.87	0.08	0.88	0.6
A01	39500700	39500799	0.95	0.52	0.95	0.22	0.96	0.8
A01	39500800	39500899	0.89	0.01	0.81	0.02	0.93	0.29
A01	39502300	39502399	0.99	0	0.92	0.02	0.92	0.94
A01	39502400	39502499	0.93	0	0.92	0	0.95	0.98
A01	39502600	39502699	0.99	0	0.81	0	0.84	0.85
A01	39502700	39502799	0.76	0.01	0.81	0	0.79	0.89
A01	39502800	39502899	0.99	0.02	0.98	0.01	0.97	0.97
A01	39661000	39661099	0.95	0.99	0.14	0.94	0.96	0.57
A01	39714200	39714299	0.89	0	0	0	0	0
A01	39714400	39714499	0.98	0	0.02	0.01	0	0
A01	39714500	39714599	0.89	0	0	0.02	0.04	0
A01	39720100	39720199	0.83	0.68	0.84	0	0.88	0.89
A01	39722200	39722299	0.92	0.89	0.93	0	0.95	0.95
A01	39722300	39722399	0.95	0.95	0.93	0.01	0.93	0.7
A01	39786200	39786299	0.96	0.06	0.41	0.03	0.94	0.74
A01	39786500	39786599	0.92	0.04	0.02	0.01	0.98	0.06
A01	39786700	39786799	0.93	0	0.01	0.01	0.94	0.01
A01	39788200	39788299	0.91	0.02	0.01	0	0.7	0.01
A01	39788700	39788799	0.96	0.01	0.01	0	0.97	0.01
A01	39788800	39788899	0.99	0.01	0	0	0.83	0
A01	39789100	39789199	0.94	0.2	0.02	0.01	0.95	0.01
A01	40327200	40327299	0.98	0.95	0.94	0.97	0.02	0.97
A01	40553300	40553399	0.87	0.89	0.86	0.47	0.02	0.9
A01	40553500	40553599	0.93	0.92	0.92	0.51	0.01	0.91
A01	40553700	40553799	0.94	0.93	0.95	0.49	0.02	0.94
A01	40553900	40553999	0.84	0.88	0.85	0.5	0.01	0.81
A01	40569300	40569399	0.93	0.02	0.38	0.01	0.81	0.02
A01	40569400	40569499	0.82	0	0.32	0.01	0.64	0
A01	40569500	40569599	0.78	0.01	0.35	0	0.71	0
A01	40569600	40569699	0.87	0.21	0.43	0.21	0.82	0.2
A01	40569700	40569799	0.79	0	0.4	0	0.86	0.01
A01	40569800	40569899	0.86	0.02	0.33	0.03	0.86	0.01
A01	40569900	40569999	0.92	0	0.3	0.01	0.88	0.03
A01	40570000	40570099	0.84	0.01	0.38	0.01	0.41	0
A01	40570100	40570199	0.97	0	0.46	0	0.97	0
A01	40570200	40570299	0.92	0.02	0.39	0.01	0.92	0
A01	40570300	40570399	0.95	0.03	0.49	0.01	0.9	0.11
A01	40570700	40570799	0.96	0.01	0.43	0.02	0.88	0.01
A01	40570800	40570899	0.9	0	0.4	0.03	0.85	0.02
A01	40570900	40570999	0.68	0.01	0.41	0.04	0.97	0.01
A01	40571000	40571099	0.93	0.01	0.42	0.02	0.95	0.02
A01	40571600	40571699	0.97	0	0.48	0.02	0.51	0
A01	40571700	40571799	0.93	0.03	0.43	0.01	0.95	0.01
A01	40571800	40571899	0.93	0.01	0.46	0.02	0.77	0
A01	40803700	40803799	0.78	0.48	0.49	0.5	0.47	0.15
A01	40807100	40807199	0.98	0.76	0.72	0.82	0.81	0.34
A01	41036100	41036199	0.77	0.03	0.49	0.01	0.01	0.04
A01	41738700	41738799	0.89	0	0.56	0.03	0.97	0.01
A01	41738900	41738999	0.76	0	0.36	0.02	0.68	0.02
A01	41739000	41739099	0.69	0	0.47	0	0.75	0.01
A01	42012200	42012299	0.87	0	0.53	0.03	0.12	0.36
A01	42013500	42013599	0.89	0.02	0.25	0.06	0.18	0.17
A01	42014700	42014799	0.94	0.01	0.01	0	0	0
A01	42014900	42014999	0.82	0.01	0.01	0.01	0	0.01
A01	42021300	42021399	0.94	0.01	0.02	0.01	0.01	0.01
A01	42021500	42021599	0.96	0	0	0	0.02	0.01
A01	42021600	42021699	0.92	0.01	0	0.01	0	0.02
A01	42021700	42021799	0.89	0	0.02	0.01	0.02	0
A01	43241500	43241599	0.95	0.35	0.38	0.5	0.27	0.49
A01	43296000	43296099	0.86	0.67	0.71	0	0.71	0.71
A01	43346800	43346899	0.95	0.13	0.95	0.92	0.93	0.95
A01	43346900	43346999	0.85	0.01	0.96	0.91	0.96	0.95
A01	43347000	43347099	0.99	0	0.96	0.96	0.95	0.98
A01	43347100	43347199	0.88	0	0.92	0.94	0.92	0.9
A01	43347200	43347299	0.9	0.01	0.8	0.89	0.88	0.8
A01	43347300	43347399	0.87	0	0.85	0.9	0.92	0.87
A01	43347400	43347499	0.94	0.04	0.97	0.77	0.55	0.93
A01	43347500	43347599	0.83	0	0.88	0.44	0.71	0.65
A01	43347600	43347699	0.62	0.01	0.65	0.58	0.82	0.74
A01	44056500	44056599	0.89	0.75	0.85	0.9	0.03	0.88
A01	46692300	46692399	0.81	0.66	0.07	0.58	0.49	0.04
A01	46692700	46692799	0.96	0.66	0.4	0.65	0.51	0.19
A01	46991400	46991499	0.94	0.95	0.06	0.97	0.93	0.48
A01	47010200	47010299	0.97	0.77	0.74	0.28	0.87	0.81
A01	47015400	47015499	0.99	0.96	0.28	0.91	0.95	0.94
A01	47228400	47228499	0.81	0	0.04	0.01	0.05	0.28
A01	47261000	47261099	0.96	0.48	0.92	0.77	0.96	0.01
A01	47261100	47261199	0.84	0.47	0.79	0.82	0.79	0
A01	47261200	47261299	0.93	0.51	0.92	0.78	0.92	0.01
A01	47294700	47294799	0.87	0.17	0.1	0.19	0.07	0.22
A01	47295000	47295099	0.65	0.03	0.02	0.06	0.01	0.01
A01	47358000	47358099	0.95	0.91	0.9	0.92	0.14	0.9
A01	47559600	47559699	0.91	0	0.55	0	0	0.01
A01	47560100	47560199	0.95	0	0.39	0.01	0.01	0
A01	47560200	47560299	0.72	0.01	0.33	0	0.01	0.01
A01	47560500	47560599	0.75	0.02	0.38	0.01	0.01	0
A01	47560600	47560699	0.84	0.02	0.52	0.01	0.02	0.01
A01	47560700	47560799	0.7	0.02	0.35	0.01	0.01	0
A01	47560900	47560999	0.9	0.26	0.55	0.2	0.17	0.22
A01	47699200	47699299	0.94	0.01	0.01	0	0.01	0.01
A01	47699400	47699499	0.88	0	0	0.01	0.01	0.01
A01	47699500	47699599	0.67	0.01	0	0.01	0.01	0
A01	47699600	47699699	0.94	0.01	0.01	0.01	0	0.01
A01	47699700	47699799	0.96	0	0	0	0	0.02
A01	47699800	47699899	0.84	0	0.01	0	0	0.01
A01	47700400	47700499	0.87	0.01	0.01	0	0.02	0
A01	47701200	47701299	0.86	0.38	0.35	0.46	0.09	0.48
A01	47702500	47702599	0.75	0.11	0	0.14	0	0.88
A01	47850400	47850499	0.96	0.24	0.97	0.96	0.87	0.99
A01	47892400	47892499	0.71	0.66	0.02	0.74	0.79	0.26
A01	47997900	47997999	0.96	0.94	0.36	0.91	0.94	0.95
A01	50382600	50382699	0.96	0.63	0.5	0.63	0.07	0.59
A01	50851400	50851499	0.89	0.41	0.18	0.57	0.73	0.37
A01	51024800	51024899	0.91	0.78	0.21	0.61	0.76	0.57
A01	51405100	51405199	0.84	0.44	0.27	0.46	0.18	0.52
A01	51467500	51467599	0.81	0.69	0.48	0.67	0.61	0.13
A01	51636900	51636999	0.91	0.52	0.53	0.46	0.01	0.53
A01	51656000	51656099	0.93	0.84	0.87	0.91	0.93	0.01
A01	51787100	51787199	0.84	0.9	0.04	0.27	0.95	0.95
A01	51797300	51797399	0.92	0	0	0.02	0	0.02
A01	51797400	51797499	0.73	0	0.01	0.01	0.01	0
A01	51797500	51797599	0.96	0.01	0	0.01	0.01	0
A01	51797600	51797699	0.99	0	0.01	0.02	0	0
A01	51797700	51797799	0.96	0.01	0.02	0.01	0	0.02
A01	51797800	51797899	0.93	0	0	0.01	0	0
A01	51797900	51797999	0.95	0	0	0	0	0
A01	51798100	51798199	0.95	0	0.01	0.01	0	0.01
A01	51798200	51798299	0.91	0	0.02	0	0	0.01
A01	51798300	51798399	1	0	0	0	0	0.02
A01	51798400	51798499	0.98	0.01	0	0.02	0.01	0.01
A01	51798500	51798599	0.86	0.01	0	0	0.01	0.01
A01	51798600	51798699	0.85	0.01	0.01	0	0.01	0.01
A01	51798700	51798799	0.93	0.01	0.01	0	0.03	0.02
A01	51803000	51803099	0.9	0	0.01	0	0	0.02
A01	51803100	51803199	0.79	0.35	0.17	0.24	0.1	0.23
A01	51803500	51803599	0.85	0	0	0	0	0
A01	51803600	51803699	0.93	0.02	0	0	0	0
A01	51803700	51803799	0.99	0	0.02	0.01	0.01	0
A01	51803800	51803899	0.98	0.29	0.11	0	0.01	0.28
A01	51804400	51804499	0.93	0	0	0	0	0.03
A01	51804600	51804699	0.92	0.01	0.02	0.04	0.01	0.02
A01	51804800	51804899	0.95	0.01	0.01	0.01	0	0
A01	51805400	51805499	0.88	0.02	0.01	0	0	0.01
A01	51805500	51805599	0.97	0	0	0	0.01	0.02
A01	51805700	51805799	0.95	0.11	0	0.02	0.03	0.04
A01	51805800	51805899	0.82	0.01	0	0	0.01	0
A01	51805900	51805999	0.94	0.03	0.01	0	0	0.01
A01	51868900	51868999	0.9	0.02	0.38	0.92	0.86	0.01
A01	51869200	51869299	0.96	0.02	0.5	0.95	0.9	0.03
A01	51869300	51869399	0.84	0.03	0.22	0.56	0.52	0.01
A01	51869400	51869499	0.87	0.12	0.41	0.88	0.88	0.01
A01	51883700	51883799	0.92	0.74	0.24	0.65	0.62	0.71
A01	52396900	52396999	0.98	0.34	0.91	0.82	0.87	0.87
A01	52399400	52399499	0.74	0	0.67	0.03	0.02	0.82
A01	52418200	52418299	0.73	0.99	0.96	0	0.02	0.99
A01	52418500	52418599	0.89	0.94	0.56	0	0.03	0.54
A01	52420400	52420499	0.96	0.97	0.98	0.02	0	0.99
A01	52420500	52420599	0.95	0.96	0.98	0.02	0.02	0.96
A01	52421000	52421099	0.96	0.95	0.93	0.03	0.04	0.78
A01	52421400	52421499	0.65	0.88	0.64	0.01	0.02	0.94
A01	52510400	52510499	0.89	0.08	0.88	0.03	0.05	0.93
A01	52510500	52510599	0.88	0.01	0.93	0.01	0.01	0.96
A01	52510600	52510699	0.92	0.02	0.92	0.04	0.01	0.87
A01	52510700	52510799	0.94	0.01	0.87	0.03	0.02	0.86
A01	52750000	52750099	0.65	0.01	0.78	0.53	0.42	0.81
A01	52859000	52859099	0.91	0.89	0.85	0.87	0.95	0
A01	53487800	53487899	0.96	0.43	0.38	0.42	0.36	0.41
A01	53490200	53490299	0.99	0.66	0.6	0.24	0.65	0.65
A01	53716800	53716899	0.86	0.53	0.21	0.44	0.53	0.46
A01	53817500	53817599	0.98	1	1	0.97	0.26	1
A01	53861700	53861799	0.62	0.02	0.48	0.01	0.12	0.06
A01	53995900	53995999	0.88	0.31	0.07	0.68	0.51	0.31
A01	53996000	53996099	0.77	0.12	0.08	0.53	0.14	0.13
A01	53996100	53996199	0.96	0.31	0.19	0.86	0.52	0.42
A01	54026600	54026699	0.92	0.01	0.03	0.01	0.89	0.02
A01	54123500	54123599	0.97	0.95	0.95	0.96	0.37	0.96
A01	54281200	54281299	0.99	0.99	0.57	0.96	0.38	0.64
A01	56300700	56300799	0.7	0.68	0.62	0.01	0.22	0.68
A01	56301000	56301099	0.79	0.54	0.57	0.01	0.05	0.66
A01	56305300	56305399	0.65	0.13	0.01	0.01	0.17	0
A01	56305700	56305799	0.79	0.83	0	0	0.83	0.01
A01	56305800	56305899	0.94	0.91	0.01	0.01	0.87	0
A01	56305900	56305999	0.97	0.79	0.02	0.01	0.97	0.01
A01	56306100	56306199	0.85	0.87	0.01	0	0.88	0
A01	56306200	56306299	0.91	0.87	0	0	0.87	0.01
A01	56306600	56306699	0.98	1	0.01	0	0.75	0
A01	56306700	56306799	0.96	0.99	0	0.02	0.97	0
A01	56306800	56306899	0.93	0.98	0	0.04	0.93	0.01
A01	56307000	56307099	0.91	0.9	0.01	0	0.93	0
A01	56307200	56307299	0.89	0.91	0.01	0	0.84	0.01
A01	56307400	56307499	0.97	0.89	0.01	0.01	0.86	0
A01	56307500	56307599	0.83	0.86	0	0.02	0.83	0.03
A01	56307600	56307699	0.97	0.98	0.01	0	0.77	0.01
A01	56307800	56307899	0.92	0.94	0	0.01	0.72	0.01
A01	56308300	56308399	0.94	0.97	0.01	0.01	0.98	0
A01	56308500	56308599	0.93	0.82	0.01	0	0.92	0
A01	56308700	56308799	0.92	0.96	0.01	0	0.94	0.01
A01	56308800	56308899	0.81	0.89	0.01	0	0.88	0
A01	56309100	56309199	0.86	0.91	0	0.01	0.78	0
A01	56309400	56309499	0.96	0.98	0	0.03	0.92	0
A01	56309500	56309599	0.98	0.98	0	0.01	0.96	0
A01	56309600	56309699	0.98	0.74	0	0.03	0.91	0
A01	56309800	56309899	0.98	0.97	0	0	0.93	0.01
A01	56309900	56309999	0.98	0.98	0	0.01	0.98	0.01
A01	56310600	56310699	0.98	0.98	0	0	0.98	0
A01	56311100	56311199	0.93	0.98	0.04	0.04	0.94	0.07
A01	56325200	56325299	0.92	0.93	0.91	0.19	0.93	0.96
A01	56387900	56387999	0.95	0.96	0.97	0.95	0.97	0.01
A01	56388000	56388099	0.99	0.85	0.95	0.96	0.98	0.01
A01	56388100	56388199	0.9	0.95	0.96	0.93	0.94	0.02
A01	56388200	56388299	0.9	0.98	0.9	0.92	0.94	0
A01	56388300	56388399	0.98	0.84	0.83	0.86	0.78	0
A01	56389300	56389399	0.93	0.95	0.88	0.94	0.91	0.06
A01	56389500	56389599	0.96	0.97	0.96	0.97	0.81	0.01
A01	56390200	56390299	0.85	0.76	0.74	0.76	0.84	0.04
A01	56390300	56390399	0.94	0.94	0.92	0.96	0.91	0.08
A01	56390400	56390499	0.93	0.94	0.94	0.95	0.91	0.11
A01	56390500	56390599	0.93	0.67	0.87	0.89	0.86	0.08
A01	56390600	56390699	0.85	0.95	0.93	0.97	0.94	0.11
A01	56390700	56390799	0.99	0.91	0.93	0.97	0.95	0.07
A01	56390800	56390899	0.99	0.95	0.77	0.97	0.95	0.07
A01	56391000	56391099	0.87	0.9	0.9	0.9	0.91	0.01
A01	56391100	56391199	0.9	0.95	0.91	0.95	0.95	0.08
A01	56391200	56391299	0.94	1	0.93	0.97	0.98	0.09
A01	56391300	56391399	0.89	0.79	0.68	0.8	0.81	0.08
A01	56394200	56394299	0.74	0.91	0.86	0.91	0.89	0.04
A01	56394400	56394499	0.89	0.87	0.85	0.84	0.82	0.1
A01	56394500	56394599	0.95	0.91	0.88	0.88	0.85	0.07
A01	56394700	56394799	0.98	0.97	0.94	0.9	0.97	0.1
A01	56394800	56394899	0.9	0.9	0.93	0.91	0.9	0.2
A01	56395000	56395099	0.89	0.93	0.86	0.93	0.91	0.14
A01	56395200	56395299	0.87	0.65	0.66	0.49	0.59	0.03
A01	56395300	56395399	0.97	0.93	0.94	0.9	0.93	0.06
A01	56404500	56404599	0.98	0	0	0	0.94	0
A01	56405300	56405399	0.88	0.01	0	0.01	0.94	0.01
A01	56405400	56405499	0.92	0	0	0.01	0.82	0
A01	56406000	56406099	0.93	0.5	0.7	0.17	0.94	0.82
A01	57206200	57206299	0.79	0.09	0.23	0.26	0.25	0.24
A01	58653700	58653799	0.91	0.21	0.53	0.14	0.32	0.71
A01	58746300	58746399	0.95	0.35	0.78	0.79	0.92	0.8
A01	58749400	58749499	0.96	0.99	0.94	0.95	0.93	0.25
A01	58769900	58769999	0.9	0.91	0.92	0.94	0.25	0.85
A01	58783700	58783799	0.82	0.72	0.15	0.7	0.27	0.48
A01	59866400	59866499	0.9	0.54	0.05	0.35	0.53	0.5
A01	60073500	60073599	0.96	0.24	0.93	0.69	0.9	0.91
A01	60077000	60077099	0.73	0.01	0.47	0	0.02	0.03
A01	60077200	60077299	0.8	0	0.62	0	0.02	0.28
A01	60077300	60077399	0.86	0.01	0.6	0.01	0.02	0.51
A01	60077400	60077499	0.66	0	0.62	0	0.03	0.56
A01	60077500	60077599	0.9	0.01	0.72	0.01	0.07	0.86
A01	60077600	60077699	0.95	0.01	0.84	0.02	0.43	0.92
A01	60077700	60077799	0.89	0.01	0.84	0	0.52	0.89
A01	60077900	60077999	0.92	0.01	0.79	0.01	0.91	0.95
A01	60078000	60078099	0.94	0.01	0.98	0	0.94	0.98
A01	60078100	60078199	0.96	0.03	0.94	0	0.94	0.94
A01	60078200	60078299	0.9	0.04	0.93	0	0.93	0.98
A01	60078300	60078399	0.97	0	0.97	0.03	0.99	0.98
A01	60078500	60078599	0.87	0	0.87	0	0.79	0.4
A01	60078600	60078699	0.96	0	0.96	0.01	0.97	0.92
A01	60078800	60078899	0.97	0.01	0.87	0.01	0.96	0.88
A01	60078900	60078999	0.87	0	0.96	0	0.99	0.98
A01	60079000	60079099	0.94	0.03	0.93	0.02	0.61	0.94
A01	60079100	60079199	0.93	0.01	0.97	0.01	0.87	0.96
A01	60079200	60079299	0.96	0.02	0.94	0	0.75	0.98
A01	60079600	60079699	0.93	0	0.97	0	0.65	0.96
A01	60079800	60079899	0.94	0.01	0.97	0.01	0.91	0.95
A01	60079900	60079999	0.98	0.02	0.92	0	0.9	0.79
A01	60080000	60080099	0.95	0.01	0.97	0.01	0.95	0.97
A01	60080200	60080299	0.85	0	0.88	0.01	0.85	0.76
A01	60080400	60080499	0.99	0	0.94	0.02	0.98	0.99
A01	60080500	60080599	0.7	0.01	0.98	0.02	0.93	0.98
A01	60080600	60080699	0.84	0	0.88	0.01	0.87	0.91
A01	60080800	60080899	0.82	0	0.88	0.01	0.91	0.94
A01	60080900	60080999	0.96	0.02	0.97	0.01	0.97	0.98
A01	60081000	60081099	0.74	0	0.85	0	0.81	0.88
A01	60081100	60081199	0.89	0	0.9	0	0.93	0.92
A01	60081500	60081599	0.94	0.01	0.74	0	0.94	0.76
A01	60081800	60081899	0.96	0.01	0.76	0.01	0.89	0.8
A01	60703100	60703199	0.85	0.19	0.04	0.31	0.25	0.47
A01	61190600	61190699	0.97	0.97	0.98	0.77	0.36	0.71
A01	61332100	61332199	0.97	0.83	0.02	0.82	0.52	0.01
A01	61332500	61332599	0.89	0.9	0	0.94	0.87	0
A01	61333100	61333199	0.71	0.97	0.05	0.94	0.06	0.01
A01	61364900	61364999	0.81	0.06	0.73	0.7	0	0.69
A01	61416800	61416899	0.92	0.29	0.74	0.73	0.75	0.32
A01	61419000	61419099	0.96	0.76	0.79	0.75	0.36	0.74
A01	62000900	62000999	0.98	0.96	0.28	0.93	0.73	0.5
A01	62937500	62937599	0.92	0.73	0.91	0.3	0.89	0.81
A01	62940400	62940499	0.89	0.33	0.33	0.32	0.29	0.35
A01	63056800	63056899	0.99	0.8	0.32	0.78	0.79	0.78
A01	63060400	63060499	0.99	0.99	0.25	0.62	0.97	0.65
A01	63349300	63349399	0.94	0.88	0.23	0.94	0.66	0.93
A01	65901200	65901299	0.94	0.94	0.63	0.06	0.93	0.96
A01	65901400	65901499	0.71	0.38	0.57	0	0.83	0.66
A01	65901800	65901899	0.86	0.81	0.79	0.02	0.96	0.73
A01	65927300	65927399	0.89	0.57	0.01	0.86	0.85	0.89
A01	65999000	65999099	0.71	0.01	0	0.02	0	0.01
A01	66055000	66055099	0.94	0.82	0.77	0.02	0.99	0.95
A01	66102700	66102799	0.92	0.65	0.89	0.81	0.12	0.91
A01	66224100	66224199	0.81	0.02	0.73	0.6	0.74	0.71
A01	66224400	66224499	0.84	0.35	0.62	0.26	0.74	0.04
A01	66303700	66303799	0.86	0	0	0.01	0.01	0
A01	66303900	66303999	0.95	0.01	0	0	0	0.01
A01	66616900	66616999	0.92	0.98	0.64	0.66	0.99	0.25
A01	66671800	66671899	0.95	0	0.01	0	0.01	0.01
A01	66672200	66672299	0.98	0.01	0.01	0	0.01	0.01
A01	66672300	66672399	0.96	0.01	0	0.01	0	0.02
A01	66672400	66672499	0.92	0	0.01	0	0	0
A01	66672500	66672599	0.95	0	0.01	0.02	0	0.01
A01	66672600	66672699	0.97	0.02	0.01	0	0.01	0.01
A01	66672700	66672799	0.96	0.01	0	0.01	0.01	0
A01	66685400	66685499	0.91	0.01	0.01	0	0.84	0.01
A01	66685500	66685599	0.62	0	0	0	0.66	0.02
A01	66685600	66685699	0.87	0	0.01	0.01	0.85	0
A01	66685700	66685799	0.91	0	0.01	0.01	0.92	0
A01	66685900	66685999	0.82	0	0.07	0.04	0.85	0.04
A01	66686200	66686299	0.96	0	0.02	0.04	0.96	0
A01	66759700	66759799	0.93	0.14	0.74	0.31	0.06	0.02
A01	66759900	66759999	0.94	0.69	0.85	0.13	0.5	0.37
A01	66851800	66851899	0.9	0.47	0.64	0	0.51	0.6
A01	66852400	66852499	0.88	0.56	0.77	0.84	0.05	0.51
A01	66855100	66855199	0.95	0.01	0.77	0.01	0.01	0.96
A01	66857600	66857699	0.96	0.01	0.93	0.89	0.94	0.97
A01	66857900	66857999	0.93	0.03	0.73	0.95	0.98	0.72
A01	66858300	66858399	0.95	0.19	0.81	0.82	0.78	0.81
A01	66858400	66858499	0.92	0.22	0.64	0.78	0.82	0.76
A01	66858500	66858599	0.85	0.22	0.68	0.8	0.87	0.73
A01	66864500	66864599	0.95	0.77	0.72	0.79	0.28	0.79
A01	66892100	66892199	0.66	0	0.01	0.01	0.01	0.02
A01	66973400	66973499	0.71	0.48	0	0	0.67	0.51
A01	66988200	66988299	0.92	0.02	0	0	0	0.01
A01	66988400	66988499	0.95	0.2	0.71	0.69	0.85	0.81
A01	67293700	67293799	0.99	0.02	0.96	0	0.83	0.01
A01	67294400	67294499	0.83	0.01	0.94	0	0.84	0
A01	67295300	67295399	0.79	0.04	0.73	0.05	0.97	0.04
A01	67295500	67295599	0.95	0.01	0.94	0.04	0.9	0.03
A01	67295600	67295699	0.86	0.01	0.91	0.02	0.89	0.02
A01	67295700	67295799	0.77	0.01	0.95	0.06	0.91	0.02
A01	67296100	67296199	0.92	0.03	0.94	0.02	0.57	0
A01	67297800	67297899	0.81	0	0.02	0	0	0
A01	67298200	67298299	0.74	0	0	0.01	0	0.01
A01	67298400	67298499	0.96	0.01	0.01	0	0.03	0.01
A01	67298700	67298799	0.91	0	0.01	0	0	0
A01	67298800	67298899	0.92	0.47	0.49	0.43	0.25	0.47
A01	67387800	67387899	0.91	0.93	0	0.83	0.02	0
A01	67388000	67388099	0.94	0.94	0	0.94	0	0
A01	67388200	67388299	0.96	0.94	0	0.96	0	0
A01	67388300	67388399	0.94	0.98	0.01	0.83	0	0.01
A01	67388900	67388999	0.8	0.77	0.02	0.75	0.01	0
A01	67389300	67389399	0.66	0.98	0	0.72	0.01	0.01
A01	67413000	67413099	0.85	0.04	0.39	0.01	0.02	0.9
A01	67637600	67637699	0.83	0.87	0.22	0.64	0.74	0.87
A01	67750300	67750399	0.91	0	0.07	0.02	0	0.03
A01	67770700	67770799	0.99	0.8	0.39	0.76	0.81	0.78
A01	68179500	68179599	0.9	0.45	0.78	0.28	0.71	0.85
A01	68353100	68353199	0.81	0.25	0.17	0.22	0.19	0.17
A01	68354600	68354699	0.87	0.6	0.26	0.62	0.49	0.26
A01	68439300	68439399	0.91	0.61	0.88	0.01	0.59	0.9
A01	68439900	68439999	0.8	0.89	0.9	0.1	0.86	0.87
A01	68440200	68440299	0.97	0.42	0.78	0.01	0.78	0.8
A01	68440400	68440499	0.97	0.91	0.95	0.01	0.92	0.92
A01	68440500	68440599	0.92	0.92	0.9	0	0.89	0.91
A01	68441200	68441299	0.84	0.89	0.84	0.21	0.83	0.9
A01	68603200	68603299	1	0.99	0.01	0.95	0.98	0.85
A01	68603600	68603699	0.95	0.68	0	0.97	0.99	0.94
A01	68603700	68603799	0.92	0.96	0	0.93	0.89	0.98
A01	68603900	68603999	0.89	0.93	0.02	0.95	0.93	0.94
A01	68604100	68604199	0.92	0.94	0	0.91	0.9	0.95
A01	68604200	68604299	0.96	0.97	0.01	0.94	0.9	0.94
A01	68604400	68604499	0.93	0.95	0	0.86	0.71	0.91
A01	68604500	68604599	0.94	0.97	0.01	0.98	0.97	0.97
A01	68604600	68604699	0.86	0.96	0	0.99	0.95	0.99
A01	68604800	68604899	0.89	0.93	0.01	0.94	0.88	0.91
A01	68604900	68604999	0.83	0.89	0.01	0.94	0.96	0.96
A01	68605100	68605199	0.96	0.96	0.02	0.94	0.96	0.95
A01	68605200	68605299	0.94	0.89	0.03	0.97	0.88	0.88
A01	68605400	68605499	0.93	0.87	0.19	0.77	0.92	0.82
A01	68697700	68697799	0.88	0.62	0.52	0.63	0.6	0.25
A01	69489500	69489599	0.99	0.97	0.27	0.55	0.96	0.71
A01	69591800	69591899	0.96	0.57	0.02	0.82	0.79	0.67
A01	69591900	69591999	0.98	0.68	0.1	0.86	0.38	0.3
A01	69592700	69592799	0.9	0.01	0.01	0	0	0
A01	69592800	69592899	0.92	0.01	0.01	0	0	0.01
A01	69592900	69592999	0.85	0.01	0.01	0.01	0.02	0.01
A01	69593000	69593099	0.91	0	0.01	0	0	0.01
A01	69593200	69593299	0.85	0.02	0.01	0	0.01	0
A01	69593300	69593399	0.95	0	0.01	0.01	0.02	0.02
A01	69593400	69593499	0.77	0	0.02	0.01	0.01	0.01
A01	69594900	69594999	0.96	0	0.87	0.1	0.03	0.97
A01	69613800	69613899	0.92	0.63	0.54	0.58	0.5	0.2
A01	69616700	69616799	0.77	0.68	0.68	0.66	0.14	0.63
A01	69671700	69671799	0.9	0.9	0.04	0.95	0.9	0.97
A01	69671800	69671899	0.95	0.98	0.01	0.55	0.95	0.95
A01	69672100	69672199	0.9	0.86	0.01	0.96	0.86	0.68
A01	69672400	69672499	0.86	0.92	0	0.94	0.87	0.92
A01	69672600	69672699	0.99	0.96	0	0.97	0.76	0.96
A01	69673100	69673199	0.91	0.94	0	0.92	0.94	0.93
A01	69673400	69673499	0.74	0.85	0.06	0.59	0.74	0.82
A01	69674500	69674599	0.94	0.92	0.01	0.01	0.93	0.8
A01	69675200	69675299	0.84	0.89	0.01	0.01	0.01	0.01
A01	69675400	69675499	0.99	0.95	0.01	0.01	0	0.01
A01	69675700	69675799	0.67	0.48	0.02	0.01	0.01	0
A01	70428000	70428099	0.82	0	0.58	0.36	0	0.75
A01	70428400	70428499	0.87	0.01	0.55	0.39	0	0.57
A01	70428800	70428899	0.97	0	0.58	0.81	0	0.88
A01	70429000	70429099	0.94	0	0.89	0.89	0.01	0.89
A01	70429200	70429299	0.88	0.02	0.87	0.89	0	0.9
A01	70439300	70439399	0.93	0	0	0.02	0.02	0
A01	70439400	70439499	0.8	0	0	0.01	0	0
A01	70471700	70471799	0.76	0.02	0.01	0.05	0.01	0.03
A01	70471800	70471899	0.89	0.01	0	0.02	0.01	0.01
A01	70471900	70471999	0.96	0	0.01	0.01	0	0
A01	70472200	70472299	0.88	0	0	0.01	0.01	0
A01	70482500	70482599	0.84	0	0.01	0.03	0	0.03
A01	70482600	70482699	0.94	0.03	0.01	0.01	0	0.02
A01	70482700	70482799	0.95	0.01	0	0	0	0
A01	70482900	70482999	0.88	0.01	0.01	0.02	0.01	0.01
A01	70483100	70483199	0.96	0.04	0	0.03	0.02	0.02
A01	70483300	70483399	0.98	0.01	0.01	0.02	0	0
A01	70483400	70483499	0.89	0	0	0.02	0	0.01
A01	70483500	70483599	0.99	0.03	0.01	0.03	0.02	0.01
A01	70483900	70483999	0.87	0.02	0	0.01	0.01	0.02
A01	70484100	70484199	0.97	0.01	0.01	0.04	0	0.03
A01	70484400	70484499	0.96	0.07	0.09	0.19	0.08	0.12
A01	70484600	70484699	0.97	0.28	0.92	0.89	0.56	0.95
A01	70521300	70521399	0.84	0.74	0.74	0.69	0.77	0.12
A01	70522300	70522399	0.74	0.55	0.74	0.22	0.39	0.02
A01	70522400	70522499	0.7	0.74	0.73	0.24	0.8	0
A01	70534600	70534699	0.91	0.78	0.76	0.6	0.06	0.1
A01	70549300	70549399	0.94	0.01	0.99	0.01	0.94	0.01
A01	70584400	70584499	0.96	0	0.01	0.01	0.02	0
A01	70584600	70584699	0.92	0.03	0.01	0	0	0
A01	70584700	70584799	0.98	0.02	0.01	0	0	0
A01	70657800	70657899	0.97	0.02	0.02	0	0.02	0.03
A01	70658100	70658199	0.95	0.01	0.01	0.01	0	0.01
A01	70658200	70658299	0.83	0	0	0	0.01	0
A01	70658500	70658599	0.76	0.01	0.01	0.02	0	0.01
A01	70658800	70658899	0.81	0.01	0	0	0.01	0
A01	70659800	70659899	0.96	0.01	0.03	0	0.95	0.01
A01	70660200	70660299	0.91	0.01	0.01	0	0.96	0.01
A01	70747700	70747799	0.92	0.86	0	0	0.02	0
A01	70748300	70748399	0.73	0.78	0	0	0	0
A01	70754900	70754999	0.74	0	0.89	0	0.85	0.01
A01	70755200	70755299	0.88	0.03	0.92	0	0.89	0.01
A01	70755500	70755599	0.91	0.01	0.96	0.01	0.95	0.01
A01	70755600	70755699	0.94	0.01	0.98	0	0.95	0.01
A01	70755700	70755799	0.86	0.01	0.88	0.01	0.84	0.02
A01	70755800	70755899	0.96	0	0.99	0.02	0.96	0.02
A01	70756000	70756099	0.69	0.01	0.86	0	0.85	0.02
A01	70756200	70756299	0.95	0	0.94	0	0.95	0.01
A01	70756300	70756399	0.93	0	0.96	0.01	0.98	0
A01	70756400	70756499	0.93	0	0.96	0.01	0.78	0.02
A01	70756600	70756699	0.95	0.02	0.9	0	0.96	0.01
A01	70757100	70757199	0.89	0.03	0.72	0.02	0.83	0.01
A01	70907100	70907199	0.97	0.95	0.95	0.97	0.36	0.93
A01	71021500	71021599	0.99	0.8	0.76	0.78	0.36	0.76
A01	71035300	71035399	0.82	0.75	0.2	0.74	0.66	0.29
A01	71094200	71094299	0.96	0.95	0.93	0.99	0.11	0.97
A01	71200700	71200799	0.87	0.64	0.54	0.35	0.11	0.63
A01	71200800	71200899	0.98	0.51	0.91	0.81	0.02	1
A01	71222200	71222299	0.95	0.01	0.01	0.01	0.89	0.01
A01	71222300	71222399	0.96	0.02	0.01	0.01	0.99	0
A01	71222600	71222699	0.81	0.01	0	0.01	0.87	0.01
A01	71223100	71223199	0.95	0.01	0	0.04	0.97	0.03
A01	71223300	71223399	0.91	0.03	0.01	0.03	0.87	0.03
A01	71226000	71226099	0.94	0.95	0.86	0.91	0.88	0.32
A01	71226200	71226299	0.89	0.97	0.98	0.98	0.95	0.03
A01	71226300	71226399	0.93	0.97	0.98	0.99	0.96	0.03
A01	71227000	71227099	0.9	0.9	0.91	0.93	0.89	0.01
A01	71227100	71227199	0.78	0.94	0.86	0.88	0.82	0.02
A01	71227200	71227299	0.94	0.84	0.88	0.92	0.93	0.01
A01	71227500	71227599	0.91	0.98	0.96	0.97	0.95	0.02
A01	71227600	71227699	0.94	0.97	0.98	0.97	0.96	0.03
A01	71227700	71227799	0.91	0.82	0.6	0.61	0.93	0.04
A01	71265400	71265499	0.98	0.07	0.74	0.78	0.82	0.76
A01	71266500	71266599	0.91	0.01	0.83	0.87	0.61	0.75
A01	71268700	71268799	0.98	0.96	0.94	0.95	0.96	0.12
A01	71269300	71269399	0.96	0.64	0.94	1	0.98	0.02
A01	71269700	71269799	0.84	0.78	0.83	0.81	0.75	0.08
A01	71310800	71310899	0.92	0.26	0.88	0.89	0.81	0.91
A01	71310900	71310999	0.98	0.02	0.91	0.73	0.85	0.94
A01	71320800	71320899	0.76	0.13	0.8	0.87	0.81	0.85
A01	71429200	71429299	0.99	0.01	0	0.03	0	0.01
A01	71429300	71429399	0.96	0.02	0.01	0.02	0.02	0
A01	71429500	71429599	0.93	0.01	0	0.01	0.01	0
A01	71429600	71429699	0.92	0.02	0.02	0.01	0.01	0
A01	71429800	71429899	0.95	0.01	0.01	0.01	0	0
A01	71429900	71429999	0.89	0	0	0.02	0	0
A01	71430000	71430099	0.96	0.01	0.02	0	0.01	0
A01	71430600	71430699	0.94	0	0	0.01	0	0
A01	71430700	71430799	0.95	0.03	0	0.01	0	0.01
A01	71430900	71430999	0.98	0	0	0	0.02	0.01
A01	71459100	71459199	0.93	0.01	0.01	0.01	0	0.01
A01	71459200	71459299	0.91	0.01	0	0.01	0	0
A01	71464700	71464799	0.78	0	0	0	0.01	0.01
A01	71580900	71580999	0.84	0	0.91	0.91	0.9	0.96
A01	71581000	71581099	0.96	0	0.74	0.77	0.74	0.79
A01	71582000	71582099	0.95	0.01	0.92	0.94	0.99	0.95
A01	71583500	71583599	0.64	0	0.26	0.77	0.66	0.68
A01	71584700	71584799	1	0	0.86	0.96	0.99	0.98
A01	71596800	71596899	1	0.98	0.96	0.95	0.39	0.99
A01	71869200	71869299	0.93	0.72	0.67	0.7	0.33	0.64
A01	71926700	71926799	0.85	0.81	0.16	0.56	0.64	0.24
A01	71927300	71927399	0.9	0.02	0.02	0.01	0	0
A01	71927400	71927499	0.97	0.01	0	0.02	0.01	0
A01	71927600	71927699	0.94	0.02	0	0	0.01	0.01
A01	71927700	71927799	0.85	0	0.01	0	0.01	0.01
A01	71927800	71927899	0.94	0	0.01	0	0.03	0.02
A01	71927900	71927999	0.93	0	0	0.01	0	0.01
A01	72083200	72083299	0.88	0.87	0.21	0.91	0.9	0.23
A01	72219800	72219899	0.95	0.33	0.66	0.4	0.71	0.66
A01	72247400	72247499	0.97	0.63	0.3	0.63	0.77	0.3
A01	72290600	72290699	0.83	0.01	0.01	0	0.01	0.67
A01	72321900	72321999	0.91	0	0	0.01	0	0.01
A01	72322100	72322199	0.91	0.01	0.01	0.01	0.01	0.02
A01	72322200	72322299	0.93	0.02	0	0.01	0.02	0.02
A01	72322300	72322399	0.9	0.02	0	0	0	0.01
A01	72322400	72322499	0.95	0.02	0	0	0	0.01
A01	72322500	72322599	0.96	0	0	0	0	0
A01	72322800	72322899	0.72	0	0	0.02	0	0
A01	72322900	72322999	0.98	0.03	0.06	0	0	0.06
A01	72323000	72323099	0.8	0.01	0.01	0	0	0
A01	72323100	72323199	0.83	0	0.06	0.01	0.01	0.01
A01	72323200	72323299	0.82	0.17	0.2	0.01	0.17	0.01
A01	72323500	72323599	0.86	0.03	0.37	0.01	0.82	0.02
A01	72323600	72323699	0.96	0	0.48	0.01	0.95	0
A01	72323700	72323799	0.95	0	0.37	0.01	0.97	0.02
A01	72323800	72323899	0.97	0.01	0.44	0.03	0.97	0.01
A01	72324200	72324299	0.88	0.04	0.64	0.2	0.95	0.13
A01	72324500	72324599	0.97	0	0.5	0	0.97	0
A01	72324600	72324699	0.9	0	0.43	0.02	0.77	0.25
A01	72325500	72325599	0.96	0.01	0.49	0	0.97	0.01
A01	72325700	72325799	0.97	0	0.46	0	0.94	0.01
A01	72325800	72325899	0.94	0	0.56	0.01	0.96	0.01
A01	72325900	72325999	0.97	0.02	0.41	0.01	0.93	0.01
A01	72326400	72326499	0.72	0	0.43	0	0.82	0
A01	72326500	72326599	0.91	0	0.46	0.01	0.98	0.01
A01	72567500	72567599	0.87	0.95	0.21	0.94	0.42	0.53
A01	73017100	73017199	0.8	0.05	0.26	0.78	0.2	0.88
A01	73017300	73017399	0.68	0.03	0.03	0.91	0.04	0.97
A01	73025200	73025299	0.92	0.96	0.93	0.97	0.92	0.02
A01	76874600	76874699	0.87	0.73	0.75	0.75	0.27	0.71
A01	76905800	76905899	0.97	0.76	0.29	0.77	0.72	0.35
A01	77190600	77190699	0.99	0.98	0.6	0.95	0.96	0.22
A01	77371400	77371499	0.74	0.03	0.02	0.02	0.01	0.01
A01	77371900	77371999	0.93	0.01	0.01	0.01	0	0.01
A01	77372000	77372099	0.96	0.02	0.01	0.01	0	0.01
A01	77372800	77372899	0.96	0	0.01	0.02	0.01	0
A01	77372900	77372999	0.94	0.03	0.02	0.03	0	0
A01	77373300	77373399	0.96	0.01	0.01	0.2	0.01	0.33
A01	77373700	77373799	0.97	0.05	0.01	0	0.01	0.01
A01	77373900	77373999	0.97	0.04	0	0	0.01	0
A01	77415100	77415199	0.86	0.71	0.72	0.74	0.25	0.76
A01	77450000	77450099	0.93	0.76	0.61	0.26	0.74	0.8
A01	77489000	77489099	0.96	0.43	0.33	0.4	0.37	0.38
A01	77531400	77531499	0.9	0.89	0.85	0.88	0.25	0.92
A01	77583400	77583499	0.94	0.96	0.01	0.96	0.95	0.07
A01	77583500	77583599	0.95	0.97	0.01	0.98	0.95	0.04
A01	77583700	77583799	0.95	0.82	0	0.81	0.79	0.01
A01	77583900	77583999	0.93	0.95	0.01	0.96	0.89	0
A01	77584000	77584099	0.84	0.73	0	0.75	0.7	0.02
A01	77584100	77584199	0.84	0.88	0.02	0.94	0.81	0.02
A01	77584300	77584399	0.95	0.97	0	0.99	0.97	0.01
A01	77584400	77584499	0.92	0.95	0	0.95	0.74	0
A01	77584500	77584599	0.95	0.97	0	0.99	0.98	0.01
A01	77584900	77584999	0.83	0.88	0.01	0.85	0.87	0.01
A01	77585100	77585199	0.97	0.96	0.01	0.96	0.8	0.01
A01	77585200	77585299	0.91	0.94	0.01	0.99	0.97	0.01
A01	77585300	77585399	0.93	0.84	0.01	0.75	0.84	0.01
A01	77585400	77585499	0.94	0.95	0	0.91	0.95	0.03
A01	77586300	77586399	0.86	0.89	0.02	0.9	0.87	0
A01	77586400	77586499	0.73	0.84	0.01	0.79	0.85	0.01
A01	77587100	77587199	0.92	0.85	0.07	0.49	0.88	0.54
A01	77846700	77846799	0.81	0.44	0.45	0.66	0.19	0.62
A01	77900700	77900799	0.97	0.95	0.95	0.93	0.22	0.96
A01	77927000	77927099	0.98	0.91	0.91	0.9	0.1	0.95
A01	77956700	77956799	0.9	0.9	0.72	0.91	0.91	0.25
A01	77968400	77968499	0.81	0.18	0.46	0.46	0.52	0.52
A01	78038800	78038899	0.96	0.99	0.08	0.97	0.96	0.97
A01	78084800	78084899	0.99	0.04	0.97	0.94	0.08	0.96
A01	78084900	78084999	0.95	0.02	0.91	0.95	0.02	0.86
A01	78085000	78085099	0.97	0.03	0.97	0.97	0.04	0.9
A01	78163500	78163599	0.96	0.01	0.96	0.97	0.01	0.94
A01	78241600	78241699	0.89	0.96	0.18	0.55	0.58	0.3
A01	78436200	78436299	0.95	0.97	0.3	1	0.7	0.54
A01	80984700	80984799	0.9	0.83	0.56	0.87	0.2	0.83
A01	81312600	81312699	0.95	0.07	0.54	0.55	0.57	0.61
A01	83644000	83644099	0.99	0.76	0.73	0.7	0.23	0.72
A01	84793700	84793799	0.98	0.98	0.51	0.49	0.96	0.02
A01	85814300	85814399	0.91	0.34	0.27	0.31	0.28	0.31
A01	85815800	85815899	0.94	0.36	0.26	0.29	0.29	0.27
A01	85817800	85817899	0.97	0.27	0.63	0.74	0.74	0.73
A01	85817900	85817999	0.95	0.46	0.31	0.33	0.37	0.43
A01	86061100	86061199	0.99	0.58	0.42	0.49	0.07	0.5
A01	86065800	86065899	0.95	0.22	0.16	0.2	0.12	0.24
A01	86069000	86069099	0.97	0.36	0.52	0.56	0.44	0.51
A01	86069200	86069299	0.78	0.38	0.28	0.37	0.14	0.45
A01	86596200	86596299	0.92	0.82	0.53	0.92	0	0.01
A01	86598600	86598699	0.93	0.86	0.96	0.94	0.87	0.13
A01	86721100	86721199	0.7	0.01	0	0.01	0.01	0.01
A01	88142900	88142999	0.91	0.47	0.19	0.5	0.47	0.46
A01	88193700	88193799	0.66	0.11	0.01	0.01	0.02	0.76
A01	88195400	88195499	0.82	0.06	0.37	0.02	0.01	0.86
A01	89355300	89355399	0.88	0.9	0.91	0.91	0.22	0.96
A01	89795400	89795499	0.97	0.97	0.97	0.12	0.98	0.98
A01	89929700	89929799	0.95	0.94	0.47	0.93	0.89	0.05
A01	91592100	91592199	0.84	0.32	0.18	0.28	0.18	0.29
A01	91999100	91999199	0.92	0.64	0.3	0.59	0.58	0.57
A01	93136300	93136399	0.9	0.95	0.24	0.98	0.92	0.58
A01	93192700	93192799	0.96	0.95	0.49	0.02	0.94	0
A01	93192800	93192899	0.91	0.96	0.65	0	0.95	0.02
A01	93193200	93193299	0.95	0.9	0.92	0.02	0.91	0.05
A01	93193300	93193399	0.9	0.79	0.75	0.07	0.77	0.02
A01	93193500	93193599	0.98	1	0.98	0.02	0.97	0.01
A01	93193900	93193999	0.95	0.99	0.99	0.07	0.95	0.02
A01	93194100	93194199	0.96	0.95	0.97	0.01	0.94	0.03
A01	93194400	93194499	0.86	0.87	0.85	0	0.88	0.02
A01	93194600	93194699	0.95	0.92	0.9	0.01	0.9	0.11
A01	93194800	93194899	0.93	0.96	0.98	0.02	1	0.75
A01	93195000	93195099	0.92	0.92	0.89	0.09	0.8	0.77
A01	93196400	93196499	0.91	0.96	0.9	0.11	0.94	0.96
A01	93196500	93196599	0.91	0.89	0.96	0.21	0.96	0.97
A01	93200000	93200099	0.9	0.7	0.17	0.71	0.68	0.18
A01	93376100	93376199	0.86	0.71	0.61	0.65	0.63	0.17
A01	93447500	93447599	0.83	0.63	0.73	0.21	0.63	0.74
A01	93867900	93867999	0.84	0.68	0.2	0.71	0.69	0.65
A01	93992500	93992599	0.79	0.01	0.8	0.65	0.01	0.01
A01	94756000	94756099	0.87	0.26	0.36	0.43	0.59	0.43
A01	95275100	95275199	0.96	0.68	0.34	0.67	0.73	0.76
A01	95297100	95297199	0.89	0.69	0.61	0.73	0.29	0.71
A01	95320600	95320699	0.98	0.95	0.94	0.02	0.94	0.54
A01	95320900	95320999	0.93	0.92	0.92	0	0.89	0.42
A01	95321300	95321399	0.9	0.79	0.9	0.01	0.88	0.17
A01	95321700	95321799	0.91	0.9	0.92	0.01	0.86	0.81
A01	95321900	95321999	0.96	0.91	0.93	0	0.93	0.95
A01	95322100	95322199	0.95	0.96	0.52	0	0.48	0.98
A01	95322400	95322499	0.91	0.9	0.92	0.01	0.91	0.94
A01	95357000	95357099	0.99	0.96	0.96	0.37	0.93	0.96
A01	95427000	95427099	0.86	0.86	0.02	0.07	0	0.87
A01	95427100	95427199	0.95	0.97	0	0.01	0.01	0.97
A01	95427300	95427399	0.97	0.54	0.01	0.01	0.01	0.76
A01	95427400	95427499	0.9	0.68	0.01	0.01	0	0.9
A01	95427900	95427999	0.96	0.48	0	0.01	0.01	0.45
A01	95428000	95428099	0.93	0.84	0.02	0.01	0.01	0.84
A01	95428100	95428199	0.89	0.94	0	0.01	0.01	0.93
A01	95428400	95428499	0.97	0.95	0	0	0	0.95
A01	95429300	95429399	0.86	0.86	0.01	0.01	0.02	0.68
A01	95429500	95429599	0.77	0.83	0	0	0	0.7
A01	95429800	95429899	0.91	0.72	0	0.01	0.01	0.67
A01	95429900	95429999	0.93	0.91	0	0.01	0	0.96
A01	95430100	95430199	0.92	0.96	0	0	0	0.95
A01	95430800	95430899	0.96	0.99	0.01	0.01	0	0.96
A01	95431000	95431099	0.93	0.94	0.02	0.02	0.01	0.95
A01	95431300	95431399	0.86	0.94	0.01	0	0	0.94
A01	95529500	95529599	0.96	0.92	0.93	0.9	0.26	0.96
A01	95573900	95573999	0.92	0.04	0.9	0.16	0.58	0.98
A01	95574000	95574099	0.76	0.01	0.68	0.05	0.8	0.78
A01	97611800	97611899	0.61	0	0.01	0.02	0.02	0.01
A01	97612000	97612099	0.92	0.18	0.08	0.37	0.34	0.57
A01	97654700	97654799	0.88	0.87	0.07	0.26	0.94	0.32
A01	97666100	97666199	0.84	0.01	0.01	0.01	0	0.02
A01	97666400	97666499	0.74	0.01	0.01	0.01	0	0.02
A01	97906200	97906299	0.79	0.57	0.43	0.49	0.14	0.51
A01	97913600	97913699	0.96	0.5	0.34	0.49	0.55	0.32
A01	99488000	99488099	0.84	0.03	0	0.01	0.75	0
A01	99488400	99488499	0.93	0.03	0	0.04	0.95	0
A01	99488800	99488899	0.88	0.01	0.01	0	0.96	0
A01	99489000	99489099	0.77	0.01	0.01	0.01	0.87	0
A01	99561600	99561699	0.98	0.71	0.74	0.31	0.67	0.68
A01	99613600	99613699	0.92	0.91	0.97	0.53	0.18	0.95
A01	99678600	99678699	0.83	0.49	0.63	0.58	0.33	0.19
A01	100200000	100200099	0.7	0.31	0.43	0.37	0.08	0.42
A01	100204200	100204299	0.8	0.02	0.85	0.02	0.72	0.13
A01	100771200	100771299	0.95	0.9	0.98	0.9	0.94	0
A01	100771600	100771699	0.87	0.93	0.46	0.95	0.81	0.01
A01	100771700	100771799	0.99	0.97	0.95	0.78	0.98	0.02
A01	100772400	100772499	0.89	0.93	0.92	0.94	0.85	0.01
A01	100772500	100772599	0.97	0.97	0.94	0.96	0.58	0.02
A01	100772600	100772699	0.93	0.98	0.95	0.93	0.96	0.01
A01	101038700	101038799	0.85	0.64	0.21	0.63	0.58	0.31
A01	101140800	101140899	0.82	0.88	0.22	0.5	0.82	0.13
A01	101281600	101281699	0.93	0.91	0.88	0.94	0.06	0.94
A01	101292000	101292099	0.85	0.76	0.16	0.77	0.74	0.61
A01	101767700	101767799	0.8	0.63	0.61	0.66	0.16	0.63
A01	101818500	101818599	0.94	0.55	0.47	0.41	0.29	0.45
A01	102004800	102004899	0.8	0.89	0.82	0.15	0.85	0.86
A01	102822100	102822199	0.92	0.62	0.58	0.68	0.18	0.66
A01	102829100	102829199	0.86	0.79	0.46	0.03	0.81	0.54
A01	102829800	102829899	0.97	0.94	0.03	0.01	0.66	0.08
A01	102830000	102830099	0.96	0.9	0.01	0.01	0.87	0.02
A01	102830100	102830199	0.92	0.82	0.02	0.02	0.78	0
A01	102830200	102830299	0.97	0.76	0.02	0.01	0.43	0
A01	102830600	102830699	0.96	0.88	0.02	0.01	0.88	0
A01	102843500	102843599	0.82	0.08	0.59	0.68	0.47	0.65
A01	102853700	102853799	0.87	0.83	0	0.01	0.88	0.03
A01	102854000	102854099	0.74	0.41	0.01	0	0.45	0
A01	102976100	102976199	0.85	0.48	0.51	0.19	0.48	0.53
A01	102995400	102995499	0.86	0.58	0.41	0.53	0.51	0.08
A01	103400200	103400299	0.93	0.28	0.29	0.36	0.3	0.36
A01	104205000	104205099	0.95	0.01	0	0	0.02	0.9
A01	104205100	104205199	0.93	0	0	0	0	0.94
A01	104334900	104334999	0.9	0.84	0	0	0	0.01
A01	104491000	104491099	0.73	0.01	0.34	0.02	0.02	0.03
A01	104512100	104512199	0.87	0.01	0	0	0.05	0.01
A01	104513000	104513099	0.81	0.01	0	0.02	0.01	0.01
A01	104513100	104513199	0.96	0.01	0.01	0.02	0.04	0.01
A01	104583400	104583499	0.9	0	0.06	0.02	0.01	0.01
A01	104583700	104583799	0.92	0.01	0.05	0.03	0	0
A01	104601900	104601999	0.98	0.01	0	0	0	0
A01	104602000	104602099	1	0	0.02	0	0	0.01
A01	104602100	104602199	0.96	0	0	0	0	0.01
A01	104602200	104602299	0.78	0	0.01	0	0.01	0
A01	104602600	104602699	0.89	0.01	0	0	0.03	0
A01	104624700	104624799	0.86	0.01	0	0	0.01	0.01
A01	104624800	104624899	0.92	0.01	0	0.01	0.01	0
A01	104624900	104624999	0.74	0.02	0	0	0.02	0.01
A01	104625000	104625099	0.91	0	0	0	0.02	0
A01	104800400	104800499	0.97	0.92	0.95	0.06	0.02	0.05
A01	104810600	104810699	0.77	0.88	0.08	0.95	0.89	0.95
A01	104818900	104818999	0.95	0.01	0	0.01	0	0.01
A01	104819000	104819099	0.93	0	0.02	0.01	0	0.02
A01	104819600	104819699	0.95	0.01	0.01	0.03	0.01	0.01
A01	104945500	104945599	0.92	0.8	0.28	0.79	0.81	0.81
A01	104975300	104975399	0.88	0.01	0.02	0	0.02	0
A01	104975400	104975499	0.8	0.02	0	0	0.01	0.01
A01	104975600	104975699	0.9	0.05	0.06	0.12	0.05	0.08
A01	105008700	105008799	0.91	0.01	0	0.01	0.09	0
A01	105009500	105009599	0.9	0.01	0.02	0.01	0.01	0.01
A01	105009600	105009699	0.87	0.01	0	0.01	0.01	0
A01	105013500	105013599	0.92	0.94	0.01	0	0.91	0.91
A01	105013600	105013699	0.97	0.85	0.01	0.01	0.93	0.8
A01	105055400	105055499	0.9	0.02	0.01	0.01	0.01	0
A01	105077300	105077399	0.94	0.1	0.93	0.59	0.33	0.8
A01	105087400	105087499	0.98	0.67	0.35	0.67	0.69	0.69
A01	105160700	105160799	0.98	0.69	0.67	0.25	0.95	0.69
A01	105171400	105171499	0.66	0.01	0.02	0.06	0.01	0.01
A01	105189400	105189499	0.9	0.68	0.58	0.49	0.19	0.73
A01	105274100	105274199	0.92	0.03	0.02	0.03	0.02	0.03
A01	105276700	105276799	0.93	0.02	0.42	0.03	0.01	0.58
A01	105277200	105277299	0.98	0	0.91	0.01	0.01	0.99
A01	105277300	105277399	0.99	0	0.93	0	0.01	0.98
A01	105277400	105277499	0.99	0.01	0.97	0.01	0.01	0.99
A01	105277800	105277899	0.97	0.02	0.93	0.06	0.03	0.95
A01	105277900	105277999	0.97	0.17	0.97	0.17	0.16	0.79
A01	105278300	105278399	0.98	0	0.78	0.02	0.01	0.77
A01	105296800	105296899	0.67	0.07	0.94	0.03	0.01	0.91
A01	105296900	105296999	0.8	0.06	0.5	0.01	0.02	0.94
A01	105369600	105369699	0.94	0.95	0.15	0.99	0.97	0.97
A01	105411500	105411599	0.91	0.89	0.71	0.9	0.93	0
A01	105411800	105411899	0.67	0.84	0.68	0.78	0.75	0
A01	105411900	105411999	0.89	0.95	0.93	0.93	0.91	0
A01	105441500	105441599	0.8	0.89	0.88	0.83	0.96	0
A01	105488200	105488299	0.96	0.74	0.71	0.46	0.26	0.74
A01	105500800	105500899	0.93	0.72	0.27	0.67	0.58	0.31
A01	105507600	105507699	0.94	0.97	0.01	0.92	0.93	0.95
A01	105507800	105507899	0.74	0.84	0.02	0.85	0.74	0.85
A01	105507900	105507999	0.77	0.78	0	0.79	0.81	0.75
A01	105508100	105508199	0.95	0.97	0.01	0.98	0.96	0.91
A01	105508200	105508299	0.99	0.97	0.01	0.79	0.93	0.94
A01	105577100	105577199	0.9	0.01	0.95	0.01	0.92	0.91
A01	105577600	105577699	0.99	0	0.79	0	0.77	0.72
A01	105577900	105577999	0.95	0	0.9	0	0.89	0.73
A01	105578000	105578099	1	0	0.73	0.01	0.73	0.58
A01	105578600	105578699	0.98	0.03	0.95	0.01	0.96	0.93
A01	105578700	105578799	0.98	0	0.74	0.02	0.94	0.77
A01	105578800	105578899	0.8	0	0.86	0	0.85	0.76
A01	105614400	105614499	0.79	0.1	0.84	0.71	0.87	0.37
A01	105642000	105642099	0.82	0.01	0.81	0.01	0	0.77
A01	105643600	105643699	0.98	0.05	0.92	0.96	0.93	0.94
A01	105643700	105643799	0.9	0.01	0.77	0.91	0.94	0.93
A01	105643800	105643899	0.97	0.01	0.98	0.94	0.91	0.93
A01	105644200	105644299	0.89	0.01	0.88	0.91	0.93	0.95
A01	105644300	105644399	0.89	0	0.85	0.77	0.95	0.84
A01	105644400	105644499	0.97	0.01	0.92	0.92	0.94	0.97
A01	105644500	105644599	0.91	0	0.86	0.85	0.86	0.88
A01	105644600	105644699	0.94	0.02	0.79	0.8	0.8	0.84
A01	105644700	105644799	0.9	0.02	0.69	0.63	0.87	0.86
A01	105644800	105644899	0.96	0.02	0.97	0.96	0.94	0.96
A01	105656800	105656899	0.96	0.89	0.88	0.85	0.01	0.92
A01	105687600	105687699	0.85	0.58	0.57	0.44	0.49	0.24
A01	105691600	105691699	0.94	0	0.95	0.82	0.95	0.96
A01	105808200	105808299	0.91	0.87	0	0.01	0.9	0
A01	105808400	105808499	0.8	0.72	0.01	0	0.73	0.01
A01	105808600	105808699	0.87	0.9	0.01	0.03	0.88	0.02
A01	105808800	105808899	0.93	0.97	0.02	0.01	0.98	0.02
A01	105810000	105810099	0.89	0.88	0.12	0.02	0.95	0.48
A01	105810300	105810399	0.93	0.86	0.17	0.04	0.84	0.93
A01	105810700	105810799	0.84	0.91	0.01	0.01	0.8	0.93
A01	105810800	105810899	0.97	0.92	0.01	0.01	0.89	0.92
A01	105812000	105812099	0.92	0.95	0.01	0	0.93	0.9
A01	105812200	105812299	0.89	0.88	0.01	0.02	0.94	0.91
A01	105812300	105812399	0.92	0.86	0.05	0.02	0.89	0.94
A01	105861700	105861799	0.84	0.8	0.44	0.24	0.76	0.53
A01	105927900	105927999	0.77	0.84	0.01	0.85	0.7	0.02
A01	105928400	105928499	0.85	0.92	0.01	0.95	0.91	0.01
A01	105928600	105928699	0.86	0.9	0	0.75	0.92	0
A01	105928800	105928899	0.84	0.92	0	0.9	0.84	0.01
A01	105928900	105928999	0.87	0.97	0	0.96	0.97	0
A01	105929000	105929099	0.92	0.94	0	0.95	0.94	0.01
A01	105929100	105929199	0.96	0.96	0	0.96	0.96	0
A01	105939800	105939899	0.89	0.01	0.01	0.02	0	0.01
A01	105939900	105939999	0.9	0.01	0.01	0.01	0.01	0.01
A01	105940000	105940099	0.79	0.01	0	0.02	0	0.01
A01	105940100	105940199	0.89	0.01	0.01	0	0.01	0.01
A01	105940400	105940499	0.88	0.03	0.02	0.02	0	0
A01	105940600	105940699	0.89	0.01	0.02	0.02	0	0.02
A01	105960000	105960099	0.95	0.08	0.91	0.02	0.06	0
A01	105960300	105960399	0.96	0.01	0.81	0.02	0.05	0.01
A01	105960600	105960699	0.92	0	0.59	0.02	0.01	0
A01	105960700	105960799	0.89	0.01	0.42	0	0.01	0
A01	106004600	106004699	0.89	0.01	0	0.01	0.01	0
A01	106129800	106129899	0.86	0.01	0.71	0.68	0.58	0.72
A01	106259700	106259799	0.74	0	0.58	0.34	0.01	0.03
A01	106302400	106302499	0.79	0.03	0.01	0.05	0.81	0.08
A01	106351400	106351499	0.97	0.66	0.63	0.14	0.63	0.67
A01	106422000	106422099	0.74	0.02	0.75	0.12	0.78	0.8
A01	106422100	106422199	0.96	0.03	0.95	0.02	0.96	0.96
A01	106422200	106422299	0.63	0.03	0.77	0	0.78	0.81
A01	106422300	106422399	0.94	0	0.97	0.01	0.99	0.83
A01	106422400	106422499	0.97	0	0.9	0.01	0.9	0.78
A01	106422500	106422599	0.93	0.01	0.73	0	0.92	0.97
A01	106422600	106422699	0.91	0	0.91	0	0.92	0.89
A01	106422900	106422999	0.98	0.14	0.86	0.13	0.89	0.92
A01	106423000	106423099	0.93	0.01	0.74	0.04	0.96	0.93
A01	106423300	106423399	0.82	0.01	0.68	0	0.61	0.67
A01	106423500	106423599	0.88	0.01	0.91	0.13	0.94	0.96
A01	106423600	106423699	0.92	0.01	0.92	0.09	0.84	0.93
A01	106423700	106423799	0.85	0.01	0.58	0.15	0.64	0.61
A01	106423800	106423899	0.83	0	0.87	0.15	0.92	0.9
A01	106423900	106423999	0.79	0	0.84	0.05	0.87	0.8
A01	106424000	106424099	0.91	0.01	0.77	0.01	0.89	0.94
A01	106424100	106424199	0.89	0.01	0.81	0.01	0.82	0.83
A01	106424200	106424299	0.8	0.01	0.89	0.07	0.85	0.92
A01	106424300	106424399	0.95	0	0.89	0.03	0.95	0.74
A01	106424600	106424699	0.86	0.01	0.98	0.08	0.9	0.89
A01	106424700	106424799	0.82	0.01	0.95	0.02	0.95	0.95
A01	106424800	106424899	0.87	0.02	0.94	0	0.96	0.9
A01	106425300	106425399	0.9	0	0.91	0.01	0.93	0.79
A01	106425400	106425499	0.84	0	0.94	0	0.89	0.92
A01	106425500	106425599	0.98	0	0.94	0	0.97	0.97
A01	106425600	106425699	0.99	0.01	0.73	0.01	0.98	0.97
A01	106425700	106425799	0.93	0	0.9	0.01	0.92	0.93
A01	106426000	106426099	0.96	0.01	0.05	0	0.02	0.93
A01	106426100	106426199	0.82	0	0.01	0.02	0.01	0.36
A01	106426200	106426299	0.91	0.01	0	0.03	0	0.04
A01	106426300	106426399	0.86	0.01	0	0	0.01	0
A01	106426500	106426599	0.95	0	0.02	0	0.01	0.01
A01	106426700	106426799	0.85	0.01	0.02	0.01	0	0
A01	106426800	106426899	0.78	0	0.01	0.01	0	0
A01	106427000	106427099	0.97	0	0.02	0	0.01	0.01
A01	106427400	106427499	0.95	0	0.02	0.01	0.02	0.01
A01	106427600	106427699	0.87	0.02	0.01	0	0	0.02
A01	106427700	106427799	0.91	0	0	0	0	0.01
A01	106435400	106435499	0.89	0.01	0.59	0.93	0.84	0.92
A01	106436500	106436599	0.79	0.01	0.34	0.83	0.82	0.63
A01	106437300	106437399	0.94	0.01	0.9	0.95	0.86	0.96
A01	106437700	106437799	0.94	0.02	0.64	0.65	0.68	0.38
A01	106438500	106438599	0.85	0	0.87	0.66	0.84	0.93
A01	106439300	106439399	0.95	0	0.96	0.95	0.95	0.96
A01	106439400	106439499	0.8	0.01	0.65	0.65	0.73	0.68
A01	106439600	106439699	0.97	0.01	0.92	0.99	0.96	0.94
A01	106440000	106440099	0.89	0	0.75	0.8	0.76	0.79
A01	106440600	106440699	0.84	0	0.85	0.89	0.82	0.92
A01	106440700	106440799	0.96	0.01	0.95	0.89	0.95	0.97
A01	106440800	106440899	0.97	0.01	0.98	0.76	0.94	0.94
A01	106529200	106529299	0.82	0.25	0.17	0.57	0.54	0.12
A01	106537000	106537099	0.77	0.03	0	0.96	0.87	0.92
A01	106537200	106537299	0.86	0.02	0.01	0.86	0.84	0.84
A01	106600600	106600699	0.92	0.47	0.42	0.46	0.39	0.24
A01	107158600	107158699	0.85	0.89	0.02	0.96	0.89	0.48
A01	107373400	107373499	0.83	0.02	0.01	0.01	0.01	0.01
A01	107373600	107373699	0.72	0.01	0	0	0	0
A01	107373700	107373799	0.79	0.01	0.03	0	0	0.01
A01	107626100	107626199	0.9	0.62	0.57	0.26	0.76	0.61
A01	107668200	107668299	0.95	0.35	0.36	0	0.49	0.51
A01	107668300	107668399	0.7	0.06	0.02	0	0.01	0.42
A01	107696000	107696099	0.98	0.28	0.56	0.3	0.75	0.23
A01	107696200	107696299	0.94	0.04	0.06	0.08	0.96	0.02
A01	107696400	107696499	0.91	0	0	0.02	0.92	0
A01	107696700	107696799	0.97	0.02	0.01	0.01	0.96	0.01
A01	107697800	107697899	0.97	0	0	0.01	0.9	0.01
A01	107698400	107698499	0.92	0.05	0.02	0	0.9	0.06
A01	107698600	107698699	0.95	0.08	0.01	0	0.97	0.04
A01	107698700	107698799	0.87	0.02	0.01	0	0.92	0.02
A01	107698800	107698899	0.92	0.02	0.01	0	0.94	0.01
A01	107699000	107699099	0.82	0.02	0.02	0.01	0.74	0
A01	107705000	107705099	0.82	0.77	0.91	0.21	0.88	0.97
A01	107895400	107895499	0.95	0.51	0.4	0.49	0.23	0.49
A01	108284500	108284599	0.98	0.71	0.71	0.77	0.27	0.72
A01	109383000	109383099	0.87	0.96	0.01	0.01	0.95	0.91
A01	109383100	109383199	0.83	0.93	0	0.01	0.67	0.92
A01	109383200	109383299	0.86	0.92	0	0.01	0.9	0.92
A01	109383400	109383499	0.81	0.97	0.01	0	0.95	0.97
A01	109383500	109383599	0.88	0.8	0	0	0.64	0.8
A01	109383600	109383699	0.95	0.96	0	0.01	0.84	0.97
A01	109383700	109383799	0.77	0.76	0	0.01	0.83	0.87
A01	109383900	109383999	0.99	1	0.21	0.01	0.98	0.97
A01	109384000	109384099	0.98	0.94	0.42	0.07	0.94	0.97
A01	109544500	109544599	0.68	0.02	0.01	0	0.01	0.02
A01	109550300	109550399	1	0.15	0.13	0.14	0.42	0.09
A01	109620600	109620699	0.99	0	0.91	0.25	0	0.01
A01	109620900	109620999	0.93	0	0.84	0.13	0.02	0.01
A01	109621200	109621299	1	0	0.98	0.13	0.02	0.01
A01	109621300	109621399	0.98	0	0.95	0.22	0.01	0
A01	109621400	109621499	0.81	0	0.94	0.25	0.01	0.02
A01	109621700	109621799	0.96	0	0.9	0.38	0	0.01
A01	109621900	109621999	0.69	0	0.87	0.29	0.01	0.01
A01	109622000	109622099	0.85	0.01	0.86	0.31	0.02	0.01
A01	109622100	109622199	0.72	0	0.92	0.32	0	0.01
A01	109622700	109622799	0.99	0	0.7	0.27	0	0.02
A01	109623400	109623499	0.63	0	0.62	0.2	0	0.01
A01	109623500	109623599	0.99	0.01	0.97	0.24	0	0.05
A01	109623600	109623699	0.9	0	0.88	0.35	0.26	0.24
A01	109623700	109623799	0.92	0.02	0.92	0.26	0	0
A01	109624500	109624599	0.97	0	0.92	0.28	0	0
A01	109624800	109624899	0.88	0	0.85	0.3	0	0
A01	109625000	109625099	0.91	0.01	0.92	0.21	0	0
A01	109625100	109625199	0.86	0	0.75	0.2	0.01	0.01
A01	109625200	109625299	0.79	0.01	0.9	0.24	0	0.02
A01	109625500	109625599	0.83	0	0.88	0.14	0	0
A01	109626200	109626299	0.99	0	0.98	0.35	0.79	0.03
A01	109802300	109802399	1	0.97	0.97	0.97	0.97	0.15
A01	111838900	111838999	0.95	0.95	0.64	0.94	0.89	0.28
A01	111844600	111844699	0.95	0.96	0.17	0.95	0.94	0.18
A01	111923400	111923499	0.82	0.81	0.61	0.77	0.2	0.53
A01	111953500	111953599	0.94	0.11	0.15	0.88	0.06	0.84
A01	111953900	111953999	0.98	0.94	0.84	0.93	0.02	0.91
A01	111992400	111992499	0.98	0.75	0.78	0.79	0.77	0.32
A01	112052300	112052399	0.94	0.02	0.83	0.51	0.91	0.9
A01	112113300	112113399	0.89	0.02	0.13	0.05	0.02	0.04
A01	112177200	112177299	0.92	0.66	0.55	0.14	0.53	0.56
A01	112205300	112205399	0.94	0.99	0.2	0.99	0.92	0.97
A01	112694100	112694199	0.81	0.48	0.44	0.5	0.2	0.47
A01	112790500	112790599	0.89	0.52	0.49	0.27	0.46	0.49
A01	113733700	113733799	0.91	0.7	0.67	0.35	0.26	0.44
A01	115109500	115109599	0.92	0.52	0.43	0.5	0.22	0.51
A01	115111800	115111899	0.82	0.6	0.55	0.57	0.2	0.57
A01	115606600	115606699	0.99	0.01	0	0.04	0.02	0.02
A01	115651000	115651099	0.91	0.01	0.01	0.02	0	0.01
A01	115651100	115651199	0.89	0.02	0	0	0.01	0
A01	115748800	115748899	0.77	0.84	0.76	0.79	0.01	0.81
A01	115748900	115748999	0.95	0.98	0.96	0.97	0.01	0.92
A01	115749000	115749099	0.92	0.77	0.85	0.9	0	0.92
A01	115749100	115749199	0.98	0.98	0.94	0.98	0.03	0.97
A01	115749200	115749299	0.92	0.98	0.94	0.94	0.01	0.94
A01	115749300	115749399	0.79	0.89	0.84	0.88	0	0.88
A01	115749600	115749699	0.98	0.94	0.95	0.96	0.03	0.9
A01	115749800	115749899	0.98	0.77	0.98	0.77	0	0.99
A01	115749900	115749999	0.92	0.91	0.92	0.95	0	0.97
A01	115750000	115750099	0.98	0.68	0.74	0.8	0	0.9
A01	115750300	115750399	0.69	0.85	0.77	0.88	0	0.84
A01	115750400	115750499	0.77	0.84	0.81	0.89	0.01	0.83
A01	115750500	115750599	0.97	0.99	0.96	0.98	0.01	0.78
A01	115750600	115750699	0.94	0.91	0.91	0.93	0.01	0.83
A01	115750700	115750799	0.97	0.96	0.68	0.96	0.01	0.71
A01	115751000	115751099	0.78	0.83	0.83	0.65	0	0.86
A01	115751100	115751199	0.86	0.95	0.94	0.97	0	0.95
A01	115751200	115751299	0.92	0.95	0.94	0.93	0.01	0.94
A01	115751300	115751399	0.92	0.93	0.93	0.91	0	0.97
A01	115751400	115751499	0.89	0.71	0.87	0.92	0.02	0.91
A01	115751500	115751599	0.95	0.92	0.9	0.84	0.05	0.91
A01	115759700	115759799	0.89	0.92	0.89	0.04	0.86	0.89
A01	115964500	115964599	0.6	0	0.03	0.02	0	0.66
A01	115966900	115966999	0.9	0.91	0.93	0.04	0.95	0.87
A01	115967300	115967399	0.87	0.62	0.61	0.21	0.58	0.64
A01	115998000	115998099	0.97	0.77	0.29	0.74	0.71	0.74
A01	116005300	116005399	0.95	0.97	0.08	0.97	0.93	0.95
A01	116005400	116005499	0.98	0.95	0.03	0.96	0.96	0.68
A01	116005500	116005599	0.86	0.9	0.03	0.91	0.88	0.89
A01	116005600	116005699	0.79	0.78	0.02	0.8	0.77	0.72
A01	116005700	116005799	0.86	0.96	0.03	0.85	0.93	0.72
A01	116005800	116005899	0.83	0.92	0.1	0.96	0.93	0.84
A01	116356000	116356099	0.89	0.72	0.23	0.89	0.88	0.67
A01	116510300	116510399	1	0.03	0.18	0.03	0.01	0.22
A01	116510400	116510499	0.99	0.01	0.06	0.01	0.01	0.06
A01	116510500	116510599	0.99	0.02	0.01	0	0	0.02
A01	116510700	116510799	0.97	0	0.02	0.01	0.01	0.01
A01	116512600	116512699	0.98	0.01	0.01	0	0	0.02
A01	116513100	116513199	0.94	0	0.01	0.02	0.02	0
A01	116515100	116515199	0.99	0	0.01	0.01	0.01	0.01
A01	116515300	116515399	0.99	0.02	0.01	0	0.01	0.01
A01	116515500	116515599	0.97	0	0.01	0.01	0.02	0.01
A01	116571200	116571299	0.75	0.64	0.75	0.79	0.01	0.79
A01	116651700	116651799	0.96	0.54	0.44	0.55	0.15	0.51
A01	116717100	116717199	0.88	0.02	0.93	0.82	0.62	0.85
A01	116718000	116718099	0.89	0.02	0.95	0.96	0.98	0.97
A01	116729300	116729399	0.97	0.76	0.64	0.69	0.69	0.27
A01	116741100	116741199	0.95	0.1	0.23	0.61	0.75	0.73
A01	116741200	116741299	0.91	0.05	0.2	0.86	0.93	0.78
A01	116741300	116741399	0.78	0.01	0.01	0.98	0.97	0.77
A01	116741400	116741499	0.9	0.01	0.01	0.54	0.65	0.52
A01	116741500	116741599	0.87	0.03	0.01	0.89	0.9	0.94
A01	116741600	116741699	0.92	0	0	0.96	0.93	0.98
A01	116743300	116743399	0.85	0.81	0.22	0.93	0.87	0.95
A01	116788200	116788299	0.99	0.12	0.96	0.99	0.4	0.97
A01	116788300	116788399	0.85	0.07	0.85	0.85	0.44	0.87
A01	116800000	116800099	0.92	0.89	0.04	0.03	0.03	0.95
A01	116800600	116800699	0.96	0.04	0.02	0.01	0.02	0.92
A01	116800700	116800799	0.92	0.09	0.02	0.01	0.05	0.97
A01	116801200	116801299	0.94	0	0	0.01	0	0.92
A01	116801800	116801899	0.97	0.01	0.01	0	0.01	0.85
A01	116802000	116802099	0.96	0	0	0.03	0	0.92
A01	116811700	116811799	0.97	0.98	0.97	0.98	0.94	0.3
A01	116826900	116826999	0.93	0.01	0.96	0	0.95	0.97
A01	116827000	116827099	0.96	0.01	0.94	0.02	0.95	0.97
A01	116827200	116827299	0.85	0.01	0.85	0	0.88	0.95
A01	116827400	116827499	0.91	0	0.7	0.01	0.71	0.78
A01	116827600	116827699	0.9	0.01	0.89	0.01	0.9	0.93
A01	116827700	116827799	0.95	0.02	0.92	0.02	0.96	0.97
A01	116932800	116932899	0.97	0.77	0.25	0.76	0.75	0.8
A01	116934000	116934099	0.97	0.99	0.97	0.97	0.35	0.98
A01	116959400	116959499	0.97	0.98	0.37	0.96	0.77	0.56
A01	117204700	117204799	0.9	0.91	0.01	0	0.9	0.01
A01	117205200	117205299	0.96	0.92	0	0	0.88	0.03
A01	117205500	117205599	0.94	0.96	0.01	0	0.94	0
A01	117205600	117205699	0.96	0.6	0.04	0.02	0.95	0.01
A01	117205700	117205799	0.83	0.61	0	0	0.82	0.01
A01	117205800	117205899	0.98	0.95	0	0	0.96	0
A01	117205900	117205999	0.99	0.95	0	0.01	0.99	0
A01	117206000	117206099	0.97	0.98	0	0	0.98	0.01
A01	117206300	117206399	0.79	0.7	0	0.01	0.86	0
A01	117206400	117206499	0.84	0.9	0.01	0	0.9	0
A01	117206500	117206599	0.97	0.95	0.01	0.01	0.94	0.02
A01	117304600	117304699	0.74	0.04	0.72	0.09	0.48	0.09
A01	117337700	117337799	0.67	0.88	0.86	0.87	0.01	0.07
A01	117342300	117342399	0.66	0.75	0.77	0.05	0.01	0
A01	117342400	117342499	0.85	0.81	0.8	0	0.01	0
A01	117343300	117343399	0.99	0.95	0.98	0.07	0.02	0.24
A01	117346300	117346399	0.85	0.58	0.38	0.31	0.31	0.05
A01	117347400	117347499	0.85	0.01	0.01	0	0	0.04
A01	117385700	117385799	0.88	0.02	0.4	0.02	0.28	0.96
A01	117392700	117392799	0.95	0.97	0.94	0.97	0.04	0.96
A01	117403900	117403999	0.9	0.79	0.78	0.6	0.24	0.83
A01	117638100	117638199	0.89	0.72	0.75	0.7	0.1	0.81
A01	117641200	117641299	0.92	0	0.02	0.01	0	0
A01	117641900	117641999	0.78	0.02	0	0	0	0.04
A01	117692800	117692899	0.87	0.02	0.01	0.01	0.02	0.82
A01	117709100	117709199	0.92	0.04	0.05	0.87	0.67	0.07
A01	117737500	117737599	0.77	0	0.01	0.02	0.8	0.01
A01	117737600	117737699	0.83	0.01	0	0.01	0.86	0
A01	117737700	117737799	0.75	0	0	0.01	0.73	0
A01	117792300	117792399	0.89	0	0	0	0	0
A01	118387900	118387999	0.96	0.96	0.89	0.96	0.03	0.94
A01	118760900	118760999	0.94	0.01	0.95	0.92	0	0.96
A01	118761500	118761599	0.95	0	0.82	0.62	0	0.9
A01	118762500	118762599	0.96	0.01	0.73	0.75	0.06	0.79
A01	118762600	118762699	0.96	0.01	0.96	0.98	0.01	0.96
A01	118762800	118762899	0.97	0.02	0.95	0.54	0.08	0.98
A01	118762900	118762999	0.85	0.02	0.87	0.94	0.1	0.91
A01	118763000	118763099	0.94	0.07	0.88	0.91	0.34	0.89
A01	119132300	119132399	0.68	0.54	0.03	0.55	0.5	0.12
A01	119462300	119462399	0.98	0.87	0.49	0.87	0.8	0.33
A01	119780200	119780299	0.92	0.51	0.3	0.38	0.34	0.37
A01	121269500	121269599	0.98	0.6	0.45	0.59	0.32	0.53
A01	121270400	121270499	0.96	0.67	0.27	0.65	0.63	0.67
A01	121683800	121683899	0.96	0.95	0	0.99	0.97	0.75
A01	121684000	121684099	0.94	0.99	0.01	0.99	0.99	0.97
A01	121684100	121684199	0.98	0.97	0.01	0.95	0.95	0.99
A01	121684300	121684399	0.99	0.98	0	0.96	0.97	0.88
A01	121684600	121684699	0.98	0.71	0.01	0.68	0.82	0.77
A01	121684700	121684799	0.86	0.81	0.01	0.85	0.83	0.85
A01	121684900	121684999	0.98	0.87	0	0.89	0.85	0.85
A01	121685200	121685299	0.96	0.91	0.01	0.93	0.91	0.9
A01	121685300	121685399	0.95	0.89	0.01	0.95	0.92	0.92
A01	121685500	121685599	0.96	0.98	0.01	0.95	0.95	0.96
A01	121685600	121685699	0.95	0.95	0	0.96	0.92	0.96
A01	121689100	121689199	0.87	0.92	0.01	0.91	0.88	0.84
A01	121689300	121689399	0.85	0.6	0.01	0.75	0.66	0.47
A01	121689400	121689499	0.97	0.96	0.01	0.94	0.94	0.96
A01	121689600	121689699	0.97	0.99	0	0.98	0.96	0.66
A01	121689700	121689799	0.97	0.99	0.01	0.98	0.97	0.99
A01	121689800	121689899	0.94	0.98	0.01	0.97	0.98	0.95
A01	121690000	121690099	0.86	0.87	0.02	0.92	0.89	0.9
A01	121690200	121690299	0.85	0.88	0.02	0.93	0.8	0.88
A01	121690400	121690499	0.96	0.92	0.02	0.96	0.91	0.93
A01	121691000	121691099	0.95	0.98	0.01	0.98	0.97	0.99
A01	121691200	121691299	0.97	0.9	0.01	0.88	0.93	0.98
A01	121691400	121691499	0.95	0.85	0	0.87	0.61	0.82
A01	121691500	121691599	0.96	0.96	0.01	0.97	0.95	0.95
A01	121691700	121691799	0.98	0.97	0.02	0.97	0.96	0.96
A01	121692400	121692499	0.89	0.56	0.02	0.94	0.51	0.84
A01	121719700	121719799	0.98	0.97	0.94	0.96	0.87	0.24
A01	122036400	122036499	0.89	0.01	0.01	0	0.02	0.87
A01	122036600	122036699	0.97	0.03	0.07	0.01	0.01	0.95
A01	122116000	122116099	0.9	0.61	0.61	0.77	0.71	0.19
A01	122784000	122784099	0.95	0.74	0.74	0.75	0.29	0.71
A01	123694900	123694999	0.9	0	0.85	0	0	0.89
A01	123695000	123695099	0.92	0	0.92	0	0.01	0.89
A01	123695100	123695199	0.96	0.01	0.96	0	0	0.98
A01	123695200	123695299	0.99	0	0.96	0.01	0	0.97
A01	123695300	123695399	0.96	0	0.95	0	0	0.94
A01	123695400	123695499	0.95	0	0.91	0.01	0	0.95
A01	123695500	123695599	0.93	0.06	0.87	0	0.02	0.91
A01	123695800	123695899	0.92	0.81	0.89	0.01	0.01	0.93
A01	123695900	123695999	0.92	0.8	0.77	0.01	0.01	0.85
A01	123696000	123696099	0.92	0.94	0.91	0	0.01	0.94
A01	123696100	123696199	0.89	0.9	0.87	0.02	0	0.93
A01	123696400	123696499	0.98	0.94	0.93	0.01	0.02	0.92
A01	123920900	123920999	0.84	0.01	0.01	0.03	0.02	0.02
A01	126467400	126467499	0.87	0.92	0.87	0.85	0.02	0.93
A01	126500200	126500299	0.95	0.76	0.28	0.74	0.89	0.49
A01	126612200	126612299	0.99	0.01	0	0.96	0.01	0.02
A01	126612400	126612499	0.89	0.01	0.01	0.89	0.01	0.01
A01	126612500	126612599	0.71	0.01	0	0.88	0	0
A01	126612600	126612699	0.91	0	0	0.87	0	0
A01	126612700	126612799	0.86	0.01	0.01	0.81	0.01	0
A01	126612900	126612999	0.92	0	0.01	0.77	0.01	0.01
A01	126613000	126613099	0.97	0.02	0.02	0.95	0	0.01
A01	126613100	126613199	0.95	0	0.01	0.98	0.02	0
A01	126613200	126613299	0.79	0	0.01	0.83	0.01	0.01
A01	126613300	126613399	0.87	0	0	0.9	0.01	0.01
A01	126613400	126613499	0.97	0	0.03	0.81	0.02	0.01
A01	126613500	126613599	0.9	0	0	0.84	0.22	0
A01	126613700	126613799	0.73	0	0.01	0.95	0.55	0.03
A01	126613800	126613899	0.96	0	0.02	0.78	0.74	0
A01	126613900	126613999	0.93	0	0	0.89	0.69	0
A01	126614100	126614199	1	0	0.01	1	0.97	0.02
A01	126614200	126614299	0.92	0.01	0	1	0.92	0
A01	126614400	126614499	0.9	0.01	0	0.01	0.79	0
A01	126614500	126614599	0.99	0	0	0.03	0.97	0
A01	126614600	126614699	0.85	0	0.02	0	0.8	0.03
A01	126614700	126614799	0.95	0	0.02	0.03	0.94	0.04
A01	126615000	126615099	0.96	0.01	0.01	0.01	0.95	0.01
A01	126615100	126615199	0.96	0.02	0.01	0.01	0.98	0
A01	126615200	126615299	0.95	0.02	0	0.01	0.91	0.01
A01	126615300	126615399	0.94	0	0	0	0.85	0.01
A01	126615400	126615499	0.96	0.01	0	0.01	0.97	0.01
A01	126615500	126615599	0.93	0	0	0.01	0.97	0.02
A01	126615600	126615699	0.98	0	0.01	0	0.89	0
A01	126615700	126615799	0.95	0	0.01	0	0.96	0
A01	126615900	126615999	0.95	0.01	0	0.01	0.89	0
A01	126616000	126616099	0.94	0	0.01	0	0.98	0.01
A01	126616100	126616199	0.88	0.01	0.01	0	0.81	0
A01	126616200	126616299	0.94	0	0	0.01	0.94	0.01
A01	126616300	126616399	0.99	0.02	0	0	0.98	0.01
A01	126616400	126616499	0.97	0	0.02	0	0.95	0
A01	126616500	126616599	0.89	0	0	0.01	0.91	0.01
A01	126616600	126616699	0.95	0	0.03	0.01	0.98	0.02
A01	126617400	126617499	0.89	0.03	0	0	0.83	0.01
A01	126618000	126618099	0.96	0.01	0.01	0.01	0.91	0.01
A01	126618100	126618199	0.96	0	0.01	0.01	0.92	0.02
A01	126618200	126618299	0.8	0.12	0.15	0	0.85	0.02
A01	126618400	126618499	0.95	0.11	0.2	0.02	0.91	0.15
A01	126657300	126657399	0.86	0.51	0.55	0.14	0.5	0.78
A01	126701600	126701699	0.74	0.54	0.64	0.11	0.38	0.66
A01	126715000	126715099	0.8	0.03	0.12	0.01	0.2	0.03
A01	126850500	126850599	0.72	0.04	0.66	0.31	0.71	0.86
A01	126872200	126872299	0.88	0.16	0.42	0.21	0.25	0.51
A01	126904300	126904399	0.94	0.02	0.79	0.01	0.78	0.75
A01	126904400	126904499	0.98	0	0.92	0	0.89	0.96
A01	126904600	126904699	0.93	0.11	0.74	0.43	0.79	0.82
A01	127289000	127289099	0.94	0.12	0.29	0.22	0.28	0.63
A01	127289100	127289199	0.93	0.09	0.02	0.07	0.04	0.19
A01	127289500	127289599	0.83	0.01	0.01	0	0.01	0.03
A01	127289600	127289699	0.95	0.02	0.02	0.03	0.06	0.05
A01	127289700	127289799	0.79	0.01	0.01	0.02	0	0.01
A01	127289800	127289899	0.95	0.02	0.01	0	0.03	0.04
A01	127290200	127290299	0.82	0.02	0.01	0.01	0.02	0
A01	127290800	127290899	0.85	0	0.01	0.02	0.01	0.01
A01	127291100	127291199	0.85	0	0.01	0.02	0.01	0
A01	127291400	127291499	0.96	0.01	0.01	0	0	0
A01	127291600	127291699	0.96	0.01	0.04	0.01	0	0.04
A01	127484000	127484099	0.89	0.9	0.26	0.9	0.88	0.64
A01	127561600	127561699	0.9	0.28	0.82	0.42	0.86	0.84
A01	127804900	127804999	0.92	0.32	0.81	0.94	0.89	0.96
A01	128064900	128064999	0.95	0.98	0.96	0.95	0	0
A01	128065500	128065599	0.95	0.86	0.96	0.96	0.01	0.01
A01	128065600	128065699	0.93	0.95	0.83	0.95	0.02	0.01
A01	128066100	128066199	0.94	0.95	0.93	0.94	0.01	0.02
A01	128066200	128066299	0.95	0.94	0.83	0.95	0.01	0.04
A01	128066400	128066499	0.93	0.62	0.91	0.94	0	0.01
A01	128066600	128066699	0.87	0.71	0.85	0.69	0.04	0.01
A01	128096100	128096199	0.89	0	0.88	0	0.89	0.03
A01	128148800	128148899	0.77	0.71	0.01	0.74	0.71	0.75
A01	128291600	128291699	0.87	0.01	0.74	0.7	0	0.8
A01	128292700	128292799	0.92	0.02	0.66	0.67	0.01	0.7
A01	128292800	128292899	0.78	0.01	0.91	0.88	0	0.92
A01	128292900	128292999	0.95	0.02	0.88	0.83	0.01	0.88
A01	128352600	128352699	0.92	0	0.02	0	0.02	0
A01	128352800	128352899	0.67	0	0.01	0	0	0.01
A01	128389500	128389599	0.6	0	0.75	0	0	0.76
A01	128389600	128389699	0.89	0.01	0.52	0	0.01	0.59
A01	128557700	128557799	0.77	0.02	0.01	0	0	0.01
A01	128557800	128557899	0.84	0	0	0.01	0.01	0.01
A01	128558400	128558499	0.97	0.01	0.01	0	0	0.01
A01	128558500	128558599	0.97	0.01	0.01	0.01	0.01	0.01
A01	128558800	128558899	0.88	0.01	0.01	0	0	0
A01	128629300	128629399	0.76	0.2	0.05	0.48	0.15	0.57
A01	128629400	128629499	0.91	0.07	0.02	0.24	0.05	0.25
A01	128646800	128646899	0.91	0	0	0	0.01	0
A01	128647100	128647199	0.92	0.04	0	0	0.01	0.01
A01	128650300	128650399	0.86	0.77	0.57	0.73	0.65	0.2
A01	128922300	128922399	0.83	0.19	0.44	0.94	0.04	0.38
A01	128922600	128922699	0.87	0.34	0.42	0.86	0.15	0.42
A01	128922800	128922899	0.81	0.02	0.04	0.08	0.01	0.02
A01	128922900	128922999	0.77	0	0.01	0.02	0	0
A01	128923000	128923099	0.89	0.02	0.01	0.02	0.02	0
A01	128923100	128923199	0.82	0	0.01	0.01	0.02	0
A01	128924500	128924599	0.91	0.01	0	0	0.02	0
A01	128980100	128980199	0.98	0	0	0.85	0.01	0.84
A01	128980500	128980599	0.76	0	0	0.58	0	0.83
A01	128980700	128980799	0.93	0	0	0.95	0	0.78
A01	129960300	129960399	0.9	0.9	0.9	0	0.87	0.94
A01	130014800	130014899	0.86	0	0.01	0.02	0	0
A01	130014900	130014999	0.92	0	0.01	0.01	0.01	0.01
A01	130015000	130015099	0.97	0	0.01	0	0.01	0.01
A01	130015100	130015199	0.96	0	0	0	0	0
A01	130015200	130015299	1	0.02	0.01	0.01	0	0.01
A01	130015900	130015999	0.95	0	0.01	0.01	0.01	0
A01	130016000	130016099	0.93	0	0	0	0	0
A01	130202100	130202199	0.96	0.95	0.34	0.96	0.95	0.65
A01	131012000	131012099	0.89	0.71	0.28	0.27	0.69	0.29
A01	131257500	131257599	0.93	0.01	0.03	0	0.01	0
A01	131257600	131257699	0.95	0.01	0	0.01	0	0.01
A01	131257700	131257799	0.95	0.02	0.01	0.01	0.01	0.01
A01	131257800	131257899	0.95	0.01	0	0	0	0
A01	131257900	131257999	0.93	0	0.01	0	0.02	0
A01	131258100	131258199	0.85	0.01	0	0	0	0.04
A01	131258200	131258299	0.92	0.02	0	0.01	0.01	0.04
A01	131258700	131258799	0.93	0.12	0.01	0.01	0.01	0.01
A01	131258800	131258899	0.88	0.6	0.02	0.11	0.01	0.22
A01	131259200	131259299	0.93	0.69	0.09	0.3	0.04	0.42
A01	133291200	133291299	0.76	0	0	0.03	0.01	0.03
A01	133291400	133291499	0.97	0.07	0.1	0.07	0.01	0.05
A01	133291700	133291799	0.97	0.01	0.03	0.07	0.03	0.07
A01	133291800	133291899	0.94	0.02	0.19	0.08	0	0.21
A01	133292000	133292099	0.98	0	0.5	0.14	0.01	0.07
A01	133576800	133576899	0.96	0.74	0.5	0.73	0.5	0.3
A01	134399700	134399799	0.86	0.56	0.45	0.57	0.16	0.51
A01	137432600	137432699	0.67	0.1	0.06	0.08	0.04	0.52
A01	137433000	137433099	0.97	0.48	0.33	0.39	0.35	0.94
A01	137433100	137433199	0.99	0.35	0.29	0.39	0.25	0.84
A01	137433200	137433299	0.99	0.37	0.25	0.37	0.3	0.95
A01	137433300	137433399	1	0.3	0.31	0.4	0.38	0.97
A01	137433400	137433499	0.96	0.11	0.23	0.26	0.32	0.95
A01	137433500	137433599	0.95	0.11	0.18	0.21	0.17	0.93
A01	137433600	137433699	0.99	0.09	0.09	0.06	0.06	0.9
A01	137433700	137433799	0.99	0.16	0.11	0.13	0.1	0.96
A01	137433800	137433899	0.95	0.18	0.09	0.1	0.06	0.93
A01	137433900	137433999	0.84	0	0.06	0.02	0.01	0.92
A01	137434000	137434099	0.98	0.01	0.02	0.02	0.01	0.97
A01	137434100	137434199	0.97	0.01	0.02	0.08	0	1
A01	137434200	137434299	0.99	0	0.03	0	0	1
A01	138660000	138660099	0.89	0.9	0.76	0.71	0.69	0.27
A01	138701000	138701099	1	0.03	0.01	0	0.8	0
A01	138701100	138701199	0.93	0.02	0.03	0	0.7	0.01
A01	138701200	138701299	0.97	0	0	0	0.89	0.01
A01	138701500	138701599	0.94	0.05	0.01	0.01	0.96	0.01
A01	138701600	138701699	0.94	0.07	0.02	0.01	0.95	0.02
A01	138710300	138710399	0.91	0	0.02	0	0.01	0.01
A01	138827800	138827899	1	0.67	0.66	0.75	0.29	0.73
A01	138884100	138884199	0.78	0.41	0.38	0.41	0.17	0.4
A01	139007000	139007099	0.98	0	0	0.78	0.62	0
A01	139007100	139007199	0.99	0	0.01	0.98	0.98	0.01
A01	139007500	139007599	0.9	0.01	0	0.97	0.92	0
A01	139007600	139007699	0.91	0	0.01	0.83	0.8	0.01
A01	139007900	139007999	0.93	0	0.01	0.72	0.92	0.01
A01	139008000	139008099	0.84	0.02	0.01	0.92	0.88	0.01
A01	139008100	139008199	0.87	0.01	0	0.77	0.92	0.02
A01	139008200	139008299	0.89	0	0	0.81	0.96	0.01
A01	139008300	139008399	0.92	0.01	0	0.92	0.88	0.01
A01	139008400	139008499	0.95	0.01	0.01	0.97	0.92	0.01
A01	139008500	139008599	0.84	0.01	0.02	0.91	0.82	0.01
A01	139008600	139008699	0.88	0	0.01	0.92	0.92	0.01
A01	139008700	139008799	0.98	0	0.01	0.98	0.98	0.02
A01	139008800	139008899	0.97	0.01	0	0.93	0.88	0.01
A01	139009000	139009099	0.97	0	0	0.97	0.97	0
A01	139009100	139009199	0.92	0.02	0	0.74	0.92	0.01
A01	139009200	139009299	0.97	0.01	0.01	0.95	0.96	0
A01	139009300	139009399	0.93	0	0.01	0.9	0.96	0
A01	139009400	139009499	0.91	0.02	0	0.91	0.93	0
A01	139009500	139009599	0.91	0	0.02	0.94	0.97	0.01
A01	139010100	139010199	0.93	0	0.01	0.87	0.87	0.01
A01	139010200	139010299	0.97	0.01	0	0.94	0.97	0
A01	139010300	139010399	0.92	0	0.01	0.92	0.89	0.01
A01	139010900	139010999	0.98	0.87	0.64	0.02	0.87	0.07
A01	139011000	139011099	0.96	0.92	0.99	0.01	1	0.02
A01	139011200	139011299	0.88	0.71	0.71	0.01	0.64	0.01
A01	139011300	139011399	0.93	0.42	0.48	0	0.43	0
A01	139011400	139011499	0.94	0.54	0.48	0.03	0.39	0
A01	139011500	139011599	0.83	0.26	0.15	0	0.05	0.01
A01	139011600	139011699	0.98	0.02	0.01	0	0.02	0.01
A01	139011700	139011799	0.98	0.04	0.01	0.01	0.01	0
A01	139011800	139011899	0.92	0.02	0	0.02	0.03	0.01
A01	139130100	139130199	0.96	0.97	0.95	0.98	0.02	0.97
A01	139130200	139130299	0.98	0.9	0.94	0.95	0.02	0.98
A01	139130600	139130699	0.97	0.95	0.91	0.93	0.03	0.98
A01	139130700	139130799	0.89	0.9	0.6	0.9	0.02	0.62
A01	139130800	139130899	0.96	0.96	0.93	0.91	0	0.97
A01	139131000	139131099	0.86	0.88	0.89	0.93	0.01	0.86
A01	139131200	139131299	0.93	0.96	0.93	0.82	0	0.92
A01	139140100	139140199	0.89	0.97	0.91	0	0.01	0.01
A01	139140200	139140299	0.95	0.77	0.97	0	0.01	0.02
A01	139140700	139140799	0.9	0.72	0.72	0.02	0.01	0.01
A01	139141000	139141099	0.88	0.99	0.96	0	0.02	0.01
A01	139141100	139141199	0.84	0.97	0.74	0.02	0.03	0
A01	139141600	139141699	0.93	0.93	0.76	0	0	0.01
A01	139141700	139141799	0.96	0.97	0.77	0	0.01	0.01
A01	139142000	139142099	0.93	0.97	0.92	0.01	0.01	0
A01	139142300	139142399	0.92	0.86	0.73	0	0.01	0.01
A01	139142400	139142499	0.97	0.96	1	0	0	0
A01	139142600	139142699	0.97	0.97	0.97	0.01	0	0
A01	139146900	139146999	0.97	0.93	0.96	0.01	0	0
A01	139147200	139147299	0.9	0.95	0.62	0	0.05	0.04
A01	139147300	139147399	0.83	0.72	0.72	0.01	0.01	0.01
A01	139147400	139147499	0.83	0.65	0.57	0.01	0.03	0.03
A01	139147700	139147799	0.99	0.98	0.96	0.02	0.02	0.02
A01	139148100	139148199	0.89	0.93	0.88	0	0.01	0
A01	139214900	139214999	0.95	0.94	0.94	0.16	0.76	0.98
A01	139215000	139215099	0.96	0.96	0.79	0.07	0.79	0.91
A01	139215200	139215299	0.98	0.96	0.98	0.04	0.96	0.91
A01	139215300	139215399	0.88	0.93	0.9	0.09	0.75	0.91
A01	139215400	139215499	0.93	0.98	0.96	0	0.94	0.97
A01	139216300	139216399	0.98	0.97	0.98	0.18	0.67	0.99
A01	139216500	139216599	0.93	0.94	0.96	0.29	0.93	0.95
A01	139216800	139216899	0.97	0.94	0.97	0.06	0.95	0.99
A01	139774800	139774899	0.8	0.68	0	0.46	0	0.01
A01	140301900	140301999	0.84	0.57	0.27	0.69	0.15	0.51
A01	140302100	140302199	0.86	0.44	0.23	0.36	0.08	0.6
A01	143047800	143047899	0.78	0.01	0.02	0.88	0.01	0.01
A01	143047900	143047999	0.87	0.01	0.01	0.95	0	0.02
A01	143048000	143048099	0.9	0.02	0.04	0.96	0.01	0.04
A01	143048100	143048199	0.76	0.01	0	0.76	0.04	0
A01	143048200	143048299	0.89	0.01	0.01	0.78	0	0.01
A01	143158400	143158499	0.78	0.08	0.09	0.14	0.43	0.38
A01	143315800	143315899	0.75	0.77	0.76	0.57	0.74	0.02
A01	143316100	143316199	0.96	0.95	0.88	0.96	0.67	0.06
A01	143316800	143316899	0.96	0.95	0.97	0.99	0.94	0.01
A01	143411400	143411499	0.99	0.97	0.36	0.91	0.91	0.45
A01	144265700	144265799	0.83	0.89	0.86	0.9	0.22	0.91
A01	144459300	144459399	0.91	0.79	0.37	0.8	0.59	0.21
A01	144745500	144745599	0.79	0.19	0.21	0.1	0.07	0.31
A01	145177400	145177499	0.96	0.01	0.97	0.01	0.04	0
A01	145177500	145177599	0.88	0.01	0.79	0.01	0.02	0.01
A01	145226800	145226899	0.68	0.01	0.01	0	0	0
A01	145265100	145265199	0.97	0.01	0.07	0.04	0.01	0.77
A01	145269800	145269899	0.92	0.22	0.9	0.97	0.85	0.97
A01	145269900	145269999	0.91	0.06	0.86	0.96	0.72	0.95
A01	145270000	145270099	0.91	0.06	0.81	0.96	0.8	0.99
A01	145270200	145270299	0.97	0.02	0.27	0.82	0.56	0.99
A01	145270400	145270499	0.97	0	0.01	0.95	0.03	0.92
A01	145270800	145270899	0.9	0	0	0.94	0	0.96
A01	145270900	145270999	0.88	0	0.01	0.7	0	0.84
A01	145271000	145271099	0.85	0	0.02	0.66	0.01	0.74
A01	145271100	145271199	0.98	0.01	0.01	0.98	0.01	0.97
A01	145271200	145271299	0.78	0.01	0.03	0.39	0	0.37
A01	145271900	145271999	0.93	0.1	0	0.41	0.03	0.07
A01	145299500	145299599	0.86	0.63	0.27	0.26	0.02	0.7
A01	145299700	145299799	0.89	0.65	0.68	0.66	0.26	0.76
A01	146290000	146290099	0.98	0.55	0.89	0.97	0.95	0.06
A01	146542700	146542799	0.93	0.33	0.9	0.96	0.67	0.87
A01	146851800	146851899	0.91	0.39	0.33	0.19	0.42	0.38
A02	700900	700999	0.84	0.01	0.69	0.74	0.6	0
A02	726800	726899	0.96	0.31	0.27	0.35	0.44	0.32
A02	835000	835099	0.94	0.75	0.32	0.76	0.59	0.78
A02	904400	904499	0.89	0.15	0.24	0.17	0.2	0.11
A02	1002600	1002699	0.82	0.49	0.21	0.25	0.57	0.57
A02	1024500	1024599	0.82	0.89	0.66	0.83	0.83	0.11
A02	1161100	1161199	0.77	0.1	0.6	0.6	0.14	0.64
A02	1261800	1261899	0.83	0.01	0	0	0	0
A02	1322700	1322799	0.74	0.55	0.15	0.53	0.02	0.43
A02	1394100	1394199	0.97	0.03	0.79	0.03	0.95	0.8
A02	1394400	1394499	0.95	0.06	0.93	0.01	0.96	0.95
A02	1394500	1394599	0.97	0.02	0.93	0.01	0.96	0.96
A02	1394600	1394699	0.91	0.01	0.97	0.02	0.96	0.97
A02	1394700	1394799	0.78	0	0.66	0.02	0.78	0.8
A02	1394800	1394899	0.94	0.01	0.97	0.01	0.93	0.96
A02	1394900	1394999	0.98	0.01	0.94	0.03	0.97	0.97
A02	1395000	1395099	0.96	0.01	0.94	0	0.95	0.98
A02	1395100	1395199	0.96	0	0.89	0.01	0.92	0.95
A02	1395400	1395499	0.76	0.02	0.81	0.01	0.8	0.83
A02	1395500	1395599	0.97	0	0.98	0.01	0.98	0.98
A02	1395700	1395799	0.98	0	0.95	0	0.96	0.98
A02	1395800	1395899	0.98	0.01	0.63	0.03	0.69	0.64
A02	1395900	1395999	0.98	0.01	0.96	0.01	0.93	0.93
A02	1396600	1396699	0.89	0.01	0.89	0	0.88	0.93
A02	1396700	1396799	0.93	0.03	0.96	0.01	0.99	0.93
A02	1396800	1396899	0.91	0.12	0.76	0.07	0.88	0.92
A02	1455100	1455199	0.81	0.19	0.45	0.53	0.5	0.52
A02	1473800	1473899	0.96	0.01	0.01	0.64	0.01	0
A02	1533400	1533499	0.97	0.94	0.9	0.98	0.14	0.97
A02	1993700	1993799	0.89	0.01	0.01	0	0.01	0.01
A02	1993900	1993999	0.98	0.01	0.01	0	0.02	0.01
A02	1994000	1994099	0.93	0	0.01	0.01	0.01	0
A02	1994100	1994199	0.95	0.01	0	0	0.02	0.03
A02	1994200	1994299	0.76	0.01	0	0.01	0	0
A02	1994300	1994399	0.97	0	0.01	0.02	0	0.01
A02	1994500	1994599	0.98	0.01	0	0	0.01	0.01
A02	1994600	1994699	0.88	0	0.01	0.01	0	0
A02	1994700	1994799	0.92	0	0.01	0	0.02	0
A02	1994800	1994899	0.99	0	0.01	0	0	0
A02	1995000	1995099	0.95	0.01	0	0.01	0.01	0.01
A02	1995500	1995599	0.78	0.15	0.19	0.01	0.26	0.02
A02	2080900	2080999	0.78	0.97	0.01	0.12	0.91	0.95
A02	2081000	2081099	0.75	0.81	0.01	0.17	0.86	0.87
A02	2567100	2567199	0.94	0.76	0.24	0.72	0.71	0.72
A02	2618300	2618399	0.85	0.01	0.74	0.8	0.81	0.62
A02	2726100	2726199	0.92	0.88	0.31	0.9	0.8	0.93
A02	2781500	2781599	0.83	0.01	0.01	0.03	0.87	0.01
A02	2781600	2781699	0.97	0.02	0.01	0	0.94	0.01
A02	2857600	2857699	0.92	0.01	0	0	0.89	0
A02	2857900	2857999	0.85	0	0.01	0.01	0.89	0.01
A02	2889800	2889899	0.97	0.97	0	0	0.97	0.01
A02	2990400	2990499	0.95	0.08	0.01	0.89	0.03	0.85
A02	2990600	2990699	0.76	0.03	0.01	0.73	0.01	0.54
A02	2990900	2990999	0.97	0.01	0.01	1	0.01	0.97
A02	2991100	2991199	0.95	0.03	0.02	0.93	0.02	0.91
A02	2991200	2991299	0.9	0.03	0.03	0.88	0.06	0.85
A02	2991700	2991799	0.95	0.01	0	0.89	0.02	0.9
A02	2991900	2991999	0.86	0.01	0.01	0.86	0	0.81
A02	3155000	3155099	0.95	0.97	0.96	0.95	0.14	0.96
A02	3976400	3976499	0.98	0.95	0.97	0.97	0.05	0.98
A02	3986100	3986199	0.77	0.57	0.21	0.13	0.33	0.7
A02	3986300	3986399	0.91	0.08	0.02	0.02	0.01	0.8
A02	3986400	3986499	0.76	0.06	0	0.07	0.02	0.83
A02	3993800	3993899	0.86	0.84	0.85	0.84	0.21	0.75
A02	4102600	4102699	0.64	0.16	0.09	0.01	0	0.02
A02	4102700	4102799	0.63	0.05	0	0.01	0.01	0.01
A02	4636700	4636799	0.78	0.77	0.64	0.73	0.14	0.63
A02	4794300	4794399	0.92	0.61	0.89	0.71	0.09	0.85
A02	4794800	4794899	0.94	0.01	0.01	0.71	0.01	0.02
[truncated: 64,487 more rows]

## Sheet: CHH_hyper_DMRs
Chromosome	Start	Stop	Gr/Ga mCHH level	wGh mCHH level	wGb mCHH level	Gt mCHH level	Gm mCHH level	Gd mCHH level
A01	52000	52099	0	0.3	0.1	0.1	0.2	0.1
A01	52800	52899	0.1	0.3	0.2	0.2	0.2	0.2
A01	57700	57799	0.1	0.3	0.2	0.2	0.2	0.2
A01	86400	86499	0.1	0.4	0.1	0.3	0.2	0.2
A01	87700	87799	0.1	0.3	0.2	0.3	0.2	0.2
A01	93200	93299	0.1	0.3	0.2	0.2	0.2	0.2
A01	93300	93399	0.1	0.4	0.3	0.3	0.3	0.3
A01	93400	93499	0.1	0.3	0.2	0.2	0.1	0.2
A01	94800	94899	0.1	0.3	0.2	0.2	0.2	0.3
A01	97100	97199	0.2	0.4	0.2	0.2	0.2	0.3
A01	97200	97299	0.2	0.4	0.2	0.3	0.2	0.3
A01	119500	119599	0	0.3	0.1	0.2	0.1	0.1
A01	265100	265199	0.1	0.4	0.3	0.3	0.3	0.3
A01	316100	316199	0.1	0.3	0.1	0.2	0.1	0.2
A01	332300	332399	0.2	0.4	0.2	0.4	0.2	0.3
A01	332400	332499	0.2	0.4	0.2	0.3	0.2	0.3
A01	353500	353599	0.1	0.4	0.2	0.4	0.2	0.3
A01	398000	398099	0.1	0.3	0.2	0.3	0.2	0.2
A01	455900	455999	0	0.3	0.1	0.2	0.2	0.2
A01	494000	494099	0.1	0.4	0.1	0.2	0.1	0.2
A01	495000	495099	0.1	0.3	0.2	0.3	0.2	0.2
A01	981300	981399	0.2	0.4	0.1	0.3	0.3	0.3
A01	984200	984299	0.2	0.4	0.2	0.3	0.2	0.3
A01	990600	990699	0.2	0.4	0.2	0.4	0.3	0.3
A01	994200	994299	0.1	0.4	0.2	0.4	0.3	0.4
A01	1027400	1027499	0.2	0.5	0.3	0.5	0.3	0.5
A01	1029100	1029199	0	0.3	0.1	0.2	0.1	0.1
A01	1030900	1030999	0.1	0.3	0.3	0.3	0.2	0.2
A01	1129400	1129499	0.4	0.7	0.4	0.5	0.5	0.6
A01	1129600	1129699	0.2	0.5	0.2	0.3	0.3	0.4
A01	1129800	1129899	0.1	0.4	0.1	0.2	0.3	0.3
A01	1129900	1129999	0.4	0.6	0.2	0.4	0.4	0.5
A01	1131900	1131999	0.1	0.4	0.2	0.2	0.2	0.3
A01	1132000	1132099	0.1	0.4	0.2	0.4	0.2	0.3
A01	1132100	1132199	0.3	0.7	0.4	0.7	0.5	0.7
A01	1134400	1134499	0.3	0.5	0.2	0.4	0.3	0.3
A01	1134800	1134899	0.3	0.6	0.3	0.4	0.3	0.4
A01	1142900	1142999	0.2	0.5	0.3	0.3	0.3	0.3
A01	1157300	1157399	0.2	0.4	0.3	0.3	0.3	0.4
A01	1177500	1177599	0.3	0.6	0.3	0.5	0.3	0.4
A01	1182200	1182299	0	0.3	0.1	0.2	0.1	0.2
A01	1189900	1189999	0	0.3	0.1	0.1	0.2	0.2
A01	1191300	1191399	0.4	0.6	0.3	0.5	0.3	0.5
A01	1199700	1199799	0.2	0.4	0.3	0.2	0.3	0.3
A01	1200000	1200099	0.1	0.4	0.2	0.1	0.1	0.2
A01	1208200	1208299	0	0.3	0.2	0.1	0.1	0.2
A01	1215600	1215699	0.1	0	0.1	0.3	0.1	0.1
A01	1215800	1215899	0.1	0	0	0	0	0.3
A01	1226000	1226099	0	0.3	0	0	0	0
A01	1249600	1249699	0	0.1	0.5	0.6	0	0
A01	1250300	1250399	0	0	0	0.7	0	0
A01	1255200	1255299	0.1	0.4	0.2	0.3	0.2	0.2
A01	1280200	1280299	0	0.3	0	0	0	0
A01	1287600	1287699	0.2	0.4	0.3	0.4	0.1	0.3
A01	1310900	1310999	0	0.2	0.2	0.2	0.1	0.3
A01	1312800	1312899	0.4	0.6	0.4	0.6	0.5	0.6
A01	1338400	1338499	0.1	0.3	0.2	0.3	0.2	0.3
A01	1361300	1361399	0.1	0.4	0.2	0.3	0.1	0.2
A01	1364300	1364399	0.1	0.4	0.2	0.1	0.2	0.2
A01	1368100	1368199	0.2	0.6	0.3	0.4	0.4	0.4
A01	1388300	1388399	0	0.3	0.2	0.2	0.2	0.2
A01	1400100	1400199	0.5	0.8	0.4	0.8	0.5	0.6
A01	1400600	1400699	0.3	0.5	0.3	0.5	0.4	0.4
A01	1413500	1413599	0.2	0.4	0.2	0.2	0.3	0.4
A01	1442900	1442999	0.1	0.2	0.1	0.2	0.1	0.3
A01	1443600	1443699	0	0	0.1	0.1	0.1	0.2
A01	1443700	1443799	0	0	0.1	0.2	0.2	0.3
A01	1443800	1443899	0	0	0.1	0.2	0.1	0.4
A01	1443900	1443999	0	0	0.1	0.1	0.1	0.3
A01	1444300	1444399	0.3	0.5	0.2	0.3	0.2	0.2
A01	1445600	1445699	0	0	0	0	0	0.3
A01	1445700	1445799	0	0	0	0	0	0.2
A01	1450300	1450399	0	0.3	0.2	0.2	0.1	0.3
A01	1467700	1467799	0.4	0.7	0.3	0.5	0.3	0.5
A01	1469500	1469599	0.1	0.3	0.1	0.2	0.1	0.3
A01	1482500	1482599	0.3	0.6	0.4	0.3	0.3	0.4
A01	1497300	1497399	0.1	0.4	0.2	0.3	0.2	0.2
A01	1497400	1497499	0.1	0.3	0.2	0.3	0.2	0.2
A01	1497500	1497599	0.2	0.5	0.2	0.4	0.2	0.3
A01	1515700	1515799	0	0	0	0	0.2	0
A01	1515800	1515899	0	0	0	0	0.2	0
A01	1516100	1516199	0.1	0.2	0.1	0.3	0.1	0.1
A01	1518500	1518599	0.1	0.3	0.2	0.3	0.1	0.2
A01	1519100	1519199	0.1	0.5	0.2	0.4	0.2	0.1
A01	1522500	1522599	0.1	0.4	0.2	0.3	0.1	0.2
A01	1528500	1528599	0.5	0.7	0.6	0.6	0.5	0.5
A01	1646000	1646099	0.1	0.4	0.1	0.1	0.2	0.1
A01	1652100	1652199	0.1	0.4	0.2	0.3	0.2	0.2
A01	1660100	1660199	0.3	0.5	0.3	0.3	0.3	0.4
A01	1684900	1684999	0.1	0.3	0.1	0.2	0.2	0.3
A01	1733600	1733699	0.1	0.3	0.1	0.2	0.2	0.2
A01	1737900	1737999	0.1	0.4	0.2	0.3	0.2	0.3
A01	1785100	1785199	0	0.3	0.1	0.1	0.1	0.2
A01	1789600	1789699	0	0	0	0	0	0.2
A01	1790000	1790099	0.1	0.1	0	0	0.1	0.3
A01	1799900	1799999	0.2	0.5	0.3	0.4	0.4	0.4
A01	1821100	1821199	0	0.6	0.3	0.6	0.3	0.3
A01	1827700	1827799	0.2	0.5	0.3	0.4	0.3	0.4
A01	1827800	1827899	0.2	0.4	0.2	0.3	0.3	0.3
A01	1834700	1834799	0.7	0.9	0.6	0.8	0.7	0.7
A01	1835200	1835299	0.2	0.5	0.3	0.4	0.3	0.3
A01	1836300	1836399	0.2	0.5	0.3	0.5	0.3	0.3
A01	1855000	1855099	0.1	0.3	0.2	0.3	0.2	0.3
A01	1860700	1860799	0.2	0.4	0.3	0.3	0.3	0.4
A01	1862100	1862199	0.1	0.5	0.2	0.3	0.2	0.4
A01	1936000	1936099	0.3	0.6	0.4	0.5	0.6	0.6
A01	1943000	1943099	0.2	0.4	0.1	0.3	0.1	0.2
A01	1945800	1945899	0	0.2	0.1	0.3	0	0.1
A01	1963700	1963799	0.3	0.6	0.2	0.3	0.4	0.3
A01	1963900	1963999	0.2	0.5	0.3	0.3	0.3	0.3
A01	1980000	1980099	0.2	0.3	0.2	0.4	0.2	0.2
A01	1980100	1980199	0.3	0.4	0.3	0.6	0.4	0.5
A01	1999100	1999199	0.3	0.6	0.5	0.6	0.5	0.5
A01	2017600	2017699	0.1	0.3	0.2	0.3	0.2	0.2
A01	2017700	2017799	0.1	0.4	0.2	0.4	0.2	0.3
A01	2037000	2037099	0.2	0.5	0.2	0.3	0.3	0.4
A01	2038200	2038299	0.6	0.9	0.6	0.7	0.6	0.7
A01	2038600	2038699	0.2	0.4	0.3	0.4	0.2	0.3
A01	2042800	2042899	0.2	0.5	0.3	0.4	0.3	0.4
A01	2044200	2044299	0.1	0.2	0.2	0.3	0.2	0.2
A01	2052100	2052199	0.6	0.9	0.6	0.8	0.6	0.8
A01	2060000	2060099	0.4	0.7	0.5	0.6	0.4	0.6
A01	2096900	2096999	0.2	0.5	0.2	0.3	0.2	0.4
A01	2098600	2098699	0.3	0.5	0.3	0.4	0.2	0.4
A01	2282800	2282899	0	0.1	0.1	0.2	0.1	0.1
A01	2304900	2304999	0.4	0.7	0.4	0.6	0.6	0.6
A01	2308600	2308699	0.1	0.4	0	0.1	0.1	0.1
A01	2311200	2311299	0.1	0.3	0.2	0.2	0.3	0.3
A01	2319700	2319799	0.3	0.5	0.4	0.5	0.4	0.4
A01	2319800	2319899	0.3	0.5	0.4	0.4	0.3	0.4
A01	2322600	2322699	0.1	0.3	0.1	0.2	0.2	0.2
A01	2394300	2394399	0.1	0.4	0.1	0.2	0.1	0.4
A01	2401900	2401999	0.2	0.5	0.2	0.3	0.2	0.3
A01	2406000	2406099	0.3	0.5	0.3	0.5	0.4	0.3
A01	2415800	2415899	0.4	0.8	0.4	0.7	0.6	0.6
A01	2433500	2433599	0	0.3	0	0.1	0	0.1
A01	2472500	2472599	0.2	0.3	0	0	0.2	0.4
A01	2480500	2480599	0.3	0.6	0.3	0.5	0.3	0.4
A01	2487200	2487299	0	0.3	0	0	0	0
A01	2487300	2487399	0	0.3	0	0	0	0
A01	2490300	2490399	0.1	0.3	0.1	0.2	0.1	0.2
A01	2490400	2490499	0.2	0.5	0.1	0.2	0.2	0.3
A01	2503200	2503299	0.2	0.5	0.3	0.4	0.3	0.3
A01	2503800	2503899	0.3	0.5	0.2	0.4	0.2	0.3
A01	3587500	3587599	0.1	0.3	0.2	0.2	0.2	0.2
A01	3595500	3595599	0.1	0.3	0.2	0.3	0.1	0.2
A01	4175200	4175299	0.1	0.4	0.1	0.2	0.1	0.2
A01	4784300	4784399	0.1	0.3	0.2	0.3	0.2	0.3
A01	5209500	5209599	0.1	0.3	0.2	0.3	0.3	0.3
A01	5210500	5210599	0.1	0.3	0.3	0.3	0.3	0.3
A01	5210700	5210799	0.2	0.4	0.3	0.4	0.3	0.3
A01	5373500	5373599	0.1	0.3	0.2	0.3	0.2	0.3
A01	5485700	5485799	0.1	0.4	0.2	0.3	0.2	0.3
A01	6088800	6088899	0.2	0.4	0.3	0.4	0.3	0.4
A01	6812600	6812699	0.1	0.3	0.2	0.3	0.2	0.3
A01	6812800	6812899	0.1	0.3	0.2	0.3	0.2	0.3
A01	6813400	6813499	0.1	0.4	0.3	0.3	0.3	0.3
A01	6813900	6813999	0.1	0.3	0.2	0.3	0.2	0.3
A01	6814100	6814199	0.1	0.3	0.2	0.3	0.2	0.3
A01	6814200	6814299	0.1	0.4	0.3	0.3	0.2	0.3
A01	6814700	6814799	0.1	0.3	0.2	0.3	0.2	0.3
A01	6814800	6814899	0.1	0.4	0.3	0.3	0.3	0.4
A01	6814900	6814999	0.1	0.3	0.2	0.3	0.2	0.2
A01	6815200	6815299	0.1	0.3	0.2	0.2	0.2	0.3
A01	6816000	6816099	0.2	0.4	0.2	0.3	0.3	0.4
A01	7246300	7246399	0.3	0.5	0.3	0.3	0.3	0.3
A01	7254900	7254999	0.1	0.4	0.2	0.3	0.2	0.3
A01	7256200	7256299	0.1	0.3	0.2	0.2	0.2	0.2
A01	7275500	7275599	0.1	0.3	0.2	0.2	0.2	0.2
A01	7275700	7275799	0.1	0.3	0.2	0.2	0.2	0.2
A01	7280400	7280499	0.1	0.3	0.2	0.3	0.2	0.2
A01	7424500	7424599	0.1	0.3	0.1	0.2	0.2	0.2
A01	7467100	7467199	0.1	0.3	0.1	0.1	0.1	0.2
A01	7467400	7467499	0.2	0.5	0.2	0.3	0.2	0.4
A01	7472700	7472799	0.2	0.4	0.2	0.3	0.2	0.3
A01	7472900	7472999	0.2	0.5	0.2	0.3	0.2	0.4
A01	7473300	7473399	0.1	0.3	0.1	0.2	0.2	0.2
A01	7486900	7486999	0.1	0.3	0.2	0.3	0.2	0.3
A01	7487700	7487799	0.2	0.4	0.2	0.3	0.2	0.3
A01	7488300	7488399	0.1	0.3	0.1	0.2	0.1	0.2
A01	7489400	7489499	0.2	0.4	0.3	0.4	0.2	0.3
A01	7496500	7496599	0.1	0.5	0.3	0.3	0.1	0.1
A01	7541900	7541999	0.1	0.3	0.2	0.2	0.2	0.2
A01	7584800	7584899	0.2	0.4	0.3	0.4	0.3	0.3
A01	7593300	7593399	0.2	0.4	0.2	0.4	0.3	0.4
A01	7604000	7604099	0.2	0.4	0.2	0.4	0.2	0.3
A01	7609700	7609799	0.2	0.4	0.2	0.2	0.2	0.2
A01	7612500	7612599	0.2	0.4	0.2	0.3	0.2	0.3
A01	7711500	7711599	0.1	0.3	0.2	0.2	0.2	0.3
A01	7730500	7730599	0.1	0.4	0.2	0.3	0.2	0.3
A01	7812900	7812999	0.1	0.1	0.1	0.2	0.1	0.3
A01	7813900	7813999	0.1	0.1	0.1	0.3	0.1	0.2
A01	7814000	7814099	0.1	0.2	0.2	0.4	0.1	0.4
A01	7814100	7814199	0.1	0.3	0.3	0.3	0.2	0.3
A01	7825600	7825699	0.1	0.2	0.1	0.3	0.1	0.3
A01	7825700	7825799	0.1	0.2	0.1	0.3	0.1	0.2
A01	7825900	7825999	0.1	0.3	0.2	0.3	0.1	0.4
A01	7826300	7826399	0.1	0.2	0.2	0.3	0.1	0.3
A01	7861100	7861199	0.2	0.5	0.2	0.3	0.3	0.3
A01	7883700	7883799	0.1	0.4	0.2	0.2	0.2	0.3
A01	7890500	7890599	0	0.3	0.1	0.2	0.1	0.2
A01	7890700	7890799	0	0.2	0.1	0.1	0.1	0.2
A01	7891100	7891199	0	0.3	0.1	0.2	0.1	0.2
A01	7891200	7891299	0	0.3	0.1	0.2	0.2	0.2
A01	7891400	7891499	0	0.2	0.1	0.2	0.1	0.2
A01	7891500	7891599	0	0.3	0.1	0.2	0.2	0.2
A01	7891600	7891699	0	0.3	0.1	0.2	0.1	0.2
A01	7948500	7948599	0.1	0.3	0.1	0.2	0.1	0.1
A01	7950700	7950799	0.2	0.4	0.1	0.3	0.3	0.3
A01	7988000	7988099	0.2	0.4	0.2	0.3	0.1	0.2
A01	8025100	8025199	0.2	0.4	0.2	0.3	0.2	0.3
A01	8025600	8025699	0.1	0.3	0.1	0.3	0.2	0.3
A01	8056000	8056099	0.1	0.3	0.1	0.2	0.2	0.2
A01	8084900	8084999	0.1	0.4	0.2	0.3	0.2	0.3
A01	8091000	8091099	0.2	0.4	0.2	0.3	0.2	0.3
A01	8096100	8096199	0.1	0.3	0.1	0.3	0.2	0.2
A01	8172000	8172099	0	0.3	0.2	0.2	0.1	0.3
A01	8172800	8172899	0	0.2	0.1	0.2	0.1	0.2
A01	8173000	8173099	0	0.3	0.1	0.2	0.1	0.2
A01	8173400	8173499	0	0.3	0.1	0.2	0.2	0.2
A01	8174000	8174099	0	0.3	0.1	0.2	0.2	0.2
A01	8174100	8174199	0	0.2	0.1	0.2	0.1	0.2
A01	8174200	8174299	0	0.3	0.1	0.2	0.2	0.2
[truncated: 228,557+ more rows]

## Sheet: CHH_hypo_DMRs
Chromosome	Start	Stop	Gr/Ga mCHH level	wGh mCHH level	wGb mCHH level	Gt mCHH level	Gm mCHH level	Gd mCHH level
[truncated: 23,262 more rows]
