# Supplementary material for: Epigenomic and functional analyses reveal roles of epialleles in the loss of photoperiod sensitivity during domestication of allotetraploid cottons
Source: Genome Biol. 2017 May 31;18:99. doi: 10.1186/s13059-017-1229-8 (PMC5450403; doi:10.1186/s13059-017-1229-8)
Supplement: Supplementary file 5 — Differentially methylated genes between wGh and diploid cottons (Gr/Ga). (XLSX 47 kb) [file 13059_2017_1229_MOESM5_ESM.xlsx]

## Sheet: Hyper-methylated_genes
Table S4. Differentially methylated genes between wGh and diploid cottons (Gr/Ga).
Gene ID	Gr/Ga (FPKM)	wGh (FPKM)	Gr/Ga mCG level	wGh mCG level
Cotton_A_00055	19.7943	24.0471	0.107937	0.741757
Cotton_A_00059	0.523965	0.570516	0.13736	0.75594
Cotton_A_00165	15.5486	10.1737	0.0207301	0.698974
Cotton_A_00206	1.27889	0.36899	0.145534	0.980225
Cotton_A_00207	9.14964	0.030771	0.152537	0.777444
Cotton_A_00210	10.9386	3.38734	0.125346	0.885649
Cotton_A_00334	32.6985	6.40064	0.00308258	0.625752
Cotton_A_00361	0.255844	0.05	0.0416754	0.798727
Cotton_A_00364	51.8827	17.706	0.192931	0.855217
Cotton_A_00365	46.8433	25.1152	0.26415	0.948564
Cotton_A_00440	1.21621	0.276178	0.0151902	0.857823
Cotton_A_00501	14.6141	7.11433	0.0822481	0.715719
Cotton_A_00535	0.0695047	0.05	0.0075509	0.737805
Cotton_A_00561	15.7805	21.1901	0.146369	0.834374
Cotton_A_00588	19.3602	5.64007	0.260244	0.95603
Cotton_A_00613	1.67111	0.05	0.0111918	0.968785
Cotton_A_00642	2.02305	0.966373	0.017815	0.655147
Cotton_A_00643	7.12392	1.47264	0.0103022	0.855849
Cotton_A_00764	51.6347	18.4581	0.0368792	0.92574
Cotton_A_01291	39.5416	0.254211	0.00230159	0.955556
Cotton_A_01458	80.0627	54.3349	0.054252	0.675576
Cotton_A_01940	33.4346	26.156	0.207639	0.834716
Cotton_A_02072	52.1172	9.84588	0.071019	0.691788
Cotton_A_02088	0.743764	0.147954	0.00736079	0.666592
Cotton_A_02095	1.3128	2.4328	0.0242746	0.740327
Cotton_A_02251	0.05	0.135271	0.0094697	0.838248
Cotton_A_02314	12.0097	4.84359	0.290579	0.903797
Cotton_A_02356	6.46298	2.72107	0.128768	0.740185
Cotton_A_02383	31.5069	1.08902	0.00542092	0.882871
Cotton_A_02548	0.0940567	0.05	0.124757	0.862965
Cotton_A_02559	23.9087	11.3289	0.125359	0.846883
Cotton_A_02607	73.7087	65.4195	0.016197	0.968665
Cotton_A_03214	4.4165	0.293511	0.0438389	0.85053
Cotton_A_03391	5.61062	1.5884	0.15706	0.944438
Cotton_A_03672	123.311	114.07	0.00851648	0.972959
Cotton_A_03703	9.81767	4.6256	0.00233333	0.801487
Cotton_A_03732	27.4626	11.314	0.00257804	0.752831
Cotton_A_03808	22.6918	9.6495	0.116348	0.922616
Cotton_A_03887	9.82887	1.23978	0.0559143	0.703198
Cotton_A_04035	12.7413	4.65264	0.134722	0.762573
Cotton_A_04113	1.24236	18.9144	0	0.690595
Cotton_A_04203	0.56145	0.05	0.00410714	0.918339
Cotton_A_04212	0.520814	0.054512	0.00418867	0.952183
Cotton_A_04252	2.7315	0.932553	0.00315995	0.714941
Cotton_A_04321	1.48813	0.821023	0.363637	0.964638
Cotton_A_04423	7.66634	3.56282	0.00366369	0.666199
Cotton_A_04431	46.3914	40.6148	0.010666	0.935954
Cotton_A_04532	3.98095	1.35383	0.0911069	0.956912
Cotton_A_04660	0.097406	0.105151	0.166565	0.862748
Cotton_A_04738	178.93	72.8277	0.10837	0.967741
Cotton_A_04777	31.7147	167.336	0.0144734	0.701028
Cotton_A_04779	0.170544	0.634292	0.114855	0.877732
Cotton_A_04838	53.9997	140.115	0.00178571	0.674764
Cotton_A_05081	0.0565392	0.0283801	0.148027	0.957351
Cotton_A_05084	0.979013	1.26438	0.00566473	0.917667
Cotton_A_05096	0.100187	0.05	0.118196	0.871857
Cotton_A_05415	0.392211	0.05	0.231696	0.90292
Cotton_A_05699	52.3777	33.83	0.08682	0.844294
Cotton_A_05707	30.9035	6.96104	0.11371	0.863821
Cotton_A_05786	2.16664	0.389865	0.0107674	0.69671
Cotton_A_05817	0.0976147	0.05	0.0029687	0.971683
Cotton_A_06257	31.3249	6.05638	0.271715	0.900854
Cotton_A_06263	33.2998	7.47426	0.00641026	0.963063
Cotton_A_06291	18.7481	27.1472	0.00364453	0.772129
Cotton_A_06334	0.20871	0.05	0.0185681	0.766098
Cotton_A_06368	10.3438	0.656758	0.00458431	0.971466
Cotton_A_06412	0.40723	0.0237131	0.00406162	0.768553
Cotton_A_06552	0.126415	0.05	0.00726792	0.966867
Cotton_A_06568	0.0637375	0.0216031	0.00273834	0.917553
Cotton_A_06818	28.0444	15.6631	0.236624	0.837497
Cotton_A_06887	0.718603	0.0714394	0.158099	0.77235
Cotton_A_06894	0.183114	0.261261	0.00375673	0.653023
Cotton_A_06934	2.02658	0.061544	0.0185599	0.934057
Cotton_A_06935	18.9243	12.9563	0.00596194	0.96295
Cotton_A_06995	18.9065	12.0391	0.00793651	0.881105
Cotton_A_07051	22.3351	5.35978	0.15776	0.825351
Cotton_A_07085	133.794	114.695	0.0363436	0.76574
Cotton_A_07137	5.27412	1.30351	0.00761134	0.852222
Cotton_A_07138	15.4731	3.584	0.0088475	0.95968
Cotton_A_07141	0.21407	0.0142708	0.0171574	0.704826
Cotton_A_07419	0.05	0.102199	0.00503686	0.686812
Cotton_A_07440	1.8916	0.254303	0.135703	0.808394
Cotton_A_07447	0.535345	0.0579039	0.0357366	0.839042
Cotton_A_07515	0.275561	0.0421181	0.00219298	0.956915
Cotton_A_07542	99.8675	64.3341	0.00538428	0.627491
Cotton_A_07562	0.152096	0.05	0.0112244	0.970056
Cotton_A_07571	0.148604	0.0768262	0.0118597	0.983426
Cotton_A_07811	12.9583	6.13471	0.0389622	0.781349
Cotton_A_07905	3.04724	0.535405	0.253717	0.940098
Cotton_A_08093	0.617457	0.171368	0.00452567	0.632392
Cotton_A_08319	4.4432	0.310623	0.0347688	0.717476
Cotton_A_08410	0.241947	0.0387851	0.0127863	0.663571
Cotton_A_08521	0.259854	0.278305	0.00499465	0.975147
Cotton_A_08574	1.99795	0.05	0.362088	0.984717
Cotton_A_08575	16.0709	21.807	0.0130082	0.899214
Cotton_A_08848	0.580152	0.05	0.266924	0.950226
Cotton_A_08922	0.0611606	0.05	0.00638466	0.899401
Cotton_A_09018	9.96191	0.194171	0.00478523	0.955203
Cotton_A_09594	0.195501	0.05	0.00231481	0.97649
Cotton_A_09644	1.7662	17.1841	0.115498	0.8557
Cotton_A_09687	91.8822	54.3002	0.120177	0.776288
Cotton_A_09744	5.6288	15.9429	0.00377868	0.677134
Cotton_A_09753	22.1689	47.3475	0.0536821	0.69976
Cotton_A_10212	2.8262	2.26128	0.00834016	0.861761
Cotton_A_10244	16.3055	8.29663	0.00698864	0.939679
Cotton_A_10265	11.0625	4.03604	0.00408163	0.929355
Cotton_A_10392	1.48909	0.521525	0.00333333	0.997222
Cotton_A_10403	30.9462	26.5036	0.00635196	0.727656
Cotton_A_10416	7.14922	0.167571	0.00636083	0.979158
Cotton_A_10564	9.55807	7.38497	0.00679552	0.863763
Cotton_A_10568	64.4249	41.6634	0.00770688	0.943797
Cotton_A_10592	57.209	26.5308	0.0355229	0.706153
Cotton_A_10891	9.14638	3.09104	0.224506	0.841944
Cotton_A_11266	0.111784	0.05	0	0.68391
Cotton_A_11267	25.1563	8.65349	0	0.966964
Cotton_A_11300	3.82123	0.0204638	0.00665204	0.948841
Cotton_A_11410	2.26721	0.561806	0.0148991	0.687481
Cotton_A_11643	53.4097	36.2974	0.0252636	0.774475
Cotton_A_11667	21.1081	4.49437	0.0991299	0.851483
Cotton_A_11732	25.6719	27.8673	0.069862	0.763298
Cotton_A_11907	4.5584	0.05	0.159657	0.833364
Cotton_A_11962	33.6735	16.3893	0.0545603	0.971252
Cotton_A_12123	18.0435	6.26052	0.0623108	0.688137
Cotton_A_12751	3.15702	0.05	0.145997	0.973842
Cotton_A_12798	0.0425767	0.246676	0.0432242	0.674252
Cotton_A_13267	20.4639	4.57019	0.0521236	0.775433
Cotton_A_13306	15.6819	5.79751	0.00495264	0.71144
Cotton_A_13471	0.240396	0.05	0.00486111	0.92257
Cotton_A_13524	6.15218	0.290353	0.173989	0.951807
Cotton_A_13525	0.16032	0.0447278	0.108178	0.774811
Cotton_A_13658	1.80281	0.05	0.18613	0.907232
Cotton_A_13685	0.17494	0.05	0.00496032	0.961702
Cotton_A_13883	34.8467	19.2814	0.0025641	0.796818
Cotton_A_14155	0.0721138	0.00725495	0.109722	0.961294
Cotton_A_14171	0.0631818	0.030183	0.298738	0.982781
Cotton_A_14182	2.12181	0.434287	0.0407051	0.700268
Cotton_A_14274	0.356554	0.36826	0.00763271	0.9497
Cotton_A_14494	0.519594	0.475977	0.121186	0.82128
Cotton_A_14604	5.11447	2.17619	0.168739	0.88036
Cotton_A_14605	7.37566	5.99547	0.0645425	0.691948
Cotton_A_14613	223.465	84.7145	0	0.634379
Cotton_A_14723	38.3366	15.0335	0.0782509	0.777913
Cotton_A_14727	14.913	9.52525	0.0597176	0.751441
Cotton_A_14773	0.135195	0.0493065	0.00844156	0.887
Cotton_A_14985	16.0771	2.63223	0.142428	0.825622
Cotton_A_15148	148.858	98.5149	0.161084	0.77384
Cotton_A_15239	6.61649	1.37879	0.00378701	0.683437
Cotton_A_15389	0.0167403	0.302493	0.010754	0.630615
Cotton_A_15489	13.7147	73.4852	0.00733928	0.805699
Cotton_A_15531	31.3368	18.074	0.335475	0.942175
Cotton_A_15604	1.86945	0.385392	0.163225	0.806677
Cotton_A_15624	34.4258	0.921407	0.00796261	0.750292
Cotton_A_15786	10.3622	1.19046	0.190923	0.910776
Cotton_A_15885	0.107101	0.05	0.0189619	0.895737
Cotton_A_15971	10.9359	0.05	0.195546	0.925109
Cotton_A_16071	5.75403	0.05	0.0438363	0.693878
Cotton_A_16190	12.4472	0.187362	0.00645833	0.846674
Cotton_A_16340	5.24998	4.67084	0.00480127	0.810647
Cotton_A_16378	0.810809	0.342171	0.00396825	0.638113
Cotton_A_16485	2.19337	0.357706	0.00506057	0.67612
Cotton_A_16604	12.8892	11.8869	0.151396	0.797924
Cotton_A_16605	0.05	0.058622	0	0.846047
Cotton_A_16841	0.06922	0.05	0.00307336	0.966247
Cotton_A_16853	8.4798	2.5296	0.00490196	0.632754
Cotton_A_16865	5.7321	0.126942	0.002696	0.923212
Cotton_A_17043	0.370862	0.35808	0.12325	0.923922
Cotton_A_17155	0.850226	0.116466	0.0864358	0.709134
Cotton_A_17157	4.27456	2.64745	0.00946148	0.702909
Cotton_A_17466	0.109104	0.05	0.00648485	0.970465
Cotton_A_17509	0.366688	0.118484	0.006051	0.685966
Cotton_A_17610	0.348645	0.05	0.00439174	0.642852
Cotton_A_17628	0.912646	0.176605	0.00788499	0.728141
Cotton_A_17743	4.37167	0.0830675	0.00219298	0.954048
Cotton_A_17776	0.960835	0.0477804	0.225707	0.843533
Cotton_A_17823	5.23605	2.33182	0.0613595	0.731059
Cotton_A_17829	20.7859	0.329067	0.177696	0.870585
Cotton_A_17879	3.00701	1.41337	0.0159965	0.670813
Cotton_A_18016	25.9785	17.2972	0.0157486	0.741453
Cotton_A_18033	2.44347	0.633885	0.105722	0.725023
Cotton_A_18189	0.103261	0.05	0.00546279	0.795069
Cotton_A_18286	12.1614	5.094	0.0575184	0.81945
Cotton_A_18296	6.2432	1.88858	0.171142	0.919148
Cotton_A_18793	13.5879	4.68429	0.0648606	0.821957
Cotton_A_18796	0.768146	0.05	0.0881859	0.932604
Cotton_A_18801	0.422553	0.0313804	0.0085872	0.787264
Cotton_A_18865	0.0678562	0.05	0.00922939	0.627117
Cotton_A_19028	2.74548	0.84241	0.00330261	0.703947
Cotton_A_19231	0.689526	0.15037	0.00416667	0.753867
Cotton_A_19286	3.02694	0.0333252	0.00480368	0.958206
Cotton_A_19359	0.208646	0.05	0.0105552	0.722614
Cotton_A_19564	9.12815	8.05954	0.0759259	0.854059
Cotton_A_19578	35.3805	4.79801	0.0871814	0.706934
Cotton_A_19865	10.9882	5.24627	0.00132275	0.835585
Cotton_A_20099	16.1318	4.46007	0.156819	0.765185
Cotton_A_20293	0.088189	0.05	0.258566	0.890626
Cotton_A_20722	0.14186	0.0264302	0.00238095	0.652094
Cotton_A_20812	0.333711	0.05	0	0.964964
Cotton_A_20940	2.60741	1.03985	0.246547	0.888381
Cotton_A_20941	8.86378	2.88544	0.0124032	0.702359
Cotton_A_21234	0.517633	0.05	0.00294118	0.980608
Cotton_A_21332	0.087207	0.235876	0.0141575	0.633379
Cotton_A_21384	81.4182	115.525	0.212119	0.890354
Cotton_A_21399	2.81104	0.05	0.0157752	0.746548
Cotton_A_21527	0.129403	0.132963	0.0148252	0.901943
Cotton_A_21528	0.0936258	0.05	0.00542863	0.74023
Cotton_A_21538	121.922	0.171368	0.0077135	0.972924
Cotton_A_21555	14.0503	4.3693	0.0498463	0.860026
Cotton_A_21763	0.785562	0.05	0.00669643	0.974644
Cotton_A_21785	0.185913	0.05	0.00890269	0.895083
Cotton_A_21978	162.325	75.1761	0.0544303	0.662731
Cotton_A_22015	37.0215	23.3573	0.0228816	0.655918
Cotton_A_22062	0.0574903	0.0532265	0.00191761	0.954263
Cotton_A_22072	24.9422	16.5291	0.0347209	0.733147
Cotton_A_22125	0.584376	0.05	0.00476115	0.973356
Cotton_A_22215	4.80309	6.62551	0.00559189	0.894641
Cotton_A_22285	0.912944	0.071517	0.0902124	0.942406
Cotton_A_22390	4.74621	2.11732	0.00311214	0.61727
Cotton_A_22433	0.0627687	0.0280104	0.0120124	0.794084
Cotton_A_22489	0.243462	0.05	0.00717288	0.969872
Cotton_A_22929	0.526829	0.0622459	0.00463203	0.940697
Cotton_A_22932	10.9068	4.55269	0.00863931	0.959503
Cotton_A_23039	67.7979	0.216107	0.0476275	0.945849
Cotton_A_23150	5.31245	2.34921	0.195357	0.810669
Cotton_A_23276	0.0517975	0.05	0.00616371	0.827759
Cotton_A_23336	0.473894	0.084523	0.00402824	0.9244
Cotton_A_23540	2.87218	0.742054	0.00621655	0.730088
Cotton_A_23628	0.28205	0.120269	0.173744	0.797471
Cotton_A_23686	68.15	7.94642	0.242292	0.876565
Cotton_A_23825	6.91952	2.30354	0.0547159	0.662517
Cotton_A_23851	2.70558	6.13089	0.011086	0.693085
Cotton_A_24022	21.1147	19.6485	0.20431	0.830078
Cotton_A_24085	0.894065	0.340677	0.146651	0.759298
Cotton_A_24101	8.53139	5.71917	0.00886243	0.895712
Cotton_A_24387	1.60187	0.064361	0.0586697	0.674077
Cotton_A_24539	757.429	378.137	0.0067549	0.682242
Cotton_A_24542	0.0226097	0.131583	0.0419641	0.648287
Cotton_A_24639	0.312502	0.0173838	0.0814148	0.95217
Cotton_A_24843	12.9449	8.48044	0.00621345	0.623707
Cotton_A_25496	0.987062	0.199391	0.00257491	0.626606
Cotton_A_25600	3.08128	0.0952277	0.00660056	0.953104
Cotton_A_25652	0.498804	4.57179	0.0127209	0.832878
Cotton_A_25717	0.054322	0.05	0.0114619	0.839924
Cotton_A_25936	0.500988	0.05	0.144612	0.965743
Cotton_A_26066	1.63955	0.05	0.0103897	0.781814
Cotton_A_26399	0.0616049	0.216059	0.0267132	0.965848
Cotton_A_26404	0.133967	0.05	0.00705674	0.829074
Cotton_A_26623	0.0786734	0.176068	0.0485513	0.739184
Cotton_A_26714	11.3775	3.10385	0.161068	0.815902
Cotton_A_26960	110.371	78.7036	0.180511	0.836193
Cotton_A_26964	36.926	24.6803	0.00649351	0.680657
Cotton_A_26970	7.80303	3.62325	0.07422	0.870626
Cotton_A_27092	0.318107	0.00807575	0.215326	0.868307
Cotton_A_27286	0.504422	0.0364992	0.00312277	0.688965
Cotton_A_27375	69.7605	73.739	0.00246914	0.836597
Cotton_A_27567	7.2107	2.22079	0.216424	0.90154
Cotton_A_27710	37.2317	0.05	0.037489	0.991264
Cotton_A_27933	0.546941	0.027553	0.00242931	0.769553
Cotton_A_27990	27.0689	24.8546	0.0955074	0.845488
Cotton_A_28001	5.48341	0.05	0.0184401	0.889666
Cotton_A_28341	0.051873	0.0377325	0.0104218	0.837301
Cotton_A_28649	1146.77	1639.87	0.131013	0.732119
Cotton_A_28685	36.6713	20.0296	0.0483902	0.663986
Cotton_A_28689	15.8394	7.77618	0.0317433	0.700765
Cotton_A_28722	136.613	63.9419	0.159303	0.940657
Cotton_A_29088	8.46739	5.4359	0.0027555	0.77353
Cotton_A_29168	0.119586	0.05	0.0100267	0.968986
Cotton_A_29186	0.0897908	0.05	0.00691832	0.90887
Cotton_A_29391	0.244912	0.05	0.003401	0.928965
Cotton_A_29404	93.8366	1.15719	0.00536158	0.685081
Cotton_A_29410	10.4241	9.9612	0.00866797	0.867272
Cotton_A_29487	0.471857	0.0863027	0.00479639	0.653471
Cotton_A_29539	0.803946	0.05	0.299345	0.943014
Cotton_A_29559	0.409245	1.07649	0.00477273	0.708572
Cotton_A_29560	15.2157	0.543091	0.00478465	0.650265
Cotton_A_29617	0.963906	1.00801	0.222346	0.876682
Cotton_A_30111	1.36139	0.574955	0.00496625	0.654053
Cotton_A_30114	0.255769	0.05	0.00666667	0.865029
Cotton_A_30134	13.9378	0.105767	0.017958	0.956171
Cotton_A_30351	5.16747	3.48868	0.0099429	0.674888
Cotton_A_30364	42.4975	13.4632	0	0.742666
Cotton_A_30456	2.93626	2.49277	0.181523	0.91997
Cotton_A_30523	0.29133	0.191844	0.039961	0.700486
Cotton_A_30569	1.35696	0.206494	0.0042442	0.710402
Cotton_A_30709	0.23746	0.05	0.158751	0.956796
Cotton_A_30728	0.347357	0.00938875	0.0129835	0.893344
Cotton_A_30732	0.938388	0.0631979	0.207963	0.854095
Cotton_A_30792	0.644616	0.05	0.084143	0.97071
Cotton_A_30926	0.16565	0.0182063	0.014813	0.926473
Cotton_A_31053	1.40255	0.05	0.00544048	0.754086
Cotton_A_31096	3.72744	0.580869	0.00294473	0.753863
Cotton_A_31445	0.875784	0.53211	0.00522844	0.770139
Cotton_A_31543	7.95521	5.03517	0.278043	0.881881
Cotton_A_31637	123.328	76.9881	0.0511288	0.656518
Cotton_A_31641	7.15222	3.8382	0.201725	0.816479
Cotton_A_31820	1.33151	0.0742845	0.00790589	0.966836
Cotton_A_31853	26.4591	8.37538	0.00285292	0.889423
Cotton_A_31966	0.0596744	0.05	0.0539108	0.977101
Cotton_A_32181	0.165719	0.05	0.278123	0.893995
Cotton_A_32192	52.6489	11.1105	0.0585061	0.704166
Cotton_A_32219	0.173312	0.057723	0.00483631	0.88881
Cotton_A_32339	1.57621	0.0920781	0.0058831	0.639866
Cotton_A_32432	2.34963	0.359712	0.00189394	0.888326
Cotton_A_32920	7.12272	0.05	0.176437	0.931034
Cotton_A_33039	3.87644	2.96414	0.00820856	0.723097
Cotton_A_33149	0.584384	0.05	0.00307692	0.950112
Cotton_A_33413	3.09517	0.05	0.00739087	0.974129
Cotton_A_33460	26.817	6.54116	0.00117647	0.696557
Cotton_A_33518	8.93155	1.26044	0.0689493	0.781654
Cotton_A_33595	0.320479	0.05	0.253556	0.977966
Cotton_A_33781	0.570496	0.05	0	0.973816
Cotton_A_33815	1.5497	0.05	0.0277727	0.916494
Cotton_A_34414	11.2877	4.58174	0.108601	0.720777
Cotton_A_34644	44.8269	11.0449	0.00308642	0.614926
Cotton_A_34732	0.980201	0.446205	0.00599401	0.939617
Cotton_A_34770	33.9243	1.303	0.0122267	0.78134
Cotton_A_34818	1.58682	0.05	0.00451681	0.936825
Cotton_A_34976	3.8621	0.47304	0.0845834	0.753948
Cotton_A_34998	0.168283	0.05	0.00713661	0.70353
Cotton_A_35041	0.577673	0.05	0.00580538	0.943686
Cotton_A_35147	0.156985	1.30496	0.148953	0.862566
Cotton_A_35538	0.732867	0.05	0.0506341	0.835595
Cotton_A_35580	79.182	34.428	0.0364052	0.760587
Cotton_A_35996	4.00279	0.15167	0	0.970353
Cotton_A_36105	5.86538	2.89656	0.129357	0.849694
Cotton_A_36281	0.0529443	0.05	0.00513468	0.966888
Cotton_A_36367	3.68499	0.842314	0.0807674	0.876641
Cotton_A_36390	0.0670609	0.05	0.00363532	0.896806
Cotton_A_36533	0.133674	0.0823441	0.00320513	0.961277
Cotton_A_37284	8.67722	3.01423	0.0409087	0.658496
Cotton_A_37304	3.92976	0.824801	0.183353	0.867109
Cotton_A_37632	44.5814	6.41937	0.16638	0.816946
Cotton_A_37655	6.29758	0.759694	0.140152	0.833715
Cotton_A_37917	7.84229	14.6839	0.00781663	0.831305
Cotton_A_38018	25.0013	30.5751	0.138871	0.866099
Cotton_A_38306	25.9502	5.45936	0.0062763	0.749447
Cotton_A_38467	5.6163	4.21077	0	0.650342
Cotton_A_38709	20.8457	0.053232	0.00386518	0.837722
Cotton_A_38879	0.610436	0.05	0.00730311	0.860187
Cotton_A_38884	0.365332	0.05	0.00483377	0.963746
Cotton_A_39035	3.45237	1.98255	0.0570739	0.848861
Cotton_A_39238	107.952	18.3426	0.0512701	0.746223
Cotton_A_39598	0.16561	0.05	0.00499487	0.975555
Cotton_A_39776	12.0623	0.210915	0.0049065	0.976145
Cotton_A_40316	0.829932	0.05	0.337379	0.980163
Cotton_A_40342	5.28402	0.05	0.00844615	0.985252
Gorai.001G003600	0.05	0.0675843	0.0352818	0.680981
Gorai.001G005200	0.516949	0.542221	0.00326887	0.721581
Gorai.001G025600	1.61855	0.0315384	0.00248771	0.615962
Gorai.001G025800	0.0873665	0.05	0.00863858	0.780193
Gorai.001G086100	9.29348	0.0373722	0	0.781187
Gorai.001G091500	0.215116	0.818497	0.00481366	0.683634
Gorai.001G099500	0.33733	0.0502138	0.12588	0.759275
Gorai.001G130000	1.779	0.05	0.00178571	0.864212
Gorai.001G180100	0.84262	0.05	0.104013	0.981702
Gorai.001G185800	3.51589	0.05	0.00348913	0.955096
Gorai.001G249800	0.137041	0.05	0.00361344	0.984663
Gorai.002G082900	0.077029	0.05	0.00561607	0.974924
Gorai.002G095100	20.6967	13.6693	0.00435986	0.615697
Gorai.002G131000	0.03546	0.345398	0.242967	0.957647
Gorai.002G201000	0.0184748	0.070799	0.00451514	0.716328
Gorai.002G246700	24.7155	1.05125	0.0518778	0.929468
Gorai.002G257500	15.7163	4.22728	0.0301014	0.932148
Gorai.002G259400	0.0913921	0.0319238	0.00115741	0.790809
Gorai.003G004200	7.00187	0.525978	0.0363122	0.654561
Gorai.003G009900	0.05	8.8954	0.0128205	0.989805
Gorai.003G050600	0.0866074	0.05	0.076182	0.928083
Gorai.003G070900	0.254678	0.05	0.00602723	0.94363
Gorai.003G079300	1.719	0.05	0.142377	0.912876
Gorai.003G125600	0.394053	0.0162973	0.0797866	0.971261
Gorai.004G004700	6.3433	0.05	0.00445135	0.990569
Gorai.004G058700	3.84692	0.718422	0.103682	0.713012
Gorai.004G071200	0.078658	0.05	0.0052417	0.945891
Gorai.004G136700	10.2765	8.34391	0.00104167	0.602207
Gorai.004G142100	0.066082	0.05	0.00384615	0.860245
Gorai.004G155000	2.20016	0.123027	0.0051346	0.747085
Gorai.005G004400	0.163722	0.56604	0.0681253	0.874146
Gorai.005G008400	0.56032	0.05	0	0.661511
Gorai.005G012000	0.457531	0.0480256	0.0039519	0.967691
Gorai.005G036100	4.38563	1.3604	0.00459155	0.647604
Gorai.005G054200	0.293176	0.05	0.0154871	0.944799
Gorai.005G055600	0.938237	1.52993	0.0607427	0.690599
Gorai.005G113400	0.694812	0.0282927	0.00347594	0.648388
Gorai.005G116900	0.0657443	0.05	0.139384	0.964719
Gorai.005G124000	0.704562	0.05	0.120681	0.929201
Gorai.005G141100	1.47911	0.05	0.00608475	0.936784
Gorai.005G189100	1.3656	0.05	0.00507754	0.885612
Gorai.005G189200	1.14507	0.817395	0.122985	0.829815
Gorai.005G238100	0.0229163	0.49471	0.1206	0.807294
Gorai.005G239200	20.9437	0.281043	0	0.977188
Gorai.005G245800	0.984934	0.05	0.0985167	0.727507
Gorai.005G250100	0.201872	0.05	0.127723	0.918776
Gorai.005G251800	10.5665	7.44602	0.103756	0.746165
Gorai.005G254100	255.271	144.019	0.265936	0.927953
Gorai.005G260600	0.05	0.143056	0.199402	0.824518
Gorai.006G029000	2.70137	1.3723	0.243897	0.905333
Gorai.006G030700	15.3325	9.20312	0.0780255	0.76008
Gorai.006G032500	0.146633	0.05	0.00133333	0.968624
Gorai.006G032900	2.98732	0.0549358	0.33825	0.9728
Gorai.006G038700	31.8834	24.0259	0.11263	0.750039
Gorai.006G081500	0.05	1.01053	0.197145	0.83652
Gorai.006G084300	2.64599	0.0451465	0.145131	0.832723
Gorai.006G088000	0.517142	0.05	0.00389836	0.961023
Gorai.006G113300	4.27537	0.0680036	0.159319	0.968259
Gorai.006G185400	0.208426	0.05	0.00584992	0.882759
Gorai.006G190400	0.309825	0.0500403	0.113811	0.955931
Gorai.006G209700	13.295	6.53017	0.0324693	0.65546
Gorai.006G213000	0.05	0.117245	0.0980998	0.890293
Gorai.006G249100	114.421	1.58956	0.00784378	0.938768
Gorai.006G249200	78.6256	0.060511	0.0767423	0.944106
Gorai.007G010000	16.1292	3.63632	0.00223598	0.617524
Gorai.007G021500	0.763333	0.0208006	0.00921657	0.634059
Gorai.007G032700	1.16324	0.79769	0.106728	0.828936
Gorai.007G035300	0.05	0.643319	0.0109893	0.786962
Gorai.007G080400	14.1712	7.17616	0.00559327	0.727877
Gorai.007G115200	4.60125	0.05	0.310652	0.956907
Gorai.007G178400	0.0819805	0.05	0.00291746	0.963924
Gorai.007G203800	0.612766	0.863993	0.103092	0.769698
Gorai.007G272800	2.70767	0.05	0.09316	0.942951
Gorai.007G277600	0.565212	0.05	0.0494842	0.875662
Gorai.007G302900	16.635	5.91106	0.0977032	0.822782
Gorai.007G344100	1.3812	0.05	0.0313697	0.812791
Gorai.007G353000	0.703229	0.05	0.0044856	0.980086
Gorai.007G367100	13.6999	24.8845	0.00801115	0.835709
Gorai.007G373100	0.136141	0.446103	0.0448132	0.650319
Gorai.008G029600	2.41901	1.57818	0.00491473	0.637505
Gorai.008G048000	0.915474	0.0441747	0.00218855	0.922299
Gorai.008G109300	3.92511	0.05	0.296218	0.966947
Gorai.008G109900	1.31376	0.271973	0.00274123	0.959846
Gorai.008G110200	49.705	5.27944	0.102261	0.9836
Gorai.008G115600	0.7096	0.199607	0.0771428	0.815968
Gorai.008G115800	0.0307544	0.0771428	0.0233609	0.640544
Gorai.008G116900	3.03498	0.05	0.307303	0.923641
Gorai.008G139000	0.23854	0.0883267	0.00473186	0.772123
Gorai.008G148600	0.05	0.188411	0.054899	0.76152
Gorai.008G185800	29.47	11.8728	0.0369974	0.949219
Gorai.008G228700	4.4052	0.782579	0.111842	0.754047
Gorai.008G247600	2.73241	2.04496	0.0662446	0.917365
Gorai.009G084500	0.654652	0.475756	0.204106	0.970253
Gorai.009G164900	0.0591882	0.05	0.0221001	0.960432
Gorai.009G165000	0.081774	0.05	0.202271	0.931359
Gorai.009G185400	0.0710425	0.05	0.00411578	0.610487
Gorai.009G261200	14.0905	0.496151	0.00626362	0.905829
Gorai.009G270900	0.0207451	0.079491	0.00765139	0.634433
Gorai.009G276500	0.37768	0.0116775	0.0035495	0.953773
Gorai.009G293000	0.687375	0.0730324	0.0568031	0.805254
Gorai.009G310200	0.197134	0.05	0.20541	0.942096
Gorai.009G318400	0.059857	0.05	0.00690421	0.694317
Gorai.009G332300	55.2941	8.86647	0.0588432	0.803732
Gorai.009G342500	2.08397	0.260697	0.190454	0.858249
Gorai.009G387600	0.0656076	0.0069986	0.00753609	0.830284
Gorai.009G409700	0.298272	0.05	0.0047952	0.877709
Gorai.009G430100	0.158468	0.05	0.00849481	0.922691
Gorai.010G005700	2.31313	2.23009	0.0646201	0.686203
Gorai.010G010900	3.8714	5.84056	0.00630682	0.677983
Gorai.010G015900	1.43766	0.589382	0.0295566	0.65617
Gorai.010G019300	12.9506	0.05	0.00308642	0.929208
Gorai.010G021700	0.691849	0.310846	0.00717787	0.974361
Gorai.010G026400	0.353143	0.288118	0.00571742	0.624056
Gorai.010G035900	13.2111	13.9838	0.0755179	0.764924
Gorai.010G060600	0.19691	0.0328379	0.0667412	0.759211
Gorai.010G074100	3.00724	0.05	0.00625853	0.874834
Gorai.010G090100	6.42298	3.95438	0.00669312	0.669205
Gorai.010G198400	7.00177	0.867498	0.0632905	0.709274
Gorai.010G226300	0.39132	0.05	0.0694807	0.934752
Gorai.010G240400	0.05	0.086815	0.167447	0.873064
Gorai.010G241500	0.0332784	0.0539	0.0746687	0.801905
Gorai.010G255800	0.10844	0.120309	0.110212	0.847766
Gorai.011G007300	0.0606427	0.05	0.0059432	0.962309
Gorai.011G024100	7.69375	2.14481	0.200283	0.838483
Gorai.011G055800	0.054416	0.05	0	0.944508
Gorai.011G080900	0.05	0.063409	0.0212574	0.837155
Gorai.011G088600	0.70208	0.0155556	0.00609096	0.98086
Gorai.011G135500	2.18366	1.47798	0.127765	0.760231
Gorai.011G174500	0.233549	0.05	0.210239	0.898928
Gorai.011G176300	1.45297	0.05	0.295048	0.911359
Gorai.011G183000	0.51549	0.05	0.106446	0.783527
Gorai.011G186400	0.05	0.0913115	0.00399832	0.870024
Gorai.011G190300	0.261951	0.0436593	0.22473	0.969719
Gorai.011G192700	0.15813	0.05	0.00628637	0.896852
Gorai.011G254400	1.12164	0.05	0.00528725	0.96881
Gorai.012G002600	0.0529957	0.155627	0.00277778	0.794807
Gorai.012G055700	0.250274	0.101944	0.0445631	0.739983
Gorai.012G072500	0.0590258	0.05	0.00754651	0.89985
Gorai.012G076900	8.82701	0.923212	0.0357446	0.68033
Gorai.012G095900	0.984341	0.05	0.08438	0.862661
Gorai.012G116100	1.06579	0.056585	0.00576115	0.950118
Gorai.012G122100	13.9202	5.98944	0.238817	0.943377
Gorai.012G142300	23.5059	9.88438	0.0310655	0.68803
Gorai.012G156600	17.4554	7.84169	0.0852802	0.711714
Gorai.012G182200	0.15795	0.05	0.0380554	0.655617
Gorai.013G032000	50.7342	11.3851	0.0447863	0.715278
Gorai.013G043600	0.495907	0.05	0.129437	0.963243
Gorai.013G058300	10.468	0.146209	0.00210266	0.899193
Gorai.013G105500	0.415625	0.05	0.0581749	0.974034
Gorai.013G125700	9.70599	0.508794	0.220792	0.952228
Gorai.013G148300	0.18132	0.05	0.00432099	0.943946
Gorai.013G168400	0.0178487	0.268675	0.00400512	0.612251
Gorai.013G182900	5.83765	0.099777	0.00577778	0.962435
Gorai.013G220300	0.211967	0.05	0.0108397	0.949633
Gorai.013G239800	16.0641	6.28789	0.295798	0.92241
Gorai.013G260400	0.630138	0.930052	0.115188	0.778033

## Sheet: Hypo-methylated_genes
Gene ID	Gr/Ga (FPKM)	wGh (FPKM)	Gr/Ga mCG level	wGh mCG level
Cotton_A_00145	130.255	24.7678	0.964197	0.207314
Cotton_A_00147	1.5931	1.09271	0.916482	0.121933
Cotton_A_00760	0.05	182.669	0.9928	0.0013587
Cotton_A_02085	20.0638	11.2177	0.898693	0.167309
Cotton_A_03595	1.05004	0.381175	0.740204	0.117557
Cotton_A_03826	2.32987	0.05	0.610249	0.00722404
Cotton_A_03835	0.05	0.159086	0.983723	0.234324
Cotton_A_04720	0.05	0.227471	0.97274	0.00564076
Cotton_A_04742	95.301	14.484	0.975496	0.00300497
Cotton_A_04978	13.3588	0.543596	0.774702	0.032619
Cotton_A_05044	0.05	3.92257	0.983174	0.0285573
Cotton_A_07093	0.05	0.765239	0.983856	0.00892857
Cotton_A_08401	0.0259217	19.4566	0.983742	0.0047619
Cotton_A_08762	19.287	27.0881	0.760238	0.0059547
Cotton_A_09171	3.91849	0.273983	0.911347	0.0146811
Cotton_A_12029	18.1437	1.23521	0.653591	0.00294613
Cotton_A_12287	0.05	1.70664	0.970336	0.123054
Cotton_A_12292	0.023612	0.845059	0.981345	0.00604783
Cotton_A_12364	9.61035	0.0539305	0.678939	0.00744217
Cotton_A_12379	0.05	0.0534765	0.96698	0.00479779
Cotton_A_12969	0.05	2.528	0.976931	0.00588235
Cotton_A_14452	0.57348	0.05	0.984379	0.00692308
Cotton_A_15107	2.03086	0.05	0.966408	0.0108679
Cotton_A_16446	0.05	1.58881	0.98366	0.0126815
Cotton_A_18412	4.36392	1.58726	0.69258	0.06961
Cotton_A_19026	0.0183977	0.057682	0.928933	0.00800832
Cotton_A_20194	0.05	1.33518	0.922117	0.00376254
Cotton_A_20896	0.05	0.621769	0.90242	0.00769094
Cotton_A_21152	3.14982	0.05	0.872438	0.0707265
Cotton_A_21950	0.05	2.69372	0.968736	0.328131
Cotton_A_22069	0.05	18.5837	0.985944	0.0030303
Cotton_A_22671	0.05	0.051411	0.968906	0.00778388
Cotton_A_22733	0.05	17.0297	0.9672	0.00240385
Cotton_A_23262	1.66637	3.08609	0.99537	0.00492127
Cotton_A_24095	0.0231697	0.149736	0.965799	0.0078643
Cotton_A_25732	0.05	0.70781	0.979888	0.00454981
Cotton_A_25766	0.05	0.195239	0.950966	0.30034
Cotton_A_25878	12.288	0.694826	0.980328	0.337721
Cotton_A_27226	0.05	0.742809	0.965786	0.00467914
Cotton_A_27250	0.05	0.460584	0.973276	0.00338085
Cotton_A_28890	23.5604	5.32343	0.729669	0.127792
Cotton_A_29172	0.05	0.200197	0.956321	0.330902
Cotton_A_30263	0.05	0.784864	0.990481	0.00742102
Cotton_A_32783	0.05	12.7754	0.967224	0.00466853
Cotton_A_32788	0.0972915	0.199525	0.994048	0
Cotton_A_33088	0.05	0.468172	0.990507	0.0088697
Cotton_A_35079	3.57313	0.05	0.708222	0.00591909
Cotton_A_35177	0.05	20.9863	0.973591	0.00340136
Cotton_A_35204	1.73836	0.813751	0.960267	0.0068809
Cotton_A_35611	0.05	0.059353	0.976934	0.0222594
Cotton_A_36614	0.05	0.263806	0.987118	0.0037037
Cotton_A_37012	0.05	0.457377	0.984233	0.00720397
Cotton_A_37424	0.05	0.68332	0.975579	0.00985833
Cotton_A_38672	0.05	0.147923	0.980952	0.00650253
Cotton_A_40213	0.05	0.14285	0.965553	0.260468
Gorai.001G089100	0.0140313	0.0909502	0.983088	0.00586119
Gorai.001G090700	22.5935	36.5746	0.671224	0.0104082
Gorai.001G101800	0.493608	0.259516	0.757859	0.116725
Gorai.001G135200	0.05	4.76721	0.979219	0.188174
Gorai.001G272200	0.0582875	2.40739	0.982162	0.0502575
Gorai.002G038800	16.0357	0.93629	0.901505	0.297412
Gorai.002G068000	5.95069	3.33466	0.7139	0.0413589
Gorai.002G235300	0.32132	0.0765699	0.671285	0.0319313
Gorai.002G237100	0.142542	0.524559	0.979817	0.00913259
Gorai.003G043100	0.05	0.116606	0.956127	0.308731
Gorai.003G078500	1.65881	0.282979	0.851962	0.00497558
Gorai.003G090400	0.683343	0.05	0.874044	0.0985416
Gorai.003G104000	0.05	0.761378	0.981826	0.00306638
Gorai.003G106500	0.05	0.0559172	0.973872	0.0187896
Gorai.003G166300	4.35918	0.0747342	0.656793	0.0384431
Gorai.004G035400	3.88323	1.78676	0.676208	0.00738095
Gorai.004G083000	0.05	0.10659	0.967052	0.0884562
Gorai.004G157800	0.0651985	1.99477	0.983818	0.361999
Gorai.004G163300	0.05	0.957762	0.981609	0.0064308
Gorai.004G237000	56.6754	17.6566	0.79943	0.0105519
Gorai.005G088600	0.05	0.400135	0.976836	0.21481
Gorai.005G097400	0.18478	0.05	0.972858	0.00816464
Gorai.005G151300	0.0300622	0.345435	0.974735	0.153267
Gorai.005G168000	0.0240389	0.120566	0.96789	0.206535
Gorai.005G175600	0.05	0.812737	0.976825	0.00788519
Gorai.005G246500	0.074078	0.01609	0.916561	0.0501756
Gorai.005G249500	0.62225	0.05	0.606179	0.00310458
Gorai.006G003000	0.05	1.14143	0.980672	0.150677
Gorai.006G042900	1.80761	0.265939	0.638361	0.0194513
Gorai.006G051900	0.0306137	0.819354	0.790522	0.00784188
Gorai.006G052000	0.05	0.0750203	0.970165	0.015256
Gorai.006G108700	0.05	0.526235	0.903809	0.137716
Gorai.006G157100	0.400151	0.391377	0.980036	0.00126263
Gorai.006G163000	2.28512	1.97398	0.680343	0.0470509
Gorai.006G202400	0.05	0.471081	0.973513	0.17726
Gorai.006G270300	2.94498	0.0387737	0.759987	0.138169
Gorai.007G086900	0.0296317	0.238445	0.981241	0.00270337
Gorai.007G088000	0.141438	0.05	0.859411	0.00772757
Gorai.007G117300	0.616429	0.343074	0.971496	0.00453491
Gorai.007G166800	18.6253	9.07813	0.712831	0.0111591
Gorai.007G181900	0.218685	0.0881936	0.90221	0.250805
Gorai.007G218700	0.185608	0.0127049	0.976989	0.0058354
Gorai.007G258900	0.05	0.119431	0.974101	0.307823
Gorai.007G267500	4.33495	2.60033	0.68544	0.00128205
Gorai.007G289000	0.05	0.219221	0.968197	0.174978
Gorai.007G291500	0.05	0.199336	0.978491	0.243993
Gorai.007G291600	0.353996	0.0363939	0.778435	0.00447303
Gorai.007G295000	1.01927	0.119798	0.977638	0.00539987
Gorai.007G330700	2.41734	0.0912499	0.983926	0.31416
Gorai.007G340100	0.571815	0.489839	0.637538	0.00854989
Gorai.007G347100	5.89888	0.438613	0.819034	0.0203586
Gorai.008G200500	1.79923	0.245187	0.985947	0.00710702
Gorai.008G276700	2.93586	1.37821	0.971366	0.123246
Gorai.009G013200	0.05	0.0656571	0.967134	0.00723231
Gorai.009G084700	1.47601	0.60755	0.848512	0.207824
Gorai.009G091500	0.05	0.0820455	0.990904	0
Gorai.009G094000	0.05	4.12345	0.836766	0.00572569
Gorai.009G293200	0.05	0.755742	0.976546	0.0917454
Gorai.009G310100	0.840157	0.05	0.89631	0.194104
Gorai.009G341500	0.0209042	0.222777	0.971923	0.314107
Gorai.009G450600	1.69257	0.369215	0.884497	0.130252
Gorai.010G032300	3.35389	1.61991	0.617716	0.00706204
Gorai.010G095500	0.1018	3.6572	0.855678	0.196056
Gorai.010G107000	0.05	0.14196	0.961567	0.310447
Gorai.010G117600	0.05	0.909426	0.986672	0.0227397
Gorai.010G149000	0.05	0.561366	0.968648	0.283089
Gorai.010G217900	0.34501	0.441518	0.647973	0.00931532
Gorai.010G231100	2.8096	1.18294	0.635313	0.00522775
Gorai.011G116200	0.05	0.0740095	0.984882	0.0349499
Gorai.011G118100	0.0942109	0.05	0.789647	0.010749
Gorai.011G122600	0.05	0.0861659	0.975507	0.327844
Gorai.012G071300	0.902354	0.05	0.929898	0.00147929
Gorai.012G079100	0.0353552	0.918446	0.987031	0.0106762
Gorai.012G171200	0.544709	0.05	0.787845	0.158708
Gorai.013G017600	25.8042	8.09779	0.708028	0.0452864
Gorai.013G096400	0.05	0.0568395	0.97732	0.0347509
Gorai.013G150200	0.0155908	0.876626	0.984436	0.0742594
Gorai.013G154400	0.207598	2.24405	0.983195	0.134782
Gorai.013G157100	0.05	0.341235	0.974515	0.00334933
Gorai.013G172600	0.05	0.445338	0.971219	0.0170522
Gorai.013G207300	0.18378	5.93175	0.859081	0.0235146
Gorai.013G211000	0.357779	1.71442	0.605224	0.00451386
