# Supplementary material for: Epigenomic and functional analyses reveal roles of epialleles in the loss of photoperiod sensitivity during domestication of allotetraploid cottons
Source: Genome Biol. 2017 May 31;18:99. doi: 10.1186/s13059-017-1229-8 (PMC5450403; doi:10.1186/s13059-017-1229-8)
Supplement: Supplementary file 6 — Homoeologs with hDMCs showing expression bias. (XLSX 17 kb) [file 13059_2017_1229_MOESM6_ESM.xlsx]

## Sheet: Sheet1
Table S5. Homoeologs with hDMEs showing expression bias.
A homoeolog	D homoeolog	As homoeolog	Ds homoeolog	DMR location relative to TSS	mCG (A homoeolog) in Ga	mCG (D homoeolog) in Gr	mCG (A homoeolog) in wild Gh	mCG (D homoeolog) in wild Gh	RPKM (A homoeolog) in Ga	RPKM (D homoeolog) in Gr	RPKM (A homoeolog) in wild Gh	RPKM (D homoeolog) in wild Gh
Cotton_A_00386	Gorai.002G256200	Gh_A01G1899	Gh_D01G2158	2551-2650	0	0.807676	0.849911	0.00310559	0.178456	12.3041	0.0393978	0
Cotton_A_01180	Gorai.009G061600	Gh_A05G0478	Gh_D05G0593	990-1289	0.00416667	0.972483	0.952917	0.0191288	13.8686	16.7429	20.2422	12.1691
Cotton_A_01929	Gorai.007G042700	Gh_A11G0338	Gh_D11G0394	1929-2128	0.0853255	0.970276	0.969172	0.0018797	3.1105	2.1125	1.80355	2.57569
Cotton_A_02203	Gorai.003G139600	Gh_A03G0293	Gh_D03G1281	2580-2679	0	0.717437	0.975	0	4.00303	6.7978	5.76945	4.69354
Cotton_A_02289	Gorai.002G235300	Gh_A01G1719	Gh_D01G1969	1395-2694	0.102385	0.856285	0.870592	0.00384964	2.2194	0.16066	0.59992	0.0765699
Cotton_A_02555	Gorai.013G249800	Gh_A13G1860	Gh_D13G2248	4109-4208	0.00595238	0.7217	0.660543	0.0212963	4.76077	16.455	4.0675	4.14548
Cotton_A_02583	Gorai.013G252800	Gh_A13G1888	Gh_D13G2275	596-1895	0.0670076	0.821241	0.647789	0.573446	49.6974	30.0202	46.3148	11.9976
Cotton_A_02894	Gorai.011G044400	Gh_A10G0382	Gh_D10G0393	1328-1427	0	0.545434	0.974242	0	40.8185	53.3375	86.2045	9.28412
Cotton_A_02937	Gorai.011G048600	Gh_A10G0416	Gh_D10G0430	621-720	0.00714286	0.95462	0.779167	0	19.3973	6.36985	2.60442	5.75859
Cotton_A_02941	Gorai.011G049000	Gh_A10G0419	Gh_D10G0433	3757-3856	0	0.667593	0.978431	0.00362319	14.3738	12.0794	1.02053	8.98414
Cotton_A_03578	Gorai.001G048600	Gh_A07G0354	Gh_D07G0416	68-167	0	0.589773	0.692708	0.00961538	4.69571	0.659227	2.66606	1.4709
Cotton_A_03620	Gorai.001G052500	Gh_A07G0390	Gh_D07G0455	552-2951	0.00446429	0.961892	0.69418	0.253867	9.2479	9.88687	14.9682	7.33684
Cotton_A_03703	Gorai.007G166200	Gh_A11G1382	Gh_D11G1524	1171-1270	0	0.774603	0.959722	0.367857	4.90883	2.2886	4.6256	0.525812
Cotton_A_03899	Gorai.011G027700	Gh_A10G0251	Gh_D10G0232	1467-1566	0.00333333	0.567713	0.688732	0	11.0901	16.1541	25.1095	6.02205
Cotton_A_04068	Gorai.009G294700	Gh_A05G2397	Gh_D05G2662	3911-4010	0.136029	0.738095	0.986695	0.480769	17.2722	23.496	18.9682	12.6807
Cotton_A_04655	Gorai.009G181600	Gh_A05G1485	Gh_D05G1656	2229-2328	0.025	0.974896	0.97	0.418036	29.6477	16.2396	48.4338	11.4349
Cotton_A_04778	Gorai.002G087800	Gh_A01G0612	Gh_D01G0628	1636-2435	0.00520833	0.882176	0.937547	0.264766	16.7435	26.2836	19.4984	13.1585
Cotton_A_04962	Gorai.010G253100	Gh_A06G1780	Gh_D06G2200	1368-1567	0.00625	0.636181	0.983776	0.0132919	0.361607	2.82264	4.42479	1.84767
Cotton_A_05109	Gorai.004G227800	Gh_A08G1750	Gh_D08G2099	1301-1400	0	0.7234	0.737847	0.0158654	41.4346	51.9873	76.2101	8.43239
Cotton_A_06213	Gorai.008G175100	Gh_A12G1457	Gh_D12G1583	1666-1765	0	0.833333	0.819477	0.0138889	2.06953	0.0909008	1.25527	2.40817
Cotton_A_08048	Gorai.008G205900	Gh_A12G1713	Gh_D12G1874	543-642	0.0078125	0.726826	0.744289	0.222506	2.56054	1.27316	1.02743	2.55899
Cotton_A_08197	Gorai.007G139400	Gh_A11G1147	Gh_D11G1301	3223-3422	0.00147059	0.845332	0.869445	0.115476	2.04626	69.5807	22.1523	19.0895
Cotton_A_08354	Gorai.005G045200	Gh_A02G0328	Gh_D02G0393	1642-2141	0	0.846164	0.795304	0.454493	2.17509	5.30518	9.92174	1.91908
Cotton_A_08669	Gorai.009G213800	Gh_A05G1764	Gh_D05G1958	2691-2790	0	0.703231	0.697619	0.00420168	2.34094	0.194378	0.15564	0.406048
Cotton_A_08763	Gorai.005G071600	Gh_A02G0581	Gh_D02G0639	1664-2263	0.111111	0.915416	0.67109	0.366484	8.7542	0.683018	3.36087	0.696233
Cotton_A_09776	Gorai.003G030900	Gh_A02G1449	Gh_D03G0266	4234-4433	0.00328947	0.812983	0.753466	0.00625	4.43906	1.92337	2.38131	2.27799
Cotton_A_09812	Gorai.003G034400	Gh_A02G1416	Gh_D03G0302	3001-3200	0	0.903383	0.589958	0.0097287	15.3051	4.11374	13.8542	8.0942
Cotton_A_10322	Gorai.001G008800	Gh_A07G0075	Gh_D07G0085	4934-5033	0.00833333	0.977942	0.986111	0	2.05342	1.39576	3.14013	0.864568
Cotton_A_11642	Gorai.003G159100	Gh_A03G0129	Gh_D03G1452	1672-2071	0.00238095	0.823025	0.98631	0.649667	51.8293	18.9163	11.294	9.26639
Cotton_A_11911	Gorai.004G290700	Gh_A08G2248	Gh_D08G2614	1695-1794	0.202083	0.777636	0.96994	0.005	7.59373	10.3022	13.9878	7.93267
Cotton_A_11932	Gorai.004G292800	Gh_A08G2266	Gh_D08G2634	2985-3084	0.00735294	0.983004	0.965441	0.0545419	2.47726	1.72399	1.42702	3.51402
Cotton_A_14500	Gorai.004G279400	Gh_A08G2138	Gh_D08G2505	684-1883	0.00378788	0.86066	0.745604	0.587073	8.47067	6.05835	6.90741	0.0697722
Cotton_A_14604	Gorai.008G146900	Gh_A12G1205	Gh_D12G1328	237-336	0.227098	0.961851	0.971996	0.00909091	2.55723	1.58497	2.17619	0.464963
Cotton_A_15909	Gorai.012G067700	Gh_A05G3071	Gh_D04G0572	1629-2228	0.175595	0.974479	0.843823	0.0127307	3.10976	4.66733	0.865856	4.91061
Cotton_A_16071	Gorai.003G175300	Gh_A03G0075	Gh_D03G1583	1087-1586	0.00494505	0.903484	0.720013	0.462025	2.87701	0.584327	0	1.1281
Cotton_A_16190	Gorai.011G093700	Gh_A10G1425	Gh_D10G0827	621-2220	0	0.657563	0.274111	0.00357143	6.2236	0.0405087	0.187362	0.27459
Cotton_A_17832	Gorai.002G025800	Gh_A01G0189	Gh_D01G0235	4959-5058	0	0.728427	0.899149	0	0.0679277	4.21098	0.0116291	0.228342
Cotton_A_17966	Gorai.005G205100	Gh_A03G1402	Gh_D02G1863	1454-1553	0	0.975583	0.972982	0.457116	5.09375	4.64137	4.02237	9.95376
Cotton_A_18263	Gorai.010G005000	Gh_A06G0050	Gh_D06G0006	1249-1348	0	0.645503	0.988889	0.00925926	15.4029	26.8373	73.0375	43.1959
Cotton_A_19248	Gorai.008G268200	Gh_A12G2259	Gh_D12G2408	1500-2299	0.0853411	0.77901	0.813047	0.008485	1.90878	1.72185	0.401503	2.84036
Cotton_A_19334	Gorai.007G196600	Gh_A11G1637	Gh_D11G1795	372-1171	0.00734458	0.913676	0.837438	0.00370879	0	19.0323	0.141636	0.698147
Cotton_A_20920	Gorai.008G119300	Gh_A12G0956	Gh_D12G1068	6734-6833	0	0.613427	0.809283	0.00416667	2.52407	2.54308	3.23705	1.21623
Cotton_A_22863	Gorai.005G052800	Gh_A02G0410	Gh_D02G0463	8069-8168	0.0131579	0.980921	0.976496	0.0386905	2.84316	0	0.406068	0
Cotton_A_23008	Gorai.004G041800	Gh_A08G0279	Gh_D08G0372	2564-2763	0	0.903425	0.918078	0.025	6.34143	3.7629	5.625	0.422579
Cotton_A_23066	Gorai.011G146800	Gh_A10G1188	Gh_D10G1310	1159-2058	0.00458333	0.837546	0.889913	0.770585	76.2085	81.2998	208.522	38.069
Cotton_A_24387	Gorai.004G161300	Gh_A08G1204	Gh_D08G1488	479-878	0.0119689	0.871884	0.977886	0.671202	0.800937	2.44532	0.064361	2.22538
Cotton_A_25197	Gorai.006G101000	Gh_A09G0819	Gh_D09G0822	478-577	0.00744048	0.854481	0.949871	0.00505051	6.47985	6.03327	26.2458	3.94772
Cotton_A_29908	Gorai.003G035200	Gh_A02G1410	Gh_D03G0311	2915-3714	0.00720348	0.811038	0.3044	0.0191358	10.1743	4.98862	8.63438	8.99562
Cotton_A_00637	Gorai.005G254500	Gh_A03G1816	Gh_D02G2249	1186-1285	0	0.963109	0.954618	1	19.8369	56.7627	37.5925	39.7469
Cotton_A_01388	Gorai.008G284900	Gh_A12G2401	Gh_D12G2528	866-2965	0.869318	0.192677	0.495265	0.744665	0.831498	4.46084	4.76841	5.63443
Cotton_A_11155	Gorai.009G024600	Gh_A05G0163	Gh_D05G0227	1810-1909	0.985185	0.00308642	0	0.84978	7.99543	0.293292	1.03755	0.574007
Cotton_A_17082	Gorai.009G124200	Gh_A05G1021	Gh_D05G1139	5450-5549	0.81246	0.0123626	0.00595238	0.819048	1.6466	9.31265	6.67065	2.86854
Cotton_A_17363	Gorai.008G261500	Gh_A12G2196	Gh_D12G2376	379-978	0.875	0.132149	0.484425	0.785907	6.96355	11.2202	11.9996	5.74125
Cotton_A_18579	Gorai.003G130600	Gh_A03G0364	Gh_D03G1190	1619-1718	0.581847	0	0.0178571	0.554731	17.0497	4.15006	6.95775	11.0261
Cotton_A_21920	Gorai.013G177900	Gh_A13G1316	Gh_D13G1621	1973-2072	0.959416	0	0	0.972222	7.59725	13.9034	13.7778	9.28088
