# Supplementary material for: Epigenomic and functional analyses reveal roles of epialleles in the loss of photoperiod sensitivity during domestication of allotetraploid cottons
Source: Genome Biol. 2017 May 31;18:99. doi: 10.1186/s13059-017-1229-8 (PMC5450403; doi:10.1186/s13059-017-1229-8)
Supplement: Supplementary file 7 — DMRs between cultivated and wild cottons. (XLSX 579 kb) [file 13059_2017_1229_MOESM7_ESM.xlsx]

## Sheet: Gh_CG_hyper_DMRs
Table S6. DMRs between cultivated and wild cottons
Chromosome	Start	Stop	cGh mCG level	wGh mCG level
At01	252200	252299	0.995238	0.199708
At01	274900	274999	0.962225	0.00520833
At01	923800	923899	0.657407	0.00555556
At01	1055100	1055199	0.845072	0
At01	1410300	1410399	0.97661	0.0240898
At01	1478400	1478499	0.915467	0.210654
At01	1499100	1499199	0.859055	0
At01	1501200	1501299	0.755783	0.0370678
At01	1853200	1853299	0.988636	0
At01	1963200	1963299	0.82671	0.00941919
At01	1963300	1963399	0.991071	0
At01	1969400	1969499	0.834029	0.070275
At01	2099000	2099099	0.981685	0.00859788
At01	2192400	2192499	0.964413	0
At01	2192500	2192599	0.834156	0
At01	2211700	2211799	0.845975	0.180421
At01	2244900	2244999	0.908296	0.270631
At01	2354400	2354499	0.990385	0.0138889
At01	2551000	2551099	0.973485	0.0125
At01	2551500	2551599	0.942532	0.0467857
At01	2551700	2551799	0.908669	0
At01	2552600	2552699	0.970486	0
At01	2558300	2558399	0.976623	0.00462963
At01	3310600	3310699	0.745968	0.0127877
At01	3652600	3652699	0.991071	0.110493
At01	5519700	5519799	0.933383	0.141528
At01	5519800	5519899	0.931088	0.317116
At01	5555300	5555399	0.705795	0
At01	5666700	5666799	0.679108	0
At01	6319200	6319299	0.812247	0.07932
At01	7124300	7124399	0.947685	0
At01	7124400	7124499	0.937451	0
At01	7124500	7124599	0.941355	0.00769231
At01	7409000	7409099	0.990385	0
At01	7409100	7409199	0.984375	0
At01	7739300	7739399	0.98548	0
At01	7739400	7739499	0.906518	0.290932
At01	7744500	7744599	0.960714	0.0140693
At01	7982300	7982399	0.94072	0
At01	8751700	8751799	1	0.005
At01	8751800	8751899	0.957386	0.00595238
At01	8751900	8751999	0.958188	0
At01	8752800	8752899	1	0
At01	8757400	8757499	0.96425	0.0150871
At01	8757500	8757599	0.935214	0
At01	8758000	8758099	0.966667	0.00520833
At01	8758100	8758199	0.986111	0
At01	9081100	9081199	0.984314	0.226773
At01	9135600	9135699	0.977022	0
At01	9743000	9743099	0.943594	0
At01	9744800	9744899	0.834813	0.00378788
At01	10371900	10371999	0.984375	0
At01	10410300	10410399	0.991369	0.0169956
At01	10410400	10410499	0.970486	0.00866189
At01	10417200	10417299	0.933333	0.0138889
At01	10417500	10417599	0.982572	0.253676
At01	10418100	10418199	0.966846	0
At01	10418800	10418899	0.981384	0
At01	10708600	10708699	0.634283	0
At01	11241900	11241999	0.976954	0.00833333
At01	12333500	12333599	0.930343	0.00490196
At01	12408600	12408699	0.964796	0.0104167
At01	12409600	12409699	0.973214	0.00998663
At01	12410500	12410599	0.992647	0.0222222
At01	12411400	12411499	0.952246	0
At01	12411500	12411599	0.990909	0.0111111
At01	13250200	13250299	0.977746	0.0241987
At01	13250300	13250399	0.941964	0
At01	13251900	13251999	0.975	0
At01	13252300	13252399	0.95961	0
At01	14231400	14231499	0.974432	0
At01	14286600	14286699	0.973611	0
At01	15906900	15906999	0.956482	0.0179687
At01	16374400	16374499	0.992647	0.0151654
At01	17679900	17679999	0.965278	0
At01	19725700	19725799	0.981725	0
At01	19725900	19725999	0.969669	0.00595238
At01	19947000	19947099	0.933042	0.0137681
At01	20974900	20974999	1	0
At01	21354700	21354799	0.952976	0
At01	21516600	21516699	0.988542	0.00657895
At01	24945300	24945399	0.960881	0.00480769
At01	27789900	27789999	0.96133	0
At01	27790700	27790799	0.964569	0.0115079
At01	27790900	27790999	0.977273	0
At01	27830500	27830599	0.717533	0.0442987
At01	33095500	33095599	0.680638	0.00504808
At01	38451100	38451199	0.933097	0.0217803
At01	38980200	38980299	0.984375	0.18799
At01	39087000	39087099	0.986842	0
At01	40089200	40089299	1	0
At01	41413200	41413299	0.945486	0.00735294
At01	42122600	42122699	0.970792	0
At01	42396400	42396499	0.967187	0.00625
At01	48012900	48012999	0.908144	0
At01	48013000	48013099	0.632765	0.015625
At01	61710600	61710699	0.897917	0
At01	62207100	62207199	0.981908	0.256854
At01	62207700	62207799	0.967857	0.00816667
At01	62317700	62317799	0.964331	0
At01	64023400	64023499	0.982034	0
At01	64145200	64145299	0.987498	0.0119318
At01	66683000	66683099	0.981456	0.00892857
At01	68041000	68041099	0.612591	0.00595238
At01	68258600	68258699	0.795063	0
At01	68868700	68868799	0.973718	0.0138889
At01	68869000	68869099	0.992308	0.176786
At01	68869100	68869199	0.974817	0
At01	68869300	68869399	0.953418	0
At01	68874100	68874199	0.982143	0
At01	68874200	68874299	0.95453	0.0128968
At01	73285300	73285399	0.985185	0.0170635
At01	73999400	73999499	0.910714	0.107388
At01	75992900	75992999	0.984936	0.0104167
At01	78764600	78764699	0.980769	0.00595238
At01	78977100	78977199	0.987522	0.0195375
At01	78977200	78977299	0.94697	0
At01	78977300	78977399	0.956019	0
At01	78977400	78977499	1	0
At01	78977600	78977699	0.972857	0.00909091
At01	82856400	82856499	0.624901	0
At01	82887000	82887099	0.956117	0.0610143
At01	83249800	83249899	0.698947	0.0113636
At01	85135100	85135199	0.934659	0.00625
At01	87211400	87211499	0.991667	0.16506
At01	87211900	87211999	0.964286	0
At01	90407700	90407799	0.988636	0
At01	90427500	90427599	0.963039	0.0147059
At01	90520500	90520599	0.983995	0.00653846
At01	90521000	90521099	0.94375	0
At01	90521100	90521199	0.956548	0
At01	90522300	90522399	1	0
At01	90863400	90863499	0.620051	0.00925926
At01	91217900	91217999	0.983631	0.00961538
At01	91332000	91332099	0.952083	0
At01	92035400	92035499	0.947012	0
At01	93671300	93671399	0.950961	0.00520833
At01	93719100	93719199	0.890425	0.00848416
At01	95289300	95289399	0.725017	0.0208333
At01	95836900	95836999	0.975849	0.12958
At01	95987400	95987499	0.930492	0.00625
At01	95987600	95987699	0.916667	0.0119318
At01	96010000	96010099	0.963907	0.120202
At01	96233000	96233099	0.943403	0.0138106
At01	98296700	98296799	0.973958	0.0104167
At01	98663600	98663699	0.921039	0
At01	98864000	98864099	0.94933	0.0234375
At01	98868400	98868499	0.946032	0.0179487
At01	98868600	98868699	0.982407	0.0321911
At01	98869000	98869099	0.979016	0
At01	98869100	98869199	0.974294	0
At01	98869200	98869299	0.991204	0.0104167
At01	98869400	98869499	0.975903	0.00833333
At01	98902800	98902899	0.709162	0
At01	98902900	98902999	0.953283	0.00555556
At01	98945400	98945499	0.977636	0.00818452
At01	99761800	99761899	1	0.0303571
At01	99828400	99828499	0.979167	0.0101461
At01	99865700	99865799	0.634047	0
At02	319200	319299	0.983333	0
At02	650500	650599	0.990385	0.0125
At02	1641300	1641399	0.888111	0
At02	1814500	1814599	0.617411	0.00735294
At02	1901700	1901799	0.970216	0.00833333
At02	1901900	1901999	0.949875	0.00595238
At02	1902000	1902099	1	0
At02	1902100	1902199	0.987637	0
At02	1902200	1902299	0.93998	0
At02	1902500	1902599	0.988889	0
At02	1902700	1902799	0.989275	0.00384615
At02	1902800	1902899	0.882817	0.0145833
At02	2036600	2036699	0.654362	0.00568182
At02	2476900	2476999	0.959722	0.00480769
At02	2550800	2550899	0.95467	0.0125
At02	2687500	2687599	0.980909	0.0277882
At02	2865000	2865099	0.996032	0.00694444
At02	2922300	2922399	0.964931	0.0137649
At02	3061400	3061499	0.95	0
At02	3065800	3065899	0.881548	0.0784884
At02	3075700	3075799	0.924554	0.00833333
At02	3346700	3346799	0.89845	0
At02	3487100	3487199	0.96875	0.0101461
At02	3487200	3487299	0.911756	0.005
At02	3597300	3597399	0.969643	0.00520833
At02	3684400	3684499	0.942618	0
At02	3726300	3726399	0.959929	0.239968
At02	3726400	3726499	0.985256	0.0119048
At02	3726500	3726599	0.989583	0
At02	3877400	3877499	0.947527	0.0288012
At02	3922300	3922399	0.985714	0.005
At02	3958900	3958999	0.852778	0.0615553
At02	4024100	4024199	0.789606	0
At02	4447500	4447599	0.953853	0.341429
At02	4449200	4449299	0.973011	0.0946533
At02	5256400	5256499	0.906333	0.0563041
At02	5783900	5783999	0.942754	0.00219298
At02	5825100	5825199	0.854356	0.012605
At02	5968900	5968999	0.650692	0.00909091
At02	6068700	6068799	0.845139	0.0912033
At02	6086800	6086899	0.964869	0
At02	6485500	6485599	0.632937	0
At02	6991200	6991299	0.700272	0.00657895
At02	8336600	8336699	0.956205	0.00680272
At02	8484600	8484699	0.992188	0.0078125
At02	8484700	8484799	0.952441	0.0138889
At02	8580000	8580099	0.826736	0.0104167
At02	8843400	8843499	0.94	0.0166667
At02	8895400	8895499	0.89752	0.00694444
At02	11432400	11432499	0.959324	0
At02	12455200	12455299	0.748718	0
At02	14845400	14845499	0.987637	0
At02	15371100	15371199	0.966731	0.00649351
At02	16160900	16160999	0.658095	0.0326623
At02	18728400	18728499	0.840179	0.0749504
At02	19877900	19877999	0.986111	0.0104167
At02	24887300	24887399	0.983806	0.0214286
At02	24887400	24887499	0.972344	0.00510204
At02	24887500	24887599	0.941695	0
At02	27689000	27689099	0.962607	0
At02	32792000	32792099	0.729167	0
At02	38577900	38577999	0.969444	0.34044
At02	41554000	41554099	0.983259	0.00625
At02	41554100	41554199	0.960417	0
At02	42829100	42829199	0.961554	0
At02	45655000	45655099	0.984127	0.00666667
At02	52401400	52401499	0.670984	0
At02	54957000	54957099	0.955681	0.014881
At02	56404000	56404099	0.975	0
At02	60170400	60170499	1	0
At02	61785600	61785699	0.641407	0
At02	67131500	67131599	0.954914	0.229643
At02	67234600	67234699	0.94729	0.0104895
At02	70937500	70937599	0.984109	0.00807012
At02	70937700	70937799	0.869478	0.0455484
At02	73999300	73999399	0.97328	0
At02	75938300	75938399	0.9375	0.00625
At02	76484500	76484599	1	0
At02	78842500	78842599	0.974664	0.279221
At02	79044900	79044999	0.91656	0.149138
At02	79234900	79234999	0.994565	0.00892857
At02	79896000	79896099	0.852834	0.209517
At02	80675100	80675199	0.978836	0.330484
At02	80675400	80675499	0.970779	0
At02	80675500	80675599	1	0.0515152
At02	80989100	80989199	0.921591	0.0163743
At02	81022900	81022999	0.94909	0.016369
At02	81034900	81034999	0.959135	0.0747655
At02	81111500	81111599	0.977183	0.277083
At02	81154400	81154499	0.969597	0.00807292
At02	81326100	81326199	0.985417	0
At02	81331500	81331599	0.959241	0.0323362
At02	81332200	81332299	0.984375	0.00568182
At02	81655000	81655099	0.958381	0
At02	82155600	82155699	0.975153	0.00446429
At02	82155700	82155799	0.988456	0
At02	82155800	82155899	0.948644	0.00390625
At02	82155900	82155999	0.951389	0
At02	82482100	82482199	0.994444	0.0107639
At02	82548800	82548899	0.979167	0.00568182
At02	82549000	82549099	0.970635	0.0101852
At02	82549100	82549199	0.916646	0.00641026
At02	82549300	82549399	0.966067	0.0108902
At03	519100	519199	0.939764	0.00657895
At03	862300	862399	0.971747	0
At03	1028100	1028199	0.993056	0
At03	1055100	1055199	0.958333	0
At03	1057200	1057299	0.851906	0.0104167
At03	1280800	1280899	0.966448	0.00497076
At03	1280900	1280999	0.980303	0
At03	1281300	1281399	1	0
At03	1281400	1281499	0.953869	0
At03	1290700	1290799	0.924045	0.170244
At03	1601700	1601799	0.955729	0.0342803
At03	1601800	1601899	0.972527	0.00480769
At03	1601900	1601999	0.958333	0
At03	1602000	1602099	0.969048	0
At03	1632600	1632699	0.930646	0
At03	1790000	1790099	0.846741	0
At03	1947000	1947099	0.96131	0
At03	2395500	2395599	0.970238	0.0186821
At03	3547900	3547999	0.840625	0.0175866
At03	3737400	3737499	0.974747	0.0151654
At03	4040000	4040099	0.946154	0.0667163
At03	4257000	4257099	0.978542	0.00294118
At03	4456200	4456299	0.981771	0
At03	5164800	5164899	0.789706	0.0847429
At03	5462300	5462399	0.715114	0.00543478
At03	5733000	5733099	0.965152	0.0239261
At03	6135000	6135099	0.939643	0.0113636
At03	6515100	6515199	0.839597	0.0339286
At03	7247400	7247499	0.9503	0.00480769
At03	7247500	7247599	0.960074	0.00362319
At03	7248000	7248099	0.975455	0.0099537
At03	7254700	7254799	1	0.00657895
At03	7396100	7396199	0.95377	0
At03	10866300	10866399	0.817593	0.00416667
At03	12330000	12330099	0.989982	0.00822368
At03	14534300	14534399	0.802632	0.0744048
At03	15111300	15111399	0.926732	0.0504808
At03	18311800	18311899	0.941035	0
At03	18586500	18586599	0.988179	0.0441439
At03	21170800	21170899	0.657887	0.0208333
At03	21631900	21631999	0.832867	0
At03	21953000	21953099	0.976562	0
At03	26718200	26718299	0.727276	0.00625
At03	28162800	28162899	0.94494	0
At03	29990100	29990199	1	0.0204811
At03	30859000	30859099	0.634793	0.00595238
At03	31675000	31675099	0.948661	0.0125313
At03	31676500	31676599	0.887446	0
At03	33289100	33289199	0.727679	0.00657895
At03	36484300	36484399	0.988636	0.0458874
At03	36484400	36484499	0.866349	0.14357
At03	39065100	39065199	0.910528	0.0151654
At03	39073400	39073499	0.625666	0.0163309
At03	39073500	39073599	0.901828	0.00952381
At03	42685800	42685899	0.905546	0.00416667
At03	44357900	44357999	0.975641	0.00833333
At03	45743400	45743499	0.95625	0.0246148
At03	45762500	45762599	0.949242	0.0238967
At03	47209000	47209099	0.981283	0.0147627
At03	57226600	57226699	0.965132	0.0148237
At03	59881500	59881599	0.943497	0.0104167
At03	62890300	62890399	0.623205	0
At03	64077900	64077999	0.9875	0.0178571
At03	75341600	75341699	0.752749	0.010873
At03	75341800	75341899	0.817301	0
At03	76797900	76797999	0.82498	0.0078125
At03	78237700	78237799	0.937209	0.0140625
At03	79597100	79597199	0.97619	0
At03	80081600	80081699	0.970238	0.0440909
At03	80394800	80394899	0.658631	0
At03	81324100	81324199	0.86891	0.00268817
At03	82096700	82096799	0.608875	0.00735294
At03	82939600	82939699	0.975694	0.00757576
At03	82939800	82939899	0.91215	0.0166667
At03	82940000	82940099	0.964998	0.010101
At03	82940600	82940699	0.97096	0
At03	82941100	82941199	0.929212	0.0402413
At03	86091200	86091299	1	0.0127877
At03	86520100	86520199	0.976757	0.00769231
At03	88665000	88665099	0.848974	0
At03	89109000	89109099	0.967792	0.00297619
At03	89290000	89290099	0.957386	0
At03	89374300	89374399	0.639187	0
At03	90265700	90265799	0.989583	0.082197
At03	90907900	90907999	0.940476	0.027229
At03	91089500	91089599	0.976562	0.0143914
At03	91164900	91164999	0.994318	0
At03	92245600	92245699	0.674555	0
At03	93081400	93081499	1	0
At03	93994300	93994399	0.965181	0
At03	93994600	93994699	0.917647	0
At03	94178200	94178299	0.828472	0.0229167
At03	94576500	94576599	0.61676	0
At03	94837000	94837099	0.919542	0.00284091
At03	94862800	94862899	0.935815	0
At03	95905500	95905599	0.981667	0.0310186
At03	95979400	95979499	0.935602	0.00284091
At03	96879000	96879099	0.9875	0.00595238
At03	96879100	96879199	0.990385	0.0104167
At03	96884100	96884199	0.958003	0.00694444
At03	96884200	96884299	0.902875	0.00525641
At03	97291400	97291499	0.982292	0
At03	97322500	97322599	0.653529	0.0101103
At03	97540400	97540499	0.974125	0.108571
At03	97773200	97773299	0.9875	0.005
At03	98155700	98155799	0.9125	0.0104167
At03	98283100	98283199	0.965035	0.00714286
At03	98283700	98283799	0.960357	0.00833333
At03	98283800	98283899	0.748199	0
At03	98283900	98283999	0.982738	0.0078125
At03	98560300	98560399	0.96875	0
At03	98560500	98560599	0.986883	0.250743
At03	98579500	98579599	0.942917	0.0413012
At03	98676100	98676199	0.968498	0.00454545
At03	98743100	98743199	0.967321	0
At03	98744800	98744899	0.819306	0.00694444
At03	99194600	99194699	0.928067	0.0448166
At03	99233100	99233199	0.914083	0
At03	99284800	99284899	0.966533	0
At03	99376300	99376399	0.955754	0
At03	99539100	99539199	0.989583	0
At03	99555700	99555799	0.654366	0.0195489
At03	99988800	99988899	0.979167	0
At03	99989000	99989099	0.995	0.00833333
At03	99994300	99994399	0.942361	0
At03	99994400	99994499	0.955307	0.0150583
At03	99994500	99994599	0.950694	0.0177696
At03	99994600	99994699	0.976935	0
At03	99994800	99994899	0.958022	0.004
At03	100141700	100141799	0.951136	0
At04	3900	3999	0.912698	0.00625
At04	112900	112999	0.96131	0.00543478
At04	249400	249499	0.731303	0
At04	344500	344599	0.990385	0.197035
At04	484800	484899	0.956944	0
At04	484900	484999	0.972527	0.33728
At04	533500	533599	0.965972	0.0104575
At04	533600	533699	0.969345	0.00735294
At04	1607700	1607799	1	0
At04	1607800	1607899	0.965	0
At04	1608200	1608299	0.973124	0.133257
At04	1608500	1608599	0.972558	0.00390625
At04	1608600	1608699	0.99537	0
At04	1608800	1608899	0.989418	0.00347222
At04	2307400	2307499	0.931908	0.00520833
At04	2548000	2548099	0.967277	0.00357143
At04	2548100	2548199	0.990049	0.01
At04	2715800	2715899	0.959875	0.00231481
At04	2895800	2895899	0.670556	0.00480769
At04	3336000	3336099	0.961905	0.25
At04	3703300	3703399	0.925	0
At04	4109600	4109699	0.987083	0.00769231
At04	6333200	6333299	0.627827	0.024148
At04	6447900	6447999	0.978715	0.0354064
At04	6448000	6448099	0.977756	0
At04	7699300	7699399	0.957816	0.0317779
At04	8198100	8198199	0.990385	0.0122024
At04	8198200	8198299	0.97381	0.0197368
At04	8725400	8725499	0.96316	0.00462963
At04	10851700	10851799	0.966964	0.00892857
At04	10851900	10851999	0.927914	0.010719
At04	11511900	11511999	0.893481	0.0103919
At04	13556300	13556399	0.961783	0
At04	13557100	13557199	0.977083	0
At04	18707800	18707899	0.961594	0.00403226
At04	25361500	25361599	0.931319	0
At04	28914000	28914099	1	0
At04	31544700	31544799	0.966518	0
At04	36565300	36565399	0.96131	0
At04	36963500	36963599	0.975	0.179538
At04	37793400	37793499	0.967803	0
At04	39487500	39487599	0.886828	0
At04	40895900	40895999	0.982143	0.00927198
At04	40897100	40897199	0.941734	0.0221154
At04	40897200	40897299	0.651654	0
At04	43257800	43257899	0.808084	0.0419811
At04	43314600	43314699	0.959921	0.12706
At04	45255400	45255499	0.96875	0.0104167
At04	45455800	45455899	0.947183	0
At04	46274500	46274599	0.942727	0.00735294
At04	47076900	47076999	0.779074	0.037197
At04	47079500	47079599	0.977331	0.0128649
At04	48543500	48543599	0.645963	0.0226585
At04	48543700	48543799	0.947318	0.0128247
At04	48543900	48543999	0.950554	0
At04	50323600	50323699	0.919363	0
At04	51288300	51288399	0.791224	0.00643116
At04	53226500	53226599	0.979139	0
At04	53226600	53226699	0.991071	0.00871394
At04	53226700	53226799	0.979264	0.00396825
At04	53896300	53896399	0.965278	0.0136029
At04	54033600	54033699	0.985714	0.0344893
At04	54033700	54033799	0.941558	0.0151461
At04	54042300	54042399	0.934343	0.0835423
At04	54703400	54703499	0.954542	0.0360294
At04	56650100	56650199	0.783139	0.024429
At04	57034400	57034499	0.615245	0.00617284
At04	58662300	58662399	0.990909	0.00588235
At04	58920400	58920499	0.959226	0
At04	59272400	59272499	0.788889	0.0523445
At04	59317400	59317499	0.929113	0.00480769
At04	59965700	59965799	0.925228	0.209899
At04	60541900	60541999	0.910606	0
At04	60568500	60568599	0.942619	0.00833333
At04	60664200	60664299	0.947087	0.00657895
At04	60664300	60664399	0.984119	0
At04	60664500	60664599	0.941708	0
At04	60681000	60681099	0.958153	0.00297619
At04	60876000	60876099	0.967067	0.00758272
At04	61216900	61216999	0.852679	0.00520833
At04	61217000	61217099	0.83624	0.00555556
At04	61285200	61285299	0.614899	0.00396825
At04	61447100	61447199	0.94122	0.275267
At04	61760600	61760699	0.981283	0.0113636
At04	61760700	61760799	0.97484	0.00555556
At04	62023100	62023199	0.950521	0
At04	62090200	62090299	1	0.015625
At04	62090400	62090499	0.995536	0
At04	62116300	62116399	0.963853	0.327381
At04	62156700	62156799	0.953125	0
At04	62281300	62281399	0.973011	0
At04	62294600	62294699	0.958868	0.0628492
At04	62530000	62530099	0.964369	0.00390625
At04	62530100	62530199	0.96651	0.012996
At04	62636200	62636299	0.987069	0
At05	398900	398999	0.986111	0
At05	688100	688199	0.661152	0.00694444
At05	774400	774499	0.909226	0
At05	810900	810999	0.947917	0
At05	970300	970399	0.915774	0.0138889
At05	1801600	1801699	0.949851	0.0240196
At05	1802100	1802199	0.986111	0
At05	2177400	2177499	0.959375	0
At05	2179900	2179999	0.966667	0.00480769
At05	2408900	2408999	0.909499	0.0125
At05	2851000	2851099	0.951603	0
At05	3177700	3177799	0.858639	0.0386905
At05	3209800	3209899	0.990385	0.0190789
At05	3560400	3560499	0.870486	0
At05	3696600	3696699	0.635279	0.0125
At05	4061400	4061499	0.821355	0
At05	4545200	4545299	0.937342	0
At05	4768500	4768599	0.622786	0.0175926
At05	5072900	5072999	0.945197	0
At05	5291300	5291399	0.980769	0.0138889
At05	6265900	6265999	0.986842	0
At05	6434400	6434499	0.968229	0.0261995
At05	6435000	6435099	0.955385	0.230983
At05	6435300	6435399	0.930407	0
At05	6435800	6435899	1	0
At05	6938200	6938299	0.990385	0.00892857
At05	6938700	6938799	0.97822	0
At05	7026300	7026399	0.665179	0
At05	7026600	7026699	0.984375	0
At05	7139600	7139699	1	0.0488038
At05	7233600	7233699	0.889242	0.00714286
At05	7233700	7233799	0.827083	0.0135234
At05	7371800	7371899	0.952582	0.00340136
At05	7523000	7523099	0.97663	0.015625
At05	8117600	8117699	0.991071	0
At05	8315200	8315299	0.676285	0.0156746
At05	8856200	8856299	0.913196	0
At05	9105000	9105099	1	0
At05	9643200	9643299	1	0
At05	9702900	9702999	0.715385	0.0113636
At05	9705100	9705199	0.962053	0
At05	9730200	9730299	0.968683	0
At05	9730300	9730399	0.775363	0
At05	10246500	10246599	0.952178	0.00735294
At05	10689600	10689699	0.936652	0
At05	10694700	10694799	0.903169	0.00347222
At05	10933600	10933699	0.977451	0.0125
At05	11279700	11279799	0.960495	0
At05	11279800	11279899	0.961085	0
At05	11917800	11917899	0.682767	0
At05	12332500	12332599	0.95947	0.00595238
At05	12567400	12567499	0.839109	0.00961538
At05	12702000	12702099	0.969551	0.171547
At05	12878600	12878699	0.94733	0
At05	12878800	12878899	0.8519	0.0178571
At05	13912100	13912199	1	0
At05	14552400	14552499	0.918304	0.00892857
At05	15062200	15062299	0.97127	0.0108543
At05	15276300	15276399	0.961905	0
At05	15339200	15339299	0.964864	0
At05	15356300	15356399	0.670722	0.0178571
At05	15559200	15559299	0.968254	0.0125313
At05	15563600	15563699	0.975694	0.0104167
At05	15601300	15601399	0.941514	0
At05	16163700	16163799	0.983829	0.0179487
At05	16296400	16296499	0.963384	0.0078125
At05	16792600	16792699	0.932672	0.00462963
At05	16857000	16857099	0.86009	0
At05	17015000	17015099	0.889549	0
At05	17397400	17397499	0.78125	0.0138889
At05	17420400	17420499	1	0.00714286
At05	17420500	17420599	0.957082	0
At05	17420700	17420799	0.96627	0
At05	17420800	17420899	0.945442	0
At05	17421100	17421199	1	0.00694444
At05	17421300	17421399	0.936813	0.0130208
At05	17544100	17544199	0.95181	0.219213
At05	17544400	17544499	0.86973	0.00347222
At05	17581300	17581399	0.971726	0
At05	18213900	18213999	0.97836	0.0157407
At05	18214200	18214299	0.916171	0.0113636
At05	18214400	18214499	0.977796	0.00657895
At05	18214500	18214599	0.95125	0
At05	18495000	18495099	0.979167	0.00520833
At05	18765600	18765699	0.649582	0
At05	19136700	19136799	0.990385	0
At05	19239900	19239999	0.935865	0
At05	19392300	19392399	0.967949	0
At05	19392500	19392599	1	0
At05	19566000	19566099	0.925249	0.0426136
At05	20158600	20158699	0.610635	0
At05	20159300	20159399	0.831249	0
At05	20778100	20778199	0.963861	0.0198394
At05	21045500	21045599	0.939167	0.0218306
At05	21335600	21335699	0.797156	0.0142045
At05	21486600	21486699	0.911409	0
At05	21697200	21697299	0.964286	0.0125
At05	22222900	22222999	0.959619	0
At05	22223000	22223099	0.976354	0.0111111
At05	24314500	24314599	0.980324	0
At05	24548600	24548699	0.972527	0
At05	24753700	24753799	0.880783	0.00480769
At05	24927000	24927099	0.974964	0.175
At05	25035100	25035199	0.94256	0.00297619
At05	25379200	25379299	0.630246	0.00757576
At05	25397800	25397899	0.983333	0.00625
At05	25715100	25715199	0.820355	0.0107639
At05	26605100	26605199	0.972222	0
At05	26702500	26702599	0.952778	0
At05	26702600	26702699	0.908157	0
At05	26839900	26839999	0.962564	0.0026455
At05	26840600	26840699	0.666667	0
At05	27070200	27070299	0.949074	0
At05	27250200	27250299	0.727689	0.0399926
At05	27503100	27503199	0.654001	0
At05	27545800	27545899	0.958333	0
At05	27545900	27545999	0.962632	0.00320513
At05	27546000	27546099	0.970734	0.00595238
At05	27546200	27546299	0.960492	0.0204082
At05	27635600	27635699	0.96399	0.00714286
At05	27636100	27636199	0.965368	0
At05	27636400	27636499	0.953242	0
At05	27846300	27846399	0.962261	0.306106
At05	27846500	27846599	0.992647	0
At05	29006900	29006999	1	0.0369048
At05	29007400	29007499	0.979708	0.00462963
At05	29086200	29086299	0.975694	0.0208333
At05	29529200	29529299	0.958826	0
At05	29530500	29530599	0.923611	0
At05	29835100	29835199	0.984375	0.00735294
At05	29991000	29991099	0.989583	0
At05	30101800	30101899	0.99537	0.00438596
At05	30102000	30102099	0.978758	0
At05	30102300	30102399	0.981725	0.00490196
At05	30662500	30662599	0.949747	0.00735294
At05	30988400	30988499	0.976524	0.00297619
At05	31185500	31185599	0.986111	0
At05	31185600	31185699	0.974747	0.0138889
At05	31780500	31780599	0.916319	0
At05	32377900	32377999	0.950012	0.00735294
At05	32837600	32837699	0.968347	0.00572917
At05	33049400	33049499	0.923426	0
At05	33049500	33049599	0.970779	0
At05	33167200	33167299	0.971726	0
At05	33264700	33264799	0.620283	0.0164017
At05	33692800	33692899	0.955051	0.00892857
At05	33931100	33931199	0.995	0
At05	34172000	34172099	0.794604	0.0108696
At05	35711500	35711599	0.936683	0.0104895
At05	36071500	36071599	0.926587	0
At05	36415900	36415999	0.885064	0.018315
At05	38207400	38207499	0.953957	0.0121528
At05	38226000	38226099	0.872768	0
At05	39887900	39887999	0.883557	0
At05	40108700	40108799	0.958333	0.0121528
At05	40108900	40108999	0.974311	0.0104167
At05	40109100	40109199	0.976562	0
At05	40109400	40109499	0.964823	0.0104167
At05	40109700	40109799	0.979573	0.0916306
At05	40109900	40109999	0.991071	0
At05	40130900	40130999	0.974058	0
At05	40558400	40558499	0.946635	0.0078125
At05	40565800	40565899	0.954519	0
At05	40565900	40565999	0.992647	0.0137363
At05	41491200	41491299	0.912351	0
At05	41491300	41491399	0.953704	0
At05	45090300	45090399	0.925206	0.145742
At05	48362600	48362699	0.933715	0.0179348
At05	48421700	48421799	0.851577	0.0138889
At05	48422300	48422399	0.710214	0.00416667
At05	48422500	48422599	0.843609	0.00733083
At05	55455400	55455499	0.988636	0.224324
At05	55728700	55728799	0.707638	0
At05	64257900	64257999	0.96875	0.0178571
At05	64267500	64267599	0.949747	0
At05	68695100	68695199	0.919023	0.00446429
At05	72278800	72278899	0.908578	0.0316381
At05	72356000	72356099	0.702541	0.00892857
At05	72868800	72868899	0.955481	0
At05	72899000	72899099	0.974659	0.00748663
At05	72899100	72899199	0.985197	0.00378788
At05	72899200	72899299	0.977778	0
At05	73619200	73619299	0.974676	0.009375
At05	73619300	73619399	0.950442	0.0078125
At05	74234500	74234599	0.653157	0
At05	75157300	75157399	0.992647	0.0208333
At05	77933400	77933499	0.980035	0.0429432
At05	78436500	78436599	0.866613	0
At05	78472700	78472799	0.818611	0
At05	79772100	79772199	0.96048	0.0113636
At05	79847600	79847699	0.909737	0
At05	80372200	80372299	0.916667	0
At05	80853900	80853999	0.980824	0.0078125
At05	80854000	80854099	0.989583	0
At05	81080700	81080799	0.971841	0
At05	81080800	81080899	0.961783	0.00925926
At05	81081600	81081699	0.995238	0.0130252
At05	81337100	81337199	0.95467	0
At05	81443500	81443599	0.955	0.00729167
At05	82152800	82152899	0.716774	0.00416667
At05	83205600	83205699	0.946544	0
At05	83827800	83827899	0.85248	0
At05	83880600	83880699	0.925845	0
At05	83880800	83880899	0.820833	0
At05	84646800	84646899	0.936438	0
At05	84647200	84647299	0.985566	0.00813492
At05	85814000	85814099	0.967803	0.00694444
At05	86146500	86146599	0.975	0.0179487
At05	86468500	86468599	0.956656	0.0087963
At05	88272100	88272199	0.725733	0
At05	88511200	88511299	0.953254	0
At05	88686200	88686299	0.936364	0.00454545
At05	89699400	89699499	0.964989	0.0119048
At05	90467000	90467099	0.986655	0.00784203
At05	90467100	90467199	0.971718	0
At05	90467200	90467299	0.978883	0.015625
At05	90467300	90467399	0.957169	0.0120137
At05	90467400	90467499	0.967965	0.00310559
At05	90467500	90467599	0.960069	0.00555556
At05	90467600	90467699	0.973958	0
At05	90467700	90467799	0.977839	0.0398268
At05	90467800	90467899	0.969406	0.0138889
At05	90467900	90467999	0.992647	0
At05	90802900	90802999	0.990741	0
At05	90803400	90803499	0.96875	0.0113636
At05	90836100	90836199	0.944669	0.0629509
At05	90896300	90896399	0.992424	0.00641026
At05	91119600	91119699	1	0.00694444
At05	91119900	91119999	0.974902	0.00833333
At05	91199700	91199799	0.986355	0.333333
At06	92700	92799	0.789708	0.00925926
At06	341500	341599	0.805197	0
At06	388300	388399	0.829972	0
At06	388400	388499	0.911111	0
At06	536300	536399	0.957778	0.00625
At06	671100	671199	0.911597	0.0203125
At06	849100	849199	0.984375	0
At06	1764200	1764299	0.954118	0.00434783
At06	2073000	2073099	0.863799	0.0350405
At06	2100000	2100099	0.800126	0.0917633
At06	2336400	2336499	0.975	0
At06	2336600	2336699	0.700048	0.0119048
At06	2808700	2808799	0.689935	0
At06	3011400	3011499	0.972222	0.219073
At06	3300200	3300299	0.953593	0.0454936
At06	3362400	3362499	0.779524	0.00625
At06	3362500	3362599	0.941667	0.0172619
At06	3362700	3362799	0.964646	0
At06	4142300	4142399	0.955927	0
At06	4142700	4142799	0.99375	0.00694444
At06	5639900	5639999	0.991071	0.00595238
At06	6556700	6556799	0.993056	0
At06	7221900	7221999	0.924405	0.00892857
At06	7222100	7222199	0.92333	0.015625
At06	8664600	8664699	0.970779	0.20706
At06	9859400	9859499	0.700302	0.0125613
At06	10795800	10795899	0.984492	0.0242634
At06	13551000	13551099	0.940244	0
At06	13745800	13745899	0.723507	0.0174928
At06	17287700	17287799	0.953349	0.0112554
At06	17830400	17830499	0.83953	0.00347222
At06	17960000	17960099	0.698077	0
At06	19751300	19751399	0.84017	0
At06	20037400	20037499	1	0.386749
At06	21368100	21368199	0.957677	0.219608
At06	21978500	21978599	0.952836	0.0222396
At06	22325800	22325899	0.967659	0
At06	24297900	24297999	0.937946	0.00823549
At06	29107500	29107599	0.707986	0
At06	30993100	30993199	0.976879	0.0145833
At06	31782000	31782099	0.976963	0
At06	32696400	32696499	0.967222	0
At06	33154100	33154199	0.96131	0.00946429
At06	33697200	33697299	0.948431	0
At06	34803300	34803399	0.974926	0
At06	44170700	44170799	1	0.382459
At06	47534800	47534899	0.967803	0.23489
At06	58629000	58629099	0.729212	0
At06	58629100	58629199	0.982572	0.286338
At06	63841100	63841199	0.983844	0.011988
At06	63842000	63842099	0.952885	0
At06	67876300	67876399	0.97619	0
At06	70478100	70478199	0.97379	0.223273
At06	75725000	75725099	0.976496	0.286349
At06	78642700	78642799	0.921487	0.00909091
At06	79186700	79186799	0.953125	0
At06	79186900	79186999	0.946253	0
At06	79187600	79187699	0.988095	0
At06	81056300	81056399	0.883312	0.00767974
At06	81056500	81056599	0.927083	0
At06	81056600	81056699	0.949668	0
At06	85009800	85009899	0.991667	0.0104167
At06	88115300	88115399	0.973214	0.292361
At06	90713700	90713799	0.939286	0.168137
At06	91681800	91681899	1	0.005
At06	91966600	91966699	0.983466	0.235367
At06	93571500	93571599	0.973611	0
At06	94108700	94108799	0.984127	0
At06	94108800	94108899	0.99	0.01
At06	94364400	94364499	0.961648	0.005
At06	94364500	94364599	1	0.005
At06	94672900	94672999	0.984585	0.384039
At06	96000500	96000599	0.960938	0
At06	96983500	96983599	0.991071	0.285038
At06	97076100	97076199	0.896431	0.00725309
At06	97756200	97756299	0.945536	0
At06	97756400	97756499	0.969973	0.0171972
At06	97756500	97756599	0.939807	0.28654
At06	98023100	98023199	1	0
At06	98219000	98219099	0.925641	0
At06	98709900	98709999	0.986078	0.00807292
At06	98711500	98711599	0.936695	0.232143
At06	98711700	98711799	0.991667	0.0495671
At06	99204000	99204099	0.974537	0.0138889
At06	99204100	99204199	0.984635	0.0137061
At06	99607300	99607399	0.930906	0
At06	99801300	99801399	1	0.289962
At06	99801500	99801599	0.935927	0
At06	99826900	99826999	0.983333	0.20598
At06	100079600	100079699	0.630515	0
At06	100133200	100133299	0.971008	0.00892857
At06	100166700	100166799	0.971581	0.00849781
At06	100166800	100166899	0.940972	0.0243723
At06	100166900	100166999	0.962595	0.23683
At06	100423800	100423899	0.706944	0.00657895
At06	100873200	100873299	0.844643	0.0129167
At06	100927400	100927499	0.953125	0.0276654
At06	101141200	101141299	0.97619	0.0142857
At06	101145100	101145199	0.931187	0
At06	101145200	101145299	0.958333	0.302579
At06	101223200	101223299	0.96508	0.005
At06	101710300	101710399	0.966079	0.00961538
At06	101710400	101710499	0.96875	0.0371148
At06	101793200	101793299	0.6967	0.00676407
At06	101809300	101809399	0.95467	0.0111607
At06	102180100	102180199	0.986074	0
At06	102198700	102198799	0.85625	0
At06	102381100	102381199	0.931294	0
At06	102381500	102381599	0.99359	0.010582
At06	102381600	102381699	0.976136	0.0125
At06	102661700	102661799	0.960308	0
At06	102717600	102717699	0.988068	0
At06	102717700	102717799	0.975641	0
At07	101600	101699	0.98638	0
At07	131200	131299	0.985243	0
At07	218800	218899	0.96131	0.0078125
At07	218900	218999	0.958333	0.00735294
At07	670300	670399	0.951319	0.00340136
At07	674400	674499	0.969565	0.01875
At07	674500	674599	0.903953	0.012931
At07	674600	674699	0.928975	0.00431034
At07	738000	738099	0.983654	0.00625
At07	865500	865599	0.95625	0.0104167
At07	964300	964399	0.678373	0.00694444
At07	964900	964999	0.909896	0.0213068
At07	1064100	1064199	0.975635	0
At07	1119200	1119299	0.960974	0.240804
At07	1119600	1119699	1	0.00714286
At07	1119700	1119799	1	0
At07	1469000	1469099	0.862798	0
At07	1747300	1747399	0.800992	0
At07	2547300	2547399	0.947222	0.025
At07	2802500	2802599	0.696401	0
At07	2933900	2933999	0.966667	0
At07	2934600	2934699	0.965819	0.00568182
At07	3094000	3094099	0.776847	0.0148741
At07	3146000	3146099	0.955096	0
At07	3381100	3381199	0.911111	0.025
At07	3381900	3381999	0.966926	0
At07	3477900	3477999	0.982143	0
At07	3478000	3478099	0.93187	0.00978535
At07	3663400	3663499	0.986111	0
At07	3902200	3902299	0.962566	0
At07	4244400	4244499	0.919886	0.0125
At07	4300400	4300499	0.962612	0
At07	4300600	4300699	0.985703	0.0339209
At07	4301000	4301099	0.972748	0.0104167
At07	4481900	4481999	0.923977	0.26543
At07	4580300	4580399	0.99	0
At07	4581200	4581299	0.887798	0.0113636
At07	4581600	4581699	0.986111	0
At07	4641200	4641299	0.723459	0.0438966
At07	4715100	4715199	0.933929	0
At07	5376900	5376999	0.984375	0
At07	5404500	5404599	0.979444	0.00505051
At07	6445500	6445599	0.661905	0
At07	6669000	6669099	0.924639	0
At07	6794200	6794299	0.925893	0
At07	6799000	6799099	0.97151	0
At07	6799100	6799199	0.983944	0.00520833
At07	6799500	6799599	0.982143	0.00480769
At07	7039400	7039499	0.994048	0.00657895
At07	7670800	7670899	0.956058	0.00666667
At07	7784900	7784999	0.957302	0.196895
At07	7863900	7863999	0.860863	0
At07	7864000	7864099	0.977844	0.0205628
At07	7961200	7961299	0.975451	0
At07	7961300	7961399	0.967567	0.0078125
At07	8154100	8154199	0.957868	0.0103704
At07	8938300	8938399	0.964063	0
At07	8938400	8938499	0.991071	0.0102041
At07	8939000	8939099	1	0.0171958
At07	8939100	8939199	0.963542	0.00625
At07	8939200	8939299	0.959341	0.0078125
At07	9001400	9001499	0.980655	0
At07	9855400	9855499	0.920761	0.00694444
At07	10056400	10056499	0.989583	0.0108902
At07	10256900	10256999	0.942468	0.138545
At07	11122000	11122099	0.967228	0.0119048
At07	12626600	12626699	0.967785	0
At07	13713900	13713999	0.967093	0
At07	13732700	13732799	0.954807	0.00403226
At07	14472000	14472099	0.979708	0.0172619
At07	14546500	14546599	0.953942	0.01
At07	14546700	14546799	0.975911	0
At07	14546900	14546999	0.977451	0.0111111
At07	14547000	14547099	0.973268	0.0161565
At07	14547100	14547199	0.956845	0
At07	15312300	15312399	0.958978	0.0844156
At07	15313000	15313099	0.966432	0.005
At07	16931400	16931499	0.989583	0.287626
At07	16955700	16955799	0.92921	0
At07	17397800	17397899	0.94618	0
At07	19272300	19272399	0.972917	0.00568182
At07	19402000	19402099	0.95482	0
At07	19521300	19521399	0.892215	0
At07	19862700	19862799	0.987356	0.0169683
At07	20379400	20379499	0.985294	0
At07	21052000	21052099	0.643056	0.00520833
At07	21088000	21088099	0.976252	0.00512821
At07	21088100	21088199	0.976326	0.0142157
At07	21088200	21088299	0.99256	0.00383598
At07	21088300	21088399	0.924763	0
At07	21137600	21137699	0.965658	0
At07	21137800	21137899	0.947177	0.00520833
At07	21905600	21905699	0.967761	0.0156566
At07	22662400	22662499	0.94881	0.0178571
At07	24384800	24384899	0.836308	0
At07	25083600	25083699	0.985243	0.0138889
At07	25856200	25856299	0.689608	0
At07	25891200	25891299	0.973214	0
At07	26682400	26682499	0.926852	0.00595238
At07	27102100	27102199	0.994444	0.00462963
At07	27102200	27102299	0.978125	0
At07	27152500	27152599	0.671901	0.00784314
At07	27992300	27992399	0.785506	0.135694
At07	28027200	28027299	0.973304	0.0171529
At07	28290000	28290099	0.969792	0
At07	28594000	28594099	0.97822	0
At07	29864800	29864899	0.977548	0.00892857
At07	32313600	32313699	0.960595	0
At07	33969500	33969599	1	0.165349
At07	38210200	38210299	0.945343	0
At07	38210300	38210399	0.959218	0.0161376
At07	39517200	39517299	0.639627	0
At07	39691300	39691399	0.946951	0.00967742
At07	40603400	40603499	0.985119	0.0115196
At07	41857500	41857599	0.9375	0
At07	42303300	42303399	0.97381	0.00480769
At07	42311800	42311899	0.962665	0
At07	42899600	42899699	0.664986	0
At07	43809800	43809899	0.966992	0.158094
At07	44550800	44550899	0.706944	0
At07	49039000	49039099	0.95579	0
At07	53989500	53989599	0.864748	0.0175
At07	54029700	54029799	0.929212	0.00961538
At07	55455900	55455999	0.979453	0.338581
At07	57196600	57196699	0.989583	0
At07	57196700	57196799	0.976885	0
At07	60940800	60940899	0.968689	0.0233796
At07	60941000	60941099	0.951455	0.00829475
At07	64883300	64883399	0.968666	0.0145833
At07	64883400	64883499	0.966856	0.0225694
At07	64883700	64883799	0.969792	0.355506
At07	64883800	64883899	0.969466	0.0734722
At07	70518400	70518499	0.993421	0
At07	71822400	71822499	0.972143	0.0158279
At07	72744100	72744199	0.890833	0.037406
At07	72913400	72913499	0.973611	0.0205678
At07	72913900	72913999	0.942654	0
At07	72914000	72914099	0.982393	0
At07	73145700	73145799	0.955439	0
At07	73145800	73145899	0.985417	0
At07	73156000	73156099	0.958333	0.233302
At07	73339500	73339599	0.962426	0.0416667
At07	73441100	73441199	0.979489	0.0310606
At07	73662900	73662999	0.976001	0.010582
At07	75344100	75344199	0.636267	0.00855263
At07	76255500	76255599	0.995238	0
At07	76466100	76466199	0.986823	0
At07	76466300	76466399	0.98022	0
At07	76466400	76466499	0.967326	0.00617284
At07	76466500	76466599	0.977778	0.00666667
At07	76466600	76466699	0.96875	0
At07	76466700	76466799	0.946261	0.00665484
At07	76467000	76467099	0.979167	0.0178571
At07	76467300	76467399	0.938582	0
At07	76491300	76491399	0.944463	0.00520833
At07	76496400	76496499	0.979167	0.0104167
At07	76519100	76519199	0.971131	0.00396825
At07	76598500	76598599	0.971985	0.00328947
At07	77159500	77159599	0.885277	0.0322205
At07	77556800	77556899	0.708926	0
At08	60200	60299	0.966518	0.0104167
At08	152600	152699	0.958571	0.0795305
At08	277700	277799	0.969922	0.348148
At08	405700	405799	0.867147	0.00737847
At08	456100	456199	0.984375	0
At08	490300	490399	0.963396	0.00892857
At08	540900	540999	0.74747	0
At08	640100	640199	0.951709	0
At08	675500	675599	0.975694	0.0702559
At08	904300	904399	0.894125	0.00892857
At08	1036000	1036099	0.681375	0
At08	1112800	1112899	0.934668	0.0078125
At08	1161000	1161099	0.944808	0
At08	1281400	1281499	0.709521	0.003125
At08	1281500	1281599	0.859974	0.00961538
At08	1629700	1629799	0.988095	0.0139803
At08	2114400	2114499	0.9625	0
At08	2495400	2495499	0.991071	0.0113636
At08	2713600	2713699	0.986842	0.00953159
At08	2713700	2713799	0.971771	0.0178571
At08	2713900	2713999	0.982972	0.0125
At08	3218500	3218599	0.855587	0.00924185
At08	4497300	4497399	0.680845	0.0130385
At08	4904700	4904799	0.897993	0.00446429
At08	5452200	5452299	0.941335	0.00833333
At08	6029400	6029499	0.969689	0.01
At08	7108100	7108199	0.677205	0
At08	7109200	7109299	0.993195	0.339749
At08	8057500	8057599	0.954018	0.005
At08	8061100	8061199	0.900893	0.0236166
At08	8061300	8061399	0.958333	0
At08	9083700	9083799	0.972136	0
At08	9083800	9083899	0.981871	0.0104762
At08	10676500	10676599	0.883323	0.158689
At08	10807500	10807599	0.694778	0
At08	12415700	12415799	0.996732	0
At08	12415800	12415899	0.987492	0.00625
At08	12415900	12415999	0.9125	0
At08	12633500	12633599	0.93783	0
At08	12633600	12633699	0.993056	0.00892857
At08	12633700	12633799	0.986111	0.0113636
At08	14278200	14278299	0.992647	0.0165598
At08	16816300	16816399	0.945814	0
At08	18754100	18754199	0.977679	0.00378788
At08	20459600	20459699	0.95625	0
At08	28830100	28830199	0.986526	0.00347222
At08	41743300	41743399	0.991667	0
At08	45231100	45231199	0.947222	0
At08	45453000	45453099	0.925495	0.00416667
At08	57782300	57782399	0.988636	0
At08	67839800	67839899	0.965402	0
At08	68527800	68527899	0.951667	0.171716
At08	70713100	70713199	0.855857	0.0174279
At08	72043100	72043199	0.636267	0
At08	72802000	72802099	0.828851	0
At08	78871300	78871399	0.90129	0
At08	80191700	80191799	0.969499	0
At08	81124000	81124099	0.983333	0.00490196
At08	81653600	81653699	0.947096	0.0108824
At08	81823000	81823099	0.735504	0.015625
At08	81878400	81878499	0.746315	0.00568182
At08	82486000	82486099	0.819005	0
At08	83662000	83662099	0.79	0
At08	83819400	83819499	0.956567	0.0173611
At08	85323100	85323199	0.975	0
At08	88786700	88786799	0.914683	0
At08	88787500	88787599	0.977116	0.00803571
At08	89102000	89102099	0.977083	0
At08	89998500	89998599	0.950397	0.0178571
At08	90132700	90132799	0.963187	0.022406
At08	90326200	90326299	0.9375	0.00892857
At08	90799200	90799299	0.975198	0
At08	91464600	91464699	0.99375	0.00520833
At08	91465000	91465099	0.970486	0
At08	91465100	91465199	0.963365	0.00310559
At08	92271500	92271599	0.602386	0
At08	92919200	92919299	0.938301	0.206172
At08	94882600	94882699	0.983333	0.0150463
At08	94882700	94882799	0.95	0
At08	95284100	95284199	0.624306	0
At08	95851100	95851199	0.955357	0.0104167
At08	96393100	96393199	0.861111	0.00367647
At08	96429600	96429699	0.870916	0
At08	96751000	96751099	0.884981	0.00543478
At08	98038800	98038899	0.920833	0.0116883
At08	98514500	98514599	0.909951	0
At08	99121400	99121499	0.981385	0
At08	99171100	99171199	0.971132	0.00297619
At08	99196600	99196699	0.939484	0.0138889
At08	99196900	99196999	0.95625	0
At08	99750200	99750299	0.927778	0.0991162
At08	99814400	99814499	0.94375	0
At08	100093600	100093699	0.98619	0.00777126
At08	100093700	100093799	0.916164	0
At08	100093800	100093899	1	0.0192308
At08	100094000	100094099	0.911045	0.0715278
At08	100094100	100094199	0.914265	0.0868056
At08	100097000	100097099	0.934028	0.261364
At08	100103800	100103899	0.695238	0.0113636
At08	100337400	100337499	1	0
At08	100397100	100397199	0.903433	0.0248932
At08	100397200	100397299	0.910958	0.251324
At08	100627000	100627099	0.932143	0.0107601
At08	100970500	100970599	0.787909	0.00916667
At08	100970600	100970699	0.96579	0.0119048
At08	100993500	100993599	0.753007	0.005
At08	101020900	101020999	0.745833	0.01025
At08	101503300	101503399	0.869792	0.0137235
At08	101928600	101928699	0.675533	0
At08	101928700	101928799	0.932044	0
At08	102156300	102156399	0.981354	0
At08	102167100	102167199	0.969895	0.00833333
At08	102337000	102337099	0.98373	0
At08	102467700	102467799	0.96875	0.0186337
At08	102468600	102468699	1	0
At08	102468700	102468799	0.970486	0
At08	102945600	102945699	0.842548	0
At08	102985500	102985599	0.994048	0.0178571
At08	103034000	103034099	0.789771	0.0133053
At08	103036700	103036799	0.926109	0.0123371
At08	103354300	103354399	0.962857	0.0327485
At08	103354400	103354499	0.949747	0
At08	103408700	103408799	0.618916	0
At09	660600	660699	0.981456	0
At09	713500	713599	0.993056	0.00694444
At09	862500	862599	0.993421	0.0109375
At09	1914100	1914199	0.975857	0.00833333
At09	1914900	1914999	0.95979	0.0435516
At09	2384600	2384699	0.969835	0.0222222
At09	2892600	2892699	0.960143	0.00328947
At09	3481800	3481899	0.873881	0
At09	3942700	3942799	0.985243	0
At09	7113200	7113299	0.991667	0
At09	7258000	7258099	0.711326	0.0163078
At09	7477800	7477899	0.973011	0.00735294
At09	8480800	8480899	0.988095	0.371748
At09	8481000	8481099	0.987887	0
At09	8482000	8482099	0.986039	0.015873
At09	8482100	8482199	0.963006	0.0047619
At09	8482200	8482299	0.965402	0
At09	8482300	8482399	0.963095	0
At09	8482800	8482899	0.968567	0
At09	8483000	8483099	0.961222	0.00911458
At09	8483100	8483199	0.968973	0.00961538
At09	8533300	8533399	0.988636	0
At09	8533600	8533699	0.992188	0
At09	8533700	8533799	0.941071	0.00892857
At09	8554100	8554199	0.986806	0.021875
At09	8554300	8554399	0.962595	0
At09	8554400	8554499	0.987103	0
At09	8554500	8554599	0.963393	0
At09	8555300	8555399	0.986695	0
At09	8557900	8557999	0.972222	0
At09	10316700	10316799	0.827778	0.0145202
At09	10511500	10511599	0.94288	0
At09	14155200	14155299	0.972004	0.00833333
At09	14155400	14155499	0.980427	0.00992063
At09	14155800	14155899	0.973724	0.0151654
At09	14156200	14156299	0.954167	0
At09	14156400	14156499	0.986458	0
At09	14157000	14157099	0.977576	0.01
At09	15009800	15009899	0.9375	0.025
At09	16891100	16891199	0.988404	0.00357143
At09	38849300	38849399	0.949944	0.00657895
At09	39274900	39274999	0.962316	0.00825711
At09	41170400	41170499	0.984188	0.0157509
At09	41170500	41170599	0.976678	0
At09	41172600	41172699	0.925184	0.00892857
At09	42194300	42194399	0.960511	0.0360863
At09	45852500	45852599	0.969618	0.00712963
At09	45852600	45852699	1	0
At09	47184100	47184199	1	0.0164087
At09	47184300	47184399	0.984635	0.0119792
At09	47184800	47184899	0.99359	0.0142857
At09	48990700	48990799	0.98254	0.331906
At09	49230600	49230699	0.945232	0.0274629
At09	49748200	49748299	0.964951	0.00657895
At09	49772600	49772699	0.964352	0
At09	51152800	51152899	0.974724	0.00735294
At09	51318400	51318499	0.959821	0
At09	51318700	51318799	0.9625	0
At09	52641700	52641799	0.771565	0.011048
At09	52839900	52839999	0.926587	0
At09	53049500	53049599	0.778678	0.00595238
At09	53068800	53068899	0.85181	0.0128431
At09	53187800	53187899	0.906679	0.184236
At09	53346200	53346299	0.974342	0
At09	53347300	53347399	0.9875	0.0161943
At09	53347400	53347499	0.977841	0.323677
At09	53442000	53442099	0.841644	0.0855998
At09	53843200	53843299	0.795398	0.108574
At09	54024400	54024499	0.961897	0.00925926
At09	54025500	54025599	0.992188	0.00961538
At09	54291800	54291899	0.798097	0
At09	54665500	54665599	0.942482	0
At09	54682300	54682399	0.96875	0.0113636
At09	54804600	54804699	0.643483	0.00906863
At09	55321200	55321299	0.718911	0.0362817
At09	57680900	57680999	0.945833	0
At09	59792400	59792499	1	0
At09	61203000	61203099	0.962174	0.00274725
At09	61203100	61203199	0.992188	0.0104167
At09	61239200	61239299	0.992188	0
At09	61239700	61239799	0.936607	0.0146154
At09	61240200	61240299	0.986842	0.00568182
At09	61240300	61240399	0.928704	0
At09	61240400	61240499	0.984507	0.0198824
At09	61282700	61282799	0.961155	0.278327
At09	61460100	61460199	0.650298	0.00757576
At09	61485300	61485399	0.73	0
At09	61883500	61883599	0.975	0
At09	62604600	62604699	0.977941	0.00833333
At09	63325400	63325499	0.979968	0.0132389
At09	63623200	63623299	0.799495	0.0134943
At09	63712300	63712399	0.978715	0
At09	63735200	63735299	0.967437	0.0113636
At09	64008900	64008999	0.954861	0.0791667
At09	64333500	64333599	0.929708	0.00735294
At09	64929000	64929099	0.989146	0.100303
At09	64929200	64929299	0.971339	0.00543478
At09	64929300	64929399	0.917981	0.00657895
At09	65300400	65300499	0.97766	0.00688244
At09	65799000	65799099	0.699749	0.00328947
At09	65885400	65885499	0.979136	0.317803
At09	66796400	66796499	0.660501	0
At09	66943100	66943199	0.936218	0
At09	66943400	66943499	0.910714	0
At09	67289600	67289699	0.743957	0.0261029
At09	67912800	67912899	0.931324	0.00362319
At09	67918100	67918199	0.9875	0.0142857
At09	68123100	68123199	0.90625	0
At09	68728200	68728299	0.661458	0.00520833
At09	68854500	68854599	0.91823	0
At09	69042000	69042099	0.966518	0.345899
At09	69906000	69906099	0.963636	0
At09	69906100	69906199	0.797808	0.00769231
At09	70732700	70732799	0.707081	0.00657895
At09	70857900	70857999	0.923171	0.0161111
At09	70858000	70858099	0.923779	0
At09	70917300	70917399	0.916302	0.0851732
At09	70979700	70979799	0.991004	0
At09	71776100	71776199	0.940491	0
At09	71850600	71850699	0.854031	0.00378788
At09	72663700	72663799	0.9875	0.00961538
At09	73572400	73572499	0.619595	0.00462963
At09	73596200	73596299	0.995192	0.0254173
At09	73644300	73644399	0.981124	0
At09	73644800	73644899	0.989683	0.00434783
At09	73649200	73649299	0.897726	0.0203125
At09	74010200	74010299	0.723737	0.005
At09	74394200	74394299	0.952381	0.0227273
At09	74394300	74394399	0.897033	0.00347222
At09	74539300	74539399	0.656551	0
At10	835400	835499	0.980324	0
At10	835600	835699	0.935552	0.0116848
At10	902300	902399	0.624781	0.00641026
At10	902800	902899	0.691347	0.012605
At10	1049900	1049999	0.661417	0.00396825
At10	1050100	1050199	0.983333	0.0113636
At10	1260400	1260499	0.973512	0.0194236
At10	1260500	1260599	1	0
At10	1260600	1260699	0.909216	0.00959138
At10	1477300	1477399	0.889583	0
At10	1770400	1770499	0.899256	0.0147569
At10	1770500	1770599	0.900694	0.00595238
At10	2067900	2067999	0.642361	0.0115079
At10	2130300	2130399	0.893795	0
At10	2699900	2699999	0.972917	0.00877193
At10	2745200	2745299	0.666667	0.00641026
At10	2751400	2751499	0.742857	0.0494639
At10	2790200	2790299	0.914448	0.00297619
At10	2966000	2966099	0.62154	0
At10	3228200	3228299	0.992188	0
At10	3603900	3603999	0.961442	0
At10	3842400	3842499	0.913095	0
At10	4277900	4277999	0.976984	0.00595238
At10	4282900	4282999	0.946404	0.00490196
At10	4283000	4283099	0.976136	0
At10	4283100	4283199	0.970088	0
At10	4283400	4283499	0.993056	0.00297619
At10	4283600	4283699	1	0.00657895
At10	4978500	4978599	0.710904	0.0288528
At10	5334000	5334099	0.940721	0.136861
At10	6249700	6249799	0.964343	0.00657895
At10	6356000	6356099	0.842103	0.0504454
At10	6694800	6694899	0.619755	0.00595238
At10	7069000	7069099	0.650477	0.0194444
At10	7726000	7726099	0.966518	0.0078125
At10	7915900	7915999	0.950295	0.123092
At10	8347800	8347899	1	0
At10	10066800	10066899	0.775548	0
At10	10593700	10593799	0.979167	0
At10	10594000	10594099	0.986111	0
At10	10594300	10594399	0.975	0.0104167
At10	10594400	10594499	0.943216	0
At10	10981300	10981399	0.983854	0.0078125
At10	11444300	11444399	0.9125	0
At10	11538000	11538099	1	0
At10	11594400	11594499	0.930869	0.0185375
At10	12829800	12829899	0.981667	0
At10	15219300	15219399	0.982057	0
At10	15921100	15921199	0.971726	0.00833333
At10	16396200	16396299	0.876228	0
At10	16453200	16453299	0.883185	0.0304487
At10	16453900	16453999	0.971755	0.0208333
At10	16870100	16870199	0.691306	0.0104167
At10	16870200	16870299	0.741191	0
At10	17536700	17536799	0.920779	0.00961538
At10	17929600	17929699	0.934086	0
At10	17929700	17929799	0.979449	0
At10	19724600	19724699	0.83631	0
At10	20032200	20032299	0.937407	0.148652
At10	20145800	20145899	0.915278	0
At10	21626300	21626399	0.808149	0
At10	23406600	23406699	0.986111	0
At10	23517200	23517299	0.991667	0.0212418
At10	23809600	23809699	0.92137	0.0104167
At10	28133300	28133399	0.888889	0.00801282
At10	28514300	28514399	0.990728	0.00625
At10	28692700	28692799	0.978915	0.0106431
At10	28692800	28692899	0.9785	0.00416667
At10	31001100	31001199	0.943723	0.0104167
At10	31001800	31001899	0.951389	0
At10	44668800	44668899	0.846411	0.0125
At10	48505700	48505799	0.957937	0.00378788
At10	48505800	48505899	0.972222	0.0132479
At10	51989000	51989099	0.943851	0
At10	54671200	54671299	0.980519	0.01875
At10	56996700	56996799	0.959028	0
At10	57401900	57401999	0.954421	0.0157955
At10	58147100	58147199	0.979968	0.0132473
At10	59458500	59458599	0.988636	0.0147059
At10	59458700	59458799	0.983815	0.0125
At10	59458800	59458899	0.991667	0
At10	63913400	63913499	0.961458	0.165103
At10	64222000	64222099	0.716827	0.0125
At10	65129600	65129699	0.968689	0
At10	65500200	65500299	0.881288	0
At10	65850400	65850499	0.947617	0.00833333
At10	65851200	65851299	0.969012	0.00520833
At10	65986800	65986899	0.952699	0.0381434
At10	65986900	65986999	0.978402	0
At10	66140300	66140399	0.937662	0
At10	67265600	67265699	0.667298	0
At10	67736300	67736399	0.645238	0.00333333
At10	70142300	70142399	0.988889	0.0102041
At10	71352700	71352799	0.969145	0.0122378
At10	75086500	75086599	0.975401	0
At10	75086600	75086699	0.984314	0
At10	75087600	75087699	0.96619	0.139414
At10	75682600	75682699	0.97479	0
At10	79393300	79393399	0.983333	0.0174242
At10	81966200	81966299	0.947133	0
At10	83307900	83307999	0.959375	0
At10	85189800	85189899	0.989583	0.00833333
At10	85279200	85279299	0.920554	0
At10	85279400	85279499	0.709416	0.00416667
At10	85843400	85843499	1	0.0125
At10	86758700	86758799	0.922811	0
At10	87172600	87172699	0.969643	0.0161943
At10	87172700	87172799	0.982639	0
At10	87570000	87570099	0.704917	0
At10	87570700	87570799	0.679805	0.0230655
At10	88255600	88255699	0.93875	0.004
At10	89928100	89928199	0.98022	0.0102041
At10	90490700	90490799	0.994048	0.00892857
At10	90522000	90522099	0.654762	0.00757576
At10	90584200	90584299	0.803125	0.014881
At10	90835400	90835499	0.938914	0.00625
At10	91007600	91007699	1	0.0125
At10	91085400	91085499	0.93297	0.12213
At10	91798100	91798199	0.992424	0
At10	91798700	91798799	0.951136	0.0037037
At10	91799000	91799099	0.92546	0.0494792
At10	91862300	91862399	0.992647	0
At10	91862500	91862599	0.993056	0.0104167
At10	92648500	92648599	0.989802	0
At10	92648900	92648999	0.940073	0.00462963
At10	92649100	92649199	0.980303	0.0104167
At10	92649300	92649399	0.975694	0
At10	92958500	92958599	0.934556	0.00625
At10	93517900	93517999	0.974499	0.122008
At10	93759700	93759799	0.970787	0.159429
At10	95039200	95039299	0.962426	0
At10	95039300	95039399	0.942857	0.00520833
At10	95824100	95824199	0.976809	0
At10	95824200	95824299	0.992647	0
At10	95824500	95824599	0.981456	0.0208333
At10	95824700	95824799	0.973291	0
At10	95824800	95824899	0.955014	0
At10	95824900	95824999	0.975694	0.0115741
At10	96050900	96050999	0.804167	0.0939153
At10	96776300	96776399	0.886135	0.01
At10	96776500	96776599	0.911441	0
At10	96776700	96776799	0.888789	0.0134508
At10	96776800	96776899	0.862755	0
At10	96776900	96776999	0.990909	0.0157576
At10	96905400	96905499	0.94437	0.0161458
At10	97259900	97259999	0.799481	0.00287356
At10	97417100	97417199	0.992188	0.00892857
At10	97460800	97460899	0.992188	0.0123792
At10	97461400	97461499	0.98359	0.0509746
At10	97461500	97461599	0.953835	0
At10	97461800	97461899	0.991071	0.0178571
At10	97461900	97461999	1	0
At10	97718100	97718199	0.923862	0.00238095
At10	97943700	97943799	0.929021	0.00925926
At10	98639500	98639599	0.94354	0.00833333
At10	98763100	98763199	0.956216	0.0295928
At10	99678200	99678299	0.94729	0
At10	99678300	99678399	0.962449	0
At10	100198700	100198799	0.988889	0
At10	100199200	100199299	0.983854	0.0078125
At10	100214600	100214699	0.950373	0.00227273
At10	100214700	100214799	0.988942	0.0416667
At10	100215000	100215099	0.973174	0.00909091
At10	100215100	100215199	1	0
At10	100399800	100399899	0.984642	0
At11	266900	266999	0.795652	0
At11	696200	696299	0.931978	0
At11	696300	696399	0.97655	0.0111111
At11	696500	696599	0.980676	0
At11	696700	696799	0.978715	0.0104167
At11	1388700	1388799	0.957541	0.00833333
At11	1657600	1657699	0.805709	0
At11	2076100	2076199	0.992424	0.00378788
At11	2107400	2107499	0.960088	0
At11	2247200	2247299	0.697421	0
At11	2332500	2332599	0.880258	0.00625
At11	2494200	2494299	0.956845	0.317659
At11	3009800	3009899	0.989583	0.165195
At11	3043000	3043099	0.965385	0
At11	4323800	4323899	0.987187	0
At11	4323900	4323999	0.953827	0.00215517
At11	4478600	4478699	0.965988	0.00520833
At11	5325400	5325499	0.983032	0.00833333
At11	6018000	6018099	0.961672	0.00520833
At11	6188600	6188699	0.682275	0
At11	6234700	6234799	0.978947	0.021221
At11	6455100	6455199	0.654045	0
At11	7474200	7474299	0.973333	0
At11	8077800	8077899	0.903788	0.00694444
At11	8155800	8155899	0.994048	0.015625
At11	8235700	8235799	0.823161	0
At11	8807300	8807399	0.96441	0
At11	8808400	8808499	0.946571	0.0118464
At11	8808900	8808999	0.948557	0.0324156
At11	8809000	8809099	0.984375	0.0200149
At11	8809200	8809299	0.981197	0.00625
At11	8809300	8809399	0.982955	0.21875
At11	10268100	10268199	0.823413	0.00694444
At11	10558700	10558799	0.738012	0
At11	10561200	10561299	0.668539	0
At11	10619400	10619499	0.977183	0.0131579
At11	10856400	10856499	0.852015	0
At11	10859600	10859699	0.790314	0.00745614
At11	10953700	10953799	0.980655	0.0111111
At11	11299400	11299499	0.981771	0.0534722
At11	11346900	11346999	0.979167	0.0078125
At11	11439600	11439699	0.681576	0.00384615
At11	11439700	11439799	0.943854	0
At11	11512700	11512799	0.897436	0
At11	13201600	13201699	0.963774	0.0128289
At11	13201800	13201899	0.949078	0
At11	13201900	13201999	0.982738	0
At11	13202000	13202099	0.95467	0
At11	13202100	13202199	0.968032	0
At11	13209500	13209599	0.862689	0.0200149
At11	13818400	13818499	0.983333	0.0890559
At11	13842100	13842199	0.942149	0.0171073
At11	14249900	14249999	0.965873	0
At11	14731700	14731799	0.925263	0
At11	15130800	15130899	0.979853	0.00292398
At11	15654400	15654499	0.938184	0.0125
At11	15663800	15663899	0.864741	0.00625
At11	15766600	15766699	0.888957	0.0227273
At11	15768800	15768899	0.858981	0
At11	15828500	15828599	0.991071	0.00657895
At11	16410100	16410199	0.982051	0.0133053
At11	16410300	16410399	0.899202	0
At11	17169400	17169499	0.953125	0.0229779
At11	17172100	17172199	0.993056	0
At11	17251500	17251599	0.955008	0.0169956
At11	17251600	17251699	1	0
At11	17516900	17516999	0.968506	0.0161848
At11	17703300	17703399	0.927961	0.0736992
At11	17888100	17888199	0.992304	0.0054361
At11	17888200	17888299	0.960233	0.00424673
At11	17888500	17888599	0.931818	0
At11	17888600	17888699	0.871984	0.00909091
At11	18056900	18056999	0.736905	0
At11	18083500	18083599	0.915556	0.00527778
At11	18150700	18150799	0.930147	0
At11	18590600	18590699	0.967166	0.0078125
At11	18599100	18599199	0.975	0.0462251
At11	18599200	18599299	0.980506	0
At11	18970900	18970999	0.963996	0
At11	19568100	19568199	0.984838	0
At11	20326100	20326199	0.651042	0
At11	20470900	20470999	0.906151	0
At11	20913100	20913199	0.979021	0
At11	20913200	20913299	0.970165	0.00598958
At11	20913600	20913699	0.967257	0
At11	20913700	20913799	0.965795	0
At11	20913800	20913899	0.958942	0
At11	22232000	22232099	0.668493	0
At11	22446500	22446599	0.9	0
At11	22446600	22446699	0.990984	0
At11	22446800	22446899	0.936612	0
At11	24078400	24078499	0.949383	0
At11	25347800	25347899	0.913689	0.0152778
At11	25348000	25348099	0.978328	0
At11	25374500	25374599	0.876082	0.00431034
At11	25465300	25465399	0.661946	0.0133097
At11	25805400	25805499	0.950833	0.0118056
At11	25815500	25815599	0.796797	0
At11	27931900	27931999	0.979861	0
At11	27932000	27932099	0.991667	0
At11	29365300	29365399	0.758333	0.0203907
At11	31225400	31225499	0.975	0.00625
At11	34629600	34629699	0.973958	0
At11	34629800	34629899	1	0
At11	34630100	34630199	0.971168	0.0157496
At11	34630200	34630299	0.942912	0.0078125
At11	34633500	34633599	0.991667	0.00625
At11	34634800	34634899	0.969737	0.005
At11	34635300	34635399	0.952463	0
At11	35202900	35202999	0.978213	0
At11	38636000	38636099	0.958688	0
At11	38636500	38636599	0.961658	0.0227273
At11	38636900	38636999	0.987083	0.005
At11	42599600	42599699	0.991667	0.304383
At11	43812500	43812599	0.954708	0
At11	44652800	44652899	0.946154	0
At11	44652900	44652999	0.985784	0
At11	44653500	44653599	0.914773	0.238254
At11	44653600	44653699	0.964286	0
At11	44654100	44654199	1	0.0125
At11	46506600	46506699	0.730119	0.0104167
At11	47112800	47112899	0.841691	0.00641026
At11	48079300	48079399	0.962941	0.00320513
At11	48291000	48291099	0.959201	0.00130208
At11	48291500	48291599	0.99179	0
At11	48291600	48291699	0.993056	0.0152699
At11	48291800	48291899	0.980763	0.00217391
At11	48292300	48292399	0.958611	0
At11	48292600	48292699	0.986914	0.00520833
At11	48292800	48292899	0.981548	0
At11	48293000	48293099	0.955769	0.308387
At11	49774100	49774199	1	0.0456212
At11	55719300	55719399	0.912987	0.00892857
At11	56442000	56442099	0.913512	0
At11	56762400	56762499	0.977183	0
At11	56762500	56762599	0.965909	0.015625
At11	56762600	56762699	0.666518	0
At11	63389100	63389199	0.893233	0
At11	64774900	64774999	0.941241	0.019697
At11	67465500	67465599	0.970238	0.00892857
At11	69174900	69174999	0.992857	0
At11	69299100	69299199	0.967532	0
At11	69306400	69306499	0.985507	0
At11	69777000	69777099	0.613035	0.00378788
At11	69778800	69778899	0.951903	0
At11	69778900	69778999	0.98539	0.00480769
At11	69779000	69779099	0.992244	0
At11	69779200	69779299	0.970082	0
At11	69779700	69779799	0.991071	0.00760304
At11	69779900	69779999	0.92672	0
At11	69780100	69780199	1	0.0122054
At11	69780200	69780299	0.991458	0.0211498
At11	69780300	69780399	0.988636	0.0078125
At11	69780400	69780499	0.988095	0.0285714
At11	69780500	69780599	0.973684	0.194571
At11	69823200	69823299	0.674995	0.0208333
At11	69830200	69830299	0.942647	0.0158279
At11	70126900	70126999	0.971875	0.0211813
At11	70248900	70248999	0.981303	0.00694444
At11	70249000	70249099	0.990196	0.00757576
At11	70249200	70249299	0.981692	0.005
At11	70249300	70249399	0.981985	0.0452171
At11	70249600	70249699	0.955573	0
At11	71015500	71015599	0.97476	0.0138889
At11	71143900	71143999	0.966858	0
At11	71145700	71145799	0.958695	0
At11	71145800	71145899	0.921931	0
At11	71145900	71145999	0.973142	0
At11	71146000	71146099	0.984375	0.00694444
At11	71146100	71146199	0.92831	0.00657895
At11	71146200	71146299	0.938545	0
At11	72016400	72016499	0.932316	0.238613
At11	72658600	72658699	0.991071	0.00621118
At11	77667200	77667299	0.910119	0.00930372
At11	77898400	77898499	1	0.00694444
At11	77898500	77898599	0.950347	0.00841346
At11	77939700	77939799	0.976075	0.0113636
At11	77939800	77939899	0.946103	0
At11	79013600	79013699	0.66391	0.0219156
At11	80550000	80550099	0.990385	0.0104167
At11	80697100	80697199	0.973347	0
At11	80697300	80697399	0.927388	0
At11	80697400	80697499	0.96875	0.0111111
At11	81125000	81125099	0.96875	0.0125
At11	81184800	81184899	0.938094	0
At11	81564300	81564399	0.985685	0.247276
At11	81741600	81741699	0.952083	0.202665
At11	81784900	81784999	0.958519	0.00520833
At11	81935500	81935599	0.971208	0.0078125
At11	83311300	83311399	1	0
At11	83483400	83483499	0.940275	0.00694444
At11	84117700	84117799	0.967373	0.209277
At11	84296300	84296399	0.92795	0
At11	85097200	85097299	0.905569	0
At11	85097300	85097399	0.933065	0.00694444
At11	85097700	85097799	0.952778	0
At11	85227700	85227799	0.894363	0
At11	85227900	85227999	0.885417	0.00961538
At11	85458500	85458599	0.977778	0
At11	85459000	85459099	0.960119	0.00390625
At11	85459100	85459199	0.955029	0.00357143
At11	87197100	87197199	0.870698	0.215958
At11	87572700	87572799	0.984375	0.38166
At11	87972800	87972899	0.985985	0
At11	88252800	88252899	0.823498	0.0078869
At11	89360900	89360999	0.931732	0.0119048
At11	89722900	89722999	0.861111	0.0208333
At11	90192300	90192399	0.975	0
At11	90294700	90294799	0.877841	0.00646853
At11	90315500	90315599	0.974715	0
At11	90741300	90741399	0.935234	0.0159445
At11	91081500	91081599	0.981771	0.00657895
At11	91081800	91081899	0.990389	0.0149733
At11	91082800	91082899	0.952052	0
At11	91114400	91114499	0.885214	0
At11	91414500	91414599	0.938783	0.00735294
At11	91414600	91414699	0.989583	0
At11	91462300	91462399	0.945	0
At11	91534500	91534599	0.982407	0.0220849
At11	91534700	91534799	0.979688	0.00694444
At11	91537700	91537799	0.775794	0.0220151
At11	91559400	91559499	0.9875	0.0113636
At11	91609600	91609699	0.911092	0.033974
At11	91662600	91662699	0.988889	0
At11	91702600	91702699	0.958547	0.00641026
At11	91758000	91758099	0.965532	0.00871394
At11	92219900	92219999	0.976923	0
At11	92220000	92220099	0.977796	0.0275362
At11	92220100	92220199	0.959618	0
At11	92220200	92220299	0.967395	0
At11	92220500	92220599	0.942824	0.00568182
At11	92220800	92220899	0.989767	0.00972222
At11	92220900	92220999	0.982684	0
At11	92221200	92221299	0.978856	0.00308642
At11	92221300	92221399	0.93998	0.00961538
At11	92221800	92221899	0.92963	0.00833333
At11	92284000	92284099	0.96851	0
At11	92385200	92385299	0.619658	0
At11	92385300	92385399	0.812238	0
At11	92503100	92503199	0.969907	0.0138889
At11	92536500	92536599	0.841165	0.240124
At11	92832800	92832899	0.926514	0.0466194
At11	92854400	92854499	0.94881	0.00819892
At11	92931800	92931899	0.936397	0.00595238
At11	93035500	93035599	0.654304	0.0104167
At12	371500	371599	0.986111	0
At12	377300	377399	0.966947	0
At12	377700	377799	0.993056	0.0155075
At12	1386700	1386799	0.9675	0.0142857
At12	2004600	2004699	0.968421	0
At12	2604600	2604699	0.97476	0
At12	3725600	3725699	0.970202	0
At12	3907600	3907699	1	0
At12	4153900	4153999	0.971807	0.0134279
At12	4314600	4314699	0.957738	0
At12	6215400	6215499	0.877407	0
At12	6218000	6218099	1	0.0216667
At12	7279000	7279099	0.984028	0.0104895
At12	7279100	7279199	0.990625	0.015522
At12	7297200	7297299	0.972892	0.324532
At12	7588500	7588599	0.976562	0
At12	7694200	7694299	0.97094	0.210063
At12	7942700	7942799	0.969345	0.00579777
At12	8679400	8679499	0.973214	0
At12	8682200	8682299	0.919004	0
At12	8685600	8685699	0.986235	0
At12	8981100	8981199	0.974493	0
At12	8981200	8981299	1	0.00961538
At12	8982800	8982899	0.962049	0.0163961
At12	11211500	11211599	0.880406	0.00961538
At12	12807300	12807399	0.86756	0.00416667
At12	13951200	13951299	0.846042	0.00396825
At12	14705200	14705299	0.977241	0.019664
At12	14707200	14707299	0.977638	0
At12	14707400	14707499	0.965556	0
At12	14707500	14707599	0.93192	0
At12	14938100	14938199	0.976136	0.0128289
At12	17263300	17263399	0.654379	0.00520833
At12	17389800	17389899	0.762657	0.0141402
At12	17616800	17616899	0.975784	0.0108187
At12	17778600	17778699	0.966667	0.00892857
At12	17778700	17778799	0.978788	0
At12	29541800	29541899	0.968378	0.00534091
At12	37636500	37636599	0.973801	0.00324675
At12	43175400	43175499	0.921779	0
At12	45978500	45978599	0.959325	0
At12	49027100	49027199	0.992424	0.0179924
At12	49027200	49027299	0.954861	0
At12	49032000	49032099	0.971273	0.0238886
At12	49105600	49105699	0.940893	0
At12	50431300	50431399	0.947049	0
At12	57249000	57249099	0.957925	0
At12	59628600	59628699	0.981692	0.307585
At12	59874100	59874199	0.977041	0.271627
At12	59902200	59902299	0.93101	0.0326389
At12	59902700	59902799	0.703058	0
At12	60048500	60048599	0.859993	0.249425
At12	60173900	60173999	0.985008	0.00747283
At12	60373300	60373399	0.91708	0
At12	61169400	61169499	0.950385	0
At12	61170000	61170099	0.985088	0
At12	61586900	61586999	0.845969	0.00446429
At12	62463300	62463399	0.82732	0.0119318
At12	62579800	62579899	0.953373	0
At12	62580400	62580499	1	0.00757576
At12	62583800	62583899	0.975694	0.00833333
At12	63061000	63061099	0.640481	0.00555556
At12	63434000	63434099	0.9625	0.297846
At12	63434100	63434199	0.925622	0.0244792
At12	63591600	63591699	0.99375	0
At12	64115200	64115299	0.982143	0
At12	65097100	65097199	0.961372	0.0107955
At12	65193900	65193999	0.975654	0.00694444
At12	65463600	65463699	0.953706	0.00925926
At12	65463700	65463799	0.970078	0.0304487
At12	66014900	66014999	0.946801	0.00416667
At12	67251200	67251299	0.640278	0.0125
At12	67645300	67645399	0.973611	0.269256
At12	67645400	67645499	0.986961	0.0136364
At12	69990600	69990699	0.975907	0.0571127
At12	71065800	71065899	0.963724	0
At12	71065900	71065999	0.933333	0.00543478
At12	72451400	72451499	0.940152	0.313719
At12	73204600	73204699	0.927427	0.00595238
At12	74151700	74151799	0.803571	0.0163249
At12	74330000	74330099	0.970328	0.0221599
At12	76667500	76667599	0.6875	0.027591
At12	76743900	76743999	0.992647	0.00431034
At12	76775800	76775899	0.837764	0.026224
At12	77402300	77402399	0.946129	0.0269886
At12	77552800	77552899	0.984375	0.00735294
At12	77553000	77553099	0.966856	0.0104167
At12	77553100	77553199	0.992424	0.00595238
At12	77553200	77553299	0.973874	0.00618132
At12	77553500	77553599	0.925801	0
At12	78611000	78611099	0.957448	0
At12	78611400	78611499	0.72926	0.00680272
At12	78708300	78708399	0.962794	0.0212418
At12	78722100	78722199	0.947288	0.00396825
At12	78722300	78722399	0.973011	0
At12	78722400	78722499	0.894958	0.0104167
At12	79031100	79031199	0.699625	0.00500801
At12	79631200	79631299	0.656517	0.009375
At12	80591500	80591599	0.979968	0
At12	80679500	80679599	0.932387	0.0136552
At12	80812700	80812799	0.915675	0.00625
At12	81421900	81421999	0.855759	0.00735294
At12	81979800	81979899	0.946627	0
At12	82865500	82865599	0.609921	0.00625
At12	82866600	82866699	0.967262	0.0275743
At12	83138400	83138499	1	0.00909091
At12	83378000	83378099	0.972527	0.0078125
At12	84685300	84685399	0.979592	0.266091
At12	84714100	84714199	0.967468	0
At12	85018400	85018499	0.884419	0.0928114
At12	85195600	85195699	0.818749	0.00811688
At12	85896400	85896499	0.946374	0.00657895
At12	86025500	86025599	0.905249	0.00657895
At12	86026100	86026199	0.935889	0
At12	86026200	86026299	0.959974	0.00625
At12	86026600	86026699	0.971039	0
At12	86062700	86062799	0.775595	0.0571014
At12	86244000	86244099	0.624195	0
At12	86950100	86950199	0.959135	0
At12	87005100	87005199	0.828075	0.0148026
At13	148900	148999	0.754528	0.00992063
At13	269900	269999	0.82702	0.00735294
At13	270100	270199	0.808362	0
At13	295400	295499	0.894947	0.00833333
At13	446100	446199	0.923611	0.00694444
At13	1061000	1061099	0.966865	0
At13	1164000	1164099	0.975	0.0208333
At13	1164100	1164199	0.970256	0
At13	1164200	1164299	0.97479	0.0844377
At13	1164900	1164999	0.939101	0.00909091
At13	1561900	1561999	0.948104	0.0652778
At13	1690600	1690699	0.987179	0.0177407
At13	2155200	2155299	0.722553	0
At13	2305700	2305799	0.674029	0.00695652
At13	2367100	2367199	0.960859	0
At13	2629700	2629799	0.684455	0
At13	2771300	2771399	0.893991	0.0139587
At13	3013200	3013299	0.972319	0.00588235
At13	3024100	3024199	0.959853	0.149249
At13	3031600	3031699	0.684846	0.003125
At13	3117400	3117499	0.934136	0
At13	3429600	3429699	0.965831	0.00961538
At13	3605700	3605799	0.983974	0.00277778
At13	3718300	3718399	0.623512	0.0128968
At13	4186800	4186899	0.643429	0
At13	5049200	5049299	0.953955	0.00763889
At13	5354700	5354799	0.971875	0.00833333
At13	5366600	5366699	0.937674	0
At13	5366700	5366799	0.916036	0.00694444
At13	5555500	5555599	0.886728	0.00568182
At13	10545400	10545499	0.992647	0.00625
At13	11897800	11897899	1	0
At13	12152800	12152899	0.96131	0.0277778
At13	12408900	12408999	0.880113	0
At13	12430900	12430999	0.834069	0
At13	12431000	12431099	0.9875	0
At13	12541100	12541199	0.609817	0.00666667
At13	12968600	12968699	0.949988	0.249405
At13	13013800	13013899	0.720345	0.0524892
At13	13064200	13064299	0.720996	0.0201723
At13	13064300	13064399	0.715245	0.009375
At13	13367300	13367399	0.975	0.015625
At13	13420700	13420799	0.645561	0.0244048
At13	14111800	14111899	0.85847	0.0303309
At13	14904500	14904599	0.91218	0.0137153
At13	17299400	17299499	0.846094	0.0217236
At13	19732300	19732399	0.980655	0
At13	23264900	23264999	0.744305	0
At13	27425900	27425999	0.969719	0.248317
At13	37133300	37133399	0.983333	0.0166667
At13	37133500	37133599	0.989583	0.00568182
At13	37133600	37133699	0.9375	0
At13	37638700	37638799	1	0.00416667
At13	39222700	39222799	0.981818	0.0143914
At13	39227700	39227799	0.932589	0
At13	39372700	39372799	0.983333	0.00490196
At13	39934500	39934599	0.960306	0.00480769
At13	40761400	40761499	0.711575	0.0101852
At13	42434400	42434499	0.773463	0.00396825
At13	42818700	42818799	0.699495	0
At13	44225000	44225099	0.942357	0.0159188
At13	44225100	44225199	0.98099	0.00827991
At13	47910500	47910599	0.982738	0.00892857
At13	47910600	47910699	0.973684	0.00568182
At13	47910700	47910799	0.86956	0.00568182
At13	47918100	47918199	0.983333	0
At13	47918300	47918399	0.939858	0
At13	47918500	47918599	0.960185	0
At13	47918600	47918699	0.975	0.00625
At13	47918800	47918899	0.941667	0.0248529
At13	47919600	47919699	0.963542	0.0178571
At13	50207300	50207399	0.938393	0.0318545
At13	53363600	53363699	0.91422	0.0147059
At13	54816200	54816299	0.986068	0.0136476
At13	57541700	57541799	0.833267	0.00625
At13	58418200	58418299	0.975	0.0166667
At13	58418300	58418399	0.964123	0.0047619
At13	58418500	58418599	0.914216	0
At13	58418600	58418699	0.907281	0
At13	58419800	58419899	0.975455	0.005
At13	59164400	59164499	0.984619	0.0230769
At13	59164500	59164599	0.961862	0
At13	59164700	59164799	0.93612	0.00367647
At13	59164900	59164999	0.976277	0
At13	59165000	59165099	0.962819	0
At13	59508500	59508599	0.883787	0
At13	59624700	59624799	0.900758	0
At13	62128300	62128399	0.798333	0.01
At13	63250900	63250999	0.954428	0
At13	63581100	63581199	0.945296	0.327778
At13	63581200	63581299	0.610561	0.00378788
At13	63581300	63581399	0.624095	0
At13	63813700	63813799	0.726199	0
At13	64801500	64801599	0.952525	0
At13	64811300	64811399	0.970635	0
At13	65148600	65148699	0.929827	0.00961538
At13	65974900	65974999	0.96875	0
At13	66143000	66143099	0.714566	0
At13	66464100	66464199	0.986111	0
At13	66681100	66681199	0.964678	0
At13	66682200	66682299	0.989583	0.0104167
At13	66682300	66682399	0.969643	0.0149411
At13	68427100	68427199	0.991071	0.0138889
At13	68590800	68590899	0.983681	0.00555556
At13	68591500	68591599	0.991071	0.0260417
At13	68718900	68718999	0.915509	0
At13	68778500	68778599	0.627053	0.0115132
At13	68886000	68886099	0.951455	0
At13	68886200	68886299	0.972527	0
At13	68886300	68886399	0.984135	0.0125
At13	68886600	68886699	0.974058	0
At13	68888600	68888699	0.652778	0.00694444
At13	69056700	69056799	0.712392	0
At13	69061600	69061699	0.987798	0.00625
At13	69470300	69470399	0.635314	0
At13	69938600	69938699	0.693373	0
At13	69938700	69938799	0.758303	0
At13	70349700	70349799	0.967911	0
At13	70928800	70928899	0.973586	0.00892857
At13	71792700	71792799	0.625742	0
At13	71926800	71926899	0.92149	0.0147059
At13	72045600	72045699	0.945238	0.00757576
At13	72045700	72045799	0.955384	0.0177058
At13	72068400	72068499	0.880862	0.0104167
At13	72273200	72273299	0.675	0.00714286
At13	72777000	72777099	0.979688	0
At13	72777100	72777199	0.970486	0.015625
At13	72777900	72777999	0.938763	0.0104167
At13	72778400	72778499	0.942424	0
At13	72778600	72778699	0.986111	0.0172619
At13	72784500	72784599	0.987216	0
At13	72784600	72784699	0.960317	0.0349645
At13	73871600	73871699	0.983031	0
At13	74139000	74139099	1	0
At13	74818900	74818999	0.864435	0.00961538
At13	74819000	74819099	0.868152	0
At13	75227500	75227599	0.973958	0.00543478
At13	75227600	75227699	0.969635	0.00757576
At13	75228600	75228699	0.974206	0.00649351
At13	75228700	75228799	0.932986	0.0113636
At13	75718700	75718799	0.863409	0
At13	75935600	75935699	0.905166	0.0533217
At13	75952200	75952299	0.95	0.343434
At13	75952600	75952699	0.986842	0.210358
At13	75952700	75952799	0.959482	0.142121
At13	75964200	75964299	0.96875	0
At13	75964300	75964399	0.639104	0
At13	76173600	76173699	0.969134	0.00398054
At13	76200500	76200599	0.8844	0.0892205
At13	76204400	76204499	0.957051	0.0267857
At13	76204500	76204599	0.880968	0.00446429
At13	76250600	76250699	0.912649	0.00961538
At13	76303800	76303899	0.972222	0.0161943
At13	76498000	76498099	0.938996	0.00362319
At13	76837700	76837799	0.982143	0.00892857
At13	76937900	76937999	0.948485	0
At13	77029100	77029199	0.961407	0.22272
At13	77595500	77595599	0.959184	0.0304731
At13	77661000	77661099	0.790873	0
At13	77703600	77703699	0.957044	0
At13	77735800	77735899	0.959068	0
At13	78276400	78276499	0.983871	0.00520833
At13	78595400	78595499	0.940636	0
At13	78896300	78896399	0.955769	0.0208333
At13	78896400	78896499	0.970353	0
At13	78947800	78947899	0.75794	0.00172414
At13	79396900	79396999	0.697917	0.00520833
At13	79620800	79620899	0.705127	0.0113636
At13	79659900	79659999	0.927579	0.00892857
Dt01	12600	12699	0.950833	0
Dt01	183400	183499	0.982045	0
Dt01	188300	188399	0.992188	0.0178571
Dt01	208400	208499	0.993421	0.00657895
Dt01	262600	262699	0.973897	0.0125
Dt01	268200	268299	0.955147	0.0178571
Dt01	268300	268399	0.961739	0.00416667
Dt01	352700	352799	0.949698	0.0217803
Dt01	405600	405699	0.933081	0.181278
Dt01	475100	475199	0.855324	0
Dt01	549600	549699	0.926114	0.26057
Dt01	927000	927099	0.746772	0.0900794
Dt01	962700	962799	0.863095	0.23576
Dt01	986500	986599	0.663808	0
Dt01	1520100	1520199	0.942424	0.0167717
Dt01	1615400	1615499	0.992063	0.186929
Dt01	1615500	1615599	0.976496	0
Dt01	1768800	1768899	0.754252	0.0078125
Dt01	1872500	1872599	0.96572	0.295861
Dt01	1934300	1934399	0.942036	0.02388
Dt01	3249900	3249999	0.926964	0.01
Dt01	4027200	4027299	0.96644	0.00446429
Dt01	5155200	5155299	0.953869	0
Dt01	5658000	5658099	0.979021	0.0358974
Dt01	6185700	6185799	0.875	0.00625
Dt01	6546100	6546199	0.954731	0.0238636
Dt01	6546200	6546299	0.993056	0.351939
Dt01	7520600	7520699	0.977083	0.207341
Dt01	7901300	7901399	0.858211	0.0207281
Dt01	8007000	8007099	0.950384	0
Dt01	8447900	8447999	0.983333	0.00833333
Dt01	8642600	8642699	0.972527	0.00595238
Dt01	9023900	9023999	0.984127	0.015
Dt01	9094400	9094499	0.840051	0
Dt01	9129600	9129699	0.977778	0
Dt01	9262100	9262199	0.992647	0
Dt01	9262500	9262599	0.967187	0.00416667
Dt01	9739900	9739999	0.785896	0.158544
Dt01	9740000	9740099	0.976136	0.0685847
Dt01	9927900	9927999	0.968985	0.00625
Dt01	10404500	10404599	0.972273	0.320461
Dt01	10871300	10871399	0.980073	0.0138889
Dt01	10881400	10881499	0.982639	0.00657895
Dt01	11594400	11594499	0.935641	0.0238921
Dt01	11665500	11665599	0.815637	0
Dt01	12365200	12365299	0.916667	0
Dt01	12365300	12365399	1	0
Dt01	12365500	12365599	0.971875	0.0236742
Dt01	12365600	12365699	0.967338	0
Dt01	12365700	12365799	0.955754	0.00462963
Dt01	12365800	12365899	0.936218	0
Dt01	12365900	12365999	0.979512	0.00378788
Dt01	12370800	12370899	0.991071	0
Dt01	12371100	12371199	1	0.00833333
Dt01	12965900	12965999	0.906723	0.0125
Dt01	13222700	13222799	1	0.191322
[truncated: 1,697 more rows]

## Sheet: Gh_CG_hypo_DRMs
Chromosome	Start	Stop	cGh mCG level	wGh mCG level
At01	467100	467199	0.00892857	0.943317
At01	595500	595599	0.00652174	0.974162
At01	595900	595999	0.020979	0.968611
At01	627200	627299	0.0125	0.993421
At01	730300	730399	0.00961538	0.941703
At01	1317000	1317099	0	0.936813
At01	1789800	1789899	0.332418	0.990741
At01	1972400	1972499	0.0142732	0.951762
At01	2021600	2021699	0.0108507	0.728957
At01	2090700	2090799	0.00735294	0.962247
At01	2323000	2323099	0.00916667	0.792815
At01	2674700	2674799	0	0.973264
At01	2674800	2674899	0	0.958333
At01	2674900	2674999	0	0.965217
At01	2959700	2959799	0.0357631	0.956298
At01	3121700	3121799	0.00480769	0.727083
At01	3121800	3121899	0.0111111	0.970455
At01	4772100	4772199	0.00909091	0.980181
At01	4772300	4772399	0.00943732	0.972343
At01	4921600	4921699	0.0465909	0.813311
At01	4921700	4921799	0.0169753	0.906383
At01	6490200	6490299	0.0113636	0.9625
At01	6600500	6600599	0	0.637019
At01	6758000	6758099	0	0.988315
At01	6813700	6813799	0.00378788	0.956482
At01	6813900	6813999	0	0.991667
At01	7100200	7100299	0.304924	0.969742
At01	7821300	7821399	0	0.958821
At01	8055700	8055799	0	0.659226
At01	8194200	8194299	0	0.970328
At01	8194700	8194799	0.00961538	0.967386
At01	8194900	8194999	0	0.977137
At01	8195100	8195199	0.00761448	0.967565
At01	8195500	8195599	0	0.984218
At01	9739100	9739199	0	0.949078
At01	9933700	9933799	0	0.961675
At01	10018300	10018399	0.0104167	0.977778
At01	10042300	10042399	0.10428	0.979514
At01	10779600	10779699	0	0.980769
At01	11045200	11045299	0.00625	0.632782
At01	11236600	11236699	0.254188	0.964238
At01	11347100	11347199	0.015625	0.996324
At01	11571700	11571799	0.0359596	0.978404
At01	11573000	11573099	0.0137276	0.994318
At01	12083000	12083099	0.0104167	0.970238
At01	13904700	13904799	0.0221154	0.995192
At01	13904800	13904899	0.00357143	0.922
At01	13905000	13905099	0	0.96067
At01	13905900	13905999	0.0026455	0.949417
At01	16384400	16384499	0	0.963774
At01	16927300	16927399	0.352679	0.972928
At01	17097900	17097999	0	0.968925
At01	17098100	17098199	0.0123626	0.981227
At01	17193700	17193799	0	0.970997
At01	18746300	18746399	0.0138889	0.95311
At01	18911100	18911199	0	0.879083
At01	18911400	18911499	0.009375	0.636722
At01	18976500	18976599	0.0385714	0.979144
At01	18976700	18976799	0	0.970786
At01	18976800	18976899	0.0596154	0.941616
At01	18977000	18977099	0.00595238	0.997253
At01	18977100	18977199	0.00333333	0.990162
At01	18977200	18977299	0.0104167	0.984135
At01	18977300	18977399	0.0208333	0.989583
At01	18977600	18977699	0	0.968655
At01	18977700	18977799	0.0125313	0.963778
At01	18977800	18977899	0.0088848	0.972666
At01	18978200	18978299	0.003125	0.98375
At01	19332600	19332699	0.0113636	0.982143
At01	19333000	19333099	0.0178571	0.979021
At01	19334300	19334399	0.0907738	0.993421
At01	19588500	19588599	0	0.957161
At01	20196300	20196399	0	1
At01	20229000	20229099	0	0.985938
At01	20233400	20233499	0	0.666667
At01	20629300	20629399	0.0178571	0.752723
At01	20849200	20849299	0	0.95625
At01	20849300	20849399	0	0.952289
At01	20849600	20849699	0.0111111	0.969507
At01	20881100	20881199	0.0104167	0.980376
At01	20881200	20881299	0.00595238	0.958624
At01	20963100	20963199	0.0208333	0.992188
At01	22357900	22357999	0.0190632	0.927083
At01	23429000	23429099	0.00892857	0.962153
At01	23566300	23566399	0	0.664881
At01	24783600	24783699	0.00357143	0.983333
At01	25248300	25248399	0	0.797368
At01	25831200	25831299	0.00961538	0.940972
At01	26032100	26032199	0	0.9625
At01	26492300	26492399	0.02	0.946
At01	27795000	27795099	0.00892857	0.989583
At01	27797900	27797999	0.0277778	0.958682
At01	27798000	27798099	0.028332	0.957228
At01	29661400	29661499	0	0.995
At01	29661500	29661599	0	0.995098
At01	31195300	31195399	0.0222222	0.975993
At01	31195400	31195499	0	0.984127
At01	31195500	31195599	0.015625	0.98592
At01	31960200	31960299	0	0.979973
At01	32094000	32094099	0	0.949704
At01	32750200	32750299	0.293546	0.970779
At01	32750400	32750499	0.0238095	0.79421
At01	33326700	33326799	0.0114583	0.985294
At01	33721200	33721299	0.0416667	0.983806
At01	39088200	39088299	0.00510204	0.969154
At01	41075200	41075299	0.00793651	0.978966
At01	45880500	45880599	0.0094697	1
At01	45960700	45960799	0	0.982143
At01	49945700	49945799	0.00520833	0.961037
At01	49982000	49982099	0.00595238	0.992188
At01	61814600	61814699	0	0.890261
At01	64234200	64234299	0.0458246	0.947612
At01	70247100	70247199	0.0162815	0.979762
At01	75458900	75458999	0.00694444	0.986111
At01	75795600	75795699	0.231002	0.964431
At01	81971900	81971999	0	1
At01	83018500	83018599	0	0.960779
At01	85253700	85253799	0.147433	0.976979
At01	85253800	85253899	0.0487689	0.977565
At01	87336100	87336199	0.024814	0.975504
At01	88907900	88907999	0	0.946245
At01	89376300	89376399	0	0.985294
At01	89768100	89768199	0.0539467	0.985136
At01	89898000	89898099	0.0125	0.991667
At01	90263400	90263499	0	0.974405
At01	90269500	90269599	0.00625	0.9875
At01	90365100	90365199	0.0328758	0.959549
At01	90723600	90723699	0.0286797	0.972917
At01	91165500	91165599	0.00625	0.952872
At01	91165700	91165799	0.025	0.962187
At01	91165800	91165899	0.00480769	0.975655
At01	93057700	93057799	0.0177696	0.930315
At01	93079800	93079899	0.0330357	0.983815
At01	93716000	93716099	0.0298744	0.947761
At01	93825400	93825499	0.00657895	0.954992
At01	94788300	94788399	0.0222222	0.958694
At01	94948900	94948999	0.0128405	0.957506
At01	95143900	95143999	0	0.984375
At01	95144000	95144099	0.00480769	0.901757
At01	95375900	95375999	0.00625	0.984375
At01	95376000	95376099	0.0303571	0.954771
At01	95734100	95734199	0.0113636	0.956778
At01	95791500	95791599	0.0119048	0.941098
At01	96960100	96960199	0.00595238	0.983718
At01	96981700	96981799	0.00210084	0.960917
At01	96984200	96984299	0.00555556	0.966894
At01	96984300	96984399	0	0.969858
At01	97008100	97008199	0.0302083	0.727528
At01	97295600	97295699	0.00641026	0.778973
At01	97295700	97295799	0.0138889	1
At01	97295800	97295899	0	0.973458
At01	97323200	97323299	0.00357143	0.972508
At01	97759200	97759299	0.199351	0.983007
At01	97771500	97771599	0	0.981516
At01	97851400	97851499	0.0042735	0.979532
At01	97912700	97912799	0.0451379	0.685594
At01	97916700	97916799	0.00416667	0.970295
At01	97916900	97916999	0	0.968644
At01	99217000	99217099	0.00320513	0.9825
At01	99226200	99226299	0.0194692	0.918584
At01	99310500	99310599	0.0216721	0.692363
At01	99350900	99350999	0.270833	0.935833
At01	99352700	99352799	0.025	0.980769
At01	99438800	99438899	0	0.971154
At01	99713600	99713699	0	0.945661
At01	99713700	99713799	0	0.969196
At02	398400	398499	0.0419643	0.963383
At02	482700	482799	0	0.85836
At02	551700	551799	0	0.83801
At02	1027400	1027499	0.00568182	0.992188
At02	1050000	1050099	0	0.762138
At02	1186900	1186999	0	0.978175
At02	1258500	1258599	0.00735294	0.932576
At02	1263100	1263199	0.0135281	0.933868
At02	1263400	1263499	0.0333333	0.970794
At02	1370100	1370199	0	0.959806
At02	1455800	1455899	0.0142974	0.849438
At02	1458800	1458899	0	0.716957
At02	1495000	1495099	0.0119048	0.990942
At02	1495100	1495199	0	0.966803
At02	1797800	1797899	0.00378788	0.870802
At02	2108800	2108899	0	0.962706
At02	2574800	2574899	0.199548	0.964741
At02	3407400	3407499	0.00813492	0.649206
At02	3427000	3427099	0.0198529	0.983718
At02	3523100	3523199	0.0208333	0.986232
At02	3595200	3595299	0	0.697796
At02	3691900	3691999	0	0.965831
At02	3836100	3836199	0.025	0.693017
At02	4536000	4536099	0	0.964371
At02	5233300	5233399	0.173657	0.80586
At02	5233400	5233499	0.00320513	0.983038
At02	5332500	5332599	0.0152778	0.969582
At02	6136100	6136199	0	0.942576
At02	7293600	7293699	0	0.975
At02	7562700	7562799	0	0.990238
At02	7820500	7820599	0.0151786	0.951007
At02	7820700	7820799	0.166903	0.965483
At02	8275700	8275799	0	1
At02	8333700	8333799	0.0133547	0.677083
At02	8509200	8509299	0	0.956481
At02	8691300	8691399	0.0078125	0.944196
At02	9096800	9096899	0.00931034	0.972508
At02	9097000	9097099	0.0162815	0.955867
At02	9178200	9178299	0	0.814125
At02	10159900	10159999	0.00595238	0.989583
At02	10416100	10416199	0	0.974465
At02	10416200	10416299	0.180351	0.939631
At02	11668300	11668399	0	0.973214
At02	11847700	11847799	0.015625	0.980556
At02	13128500	13128599	0	0.855641
At02	13128600	13128699	0.0113636	0.992188
At02	13128700	13128799	0.0291667	1
At02	13128800	13128899	0	0.979523
At02	13128900	13128999	0.0294935	0.95059
At02	14927300	14927399	0.00862069	0.933816
At02	14952800	14952899	0.00680147	0.97142
At02	14963200	14963299	0.00396825	0.958532
At02	14963400	14963499	0	0.978079
At02	14963500	14963599	0.00924059	0.94788
At02	14963800	14963899	0.00522876	0.972494
At02	14964000	14964099	0.00806452	0.973692
At02	14964200	14964299	0.0119048	0.980797
At02	14964600	14964699	0	0.985247
At02	14964800	14964899	0.00431034	0.98344
At02	14965500	14965599	0	0.991071
At02	14965700	14965799	0.00520833	0.717912
At02	14966200	14966299	0.00595238	0.980469
At02	14966300	14966399	0.00271739	0.979108
At02	14967500	14967599	0.0232919	0.991667
At02	14967700	14967799	0.00324675	0.983045
At02	14967900	14967999	0.0099681	0.97719
At02	16893900	16893999	0.0329861	1
At02	17339800	17339899	0.0078125	0.971814
At02	17339900	17339999	0	0.654354
At02	17464100	17464199	0.0125	0.949167
At02	17464200	17464299	0	0.818932
At02	18646300	18646399	0	0.980655
At02	19710000	19710099	0.0208333	0.79
At02	19710400	19710499	0	0.952778
At02	21092200	21092299	0.0897436	0.988636
At02	21334400	21334499	0.0147569	0.855543
At02	21334500	21334599	0.0259217	0.981684
At02	27900200	27900299	0.0241071	0.967803
At02	27900300	27900399	0.00416667	0.978739
At02	29780400	29780499	0.115246	0.975595
At02	29780600	29780699	0	0.94184
At02	29780800	29780899	0.00529827	0.975363
At02	29780900	29780999	0.0102251	0.976944
At02	29781000	29781099	0	0.972451
At02	29781100	29781199	0.00694444	0.97027
At02	29781200	29781299	0	0.987216
At02	29781400	29781499	0	0.982598
At02	29781500	29781599	0	0.994048
At02	29781700	29781799	0	0.984115
At02	29781800	29781899	0	0.971726
At02	29781900	29781999	0.020979	0.95083
At02	32175900	32175999	0.00925926	0.975564
At02	33929300	33929399	0	0.993056
At02	34901000	34901099	0.00694444	0.975564
At02	35245800	35245899	0	0.980547
At02	36009800	36009899	0.00925926	0.967233
At02	40585900	40585999	0.00892857	0.960511
At02	44484800	44484899	0	0.984913
At02	46448800	46448899	0.00543478	0.969771
At02	46460600	46460699	0.00757576	0.94161
At02	46485400	46485499	0.0131579	0.985703
At02	48062800	48062899	0	0.959005
At02	51547400	51547499	0.00543478	0.992188
At02	60231100	60231199	0.0165571	0.991319
At02	62270300	62270399	0.247115	0.991667
At02	64435200	64435299	0.00833333	1
At02	65199100	65199199	0.0178571	0.941338
At02	68072900	68072999	0	0.977124
At02	69969400	69969499	0	0.972527
At02	70535600	70535699	0	0.969426
At02	74700200	74700299	0	0.834925
At02	74700400	74700499	0	0.977941
At02	74700500	74700599	0	0.989658
At02	74700600	74700699	0.01	0.963747
At02	74700700	74700799	0.0104167	0.992424
At02	74700800	74700899	0.00925926	0.990712
At02	74700900	74700999	0.00555556	0.99
At02	74701000	74701099	0.00595238	0.957364
At02	74701100	74701199	0	0.944702
At02	74701200	74701299	0	0.978195
At02	74701300	74701399	0	0.984173
At02	74701400	74701499	0.01221	0.992945
At02	74701700	74701799	0.0125	0.976562
At02	74701900	74701999	0.0243687	0.989732
At02	74702000	74702099	0.0403798	0.964689
At02	75616700	75616799	0.0107887	0.970081
At02	75616800	75616899	0.00735294	0.933929
At02	75747900	75747999	0.0167832	0.969267
At02	75748000	75748099	0.0213294	0.92792
At02	75916600	75916699	0.00285714	0.960577
At02	78482500	78482599	0.00284091	0.698266
At02	78702400	78702499	0.312654	0.995
At02	78702500	78702599	0.351116	0.979167
At02	78702800	78702899	0.00833333	0.98
At02	78703100	78703199	0.00588235	0.980357
At02	78703200	78703299	0	0.96408
At02	78703300	78703399	0	0.980084
At02	78807200	78807299	0.00543478	0.990385
At02	78844400	78844499	0	0.957598
At02	80079500	80079599	0.0182292	0.970425
At02	80080000	80080099	0.00625	0.974677
At02	80799700	80799799	0.00271739	0.962317
At02	80824300	80824399	0.03125	0.891196
At02	80988700	80988799	0.236946	0.961208
At02	81101600	81101699	0.00833333	0.958374
At02	81250200	81250299	0.0125	0.99375
At02	81250300	81250399	0	0.979167
At02	81250600	81250699	0	0.975521
At02	81251200	81251299	0	0.98548
At02	81251300	81251399	0	0.983854
At02	81251400	81251499	0.0147436	0.984788
At02	81251600	81251699	0.0047619	0.850089
At02	81251900	81251999	0.0113636	0.934226
At02	81252000	81252099	0.04375	1
At02	81252300	81252399	0	0.965986
At02	81252600	81252699	0	0.944444
At02	81252700	81252799	0.00295858	0.836069
At02	81253100	81253199	0	0.992188
At02	81254100	81254199	0.00694444	0.93858
At02	81806000	81806099	0.00666667	0.981203
At02	81806200	81806299	0.00625	0.973259
At02	81868700	81868799	0.0113636	0.980032
At02	81868900	81868999	0.0183333	0.777911
At02	82346800	82346899	0	0.961586
At02	82348300	82348399	0.0104167	0.968619
At02	82349300	82349399	0.00396825	0.920533
At02	82349600	82349699	0	1
At02	82536900	82536999	0	0.778704
At02	82840700	82840799	0.0166667	0.990196
At02	82840800	82840899	0.366432	0.996094
At02	82840900	82840999	0	0.933284
At02	82854900	82854999	0.0132576	0.682439
At02	82879700	82879799	0	1
At02	83112400	83112499	0.0174603	0.987379
At02	83185900	83185999	0.128503	0.95929
At02	83188600	83188699	0	0.657986
At03	841100	841199	0.00833333	0.919643
At03	1334900	1334999	0	1
At03	2018000	2018099	0	0.762493
At03	2027700	2027799	0.357778	0.966667
At03	2088700	2088799	0.171296	0.990355
At03	2096400	2096499	0	0.728693
At03	2477800	2477899	0.209212	0.861272
At03	2728500	2728599	0.00378788	0.968746
At03	2729900	2729999	0.0104167	0.970648
At03	2730400	2730499	0	0.982292
At03	2730900	2730999	0	0.990385
At03	2731000	2731099	0	0.975446
At03	2793000	2793099	0.00555556	0.964103
At03	2800800	2800899	0	0.97476
At03	2801000	2801099	0.00833333	0.960417
At03	2810600	2810699	0	0.972009
At03	3141600	3141699	0	0.984135
At03	4429900	4429999	0.23148	0.966708
At03	5625400	5625499	0.00416667	0.992012
At03	5625500	5625599	0	0.970702
At03	5838000	5838099	0.0178571	0.974213
At03	5972000	5972099	0.226852	0.990676
At03	5972100	5972199	0	0.98089
At03	6028400	6028499	0.00462963	0.687277
At03	6705700	6705799	0.339744	0.99359
At03	6722000	6722099	0	0.96688
At03	7632900	7632999	0.00714286	0.792262
At03	7907200	7907299	0.00543478	0.981845
At03	7945800	7945899	0	0.985714
At03	7946100	7946199	0	0.962716
At03	9046500	9046599	0.0339286	0.987485
At03	9050100	9050199	0	0.951915
At03	9289800	9289899	0.0664352	0.953646
At03	9531800	9531899	0.00666667	0.973525
At03	9654000	9654099	0.00490196	0.663542
At03	9887800	9887899	0	0.982738
At03	12917600	12917699	0.0231481	0.961988
At03	13462400	13462499	0	0.95625
At03	14841800	14841899	0	0.925446
At03	17072300	17072399	0	0.986979
At03	17240500	17240599	0.0104167	0.966667
At03	17240600	17240699	0	0.983333
At03	17414600	17414699	0	0.978125
At03	18104600	18104699	0.0113636	0.779677
At03	21977200	21977299	0.00549451	0.94324
At03	23414300	23414399	0	0.955144
At03	23414700	23414799	0.0149964	0.989815
At03	37300400	37300499	0.00595238	0.97393
At03	40424400	40424499	0.0138889	0.815025
At03	41548800	41548899	0	0.708562
At03	43053300	43053399	0	0.990385
At03	43477200	43477299	0	0.65337
At03	47212400	47212499	0.0547794	0.951923
At03	57035200	57035299	0	0.944785
At03	62948500	62948599	0	0.961898
At03	78893000	78893099	0	0.955961
At03	81001600	81001699	0	1
At03	81029000	81029099	0	0.970971
At03	82288800	82288899	0	0.954861
At03	84336600	84336699	0	1
At03	84336700	84336799	0	0.986842
At03	84337500	84337599	0	0.990741
At03	84337900	84337999	0.00390625	0.993421
At03	86559300	86559399	0.0126096	0.982612
At03	86560200	86560299	0.0113636	0.983806
At03	88732400	88732499	0.0104348	0.982738
At03	90886700	90886799	0.00892857	0.973958
At03	92456000	92456099	0.01	0.965224
At03	94230500	94230599	0	0.988636
At03	94278700	94278799	0.00735294	0.978571
At03	94360400	94360499	0.00892857	0.994565
At03	94378800	94378899	0.17239	0.946278
At03	94379600	94379699	0	0.970779
At03	94379700	94379799	0.00357143	0.965896
At03	94379800	94379899	0	0.989583
At03	94414600	94414699	0.0593019	0.967532
At03	94414900	94414999	0	0.968803
At03	94993100	94993199	0	0.936128
At03	94995000	94995099	0.00793651	0.707792
At03	95508700	95508799	0.0113636	0.994048
At03	95807000	95807099	0	0.929867
At03	95807100	95807199	0.00961538	0.884458
At03	95835900	95835999	0	0.942557
At03	95850600	95850699	0	0.962121
At03	95987500	95987599	0.137269	0.985448
At03	96859700	96859799	0	0.958121
At03	96940500	96940599	0.00625	0.741958
At03	96940700	96940799	0	0.968651
At03	97350600	97350699	0	0.979444
At03	97440000	97440099	0.0078125	0.991071
At03	97744700	97744799	0.0225694	0.961181
At03	97761300	97761399	0.00378788	0.97619
At03	97891100	97891199	0.00555556	0.966693
At03	97891200	97891299	0.0125	0.935798
At03	98065200	98065299	0.00833333	0.993421
At03	98065300	98065399	0	0.955221
At03	98159100	98159199	0	0.951376
At03	98567000	98567099	0.0196661	0.979066
At03	98572700	98572799	0.00625	0.991071
At03	98591000	98591099	0.00416667	0.95994
At03	98722900	98722999	0.0159722	0.982008
At03	98763100	98763199	0.0078125	0.734482
At03	98785500	98785599	0	0.952147
At03	98869000	98869099	0	0.965262
At03	99075500	99075599	0	0.97822
At03	99112100	99112199	0.00543478	0.645802
At03	99131200	99131299	0.321429	0.961683
At03	99150200	99150299	0	0.85845
At03	99190500	99190599	0.00238095	0.952718
At03	99190600	99190699	0	0.928266
At03	99331000	99331099	0.0277778	0.881562
At03	99600600	99600699	0.00909091	0.993333
At03	99617300	99617399	0	0.966961
At03	99653500	99653599	0.0611111	0.826358
At03	99694800	99694899	0.014881	0.982955
At03	99780100	99780199	0	0.9875
At03	99780900	99780999	0.0261905	0.980147
At03	99781000	99781099	0	0.975531
At03	99781100	99781199	0	0.981456
At03	99781600	99781699	0.203125	0.982051
At03	99782300	99782399	0.0134298	0.950115
At03	99782400	99782499	0.0120401	0.969581
At03	99782500	99782599	0.00987654	0.984092
At03	99782600	99782699	0.0138889	0.97464
At03	99794600	99794699	0.012147	0.937211
At03	99795100	99795199	0.00505051	0.957996
At03	99797200	99797299	0	0.972934
At03	99805000	99805099	0	0.953033
At03	99806600	99806699	0.0162037	0.955196
At03	100058600	100058699	0.0119048	0.692465
At03	100178400	100178499	0	0.66119
At04	199900	199999	0.0025	0.972412
At04	200000	200099	0	0.971789
At04	200200	200299	0.0208333	0.984375
At04	250700	250799	0.00471342	0.983321
At04	250800	250899	0	0.987423
At04	250900	250999	0.00347222	0.969915
At04	251000	251099	0.0121429	0.781069
At04	550300	550399	0.0749666	0.973011
At04	1312600	1312699	0	0.959553
At04	1579000	1579099	0.01	0.98266
At04	1579200	1579299	0	0.977439
At04	1579400	1579499	0.0125	0.968403
At04	1781800	1781899	0	0.964534
At04	2312200	2312299	0.0105769	0.987637
At04	2312400	2312499	0	0.952157
At04	2313200	2313299	0	0.985714
At04	2313400	2313499	0.0177696	0.942361
At04	2397900	2397999	0.00694444	0.991667
At04	2697700	2697799	0	0.973958
At04	2905900	2905999	0	0.891684
At04	2906000	2906099	0.0113636	0.97964
At04	2907400	2907499	0.00297619	0.981061
At04	3202200	3202299	0.0116848	0.977885
At04	3778700	3778799	0.0102679	0.987274
At04	4304400	4304499	0.0663492	0.918542
At04	4455800	4455899	0	0.957393
At04	8533900	8533999	0.0322421	0.980921
At04	10128400	10128499	0.0209402	0.954899
At04	13609200	13609299	0	0.929688
At04	13668300	13668399	0	0.988262
At04	15565200	15565299	0.340741	0.973148
At04	15566200	15566299	0	0.977227
At04	20096000	20096099	0.0177002	0.9681
At04	26844200	26844299	0.00714286	0.766807
At04	26845000	26845099	0.00520833	0.966407
At04	33366600	33366699	0	0.956692
At04	35782800	35782899	0.0365671	0.97767
At04	35829600	35829699	0.0438988	0.974351
At04	36903000	36903099	0.18	0.957153
At04	40554500	40554599	0	0.993421
At04	40554600	40554699	0.00694444	0.933185
At04	40555400	40555499	0.0156083	0.801774
At04	42811800	42811899	0.00833333	0.977885
At04	44469600	44469699	0	0.950541
At04	45365700	45365799	0	0.778518
At04	46490900	46490999	0.0807787	0.98125
At04	46491100	46491199	0	0.933736
At04	46491200	46491299	0.00510204	0.976046
At04	46491700	46491799	0.0194444	0.974387
At04	50358700	50358799	0	0.735377
At04	51012600	51012699	0	0.669533
At04	52178100	52178199	0	0.645996
At04	52824700	52824799	0.005	0.994048
At04	53151400	53151499	0.00543478	0.963599
At04	54223900	54223999	0.00801282	0.892372
At04	56308900	56308999	0	0.981128
At04	58284400	58284499	0.0138889	0.949253
At04	58372900	58372999	0	0.974239
At04	58379100	58379199	0.0161713	0.960446
At04	59056700	59056799	0.338542	0.97271
At04	59073700	59073799	0	0.786999
At04	59556300	59556399	0.0666667	0.980693
At04	59993500	59993599	0	0.982051
At04	60190600	60190699	0	0.638426
At04	60218500	60218599	0.0166667	0.93476
At04	60346200	60346299	0.0047619	0.947821
At04	60346300	60346399	0.00333333	0.980506
At04	60346400	60346499	0.00694444	0.979022
At04	60391200	60391299	0.011489	0.989583
At04	60391400	60391499	0	0.978571
At04	60731600	60731699	0.00406746	0.974632
At04	61051600	61051699	0	0.986082
At04	61806200	61806299	0.025	0.990385
At04	61806300	61806399	0.00769231	0.93549
At04	61875500	61875599	0.0125	0.982857
At04	61876200	61876299	0	1
At04	61876800	61876899	0.0113636	0.971996
At04	61877000	61877099	0	0.932859
At04	62128800	62128899	0.0113636	0.980655
At04	62227400	62227499	0	1
At04	62280700	62280799	0.00396825	0.673562
At04	62290500	62290599	0.00805861	0.928916
At04	62422700	62422799	0	0.988636
At04	62464400	62464499	0.18079	0.963859
At04	62814400	62814499	0.0298652	0.992647
At05	93100	93199	0	0.979167
At05	552000	552099	0.00617284	0.764245
At05	727600	727699	0.00641026	0.655632
At05	742500	742599	0.0416667	0.949806
At05	1364400	1364499	0.283574	0.944589
At05	1690900	1690999	0.0496032	0.989583
At05	1691000	1691099	0.00490196	0.955414
At05	2755800	2755899	0	0.688553
At05	2818000	2818099	0.081657	0.845744
At05	3142200	3142299	0.00641026	0.890106
At05	3185900	3185999	0	0.939829
At05	3718700	3718799	0	0.644304
At05	3729700	3729799	0.333333	0.965999
At05	4158000	4158099	0.334821	0.979304
At05	5340000	5340099	0	0.956597
At05	6372000	6372099	0	0.739908
At05	6474000	6474099	0.0128289	0.701334
At05	7767800	7767899	0.0047619	0.994118
At05	8648400	8648499	0.0760144	0.979167
At05	8845500	8845599	0	0.964286
At05	8957500	8957599	0	0.965449
At05	9507200	9507299	0	0.962265
At05	9734800	9734899	0	0.963254
At05	9804000	9804099	0	1
At05	9804400	9804499	0.00568182	0.614911
At05	9804500	9804599	0	0.648611
At05	9828100	9828199	0	0.991667
At05	9828200	9828299	0	0.964194
At05	10747800	10747899	0.0104167	0.978715
At05	11622800	11622899	0.00520833	0.960943
At05	11725600	11725699	0.00396825	0.944472
At05	11725800	11725899	0.00555556	0.962043
At05	11879900	11879999	0.316527	0.975529
At05	11977700	11977799	0.213889	0.963034
At05	12028500	12028599	0.046875	0.964286
At05	12047600	12047699	0	0.984835
At05	12053200	12053299	0.0178571	1
At05	13264300	13264399	0.00892857	0.988056
At05	14157500	14157599	0.0159091	0.694946
At05	14362700	14362799	0.0333333	0.980486
At05	15526900	15526999	0.013986	0.947348
At05	15590200	15590299	0	0.978299
At05	15964900	15964999	0.00378788	0.983428
At05	15965400	15965499	0	0.988791
At05	16814400	16814499	0.0037037	0.991697
At05	16843300	16843399	0	0.974917
At05	17342300	17342399	0	0.993056
At05	18994700	18994799	0.03125	0.943287
At05	19365600	19365699	0.0047619	0.978424
At05	19648700	19648799	0	0.775837
At05	19649600	19649699	0	0.975504
At05	19650600	19650699	0.0125	0.965524
At05	19749200	19749299	0.0125	0.983696
At05	21796900	21796999	0.0214286	0.982684
At05	22525700	22525799	0	0.760714
At05	23620300	23620399	0.0078125	0.993056
At05	23788200	23788299	0.00757576	0.976732
At05	24143600	24143699	0	1
At05	24380000	24380099	0.00462963	0.970779
At05	24598500	24598599	0.0530303	0.973272
At05	25318800	25318899	0	0.977885
At05	27032000	27032099	0	0.979854
At05	27032300	27032399	0.00219298	0.948857
At05	27341500	27341599	0	0.947342
At05	27502400	27502499	0	0.941518
At05	27812300	27812399	0	0.974737
At05	27907600	27907699	0	0.722623
At05	28750000	28750099	0	0.745
At05	29434300	29434399	0	0.964083
At05	29759100	29759199	0.00975286	0.981382
At05	30282700	30282799	0.005	0.814048
At05	30440200	30440299	0.090138	0.980598
At05	30582900	30582999	0	0.987798
At05	31919000	31919099	0	0.971591
At05	32288900	32288999	0	0.652199
At05	32410200	32410299	0	0.954392
At05	32410300	32410399	0.0104167	0.934991
At05	32410600	32410699	0.00657895	0.984314
At05	34077600	34077699	0.0138889	0.966277
At05	34152500	34152599	0	0.977092
At05	34743200	34743299	0.0156776	0.931645
At05	35299600	35299699	0.335152	0.99537
At05	35661300	35661399	0.2325	0.982045
At05	35684400	35684499	0.0667492	0.985294
At05	35684600	35684699	0.0230392	0.963393
At05	35794700	35794799	0.00641026	0.81713
At05	35794800	35794899	0	0.973131
At05	35794900	35794999	0.00568182	0.971218
At05	36388000	36388099	0.00416667	0.96613
At05	38966600	38966699	0	0.984375
At05	38966700	38966799	0.0047619	0.980716
At05	38967200	38967299	0	0.972222
At05	43459800	43459899	0	1
At05	45125600	45125699	0.00416667	0.976499
At05	45125700	45125799	0.00657895	0.974747
At05	45648500	45648599	0.025	0.983333
At05	51346100	51346199	0.005	0.779636
At05	54091700	54091799	0	0.964286
At05	57095100	57095199	0	0.947806
At05	60865800	60865899	0.0160256	0.990909
At05	60865900	60865999	0.315972	0.96573
At05	60866000	60866099	0.00641026	1
At05	60866100	60866199	0.00446429	0.944405
At05	60866300	60866399	0	0.994444
At05	60866400	60866499	0.00462963	0.970258
At05	60866800	60866899	0	0.809249
At05	60866900	60866999	0	0.990385
At05	61874300	61874399	0	1
At05	61874600	61874699	0.005	0.97433
At05	61875200	61875299	0.300331	0.987281
At05	61875500	61875599	0.218676	0.994318
At05	61875600	61875699	0	0.955
At05	61875900	61875999	0.0125	1
At05	63127300	63127399	0	0.98101
At05	68868000	68868099	0.0570076	0.948289
At05	69882500	69882599	0.0260417	0.917198
At05	70841200	70841299	0.0166667	0.972665
At05	73077500	73077599	0.0208333	0.952158
At05	73123100	73123199	0	0.972217
At05	73123200	73123299	0	0.960119
At05	73123300	73123399	0	0.973945
At05	73123400	73123499	0	0.994565
At05	73123500	73123599	0	0.975529
At05	73123600	73123699	0.00833333	0.989583
At05	73123700	73123799	0.00462963	0.940018
At05	74222000	74222099	0.00757576	0.975992
At05	74222600	74222699	0.245192	0.971875
At05	74235200	74235299	0	0.97403
At05	74551400	74551499	0	0.965415
At05	76770600	76770699	0.00510204	0.979017
At05	77513700	77513799	0	1
At05	77610200	77610299	0.0495671	0.984659
At05	77610600	77610699	0	0.99375
At05	78216700	78216799	0.321429	0.973825
At05	78491600	78491699	0.00641026	0.977532
At05	78748500	78748599	0.0147059	0.966846
At05	78749400	78749499	0	0.986014
At05	78749500	78749599	0	0.972957
At05	80224000	80224099	0.00625	0.917603
At05	80597300	80597399	0.0185185	0.930458
At05	81347700	81347799	0	0.946023
At05	82320200	82320299	0.00595238	0.666667
At05	82852400	82852499	0	0.981692
At05	82852800	82852899	0	0.97393
At05	82853200	82853299	0.00625	0.975564
At05	82853600	82853699	0	0.965029
At05	82853800	82853899	0	0.983333
At05	82854800	82854899	0.00694444	0.966947
At05	83606000	83606099	0.00925926	0.970328
At05	83805200	83805299	0.0143229	0.962087
At05	84383800	84383899	0	0.983202
At05	84793000	84793099	0	0.938996
At05	84817400	84817499	0	0.975529
At05	84817500	84817599	0.0161458	0.986111
At05	84877400	84877499	0.0827193	0.781913
At05	84924700	84924799	0	0.970793
At05	86275000	86275099	0	0.962356
At05	86465800	86465899	0	0.9875
At05	86474700	86474799	0.335256	0.987637
At05	86588800	86588899	0	0.95124
At05	87096400	87096499	0.00520833	0.959135
At05	87264500	87264599	0	0.940078
At05	87295500	87295599	0.0113636	0.964583
At05	88872300	88872399	0	0.9875
At05	88872400	88872499	0	0.975
At05	88872600	88872699	0.00454545	0.986504
At05	89045500	89045599	0	0.975521
At05	89199100	89199199	0	0.973327
At05	89199200	89199299	0.323529	0.984793
At05	89402600	89402699	0.374866	1
At05	89681400	89681499	0	0.987879
At05	89743100	89743199	0.0421196	0.966667
At05	90258300	90258399	0.171812	0.904898
At05	90929500	90929599	0	0.980303
At05	90982600	90982699	0.0266888	0.717473
At05	91169500	91169599	0.0232551	0.713873
At06	30500	30599	0	0.972339
At06	30600	30699	0	0.959314
At06	68800	68899	0.0121795	0.965534
At06	425100	425199	0	0.990385
At06	514800	514899	0.00694444	0.949115
At06	786300	786399	0.00510204	0.976984
At06	928500	928599	0.207692	0.965641
At06	1089500	1089599	0.0130952	0.985672
At06	2111200	2111299	0.0113095	0.988988
At06	2449500	2449599	0.00868056	0.790621
At06	2538300	2538399	0.0118056	0.992857
At06	2620800	2620899	0.0191327	0.904937
At06	2799000	2799099	0.11899	0.994318
At06	2799200	2799299	0.0383969	1
At06	2987900	2987999	0	0.9519
At06	2988700	2988799	0	0.991071
At06	2990900	2990999	0.00625	0.979021
At06	3176000	3176099	0.0192308	0.958197
At06	3176100	3176199	0.0122608	0.949006
At06	3361600	3361699	0.00657895	0.756181
At06	3381300	3381399	0	0.991667
At06	4196300	4196399	0.00595238	0.962302
At06	5189000	5189099	0.0125	0.733224
At06	5216500	5216599	0.33324	0.961025
At06	5216600	5216699	0.0151242	0.95365
At06	5216700	5216799	0	0.976935
At06	5216800	5216899	0	0.98722
At06	5436800	5436899	0.0113636	0.67441
At06	6012600	6012699	0	0.992188
At06	6012900	6012999	0	0.995
At06	6013000	6013099	0.00568182	0.978984
At06	7214300	7214399	0	0.944311
At06	7276400	7276499	0.0200321	1
At06	9193300	9193399	0	0.729514
At06	9811900	9811999	0.135722	0.948676
At06	10884400	10884499	0.0183333	0.978363
At06	10884500	10884599	0	1
At06	14916300	14916399	0	1
At06	16206100	16206199	0.0198413	0.97719
At06	22332400	22332499	0.0669071	0.728125
At06	29897600	29897699	0	0.975714
At06	32162900	32162999	0	0.981628
At06	32444300	32444399	0	0.971875
At06	32685100	32685199	0	0.965062
At06	33032000	33032099	0	0.955842
At06	33032600	33032699	0.00892857	0.97289
At06	33033400	33033499	0	0.969271
At06	33033700	33033799	0.162159	0.978001
At06	33152000	33152099	0.00625	0.936806
At06	33463900	33463999	0.346296	0.962798
At06	33622100	33622199	0	0.875941
At06	33622200	33622299	0.162704	0.977381
At06	33622300	33622399	0	0.636574
At06	33622400	33622499	0.0113445	0.975
At06	33622500	33622599	0	0.98631
At06	34748300	34748399	0	0.984135
At06	35388300	35388399	0.163097	0.972995
At06	38508400	38508499	0.0263889	0.94661
At06	38508600	38508699	0	0.98125
At06	43725400	43725499	0.0102041	0.960027
At06	47483900	47483999	0	0.738095
At06	50197800	50197899	0	0.792217
At06	50250600	50250699	0	0.973771
At06	55029600	55029699	0.005	0.748701
At06	55329900	55329999	0.00378788	0.659722
At06	57749000	57749099	0.218218	0.965674
At06	71052700	71052799	0.0078125	0.705722
At06	82708400	82708499	0.0172619	0.99375
At06	82708500	82708599	0.0182292	0.970752
At06	84622000	84622099	0	0.746156
At06	85896700	85896799	0	0.753333
At06	88259000	88259099	0.00637755	0.95754
At06	88259500	88259599	0	0.984722
At06	88260800	88260899	0	0.990741
At06	88260900	88260999	0.00961538	0.980263
At06	88261400	88261499	0	0.952639
At06	88261500	88261599	0	0.985027
At06	88261600	88261699	0.003125	0.967868
At06	88261700	88261799	0	0.88625
At06	88557700	88557799	0	0.975829
At06	89043800	89043899	0.0204678	0.725095
At06	89343500	89343599	0.30754	0.965741
At06	89662500	89662599	0	0.990385
At06	90713100	90713199	0	1
At06	90769400	90769499	0.016369	0.938203
At06	93234600	93234699	0.00490196	0.938514
At06	93234700	93234799	0.00892857	0.913312
At06	93469800	93469899	0	0.657372
At06	93470400	93470499	0	0.846875
At06	94746500	94746599	0.00657895	0.975
At06	94917000	94917099	0	0.742843
At06	95007100	95007199	0.0149123	0.786851
At06	95194400	95194499	0.0119826	0.9775
At06	96025700	96025799	0.016369	0.936898
At06	96387900	96387999	0.0138889	0.98125
At06	97148800	97148899	0.11769	0.981456
At06	97187400	97187499	0	0.976089
At06	98399200	98399299	0.0105965	0.970238
At06	98900400	98900499	0	0.981771
At06	99641300	99641399	0.0104167	0.97907
At06	99938100	99938199	0.00245098	0.982504
At06	99938500	99938599	0	0.983135
At06	99938600	99938699	0	0.979167
At06	100086000	100086099	0.0217687	0.820612
At06	101324200	101324299	0	0.64798
At06	101597100	101597199	0.0454545	0.970509
At06	101771900	101771999	0.00595238	0.855263
At06	101797400	101797499	0	0.969444
At06	101797500	101797599	0.00892857	0.729329
At06	101829100	101829199	0	0.856682
At06	102281900	102281999	0	0.983675
At06	102403900	102403999	0	0.932888
At06	102482000	102482099	0.104487	0.849172
At06	102589200	102589299	0	0.960623
At06	102848400	102848499	0.00649351	0.968994
At06	102863200	102863299	0.00925926	0.967048
At06	102864400	102864499	0.301282	0.976684
At06	102871700	102871799	0.0332837	0.743347
At06	102937300	102937399	0	1
At07	204400	204499	0.025	0.852703
At07	287400	287499	0	0.906454
At07	575200	575299	0	0.935944
At07	785500	785599	0.0102041	0.853973
At07	785600	785699	0.00625	0.965054
At07	974600	974699	0.182143	0.97822
At07	1303600	1303699	0.0713141	0.988636
At07	1835200	1835299	0	0.886089
At07	1835300	1835399	0	0.969406
At07	2230100	2230199	0.0176923	0.792308
At07	2333100	2333199	0.00694444	0.984821
At07	2562500	2562599	0	0.961501
At07	2812600	2812699	0	0.992188
At07	3435100	3435199	0.0884705	0.874554
At07	3519000	3519099	0.0047619	0.749564
At07	4759600	4759699	0.0104167	0.736111
At07	4840300	4840399	0.327083	0.986029
At07	4844300	4844399	0.00625	0.966414
At07	4956300	4956399	0	0.975286
At07	5045600	5045699	0.00297619	0.991071
At07	5755200	5755299	0	0.678175
At07	5779500	5779599	0	0.967423
At07	6570000	6570099	0.00961538	0.970164
At07	7800800	7800899	0.025	0.977381
At07	7817100	7817199	0.0274918	0.977022
At07	8227200	8227299	0.03125	0.988636
At07	8565000	8565099	0	0.925259
At07	9236400	9236499	0	0.987439
At07	10392400	10392499	0.00526316	0.729711
At07	10995500	10995599	0.0208333	0.982639
At07	10995700	10995799	0.0138889	0.989583
At07	10995800	10995899	0.0992754	0.992188
At07	13188700	13188799	0.123177	0.992619
At07	13251100	13251199	0	0.967885
At07	13281100	13281199	0.0323529	0.968604
At07	13693800	13693899	0	0.980556
At07	14601300	14601399	0	0.987363
At07	14602200	14602299	0.00520833	0.941759
At07	15239400	15239499	0.0111111	0.875779
At07	16779100	16779199	0.00284091	0.971184
At07	16915800	16915899	0	0.973684
At07	19563400	19563499	0.00431034	0.97295
At07	19565100	19565199	0.00555556	0.97004
At07	19808600	19808699	0.25571	0.959455
At07	21655200	21655299	0.00595238	0.951322
At07	21790000	21790099	0	0.988833
At07	21790200	21790299	0.00709541	0.987532
At07	21836400	21836499	0.00568182	0.974961
At07	21836500	21836599	0.0119332	0.997685
At07	21836600	21836699	0	0.995536
At07	21837000	21837099	0.00737847	0.950846
At07	21935500	21935599	0	0.971048
At07	23017700	23017799	0.0178571	0.916667
At07	24453400	24453499	0	1
At07	24453500	24453599	0	0.989048
At07	26244000	26244099	0.00657895	0.95212
At07	26244100	26244199	0.0166667	0.961842
At07	26835400	26835499	0.0285714	0.977452
At07	26919900	26919999	0	0.973123
At07	27065700	27065799	0.00297619	0.975893
At07	28593300	28593399	0.00555556	0.978588
At07	29439100	29439199	0	0.960415
At07	29439200	29439299	0	0.980519
At07	30004700	30004799	0.03125	0.968567
At07	30005100	30005199	0	0.986111
At07	30005200	30005299	0	0.945833
At07	30005300	30005399	0.0047619	0.962139
At07	30005800	30005899	0	0.758974
At07	30476400	30476499	0.0295139	0.971875
At07	30476500	30476599	0.00490196	0.912723
At07	32347800	32347899	0.170408	0.991597
At07	32348100	32348199	0.00625	0.956438
At07	32619300	32619399	0.00454545	0.619137
At07	32821900	32821999	0.06875	0.977823
At07	34501900	34501999	0	0.959048
At07	34502100	34502199	0	0.990385
At07	39704300	39704399	0	0.969494
At07	39736300	39736399	0	0.94375
At07	39979300	39979399	0.0037037	0.969812
At07	40141000	40141099	0.00480769	0.97289
At07	42581300	42581399	0.0150502	0.96776
At07	42763400	42763499	0.0104167	0.97877
At07	43093000	43093099	0	0.966071
At07	43804000	43804099	0	0.994318
At07	43805300	43805399	0	0.967708
At07	44603700	44603799	0.00714286	0.985714
At07	46424200	46424299	0.00833333	0.991071
At07	50828100	50828199	0.021651	0.773974
At07	55454800	55454899	0.00942787	0.986753
At07	55455000	55455099	0.0199214	0.975758
At07	60110400	60110499	0.0131944	0.961767
At07	67234600	67234699	0.00595238	0.97835
At07	67643400	67643499	0	0.981231
At07	67802200	67802299	0.00657895	0.975181
At07	67993600	67993699	0.108723	0.92015
At07	67993700	67993799	0.00833333	0.969409
At07	70062600	70062699	0.00957557	0.990468
At07	70458800	70458899	0.325397	0.941758
At07	72093600	72093699	0	0.971726
At07	72199900	72199999	0	0.95431
At07	72634200	72634299	0.0192308	0.987374
At07	73256900	73256999	0.040625	0.964081
At07	73322800	73322899	0.00446429	0.918831
At07	73419100	73419199	0	0.957386
At07	73564400	73564499	0.288776	0.950684
At07	73565300	73565399	0	0.924451
At07	73616900	73616999	0.00833333	0.978565
At07	73737400	73737499	0	0.947917
At07	74724100	74724199	0	0.873419
At07	74737900	74737999	0.045	0.890905
At07	74841500	74841599	0.017316	0.991379
At07	74841600	74841699	0	0.975758
At07	74916400	74916499	0.199614	0.961702
At07	75445800	75445899	0.0493363	0.974667
At07	75948900	75948999	0.00774573	0.96234
At07	75949000	75949099	0	0.974343
At07	75949100	75949199	0.00555556	0.848203
At07	76126600	76126699	0.00520833	0.936828
At07	76258800	76258899	0	0.945441
At07	76379000	76379099	0.0138889	0.990385
At07	76571200	76571299	0.333333	0.980519
At07	76618300	76618399	0.0078125	0.986218
At07	76895800	76895899	0.0172619	1
At07	77429600	77429699	0.0125272	0.676347
At07	77555400	77555499	0.132933	0.967875
At07	77917800	77917899	0	0.630882
At08	167900	167999	0	0.976301
At08	168000	168099	0.123627	0.978885
At08	553100	553199	0.201852	0.957139
At08	878700	878799	0.0333333	0.665572
At08	1001700	1001799	0	0.931635
At08	1511600	1511699	0.0125	0.712951
At08	1530500	1530599	0	0.985243
At08	1569000	1569099	0.0304487	0.840869
At08	1939600	1939699	0	0.866987
At08	2130800	2130899	0.00430556	0.898979
At08	2155600	2155699	0.0177083	0.970914
At08	2171500	2171599	0.00595238	0.876216
At08	2621900	2621999	0.0319444	0.989418
At08	2704300	2704399	0.0196759	0.958357
At08	2731600	2731699	0	0.977299
At08	2743800	2743899	0.0159736	0.951735
At08	3185600	3185699	0	0.951136
At08	3328900	3328999	0.0183824	0.958022
At08	3798400	3798499	0.0930451	0.982786
At08	4821400	4821499	0.0143939	0.963873
At08	4909500	4909599	0.015625	0.971641
At08	5160900	5160999	0	0.974877
At08	5238600	5238699	0.0114583	0.983812
At08	5291500	5291599	0	0.973977
At08	5631200	5631299	0.0175	0.971543
At08	5668400	5668499	0.00961538	0.979124
At08	5668600	5668699	0	0.960896
At08	5669100	5669199	0.00833333	0.969375
At08	5769900	5769999	0	0.97295
At08	5848500	5848599	0	0.731314
At08	5952700	5952799	0.0104167	0.993421
At08	6138700	6138799	0	1
At08	6367200	6367299	0.00595238	0.970547
At08	6371700	6371799	0	0.972743
At08	6700800	6700899	0	0.772889
At08	6701400	6701499	0	0.97298
At08	13090800	13090899	0.00454545	0.975776
At08	14634200	14634299	0.0128205	0.946181
At08	18451400	18451499	0.0145833	0.969643
At08	18451600	18451699	0	0.97689
At08	21138800	21138899	0	0.950483
At08	26029300	26029399	0	0.983204
At08	28667200	28667299	0.0162338	0.989402
At08	47556800	47556899	0.21727	0.930934
At08	56876100	56876199	0.00454545	0.977381
At08	59287800	59287899	0.0227273	0.897481
At08	71190100	71190199	0.00769231	0.951782
At08	73979600	73979699	0.01875	0.989583
At08	79132200	79132299	0.0104167	1
At08	81851700	81851799	0.00384615	0.798168
At08	82857800	82857899	0.00433824	0.971387
At08	84003800	84003899	0.0134259	0.952025
At08	84348700	84348799	0.02	0.982708
At08	84859200	84859299	0.0178571	0.947222
At08	85152800	85152899	0	0.991667
At08	85731700	85731799	0.255409	0.941466
At08	88580000	88580099	0.274922	0.977476
At08	89515500	89515599	0	0.96875
At08	90462400	90462499	0.00961538	0.978242
At08	90676800	90676899	0	0.977022
At08	91262500	91262599	0.0078125	0.985687
At08	91682500	91682599	0.00277778	0.959777
At08	91682600	91682699	0.00384615	0.989951
At08	91682700	91682799	0	0.976042
At08	94784900	94784999	0	0.960171
At08	94785000	94785099	0	0.935602
At08	94785900	94785999	0.015438	0.986015
At08	96132100	96132199	0.00511983	0.927913
At08	96381100	96381199	0	0.942815
At08	96516800	96516899	0	0.937612
At08	96726200	96726299	0.025	0.939676
At08	96742000	96742099	0.0104167	0.97894
At08	97386200	97386299	0.01	0.97381
At08	97406400	97406499	0.00482655	0.734313
At08	97406500	97406599	0.00595238	0.959987
At08	97406600	97406699	0.0104167	0.952796
At08	97637700	97637799	0	0.915675
At08	97778200	97778299	0	0.977885
At08	99051000	99051099	0	0.633165
At08	99051800	99051899	0	0.96875
At08	99415100	99415199	0.0166088	0.762019
At08	99681300	99681399	0	0.966071
At08	99876500	99876599	0	0.972335
At08	100836600	100836699	0.293353	0.991567
At08	100887800	100887899	0.0407738	0.986442
At08	100895200	100895299	0	0.960227
At08	101036300	101036399	0.0416667	0.96183
At08	101991800	101991899	0	0.927525
At08	102136800	102136899	0.00396825	0.666667
At08	102214600	102214699	0.140152	0.799013
At08	102365900	102365999	0.00833333	0.666079
At08	102533800	102533899	0.184121	0.971815
At08	102637400	102637499	0	0.994444
At08	102637500	102637599	0.021164	0.899544
At08	102836900	102836999	0.0104167	0.990385
At08	102837000	102837099	0.00328947	0.963885
At08	102956300	102956399	0	0.905308
At08	102956500	102956599	0	0.968919
At08	102970400	102970499	0.137014	0.769272
At08	103460500	103460599	0.015625	0.961251
At09	81300	81399	0.139751	0.982738
At09	911400	911499	0	0.980703
At09	1311400	1311499	0	1
At09	1380500	1380599	0.0460069	0.986011
At09	1380800	1380899	0.0138889	0.97693
At09	1462300	1462399	0.00510204	0.852609
At09	1559400	1559499	0.00694444	0.961616
At09	2082200	2082299	0	0.959074
At09	2163500	2163599	0.045977	0.989792
At09	2422400	2422499	0.0104348	0.963726
At09	2445600	2445699	0.00833333	0.929258
At09	2581200	2581299	0.00416667	0.952531
At09	2581300	2581399	0.00549451	0.97082
At09	2661900	2661999	0.0185185	0.989394
At09	2662000	2662099	0.00892857	0.968315
At09	2662300	2662399	0.00173611	0.978145
At09	4162800	4162899	0	0.844066
At09	5158500	5158599	0.00961538	0.793118
At09	6202500	6202599	0.0301932	0.953453
At09	6493000	6493099	0.00735294	0.969102
At09	6698000	6698099	0.0113636	0.979167
At09	7803100	7803199	0	0.982955
At09	7803800	7803899	0.03125	1
At09	8370500	8370599	0.321743	0.981999
At09	8745800	8745899	0.0685918	0.914031
At09	12295100	12295199	0.0125	0.992188
At09	12310000	12310099	0.00446429	0.710565
At09	13504800	13504899	0.00961538	0.986342
At09	14069200	14069299	0.0169643	0.986607
At09	16046400	16046499	0.00705467	0.983131
At09	16046500	16046599	0	0.976795
At09	16299900	16299999	0.0166667	0.975389
At09	19603200	19603299	0	1
At09	21154800	21154899	0	0.968519
At09	22261300	22261399	0.140818	0.995
At09	27935100	27935199	0.104573	0.976136
At09	34819700	34819799	0	0.992188
At09	38348900	38348999	0.197421	0.968743
At09	38349000	38349099	0.0479167	0.964939
At09	42729500	42729599	0	0.941071
At09	42729800	42729899	0.00757576	0.974343
At09	42732000	42732099	0.0104167	1
At09	42732200	42732299	0	0.970387
At09	43344300	43344399	0.0208514	0.98125
At09	43344600	43344699	0	0.974026
At09	43344900	43344999	0.0138889	0.983333
At09	43345200	43345299	0	0.974653
At09	47350000	47350099	0.00357143	0.976136
At09	48065700	48065799	0.00902778	0.632418
At09	48183300	48183399	0.338034	0.988889
At09	48284800	48284899	0.00490196	0.961052
At09	48638300	48638399	0	0.978037
At09	49617300	49617399	0	0.994048
At09	49617700	49617799	0	0.968408
At09	49617800	49617899	0	0.956184
At09	49618000	49618099	0.020609	0.979259
At09	49618100	49618199	0.003125	0.935258
At09	49618400	49618499	0.0192308	0.975592
At09	49799900	49799999	0	0.988839
At09	50629700	50629799	0.00943732	0.983696
At09	52083200	52083299	0	0.953974
At09	52486900	52486999	0.0107143	0.98286
At09	52487800	52487899	0	0.957758
At09	53900100	53900199	0.00549451	0.971429
At09	54045100	54045199	0.00925926	0.995614
At09	54759400	54759499	0.100518	0.975548
At09	55105500	55105599	0	0.626145
At09	55920000	55920099	0.0111111	0.876268
At09	56070000	56070099	0.300186	0.958656
At09	57184300	57184399	0.00362319	0.978855
At09	57184400	57184499	0.00543478	0.981013
At09	57184600	57184699	0.00709494	0.941547
At09	57463300	57463399	0	0.798039
At09	57463800	57463899	0	0.97619
At09	57463900	57463999	0	0.972894
At09	57464300	57464399	0.0026455	0.992594
At09	58972700	58972799	0.0125	0.966933
At09	58973100	58973199	0.00462963	0.900704
At09	59310600	59310699	0.0102041	0.948375
At09	59310700	59310799	0.00925926	1
At09	59655100	59655199	0.0178571	0.984835
At09	59821000	59821099	0.00595238	0.986842
At09	60171400	60171499	0	0.793354
At09	60289000	60289099	0	0.974747
At09	60840400	60840499	0.0809982	0.934266
At09	60971200	60971299	0.0138889	0.964343
At09	60971400	60971499	0.0138889	0.988492
At09	60971700	60971799	0.0104167	0.992424
At09	61055500	61055599	0	0.991667
At09	61690800	61690899	0.305261	0.960927
At09	61690900	61690999	0.0167411	0.964026
At09	61876600	61876699	0.00925926	0.95971
At09	62470100	62470199	0	0.884994
At09	63011900	63011999	0.0178571	0.974681
At09	63012100	63012199	0	0.967948
At09	63038200	63038299	0.0026738	0.97617
At09	63038300	63038399	0.0119048	0.925802
At09	63155600	63155699	0	0.819545
At09	64403100	64403199	0.00480769	0.671507
At09	65131000	65131099	0.00892857	0.977022
At09	65692800	65692899	0.0078125	0.891037
At09	65777500	65777599	0	0.969364
At09	65777600	65777699	0.0277778	0.952261
At09	66927800	66927899	0.00735294	0.972917
At09	67795900	67795999	0	0.677404
At09	68196500	68196599	0	0.927981
At09	68230100	68230199	0.0104167	1
At09	68977400	68977499	0.0260417	0.838791
At09	69666300	69666399	0	0.921925
At09	69900000	69900099	0.0102041	0.957658
At09	70162700	70162799	0.02	0.776282
At09	70195100	70195199	0.0078125	1
At09	70814400	70814499	0	0.962153
At09	70838700	70838799	0	0.992647
At09	70916300	70916399	0	0.949946
At09	70947000	70947099	0	0.946635
At09	71137500	71137599	0.00600686	0.737667
At09	71255600	71255699	0	0.759596
At09	71412900	71412999	0.0121528	0.974529
At09	71538100	71538199	0	0.95253
At09	71761500	71761599	0.00625	0.745536
At09	71820400	71820499	0	0.89803
At09	71902100	71902199	0.129419	0.994048
At09	72047700	72047799	0.0208333	0.982143
At09	72233700	72233799	0	0.95816
At09	72283700	72283799	0	0.966518
At09	72416600	72416699	0.0104167	0.948133
At09	72579200	72579299	0.00833333	0.994048
At09	72828100	72828199	0	1
At09	73209600	73209699	0.234127	0.991667
At09	73223300	73223399	0.00694444	0.944709
At09	73247800	73247899	0	0.975334
At09	73252700	73252799	0.00543478	0.953869
At09	73252900	73252999	0.03125	0.959325
At09	73399300	73399399	0.0227273	0.657548
At09	73399400	73399499	0.0315025	0.958854
At09	73500200	73500299	0.00694444	0.94224
At09	73536600	73536699	0.00837054	0.720139
At09	73589400	73589499	0	0.984091
At09	73636300	73636399	0.0142857	0.937831
At09	73662800	73662899	0	0.971186
At09	73680500	73680599	0.00610119	0.968558
At09	74006700	74006799	0.367219	0.984076
At09	74008100	74008199	0.0138889	0.977335
At09	74098000	74098099	0.142857	0.956151
At09	74172500	74172599	0.184841	0.971537
At09	74475100	74475199	0	0.983854
At09	74508900	74508999	0.00833333	0.984375
At09	74523200	74523299	0.0078125	0.994318
At09	74523400	74523499	0.00490196	0.9653
At09	74623000	74623099	0.250395	0.969606
At09	74677800	74677899	0	0.953125
At09	74743400	74743499	0	0.722276
At09	74748300	74748399	0.2	0.959123
At10	55700	55799	0.0078125	0.981818
At10	59800	59899	0.00961538	0.961238
At10	330100	330199	0.0334225	0.970246
At10	330500	330599	0.358796	0.990079
At10	381700	381799	0	0.960012
At10	466700	466799	0	0.989292
At10	668500	668599	0.0842491	0.72137
At10	772000	772099	0.335114	0.972876
At10	836000	836099	0.0208333	0.659091
At10	836100	836199	0.0685497	0.85625
At10	836200	836299	0	0.958333
At10	1001200	1001299	0	0.958333
At10	2012100	2012199	0	0.94614
At10	2012200	2012299	0.0366763	0.971854
At10	2123000	2123099	0.0104167	0.971841
At10	2348600	2348699	0.00320513	0.980788
At10	2864900	2864999	0	0.968101
At10	3045900	3045999	0	0.933934
At10	4110200	4110299	0.0078125	0.958446
At10	4169100	4169199	0	0.985417
At10	4976200	4976299	0	0.968604
At10	6265800	6265899	0	0.652199
At10	7678000	7678099	0.0460859	0.986111
At10	7774900	7774999	0	0.877104
At10	7775100	7775199	0.0138889	0.780273
At10	9699700	9699799	0.0113636	0.979688
At10	10434700	10434799	0.0150463	0.977361
At10	10434900	10434999	0	0.977955
At10	10435000	10435099	0	0.96815
At10	10482500	10482599	0.11691	0.979924
At10	10519200	10519299	0.0208333	0.95625
At10	11049000	11049099	0.0208333	0.970238
At10	11932700	11932799	0.0115741	0.919391
At10	12085500	12085599	0	1
At10	12700400	12700499	0	1
At10	12849700	12849799	0.0208333	0.979708
At10	12910200	12910299	0.00757576	0.958979
At10	12911400	12911499	0.00462963	0.976087
At10	12911800	12911899	0	0.992188
At10	13118100	13118199	0.00163399	0.971705
At10	13118200	13118299	0.015625	0.986979
At10	13336100	13336199	0.0078125	0.969406
At10	15091800	15091899	0.00961538	0.95979
At10	15956000	15956099	0	1
At10	16475700	16475799	0	0.996324
At10	16475800	16475899	0.0248685	0.986662
At10	16671400	16671499	0.0122608	0.977482
At10	17086600	17086699	0.00520833	0.94269
At10	17086800	17086899	0.0133053	0.971354
At10	17087400	17087499	0	0.977796
At10	17087500	17087599	0	0.975942
At10	17191600	17191699	0	0.943936
At10	17191900	17191999	0	0.953511
At10	18041200	18041299	0	0.974465
At10	18962700	18962799	0.0113636	0.977778
At10	20589900	20589999	0.320334	0.95497
At10	20590100	20590199	0.00378788	0.964465
At10	20599400	20599499	0.0104167	1
At10	20987500	20987599	0.0178571	0.987179
At10	21027300	21027399	0	0.960457
At10	21027400	21027499	0.00961538	0.975926
At10	21027500	21027599	0	0.956906
At10	22837500	22837599	0	0.972519
At10	23662900	23662999	0.00694444	0.974493
At10	23663000	23663099	0.0113636	0.956513
At10	23663200	23663299	0.0259259	0.988839
At10	23663400	23663499	0	0.969551
At10	23667900	23667999	0	0.988636
At10	23668000	23668099	0.015625	0.985417
At10	23668500	23668599	0.0172101	0.79375
At10	23668600	23668699	0.0147059	0.944724
At10	23691800	23691899	0	0.979011
At10	23691900	23691999	0.00833333	0.691002
At10	23692000	23692099	0.00641026	0.967841
At10	23737500	23737599	0.0025	0.966704
At10	23737600	23737699	0	0.974007
At10	23737800	23737899	0	0.921635
At10	23737900	23737999	0.0259233	0.948205
At10	23738000	23738099	0.341305	0.993056
At10	23738400	23738499	0.004	0.969627
At10	24760100	24760199	0	0.986669
At10	24760600	24760699	0.0119048	0.971703
At10	24865700	24865799	0.221944	0.855392
At10	24865800	24865899	0	0.887686
At10	24866000	24866099	0.0078125	0.99375
At10	24866100	24866199	0.0178571	0.991667
At10	24866900	24866999	0.0260417	0.955754
At10	24868900	24868999	0.00431034	0.969463
At10	24869000	24869099	0.220085	0.977219
At10	24869100	24869199	0.0130208	0.972842
At10	24869300	24869399	0.015625	0.956597
At10	24869900	24869999	0.01	0.969183
At10	24870200	24870299	0.375219	0.986645
At10	24870400	24870499	0.00793651	0.964914
At10	24870600	24870699	0	0.970775
At10	24870900	24870999	0	0.957143
At10	24871000	24871099	0	0.97433
At10	24871100	24871199	0	1
At10	24871200	24871299	0	0.966063
At10	24871300	24871399	0	0.983173
At10	24871400	24871499	0.00961538	0.97894
At10	26473700	26473799	0.0107143	0.724286
At10	33061900	33061999	0	0.957457
At10	33062000	33062099	0	0.632035
At10	33062100	33062199	0.015625	0.9209
At10	33063700	33063799	0	0.973471
At10	38034100	38034199	0	0.980769
At10	38034800	38034899	0	0.979955
At10	50496000	50496099	0	0.973076
At10	58148200	58148299	0	0.976667
At10	58923500	58923599	0	0.980942
At10	59120200	59120299	0	0.913496
At10	61722900	61722999	0.00641026	0.994792
At10	61723000	61723099	0.0228175	0.985703
At10	61724500	61724599	0.00735294	0.943567
At10	61725300	61725399	0.0146104	0.972222
At10	61726200	61726299	0	0.988636
At10	61726400	61726499	0.0113122	0.950495
At10	61727000	61727099	0	0.988068
At10	61727700	61727799	0.0104167	0.991865
At10	62639000	62639099	0.0166667	0.977431
At10	63812300	63812399	0.005	0.979968
At10	64112300	64112399	0	0.963344
At10	64142600	64142699	0	1
At10	65502400	65502499	0	0.958556
At10	65581800	65581899	0	0.986071
At10	65619500	65619599	0.00208333	0.803974
At10	65619600	65619699	0.00384615	0.957172
At10	65746300	65746399	0.0150081	0.990196
At10	65762600	65762699	0.0450892	0.954157
At10	65907200	65907299	0.00892857	0.989583
At10	66296600	66296699	0.0255821	0.929219
At10	66296700	66296799	0.0111607	0.986458
At10	66817500	66817599	0.0326797	0.988095
At10	67087500	67087599	0.218519	0.968257
At10	67088100	67088199	0	0.994048
At10	67414600	67414699	0	0.987723
At10	67888500	67888599	0.0386905	0.979762
At10	71318200	71318299	0	0.96875
At10	71318300	71318399	0.0145202	0.993056
At10	71741500	71741599	0.015625	0.972179
At10	72378500	72378599	0.03125	0.979532
At10	72802900	72802999	0.0205128	0.951268
At10	73445500	73445599	0	0.970685
At10	75065800	75065899	0.00245098	0.980879
At10	75066100	75066199	0.21307	0.963417
At10	75309800	75309899	0	0.969318
At10	75311900	75311999	0	0.955647
At10	75326000	75326099	0.00787879	0.912205
At10	75492100	75492199	0.0595238	0.990385
At10	76687800	76687899	0.182372	0.980543
At10	77403300	77403399	0	0.992188
At10	84502700	84502799	0	0.969734
At10	84677500	84677599	0	0.970867
At10	85444400	85444499	0.341667	0.967361
At10	85970000	85970099	0.0277778	0.968269
At10	88018100	88018199	0	0.976424
At10	88650600	88650699	0.00958807	0.746779
At10	89754800	89754899	0.242188	0.974355
At10	90459300	90459399	0	0.959226
At10	91202600	91202699	0.00526316	0.650405
At10	91318400	91318499	0	0.978125
At10	92759700	92759799	0.00833333	0.98125
At10	92844200	92844299	0.0311111	0.980909
At10	92844800	92844899	0.0450948	1
At10	92846900	92846999	0	0.99375
At10	92847000	92847099	0.00765467	1
At10	92847300	92847399	0.0444833	0.995192
At10	92893400	92893499	0.214962	0.983696
At10	93193200	93193299	0	0.986068
At10	93193300	93193399	0.0151515	0.984848
At10	93193400	93193499	0.00897436	0.951576
At10	93193600	93193699	0.00543478	1
At10	93427300	93427399	0.0289737	0.943408
At10	94730400	94730499	0	0.666667
At10	94797600	94797699	0.0217628	0.97646
At10	94797700	94797799	0.151791	0.968003
At10	94940500	94940599	0	1
At10	94998000	94998099	0	0.975
At10	94998100	94998199	0	0.976136
At10	95117600	95117699	0.0153061	0.9914
At10	95117700	95117799	0.0078125	0.953058
At10	95118100	95118199	0	0.967482
At10	95480100	95480199	0.0348679	0.951221
At10	95480300	95480399	0.00420168	0.96044
At10	95481300	95481399	0	0.953125
At10	95482300	95482399	0	0.816531
At10	95482400	95482499	0.204626	0.987762
At10	95482700	95482799	0	0.986111
At10	96668400	96668499	0	0.992188
At10	96721500	96721599	0.00555556	0.984975
At10	96909300	96909399	0.0967803	0.941168
At10	97175000	97175099	0	0.952778
At10	97175100	97175199	0.0214912	0.975
At10	97175200	97175299	0	0.971699
At10	97175600	97175699	0.00714286	0.963806
At10	97177100	97177199	0.00961538	0.982143
At10	97177600	97177699	0.361935	0.969902
At10	97396500	97396599	0.00694444	0.992188
At10	97421400	97421499	0.00396825	0.976576
At10	97582700	97582799	0.00520833	0.961149
At10	97740100	97740199	0.0140693	0.971463
At10	97775300	97775399	0.210006	0.928872
At10	97848500	97848599	0	0.961905
At10	98235500	98235599	0	0.968344
At10	98719500	98719599	0.0235043	0.973958
At10	100463800	100463899	0.00883838	0.942231
At10	100463900	100463999	0	0.650522
At11	89400	89499	0.0192308	0.907465
At11	177800	177899	0.0113636	0.984375
At11	177900	177999	0	0.97574
At11	197500	197599	0.0104167	0.980921
At11	314500	314599	0.0178571	0.969442
At11	376200	376299	0	0.984127
At11	538000	538099	0.0168269	0.969643
At11	1076800	1076899	0.0371642	0.974781
At11	1077200	1077299	0.0295928	0.970779
At11	1077300	1077399	0.00833333	0.979947
At11	1120500	1120599	0	0.93596
At11	1142100	1142199	0	0.977018
At11	1162500	1162599	0.00833333	0.986111
At11	1416200	1416299	0.00757576	0.980324
At11	1416300	1416399	0	0.986111
At11	1416400	1416499	0.00310559	0.978084
At11	1416600	1416699	0	0.961243
At11	1416700	1416799	0.00372807	0.918123
At11	1550000	1550099	0.0138889	0.958929
At11	1658800	1658899	0	0.9875
At11	1698900	1698999	0	0.918198
At11	1857000	1857099	0	0.975694
At11	1863100	1863199	0.0557383	0.994444
At11	1945700	1945799	0	0.976042
At11	2229300	2229399	0.00543478	0.953937
At11	2672200	2672299	0	0.876951
At11	3027600	3027699	0.00833333	0.962885
At11	3732300	3732399	0.00657895	0.954274
At11	3935900	3935999	0.0138889	1
At11	3942700	3942799	0	0.982402
At11	3942800	3942899	0.0416667	0.995536
At11	4119500	4119599	0.0078125	0.991071
At11	4629000	4629099	0	0.739149
At11	4891600	4891699	0	0.941006
At11	4999000	4999099	0	0.979167
At11	4999100	4999199	0.0047619	0.991036
At11	4999400	4999499	0	0.9875
At11	6797000	6797099	0.0156863	0.977556
At11	7231300	7231399	0	0.971384
At11	7232200	7232299	0	0.980159
At11	7652500	7652599	0.0142857	0.764975
At11	8602300	8602399	0.0138889	0.963
At11	9132100	9132199	0.305132	0.994444
At11	9132400	9132499	0	0.983202
At11	9132500	9132599	0.0192308	0.960462
At11	9132600	9132699	0.0168067	0.98353
At11	9132700	9132799	0	0.987037
At11	9134100	9134199	0.0047619	0.983612
At11	9135700	9135799	0.00431034	0.75817
At11	9136200	9136299	0.0187908	1
At11	9426700	9426799	0.00595238	0.989583
At11	9426900	9426999	0.00909091	0.926201
At11	9898300	9898399	0	0.966063
At11	10058500	10058599	0.0244361	0.962595
At11	10842000	10842099	0.341259	0.960214
At11	11734600	11734699	0.00961538	0.937698
At11	11736900	11736999	0	1
At11	11754200	11754299	0.00657895	0.939286
At11	11865500	11865599	0	0.993421
At11	12314300	12314399	0.333333	1
At11	12815000	12815099	0	0.92416
At11	12815700	12815799	0.00892857	0.986506
At11	13054100	13054199	0	0.619297
At11	13957900	13957999	0.019697	0.994318
At11	14336300	14336399	0.106284	0.954613
At11	14337400	14337499	0.0620814	0.980879
At11	14551300	14551399	0.248133	1
At11	14551400	14551499	0.0152778	0.980283
At11	14551500	14551599	0.0138062	0.994048
At11	14720100	14720199	0	0.978973
At11	15169300	15169399	0.0173993	0.629163
At11	15169400	15169499	0.0104167	0.813003
At11	15263200	15263299	0	0.990385
At11	15773900	15773999	0.0138889	0.972588
At11	16555200	16555299	0	0.969196
At11	16808400	16808499	0	0.979762
At11	17240000	17240099	0	0.993254
At11	17301200	17301299	0	0.992647
At11	17731000	17731099	0	0.952433
At11	18003700	18003799	0.00549451	0.971214
At11	18159000	18159099	0.0225694	0.978998
At11	18684100	18684199	0	0.984375
At11	20221100	20221199	0.0113095	0.975464
At11	20221200	20221299	0.00625	0.975468
At11	20654800	20654899	0	1
At11	20751300	20751399	0	0.981456
At11	22195400	22195499	0.0222222	0.958539
At11	22196600	22196699	0.00833333	0.9625
At11	22196700	22196799	0.00294118	0.782955
At11	22217200	22217299	0.0416667	0.980159
At11	22447200	22447299	0.0259259	0.983333
At11	23114300	23114399	0.205357	0.964881
At11	24241100	24241199	0	1
At11	24417900	24417999	0.0359718	0.989286
At11	24418100	24418199	0	0.994444
At11	24418200	24418299	0	0.96371
At11	24419000	24419099	0.00833333	0.967187
At11	24420300	24420399	0	0.948999
At11	24421500	24421599	0	0.953297
At11	25137800	25137899	0.0125	0.9648
At11	25138200	25138299	0.0428571	1
At11	27819100	27819199	0.0178571	0.985609
At11	27819200	27819299	0.0694444	0.969946
At11	30268300	30268399	0.0153186	0.633421
At11	30681700	30681799	0	0.97662
At11	31781300	31781399	0.00833333	0.993421
At11	31782000	31782099	0.015625	1
At11	38622000	38622099	0	0.967361
At11	41401800	41401899	0	0.969551
At11	41404100	41404199	0.0078125	0.992188
At11	41968000	41968099	0	0.991667
At11	46808000	46808099	0.0364583	0.977183
At11	51993700	51993799	0.0109375	0.752886
At11	52230500	52230599	0	0.992647
At11	53473800	53473899	0	0.958975
At11	54850000	54850099	0	0.976496
At11	56396900	56396999	0	0.898753
At11	56401800	56401899	0.0696411	0.951529
At11	60503000	60503099	0.00420168	0.975607
At11	62306100	62306199	0.0125	0.965675
At11	62308500	62308599	0	0.977083
At11	62308900	62308999	0.00416667	0.971206
At11	63423900	63423999	0	0.985577
At11	64081600	64081699	0	0.980125
At11	64766500	64766599	0.00413223	0.930481
At11	65032500	65032599	0	0.99
At11	66939200	66939299	0.00635572	0.718463
At11	66979400	66979499	0	0.940848
At11	67351300	67351399	0	0.989583
At11	69196800	69196899	0.193333	1
At11	69539600	69539699	0.00378788	0.955742
At11	70850900	70850999	0.0183333	0.973526
At11	71516500	71516599	0	0.995192
At11	76461600	76461699	0	0.984249
At11	76462000	76462099	0.00735294	0.957386
At11	76462100	76462199	0.0113636	0.972936
At11	79605500	79605599	0.065625	0.923958
At11	80339500	80339599	0.0417638	0.869195
At11	80374600	80374699	0	0.663477
At11	80705100	80705199	0.176488	0.97381
At11	80705500	80705599	0.0104167	0.985294
At11	80797500	80797599	0.142857	0.983302
At11	80986500	80986599	0	0.92619
At11	81009200	81009299	0.00783476	0.815181
At11	81894800	81894899	0.00526316	0.986667
At11	81922400	81922499	0	0.978758
At11	82131300	82131399	0.0274123	0.965671
At11	82550900	82550999	0	0.95227
At11	84063000	84063099	0.02	0.993103
At11	84149600	84149699	0	0.756743
At11	84218300	84218399	0.0246957	0.961111
At11	84358600	84358699	0.304762	0.988095
At11	84844700	84844799	0	0.995
At11	85207400	85207499	0.00588235	0.960582
At11	85207500	85207599	0.0109127	0.987847
At11	85207900	85207999	0.00694444	0.986271
At11	85215300	85215399	0.00555556	0.687269
At11	85306600	85306699	0.0198714	0.923413
At11	85699600	85699699	0.173285	0.841667
At11	86059600	86059699	0.00694444	0.99375
At11	86059900	86059999	0.0222222	0.986477
At11	86060200	86060299	0.00657895	0.986111
At11	86060300	86060399	0.0187908	0.963438
At11	86061900	86061999	0.015873	0.978571
At11	86265400	86265499	0.360855	0.980997
At11	86633200	86633299	0.0178571	0.9656
At11	88106000	88106099	0.0744118	0.961009
At11	89936600	89936699	0.0807537	0.982391
At11	89958100	89958199	0	0.990385
At11	90046300	90046399	0.0750549	0.983333
At11	90046400	90046499	0.112365	0.966058
At11	91282900	91282999	0	0.975
At11	91382900	91382999	0.00454545	0.982308
At11	91383000	91383099	0.0298822	0.966561
At11	91552900	91552999	0.00657895	0.983259
At11	91671200	91671299	0.0208333	0.970833
At11	92296300	92296399	0.0179487	0.640431
At11	92498900	92498999	0	0.970623
At11	92499000	92499099	0	0.98592
At11	92510100	92510199	0.0037037	0.973789
At11	92517400	92517499	0	0.975529
At11	92955900	92955999	0.00396825	0.986772
At11	93272900	93272999	0	0.919637
At12	478100	478199	0.0162088	0.95064
At12	525300	525399	0	0.993056
At12	588700	588799	0.015625	0.837078
At12	605000	605099	0	0.957779
At12	605100	605199	0	0.975
At12	845000	845099	0.0188889	0.965615
At12	1662300	1662399	0.00833333	0.951968
At12	1662400	1662499	0.00833333	0.780929
At12	1970600	1970699	0	0.988636
At12	2044600	2044699	0.0212542	0.988536
At12	3703500	3703599	0	0.936336
At12	3703600	3703699	0.0178571	0.961553
At12	3891800	3891899	0.0190909	0.966131
At12	3891900	3891999	0.0178571	0.982143
At12	6107200	6107299	0	0.751585
At12	6499700	6499799	0.0138889	0.988636
At12	8435400	8435499	0.0297619	0.97835
At12	8556000	8556099	0	0.766984
At12	10381800	10381899	0	0.969792
At12	10381900	10381999	0.0117165	0.974032
At12	10811000	10811099	0.00367647	0.989583
At12	10824300	10824399	0.293599	0.977249
At12	12699600	12699699	0.0126297	0.960977
At12	12699700	12699799	0.0781965	0.985906
At12	13466200	13466299	0.0239049	0.985637
At12	13659900	13659999	0	0.929048
At12	13660900	13660999	0.00595238	0.975242
At12	13686900	13686999	0.00403646	0.836593
At12	15124900	15124999	0	0.989583
At12	15126200	15126299	0.0175595	0.961332
At12	15126300	15126399	0.00833333	0.958093
At12	15126700	15126799	0	0.983631
At12	16119000	16119099	0.00520833	0.985046
At12	19431900	19431999	0.0138889	0.974449
At12	21180000	21180099	0	0.960591
At12	21180600	21180699	0.0078125	0.962171
At12	27914900	27914999	0	0.99026
At12	27915200	27915299	0.00641026	0.993552
At12	29465200	29465299	0	0.985703
At12	36339200	36339299	0.00833333	0.946722
At12	36348100	36348199	0.0242424	0.981437
At12	39255600	39255699	0.00420168	0.955075
At12	39255700	39255799	0.00847701	0.978571
At12	39255900	39255999	0.00986395	0.932547
At12	39256000	39256099	0.0130203	0.949498
At12	39256100	39256199	0	0.947917
At12	39336800	39336899	0	0.984375
At12	41605500	41605599	0	0.981692
At12	41788100	41788199	0	0.806735
At12	44806400	44806499	0	0.948661
At12	45565700	45565799	0	0.984492
At12	45565800	45565899	0	0.981548
At12	45566400	45566499	0	0.958602
At12	45566500	45566599	0.00657895	0.991071
At12	45568800	45568899	0.0113636	0.96503
At12	46043100	46043199	0	0.97658
At12	48125500	48125599	0	0.97381
At12	48125700	48125799	0	1
At12	48126100	48126199	0	0.992857
At12	48126200	48126299	0.00588235	0.988889
At12	48126700	48126799	0.00595238	0.96164
At12	48126800	48126899	0.00786749	0.996753
At12	48126900	48126999	0.00678161	0.987639
At12	48127000	48127099	0.00961538	0.979167
At12	49107600	49107699	0.0276786	0.984127
At12	50430300	50430399	0.0169048	0.977249
At12	58427300	58427399	0.0133333	0.984524
At12	58427500	58427599	0.0042735	0.983516
At12	58427600	58427699	0.03125	0.990385
At12	58427700	58427799	0	0.96756
At12	59531700	59531799	0.0229911	0.951694
At12	59704400	59704499	0.0125	0.948695
At12	60862400	60862499	0	0.966667
At12	61121600	61121699	0.0435516	0.701164
At12	61172300	61172399	0	0.989583
At12	61191100	61191199	0.00454545	0.957679
At12	61191300	61191399	0	0.988492
At12	61191500	61191599	0.0030303	0.984504
At12	61191600	61191699	0.00925926	0.975071
At12	61191800	61191899	0	0.913636
At12	61262100	61262199	0.00873016	0.896623
At12	61374300	61374399	0.0263889	0.979167
At12	61449500	61449599	0.00520833	0.988492
At12	61643700	61643799	0.0152244	0.883547
At12	62955800	62955899	0	0.935859
At12	63220200	63220299	0	1
At12	63742600	63742699	0.00357143	0.996753
At12	63792000	63792099	0	0.975713
At12	63792100	63792199	0	0.98375
At12	63913400	63913499	0.015625	0.964683
At12	64627900	64627999	0.00543478	0.961739
At12	67268300	67268399	0	0.958478
At12	67765800	67765899	0.0107601	0.976366
At12	69631600	69631699	0	0.981771
At12	70059800	70059899	0.00735294	0.963338
At12	71582000	71582099	0.0147569	0.980769
At12	72038200	72038299	0.0386029	0.978509
At12	72328800	72328899	0.0240356	0.981207
At12	72328900	72328999	0.0265873	0.962374
At12	72329000	72329099	0.0234375	0.989583
At12	72339700	72339799	0.0115079	0.973403
At12	72340500	72340599	0.00657895	0.953472
At12	72340800	72340899	0	0.972817
At12	72341100	72341199	0.109615	0.962049
At12	72341300	72341399	0.00446429	0.978505
At12	72341500	72341599	0	0.96746
At12	73273400	73273499	0.0902778	0.869475
At12	73811400	73811499	0.0104167	0.961739
At12	73902100	73902199	0	0.956493
At12	74015600	74015699	0.0112745	0.957222
At12	74015900	74015999	0.0178571	0.983391
At12	74016100	74016199	0	0.995536
At12	74016300	74016399	0	0.975694
At12	75468200	75468299	0.00462963	0.972133
At12	75630000	75630099	0.00595238	0.993056
At12	75630300	75630399	0.0229167	0.975818
At12	75630700	75630799	0	0.98869
At12	75630800	75630899	0.00480769	0.966059
At12	76735200	76735299	0	0.968155
At12	76735500	76735599	0.00694444	0.988636
At12	76736200	76736299	0.0580141	0.990385
At12	77087300	77087399	0	0.986477
At12	77316100	77316199	0	0.98875
At12	77316400	77316499	0.0122449	0.972725
At12	77316700	77316799	0.00625	0.962822
At12	77317100	77317199	0.0125	0.968687
At12	77323900	77323999	0	0.971726
At12	77324000	77324099	0.00723623	0.977523
At12	77324100	77324199	0	0.96895
At12	77656200	77656299	0	0.97822
At12	77757700	77757799	0.00892857	0.981771
At12	80620600	80620699	0.0162815	0.982738
At12	80936300	80936399	0	0.983806
At12	81913600	81913699	0	0.949653
At12	82008400	82008499	0.0148352	0.899185
At12	82223600	82223699	0	0.959936
At12	82224000	82224099	0	0.995536
At12	82225500	82225599	0	0.978856
At12	82228200	82228299	0.00520833	0.982046
At12	82229200	82229299	0.0458333	0.972491
At12	82319000	82319099	0.0731692	0.820443
At12	83122800	83122899	0.00297619	0.980171
At12	83140400	83140499	0	0.981667
At12	83243500	83243599	0	0.982684
At12	83248500	83248599	0	0.952173
At12	83415500	83415599	0.00595238	0.919444
At12	83640300	83640399	0.00757576	0.976564
At12	83807300	83807399	0.00520833	0.722642
At12	83942800	83942899	0	0.927778
At12	84200500	84200599	0.00505051	0.963889
At12	84206700	84206799	0.0262897	0.942737
At12	84364600	84364699	0.333333	0.959785
At12	84713500	84713599	0	0.977213
At12	84736900	84736999	0	0.935606
At12	85136300	85136399	0.0545139	0.947957
At12	85541400	85541499	0.0248397	0.970258
At12	85541500	85541599	0	0.984375
At12	85761200	85761299	0.0679645	0.964046
At12	85879000	85879099	0.0448529	0.962942
At12	86053400	86053499	0	0.990385
At12	86126700	86126799	0.00961538	1
At12	86145700	86145799	0.0119048	0.971665
At12	86228800	86228899	0.0743109	0.984835
At12	86780900	86780999	0.00666667	0.975909
At12	87002200	87002299	0.0191667	0.988889
At12	87002500	87002599	0	0.972775
At12	87002600	87002699	0.0104167	0.675682
At12	87386500	87386599	0	0.661508
At13	697000	697099	0.00446429	0.926258
At13	697100	697199	0.0125	0.91572
At13	733700	733799	0.0104167	0.628978
At13	1092900	1092999	0.0383523	0.973902
At13	1095300	1095399	0.00833333	1
At13	1184500	1184599	0.0138889	0.974877
At13	1622700	1622799	0.0075188	0.816449
At13	1936100	1936199	0.0138889	0.754964
At13	2291500	2291599	0.0304487	0.97822
At13	3041700	3041799	0	0.885417
At13	3739200	3739299	0.00595238	0.95811
At13	4097900	4097999	0.10408	0.94541
At13	4513000	4513099	0.00625	0.992188
At13	4514000	4514099	0.00657895	0.960971
At13	4774400	4774499	0	0.976852
At13	4774500	4774599	0.0125	0.980909
At13	5086200	5086299	0.176467	0.955826
At13	5788200	5788299	0	0.953072
At13	5822500	5822599	0	0.973879
At13	6267500	6267599	0.0104167	1
At13	9988800	9988899	0.0253289	0.993056
At13	9989100	9989199	0.00595238	0.973487
At13	9989500	9989599	0.0113636	0.94984
At13	9989600	9989699	0.025	1
At13	11896400	11896499	0.00694444	0.982314
At13	12118300	12118399	0.015625	0.978241
At13	12419300	12419399	0	0.966989
At13	12683300	12683399	0.00625	0.971329
At13	14296700	14296799	0.0375	0.969907
At13	14296900	14296999	0	0.953789
At13	14297000	14297099	0.00674992	0.971417
At13	14297200	14297299	0.01064	0.94828
At13	15235300	15235399	0.00396825	0.911156
At13	15247800	15247899	0.293452	0.979342
At13	15248800	15248899	0.00961538	0.989418
At13	15248900	15248999	0	0.978529
At13	16754000	16754099	0	0.975521
At13	17357300	17357399	0.0118464	0.674242
At13	20860300	20860399	0.00892857	0.616715
At13	23089500	23089599	0.00925926	0.965748
At13	23716200	23716299	0.0208333	0.985863
At13	26107500	26107599	0.00526316	0.9758
At13	27328500	27328599	0.005	0.98912
At13	34137900	34137999	0	0.673708
At13	39101900	39101999	0	0.970089
At13	39268000	39268099	0	0.975157
At13	39955600	39955699	0.0166667	0.792308
At13	39955700	39955799	0.00657895	0.976136
At13	40915500	40915599	0.0104167	0.980086
At13	41382200	41382299	0.0119048	0.988859
At13	43905600	43905699	0	0.932179
At13	45569100	45569199	0.0291667	0.991071
At13	45869500	45869599	0.0601985	0.715202
At13	45869800	45869899	0.0694728	0.983232
At13	45869900	45869999	0	0.962848
At13	45870000	45870099	0.0238095	0.966615
At13	45870200	45870299	0	0.977307
At13	45870300	45870399	0.00595238	0.972222
At13	45870500	45870599	0.169965	0.979626
At13	45870600	45870699	0.00694444	0.968876
At13	48746900	48746999	0.0125	0.980435
At13	48747100	48747199	0	0.989583
At13	49092600	49092699	0.00442205	0.980594
At13	49786300	49786399	0	0.959796
At13	50122500	50122599	0.0104167	0.981021
At13	51787600	51787699	0	0.992188
At13	51924800	51924899	0.00649351	0.994898
At13	54805300	54805399	0	0.943089
At13	57055800	57055899	0.294357	0.97557
At13	57055900	57055999	0	0.992647
At13	57490100	57490199	0.333333	0.982702
At13	58890800	58890899	0.0102041	0.964211
At13	58891200	58891299	0	0.977183
At13	60462400	60462499	0.0106838	0.997024
At13	60462500	60462599	0.0104167	0.982684
At13	61242500	61242599	0.0125	0.981481
At13	61242600	61242699	0	0.970818
At13	62612800	62612899	0	0.955741
At13	63626900	63626999	0.00462963	0.645139
At13	64149200	64149299	0.00446429	0.935989
At13	64149400	64149499	0	0.969818
At13	64149700	64149799	0.0146684	0.970728
At13	64149800	64149899	0.013986	0.965419
At13	64150000	64150099	0	0.930968
At13	64150100	64150199	0	0.95503
At13	64150200	64150299	0.00462963	0.964204
At13	64150300	64150399	0.0458333	0.966104
At13	64150400	64150499	0	0.983976
At13	64150500	64150599	0	0.973592
At13	64150700	64150799	0	0.984375
At13	64218200	64218299	0.00833333	0.921916
At13	64275200	64275299	0	0.961662
At13	64674500	64674599	0.00694444	0.995192
At13	64676900	64676999	0.0078125	0.994565
At13	65126600	65126699	0	0.961447
At13	65126800	65126899	0.0222985	0.972344
At13	65287700	65287799	0	0.744297
At13	66004200	66004299	0	0.920078
At13	66137200	66137299	0.247168	0.973011
At13	66137300	66137399	0	0.980556
At13	66137400	66137499	0.00862069	0.95232
At13	66266900	66266999	0.00833333	0.932999
At13	67064800	67064899	0	0.984375
At13	67406000	67406099	0.00992647	0.981027
At13	67601100	67601199	0.0301587	0.885047
At13	67644900	67644999	0.0151515	0.967277
At13	67645000	67645099	0	0.986477
At13	67645500	67645599	0.00694444	1
At13	67645600	67645699	0.0162338	0.965972
At13	67709800	67709899	0	0.972078
At13	68082300	68082399	0.0582968	0.95006
At13	68282200	68282299	0.0245215	0.951502
At13	68519300	68519399	0.224908	0.955014
At13	68779700	68779799	0.00827991	0.951919
At13	69724700	69724799	0.0555591	0.797729
At13	70778200	70778299	0	0.950496
At13	70792400	70792499	0.00694444	0.970982
At13	70792500	70792599	0	0.994792
At13	71298200	71298299	0.00324074	0.980456
At13	71298500	71298599	0.00555556	0.986221
At13	71409000	71409099	0.015625	0.97787
At13	71482000	71482099	0	0.979167
At13	72049800	72049899	0.0486111	0.960097
At13	73392900	73392999	0	0.982639
At13	73394500	73394599	0	0.973611
At13	73452400	73452499	0.0113636	0.960238
At13	73635800	73635899	0.00839646	0.894482
At13	73788900	73788999	0.0104167	0.990521
At13	73789100	73789199	0	0.981667
At13	73789300	73789399	0	0.973825
At13	73789400	73789499	0	0.992037
At13	73789600	73789699	0	0.963833
At13	73789700	73789799	0.00588235	0.970717
At13	73949600	73949699	0	0.970012
At13	74027800	74027899	0.0145833	0.984835
At13	74871600	74871699	0	0.924056
At13	75325500	75325599	0	0.98126
At13	75391400	75391499	0.0192308	1
At13	75473800	75473899	0	0.977273
At13	75473900	75473999	0	0.933507
At13	75880100	75880199	0.00416667	0.965721
At13	75960200	75960299	0	0.995098
At13	76054900	76054999	0.187365	0.975349
At13	76295000	76295099	0.00833333	0.80861
At13	76387700	76387799	0.00357143	0.996429
At13	76504600	76504699	0.244118	0.975595
At13	76505000	76505099	0.0111111	0.985641
At13	76505100	76505199	0	0.983684
At13	77547000	77547099	0	0.970532
At13	77635900	77635999	0	0.661905
At13	77789700	77789799	0.00595238	0.96391
At13	77856500	77856599	0.0107143	0.985934
At13	78046100	78046199	0.0460483	0.910062
At13	78102900	78102999	0.004477	0.876876
At13	78234100	78234199	0	0.952381
At13	78257400	78257499	0.0244361	0.991071
At13	78260400	78260499	0	0.953255
At13	78443600	78443699	0.0208333	0.930051
At13	78519000	78519099	0	0.798936
At13	78532800	78532899	0.00555556	0.945497
At13	78535000	78535099	0	0.981506
At13	78551800	78551899	0.03125	0.967365
At13	78669300	78669399	0	0.945486
At13	78795200	78795299	0.0852533	0.806919
At13	78822000	78822099	0.00735294	0.96866
At13	78852600	78852699	0.301287	0.968508
At13	79060800	79060899	0.00390625	0.656811
At13	79076100	79076199	0	0.706597
At13	79088600	79088699	0.0247549	0.929698
At13	79120900	79120999	0.0161458	0.963406
At13	79162400	79162499	0	0.963869
At13	79213800	79213899	0.025	0.782389
At13	79217400	79217499	0.0104167	0.983796
At13	79217500	79217599	0	0.986068
At13	79217600	79217699	0.0239899	0.98926
At13	79661500	79661599	0.259576	0.953125
At13	79839600	79839699	0.00757576	0.977778
Dt01	86300	86399	0.00961538	0.976961
Dt01	208800	208899	0	0.96014
Dt01	324500	324599	0.0178571	0.996622
Dt01	410900	410999	0	0.630151
Dt01	811700	811799	0	0.9875
Dt01	970500	970599	0.152804	0.9622
Dt01	1104700	1104799	0.00981405	0.97654
Dt01	1105000	1105099	0	0.993333
Dt01	1243700	1243799	0	0.973214
Dt01	1251200	1251299	0	0.972222
Dt01	2142300	2142399	0	0.959318
Dt01	2142400	2142499	0.0631092	0.968194
Dt01	2832200	2832299	0.00378788	0.987602
Dt01	2917000	2917099	0.110508	0.97464
Dt01	3536600	3536699	0.00588235	0.861075
Dt01	4371500	4371599	0.0124777	0.713636
Dt01	4764000	4764099	0	0.931575
Dt01	5399800	5399899	0.0208333	0.945175
Dt01	6538500	6538599	0	0.98309
Dt01	6567100	6567199	0.00871394	0.977953
Dt01	6736400	6736499	0.306875	0.984492
Dt01	7139400	7139499	0.00520833	0.980779
Dt01	7929100	7929199	0.0138889	0.95625
Dt01	8885400	8885499	0.0110574	0.958338
Dt01	9013200	9013299	0	0.931815
Dt01	9013400	9013499	0	0.957229
Dt01	9032100	9032199	0.0152972	0.957907
Dt01	9770600	9770699	0.00347222	0.95739
Dt01	9771800	9771899	0.0932692	0.990909
Dt01	10106200	10106299	0	0.950893
[truncated: 2,156 more rows]

## Sheet: Gb_CG_hyper_DMRs
Chromosome	Start	Stop	cGb mCG level	wGb mCG level
At01	149700	149799	0.799284	0
At01	1488100	1488199	0.793934	0.00863095
At01	1663500	1663599	0.939544	0.00568182
At01	1853200	1853299	0.942569	0.105677
At01	2329900	2329999	0.920392	0.0178571
At01	2354000	2354099	0.619172	0
At01	3236700	3236799	0.96176	0.00654762
At01	3251500	3251599	0.978022	0.0070197
At01	5330000	5330099	0.991667	0
At01	5519700	5519799	0.87505	0.00446429
At01	5519800	5519899	0.899441	0
At01	6637500	6637599	0.936111	0.0464286
At01	7989800	7989899	0.96131	0
At01	8070300	8070399	0.694517	0.00446429
At01	9081100	9081199	0.978571	0.0516414
At01	9135600	9135699	0.959489	0
At01	10837000	10837099	0.983259	0.0119048
At01	10837100	10837199	0.967118	0.0125
At01	11477800	11477899	0.964209	0.0287473
At01	11477900	11477999	0.960858	0.00998464
At01	13247400	13247499	0.953125	0
At01	13377200	13377299	0.888136	0.0154062
At01	14293100	14293199	0.972506	0.0238095
At01	14385000	14385099	0.964582	0.0104167
At01	15526200	15526299	0.888584	0.0105263
At01	16560700	16560799	0.973416	0.00960145
At01	17679900	17679999	0.972464	0.189859
At01	18850900	18850999	0.975242	0
At01	18851000	18851099	0.982386	0
At01	18851200	18851299	0.99375	0
At01	18851800	18851899	0.991529	0
At01	18851900	18851999	0.982057	0
At01	18852000	18852099	0.856448	0
At01	18852200	18852299	1	0.0113636
At01	18852300	18852399	0.991026	0.00328947
At01	18852500	18852599	0.971448	0.00418527
At01	18852600	18852699	0.983333	0
At01	18852700	18852799	0.992647	0.0139257
At01	18852800	18852899	0.99	0.00446429
At01	18852900	18852999	0.987839	0
At01	18853100	18853199	0.979688	0
At01	18853200	18853299	1	0.0220068
At01	18853300	18853399	0.96859	0.00555556
At01	18927500	18927599	0.934722	0.00892857
At01	18927800	18927899	0.940391	0
At01	18927900	18927999	0.950818	0.00735294
At01	19155400	19155499	0.990278	0.00333333
At01	20185400	20185499	0.660256	0
At01	20350800	20350899	0.920139	0.00961538
At01	20843500	20843599	0.686343	0
At01	20843600	20843699	0.9875	0.00892857
At01	21354700	21354799	0.978658	0.35214
At01	24486800	24486899	0.989233	0.0163027
At01	25986100	25986199	0.969551	0.109754
At01	26015900	26015999	0.97735	0.00215517
At01	26115900	26115999	0.701896	0.0104167
At01	32255600	32255699	0.981151	0.0487578
At01	38980200	38980299	0.971039	0.0113636
At01	39055400	39055499	0.968421	0.00961538
At01	40057600	40057699	0.961844	0.00757576
At01	42122600	42122699	0.962418	0.0132353
At01	45538000	45538099	0.85726	0.0696771
At01	45538200	45538299	0.980921	0
At01	46811400	46811499	0.968503	0.00890265
At01	62207700	62207799	0.986154	0
At01	63142300	63142399	0.975198	0.00833333
At01	68868700	68868799	0.964286	0
At01	68869000	68869099	0.9875	0.0107143
At01	68869100	68869199	0.993608	0.00497076
At01	68869300	68869399	0.964343	0.00961538
At01	68874100	68874199	0.986264	0
At01	68874200	68874299	0.95732	0.00970188
At01	74881800	74881899	0.939319	0
At01	75992900	75992999	0.981692	0.020205
At01	76169400	76169499	1	0.0188889
At01	76169500	76169599	0.949546	0.024261
At01	77572100	77572199	0.973718	0
At01	86846200	86846299	0.962891	0.0343777
At01	87211400	87211499	0.967879	0
At01	87725600	87725699	0.701935	0.0130348
At01	90427500	90427599	0.790476	0
At01	90520500	90520599	0.982021	0.0121848
At01	90521000	90521099	0.954453	0.00833333
At01	90521100	90521199	0.97822	0
At01	90522300	90522399	0.98372	0.167494
At01	90731900	90731999	0.971275	0.0228175
At01	91217900	91217999	0.980428	0.350571
At01	92862600	92862699	0.960913	0.16546
At01	92950600	92950699	0.912858	0.179762
At01	92970700	92970799	0.857183	0
At01	92970800	92970899	0.83936	0.0166667
At01	95836900	95836999	0.954976	0.0121483
At01	96506200	96506299	0.603817	0
At01	97618200	97618299	0.971217	0.251488
At01	97891700	97891799	0.753013	0.00510204
At01	98788800	98788899	0.769255	0.00625
At01	98901800	98901899	0.963466	0.204746
At01	98935800	98935899	0.979021	0
At01	98936000	98936099	0.963492	0.193333
At01	98945400	98945499	0.982925	0.037681
At01	99039800	99039899	0.905913	0.0793087
At01	99092200	99092299	0.95022	0.165049
At01	99483300	99483399	0.984835	0
At01	99792200	99792299	0.979618	0.00416667
At01	99828400	99828499	0.973529	0.00367647
At01	99864100	99864199	0.985703	0.0174279
At02	360200	360299	0.969799	0.140516
At02	361000	361099	0.967245	0
At02	1735300	1735399	0.807497	0
At02	2476900	2476999	0.940232	0
At02	2767400	2767499	0.92619	0.0217444
At02	3025700	3025799	0.948482	0.00694444
At02	3385500	3385599	0.994318	0.00694444
At02	4985000	4985099	0.974551	0.0227391
At02	5256400	5256499	0.9384	0.03125
At02	5279400	5279499	0.947917	0
At02	6700800	6700899	0.991071	0.00694444
At02	6991200	6991299	0.607595	0
At02	7784800	7784899	0.9875	0
At02	7956000	7956099	0.810363	0.00625
At02	7956100	7956199	0.971429	0
At02	7956400	7956499	0.708333	0.0078125
At02	9900000	9900099	0.974603	0.0172221
At02	10876400	10876499	0.996032	0.0208579
At02	10876500	10876599	0.986695	0.0117873
At02	11390900	11390999	0.760417	0
At02	11896800	11896899	0.735452	0
At02	12254700	12254799	0.959325	0.0115079
At02	12468700	12468799	0.969504	0.104972
At02	20071500	20071599	0.896336	0.00287356
At02	20336000	20336099	0.876683	0.00441347
At02	20858000	20858099	0.845348	0.0123299
At02	20858500	20858599	0.93125	0
At02	20858600	20858699	0.973611	0
At02	20858700	20858799	0.963136	0
At02	20860000	20860099	0.985714	0.0551471
At02	24859900	24859999	0.994048	0.00735294
At02	24860100	24860199	0.970693	0
At02	24860200	24860299	0.974863	0.0168219
At02	30683400	30683499	0.983854	0
At02	32478000	32478099	0.64604	0.00231481
At02	32478100	32478199	0.966365	0
At02	32478200	32478299	0.974502	0.00213675
At02	32478400	32478499	1	0
At02	32478600	32478699	0.975198	0.00986395
At02	32478700	32478799	1	0.0178571
At02	35600600	35600699	0.650917	0.00396825
At02	41213700	41213799	0.97295	0.0108796
At02	43379900	43379999	0.727083	0.00735294
At02	44334000	44334099	0.976604	0.00320513
At02	52401300	52401399	0.943029	0
At02	52401400	52401499	0.661259	0.00510204
At02	54676300	54676399	0.811594	0
At02	55340800	55340899	0.975694	0
At02	56757200	56757299	0.979532	0.0225543
At02	60787300	60787399	0.918314	0
At02	61319900	61319999	0.986111	0.0109524
At02	70943600	70943699	0.617939	0.0138889
At02	73528600	73528699	0.87844	0.251617
At02	76482900	76482999	0.990385	0.0106431
At02	79187200	79187299	0.925329	0.00769231
At02	80746500	80746599	0.849466	0.0593173
At02	80943700	80943799	0.797267	0.0145731
At02	81154400	81154499	0.963104	0.00195312
At02	82224000	82224099	0.954004	0.310924
At02	82292400	82292499	0.752206	0
At02	82936900	82936999	0.969804	0.0078125
At03	519100	519199	0.95322	0
At03	1409600	1409699	0.994318	0.01125
At03	1632600	1632699	0.962351	0.143171
At03	1750500	1750599	0.98913	0.0130105
At03	2395500	2395599	0.935126	0.0146104
At03	2531400	2531499	0.965728	0.00595238
At03	2531600	2531699	0.976287	0
At03	2531700	2531799	0.965441	0.0152972
At03	2555000	2555099	0.791667	0.0087619
At03	3187000	3187099	0.952644	0.00462963
At03	3859800	3859899	0.969515	0.0610921
At03	3859900	3859999	0.988095	0
At03	5164800	5164899	0.674621	0.0252101
At03	5845600	5845699	0.955001	0.0188329
At03	7236000	7236099	0.942817	0
At03	7299900	7299999	0.971281	0.0125
At03	8684400	8684499	0.980795	0.00416667
At03	9351200	9351299	0.980711	0.00530303
At03	10852500	10852599	0.942551	0
At03	13253200	13253299	0.791238	0.02
At03	22166300	22166399	0.981161	0
At03	22166400	22166499	0.962281	0
At03	22166500	22166599	0.988447	0.00292398
At03	22166600	22166699	0.904306	0.0102499
At03	22167200	22167299	0.98125	0
At03	22167400	22167499	0.968755	0
At03	24821500	24821599	0.96092	0
At03	24821800	24821899	0.967014	0.00520833
At03	24822000	24822099	0.955556	0.00555556
At03	26679400	26679499	0.841829	0
At03	27675700	27675799	0.96875	0.00625
At03	28846800	28846899	0.982143	0.00595238
At03	31675000	31675099	0.980086	0.00595238
At03	31676500	31676599	0.97433	0
At03	34299700	34299799	0.958379	0.0130717
At03	34299900	34299999	0.972403	0.00172414
At03	35160200	35160299	0.988095	0
At03	35160600	35160699	0.972018	0.00909392
At03	40650700	40650799	0.845169	0.146913
At03	40650800	40650899	0.992188	0.0138889
At03	40829700	40829799	0.953398	0.00347222
At03	45743400	45743499	0.976071	0.192519
At03	47212300	47212399	0.973088	0.0104167
At03	57150800	57150899	0.721798	0.00481631
At03	60070000	60070099	0.899477	0
At03	68281100	68281199	0.910989	0
At03	73726600	73726699	0.964267	0
At03	73726900	73726999	0.948763	0.00555556
At03	79087000	79087099	0.993421	0.00625
At03	81279300	81279399	0.957801	0
At03	82041400	82041499	0.982412	0.025
At03	84520500	84520599	0.972839	0.00992063
At03	84539700	84539799	0.989796	0
At03	84540000	84540099	0.982143	0.00735294
At03	86085400	86085499	0.635859	0
At03	87660300	87660399	0.97782	0.0104167
At03	87661100	87661199	0.945486	0.0985417
At03	88307000	88307099	0.977743	0.00588235
At03	88307100	88307199	0.961062	0.00595238
At03	88478300	88478399	0.969551	0.019697
At03	89205400	89205499	1	0
At03	89205500	89205599	0.968882	0
At03	89205700	89205799	0.919016	0.0125
At03	89604200	89604299	0.942186	0.0106848
At03	90265700	90265799	0.893074	0.0491991
At03	91089500	91089599	1	0
At03	94178200	94178299	0.894589	0
At03	94178600	94178699	0.968849	0
At03	95837100	95837199	0.979023	0.263289
At03	97291400	97291499	0.956464	0
At03	97453300	97453399	0.946849	0.0214912
At03	97540400	97540499	0.95515	0.0381513
At03	97851200	97851299	0.918966	0.298154
At03	97858800	97858899	0.960195	0.00666785
At03	98289200	98289299	0.981406	0.00718433
At03	98579500	98579599	0.981456	0
At03	98865600	98865699	0.960084	0
At03	98882600	98882699	0.987469	0.005
At03	98976100	98976199	0.982143	0
At03	99031400	99031499	0.658599	0
At03	99034200	99034299	0.649188	0.0261193
At03	99164300	99164399	0.962742	0.028174
At03	99210200	99210299	0.991071	0.0138889
At03	99539600	99539699	0.94712	0.00462963
At03	99888300	99888399	0.955299	0
At03	99888400	99888499	0.975384	0.005
At03	99888700	99888799	0.98967	0.00213675
At03	99904500	99904599	0.942857	0
At03	99904600	99904699	0.965278	0.0169683
At03	99936400	99936499	0.985958	0.00407407
At03	99936500	99936599	0.973296	0.0161458
At03	99938300	99938399	0.974567	0.015873
At03	99938400	99938499	0.972266	0.00347222
At03	99938500	99938599	0.967046	0.0131445
At03	99938800	99938899	0.97779	0.0252443
At03	99940600	99940699	0.982682	0.0133784
At03	99940700	99940799	0.960027	0.00661946
At03	99940800	99940899	0.89514	0
At03	99940900	99940999	0.972469	0.0238095
At03	99941000	99941099	0.973709	0.00841346
At03	99942200	99942299	0.967151	0.0158382
At03	99942300	99942399	0.974459	0.00464015
At03	99942400	99942499	0.964698	0.0106247
At03	99952100	99952199	0.955041	0.0150463
At03	99952200	99952299	0.960809	0
At03	99952300	99952399	0.973095	0.00520833
At03	99952900	99952999	0.975747	0.0190789
At04	146900	146999	0.979167	0
At04	147000	147099	0.974451	0.00767045
At04	147600	147699	0.993323	0.0116496
At04	148900	148999	0.906624	0
At04	885100	885199	0.980383	0.00869565
At04	922700	922799	0.99	0.0111197
At04	923700	923799	0.82907	0.00568706
At04	1136500	1136599	0.743611	0
At04	1243600	1243699	0.984375	0.00568182
At04	1607700	1607799	0.911538	0.0236111
At04	1607800	1607899	0.840619	0.0763889
At04	1608000	1608099	0.879333	0.21949
At04	1608500	1608599	0.962483	0.00651738
At04	1608600	1608699	0.859632	0
At04	1608800	1608899	0.78818	0.00396825
At04	1609500	1609599	0.970665	0.00396825
At04	1609600	1609699	0.961683	0.0111989
At04	1609700	1609799	0.9875	0.0113636
At04	2436600	2436699	0.87657	0.00520833
At04	4691700	4691799	0.84697	0.0461242
At04	5464300	5464399	1	0.00747768
At04	6222200	6222299	0.969618	0.0105655
At04	6447900	6447999	0.970078	0.0142677
At04	6448000	6448099	0.969408	0
At04	7659400	7659499	0.960958	0
At04	7659600	7659699	0.9875	0
At04	8315700	8315799	0.950705	0
At04	8695600	8695699	0.994444	0.00455487
At04	8695700	8695799	0.805519	0.00412641
At04	10851700	10851799	0.988636	0.00657895
At04	10851900	10851999	0.968538	0.0107837
At04	11055900	11055999	0.990741	0.0145359
At04	13355300	13355399	0.962798	0.00737179
At04	17113500	17113599	0.976281	0.005
At04	19715900	19715999	0.957341	0.00520833
At04	24694100	24694199	0.985417	0
At04	24694200	24694299	0.942162	0.0232973
At04	29245500	29245599	0.938294	0
At04	30664000	30664099	0.962338	0.01
At04	35146500	35146599	0.951603	0.00833333
At04	36706900	36706999	0.980742	0.0194444
At04	40895900	40895999	0.97479	0
At04	44155000	44155099	0.979426	0.0104167
At04	44469700	44469799	0.946553	0.00568182
At04	44470000	44470099	0.949309	0
At04	44510700	44510799	0.704365	0.0197897
At04	47635000	47635099	0.965907	0.00390625
At04	52821200	52821299	0.837477	0.00390625
At04	53564500	53564599	0.984375	0
At04	53564800	53564899	0.978125	0.00625
At04	53564900	53564999	0.94228	0.00657895
At04	56572600	56572699	0.60784	0.0075
At04	58278900	58278999	0.977778	0
At04	59063600	59063699	1	0.345635
At04	59173200	59173299	0.807068	0
At04	60664200	60664299	0.954494	0
At04	60664300	60664399	0.981866	0.00446429
At04	61016600	61016699	1	0
At04	61017500	61017599	0.975446	0.0125
At04	61098000	61098099	0.827484	0.0125
At04	61447100	61447199	0.964699	0.152366
At04	61852700	61852799	0.726857	0
At04	62007900	62007999	0.984375	0.0113636
At04	62023100	62023199	0.980655	0.00735294
At04	62082700	62082799	0.974747	0
At04	62156700	62156799	0.973958	0
At04	62202300	62202399	0.987179	0.00694444
At04	62294600	62294699	0.995833	0.122871
At05	258100	258199	0.96681	0.0353302
At05	263600	263699	0.962302	0.113411
At05	541000	541099	0.93984	0
At05	810900	810999	0.973214	0.0170455
At05	1432700	1432799	0.967073	0
At05	1859400	1859499	0.988636	0
At05	2100800	2100899	0.979167	0.016369
At05	2101400	2101499	0.779104	0.0078125
At05	2850900	2850999	0.629794	0.00520833
At05	4411300	4411399	0.974926	0.00595238
At05	4768000	4768099	0.888977	0
At05	5345900	5345999	0.948148	0.00555556
At05	5759100	5759199	0.937514	0
At05	6179200	6179299	0.640902	0.00777552
At05	6249500	6249599	0.973214	0
At05	6380300	6380399	0.955259	0.344981
At05	6548700	6548799	0.981859	0.00649351
At05	7333100	7333199	0.995	0.0946713
At05	7523200	7523299	0.913442	0.0078125
At05	7623400	7623499	0.986953	0.161045
At05	7623800	7623899	0.788235	0.00714286
At05	7947500	7947599	0.982572	0
At05	7947800	7947899	0.988636	0.256506
At05	8332300	8332399	0.943573	0
At05	8364700	8364799	0.88222	0.00347222
At05	8924900	8924999	0.962722	0
At05	9830500	9830599	0.974107	0.0171429
At05	11374100	11374199	0.973413	0.331506
At05	11497900	11497999	0.938754	0.332313
At05	11732100	11732199	0.923652	0.00714286
At05	11732200	11732299	0.965278	0
At05	11843700	11843799	0.954948	0
At05	12209300	12209399	0.835891	0.0707869
At05	12270300	12270399	0.983259	0.00735294
At05	12943500	12943599	0.980659	0.01
At05	12943600	12943699	0.972155	0.0078125
At05	13141800	13141899	0.951389	0.223867
At05	13842400	13842499	0.643287	0.00416667
At05	13842500	13842599	0.750952	0.0922078
At05	14552500	14552599	0.928777	0.210193
At05	15062200	15062299	0.995833	0.00864055
At05	15526500	15526599	0.911834	0.00657895
At05	15982500	15982599	0.970652	0.00833333
At05	15982600	15982699	0.975407	0
At05	16184700	16184799	0.965278	0.00462963
At05	16275600	16275699	0.959252	0
At05	16538300	16538399	0.946726	0.00595238
At05	16602600	16602699	0.721234	0.0104167
At05	17612300	17612399	0.980769	0.223415
At05	18632000	18632099	0.986111	0.0167484
At05	18632100	18632199	0.994318	0
At05	18632200	18632299	0.989583	0.0166667
At05	19392500	19392599	0.970238	0
At05	20159300	20159399	0.978819	0
At05	20778100	20778199	0.988655	0.035989
At05	22478900	22478999	0.927219	0.0344733
At05	23637100	23637199	0.758097	0
At05	25397800	25397899	0.946327	0.00434783
At05	25699800	25699899	0.98319	0
At05	25703600	25703699	0.988095	0.0173529
At05	26702600	26702699	0.625758	0
At05	27228000	27228099	0.8938	0
At05	27312800	27312899	0.992857	0
At05	27312900	27312999	0.957672	0
At05	27313000	27313099	0.983449	0.0188397
At05	27460300	27460399	0.952009	0
At05	27692300	27692399	0.985863	0
At05	27836900	27836999	1	0
At05	27867900	27867999	0.788352	0
At05	28490300	28490399	0.975642	0.00441919
At05	28958000	28958099	0.943849	0.00833333
At05	29006900	29006999	0.974477	0
At05	29408800	29408899	0.933756	0
At05	30434600	30434699	0.982429	0.00595238
At05	30434700	30434799	0.976089	0
At05	30434800	30434899	0.921016	0.00735294
At05	30457600	30457699	0.971547	0.00222222
At05	31185500	31185599	0.976993	0.0162302
At05	31185600	31185699	0.845326	0.0151786
At05	32026600	32026699	0.972024	0
At05	34787600	34787699	0.966667	0.307077
At05	34814400	34814499	0.986477	0
At05	34814500	34814599	0.968619	0.0104167
At05	34814600	34814699	0.971509	0
At05	34814900	34814999	0.962202	0
At05	34815400	34815499	0.835407	0.0129049
At05	34816300	34816399	0.849702	0.0436282
At05	36393900	36393999	0.620067	0.0045078
At05	37376000	37376099	0.706762	0.0196314
At05	38207400	38207499	0.735047	0.0244792
At05	39282800	39282899	0.927346	0
At05	39885600	39885699	0.614583	0.0144676
At05	44901000	44901099	0.927588	0.00568182
At05	44999200	44999299	0.948154	0
At05	45667600	45667699	0.967548	0.0129486
At05	51423200	51423299	0.986472	0.261954
At05	59191900	59191999	0.928487	0.247431
At05	62572100	62572199	0.934753	0.150204
At05	63757200	63757299	0.995833	0.232955
At05	65096900	65096999	0.832891	0.142745
At05	65100000	65100099	0.964242	0
At05	70117000	70117099	0.893939	0
At05	80854000	80854099	0.95583	0.0106431
At05	81337100	81337199	0.934821	0.0139319
At05	81443500	81443599	0.981746	0.024689
At05	81994200	81994299	0.927083	0
At05	83205600	83205699	0.844311	0.00657895
At05	84419400	84419499	0.929041	0.0119048
At05	86576700	86576799	0.963644	0.0225694
At05	87788000	87788099	0.732292	0
At05	87960600	87960699	0.901938	0.064054
At05	88466600	88466699	0.984524	0
At05	88467900	88467999	0.979098	0.0737761
At05	89349400	89349499	0.979762	0.315625
At05	90006800	90006899	0.91288	0.014966
At05	90902700	90902799	0.984375	0.00892857
At05	91421100	91421199	0.702041	0.00357143
At06	215200	215299	0.607738	0
At06	337300	337399	1	0.01
At06	338200	338299	0.979968	0
At06	635700	635799	0.945332	0
At06	1171600	1171699	0.95286	0.00446429
At06	1171700	1171799	0.858762	0.00756472
At06	2199300	2199399	0.896441	0.0113636
At06	2323300	2323399	0.96875	0.0102425
At06	2714100	2714199	0.959722	0
At06	2808200	2808299	0.918006	0.0176136
At06	2998700	2998799	0.952607	0.00657895
At06	3011400	3011499	0.763601	0.135993
At06	3903900	3903999	0.963064	0.233333
At06	4390300	4390399	0.980898	0.0200855
At06	4390400	4390499	0.990741	0
At06	4390500	4390599	0.965986	0.0135417
At06	4390600	4390699	0.955688	0.0166667
At06	5079600	5079699	0.973009	0.00292398
At06	5079700	5079799	1	0
At06	5421400	5421499	0.949836	0.245507
At06	7216900	7216999	0.808734	0.0658306
At06	8745900	8745999	0.969444	0.00396825
At06	14185400	14185499	0.991071	0.00357143
At06	14186000	14186099	0.911973	0
At06	14507100	14507199	0.631871	0
At06	14938100	14938199	0.992698	0
At06	16813600	16813699	0.865945	0.158401
At06	30675000	30675099	0.891163	0.0205853
At06	32929800	32929899	0.984722	0
At06	36699900	36699999	0.975	0.156836
At06	48322900	48322999	0.955921	0.00833333
At06	49883100	49883199	1	0.00833333
At06	50260300	50260399	0.962975	0.01125
At06	57758600	57758699	0.984375	0.00416667
At06	63734300	63734399	0.979167	0.225931
At06	75725200	75725299	0.979167	0.00694444
At06	84664900	84664999	0.607635	0.00543478
At06	88908100	88908199	0.912194	0
At06	90717100	90717199	0.749966	0.0047619
At06	91971500	91971599	0.886175	0.188276
At06	91971600	91971699	0.942766	0.134325
At06	91989100	91989199	0.733539	0.028028
At06	92000500	92000599	0.92269	0.00543478
At06	92000600	92000699	0.976025	0.00543478
At06	92581100	92581199	0.935036	0.0037594
At06	92581200	92581299	0.961355	0.0107523
At06	92582100	92582199	0.756427	0
At06	94606200	94606299	0.980556	0.238435
At06	95795600	95795699	0.856968	0.00735294
At06	96128300	96128399	1	0
At06	96236100	96236199	0.955556	0
At06	96336400	96336499	0.948551	0.0224213
At06	97209500	97209599	0.773939	0
At06	97209600	97209699	0.855994	0
At06	97718600	97718699	0.953869	0.0307158
At06	97719000	97719099	0.924412	0.015625
At06	98120100	98120199	0.700721	0.0152627
At06	98375000	98375099	0.987816	0.132232
At06	98909900	98909999	0.983333	0.0385965
At06	98910000	98910099	0.978299	0
At06	99662600	99662699	0.993056	0
At06	99801300	99801399	0.986111	0.249405
At06	99801500	99801599	0.955662	0
At06	100401100	100401199	0.827045	0
At06	101464900	101464999	0.977796	0.0334821
At06	101765000	101765099	0.825397	0.0107143
At06	102331600	102331699	0.995192	0.278599
At06	102381100	102381199	0.965799	0.0201023
At06	103110400	103110499	1	0
At07	56600	56699	0.979167	0.00892857
At07	560800	560899	0.651236	0.00378788
At07	865500	865599	0.71818	0.0180373
At07	964200	964299	0.988636	0
At07	965000	965099	0.963708	0.214303
At07	2492600	2492699	0.975714	0
At07	3146000	3146099	0.988248	0.0258333
At07	3890900	3890999	0.976611	0
At07	3921600	3921699	0.907416	0.0304804
At07	4280700	4280799	0.979048	0
At07	4560000	4560099	0.630363	0.00277778
At07	4939300	4939399	0.825429	0.125
At07	5452300	5452399	0.968689	0
At07	5571900	5571999	0.949506	0
At07	5572000	5572099	0.962567	0.00416667
At07	5572100	5572199	0.97663	0
At07	5572200	5572299	0.962087	0.0696158
At07	5592900	5592999	0.874887	0.00879917
At07	5726200	5726299	0.854911	0
At07	6452700	6452799	0.892803	0
At07	7039400	7039499	0.930186	0.015625
At07	7961200	7961299	0.991927	0.00480769
At07	7961300	7961399	0.966277	0.032197
At07	8089400	8089499	1	0.00714286
At07	11314600	11314699	0.935584	0
At07	11314700	11314799	0.928483	0
At07	11314800	11314899	0.834576	0
At07	11484700	11484799	0.960713	0.00757576
At07	15068000	15068099	0.945946	0.0113636
At07	15873500	15873599	0.969763	0.00462963
At07	15875800	15875899	0.967438	0.00657895
At07	17838600	17838699	0.935233	0.00892857
At07	18030200	18030299	0.925864	0.0947352
At07	18030300	18030399	0.966667	0.00526316
At07	18148300	18148399	0.943448	0.015625
At07	18247700	18247799	0.979982	0.258432
At07	18593800	18593899	0.97968	0.0078125
At07	18594500	18594599	0.969359	0.00357143
At07	18681900	18681999	0.984059	0
At07	19272300	19272399	0.994792	0.0522842
At07	19745100	19745199	0.942333	0.00438596
At07	20321200	20321299	1	0
At07	20379400	20379499	0.969551	0.0151786
At07	20546500	20546599	0.933855	0.00946429
At07	20873400	20873499	0.761292	0.0276915
At07	20973600	20973699	1	0.0486111
At07	21797500	21797599	0.953125	0
At07	23151400	23151499	0.878465	0.00222222
At07	24001800	24001899	0.971774	0.00835979
At07	24044900	24044999	0.983095	0.0078125
At07	24045200	24045299	0.973849	0.0128125
At07	24045300	24045399	0.985703	0.005
At07	24975600	24975699	1	0.241091
At07	26682400	26682499	0.636992	0.00877193
At07	28307800	28307899	0.957319	0.0123626
At07	28312800	28312899	0.983929	0
At07	30629200	30629299	0.928314	0
At07	32313600	32313699	0.969976	0.00793651
At07	32314700	32314799	0.977796	0.00568182
At07	32314800	32314899	0.957374	0
At07	34280900	34280999	0.991667	0
At07	38210200	38210299	0.974916	0.00453704
At07	38210300	38210399	0.986111	0.019213
At07	42311800	42311899	0.969868	0.016299
At07	42899600	42899699	0.935696	0
At07	57196200	57196299	0.988636	0
At07	57196700	57196799	0.935678	0.0518774
At07	69801000	69801099	0.950206	0.00446429
At07	72638500	72638599	0.801948	0
At07	72913400	72913499	0.946603	0
At07	72913900	72913999	0.980655	0.0178425
At07	72914000	72914099	0.966782	0.00595238
At07	72972400	72972499	0.988636	0
At07	73662900	73662999	0.97344	0
At07	74756300	74756399	0.986111	0.00892857
At07	75346800	75346899	0.973437	0
At07	76922900	76922999	0.956548	0.00520833
At07	77178700	77178799	0.978005	0.0204782
At07	77256100	77256199	0.9811	0.0613915
At07	77256200	77256299	0.970752	0.00625
At07	77256300	77256399	0.981845	0.00625
At08	203600	203699	0.932004	0.0155075
At08	1112800	1112899	0.980147	0
At08	1281500	1281599	0.700544	0.0078125
At08	1437700	1437799	0.951495	0.00431034
At08	1727100	1727199	0.977906	0.058734
At08	1727200	1727299	0.986878	0
At08	1727300	1727399	0.985614	0.00757576
At08	1727600	1727699	1	0
At08	1727700	1727799	0.983333	0
At08	2123200	2123299	0.965831	0.00625
At08	3421000	3421099	0.984375	0.0277778
At08	4093500	4093599	1	0
At08	4093700	4093799	0.954363	0.00972222
At08	5239400	5239499	0.922798	0
At08	5363100	5363199	0.935937	0.0367923
At08	5363300	5363399	0.993056	0.0108696
At08	5452200	5452299	0.70963	0.0549616
At08	5626300	5626399	0.976953	0.00277778
At08	5626400	5626499	0.996296	0.0175926
At08	6325700	6325799	0.951157	0.11304
At08	7108100	7108199	0.976389	0.0111607
At08	7109300	7109399	0.972355	0
At08	8370000	8370099	0.962153	0.0125
At08	8370100	8370199	0.963384	0
At08	8675900	8675999	0.897786	0.00714286
At08	9083700	9083799	0.973611	0.00543478
At08	9083800	9083899	0.965517	0
At08	9391900	9391999	0.988636	0.200893
At08	11242700	11242799	0.986232	0.31708
At08	12633600	12633699	0.971131	0.00568182
At08	13691100	13691199	0.964274	0
At08	18754100	18754199	0.979006	0.0444444
At08	26035300	26035399	0.971726	0.0281407
At08	45453000	45453099	0.929963	0.107771
At08	59530300	59530399	0.97962	0
At08	59530400	59530499	1	0
At08	62601500	62601599	0.95053	0.00595238
At08	65321400	65321499	0.900423	0.0078125
At08	67508300	67508399	0.990118	0.33835
At08	72043100	72043199	0.991071	0
At08	77136600	77136699	0.978143	0.0104167
At08	77136700	77136799	0.973611	0
At08	80123800	80123899	0.962967	0
At08	82346700	82346799	0.952083	0.262592
At08	82725300	82725399	0.961458	0.277492
At08	83662000	83662099	0.780543	0.00526316
At08	84903100	84903199	0.822971	0
At08	86390400	86390499	0.959375	0.0810561
At08	87911100	87911199	0.97727	0.010119
At08	87911200	87911299	0.973203	0
At08	90364100	90364199	0.875729	0.00618961
At08	90592700	90592799	0.983333	0
At08	90593100	90593199	0.800012	0.0104167
At08	90804900	90804999	0.918264	0.015937
At08	91049200	91049299	1	0
At08	91049400	91049499	0.979035	0.00595238
At08	91049500	91049599	0.990196	0.0119617
At08	91049600	91049699	0.970486	0
At08	94114500	94114599	0.850731	0
At08	94114700	94114799	0.986778	0.0131705
At08	94882600	94882699	0.988839	0
At08	94882700	94882799	0.947317	0
At08	95180400	95180499	0.892279	0.0113636
At08	96449400	96449499	0.751207	0.00625
At08	96450200	96450299	0.64294	0
At08	96450600	96450699	0.796894	0.00649351
At08	96456900	96456999	0.989583	0
At08	96457100	96457199	0.990385	0.0108902
At08	96751000	96751099	0.856448	0.00568182
At08	97369800	97369899	0.906994	0
At08	97835400	97835499	0.634714	0
At08	97978900	97978999	0.980769	0
At08	99042500	99042599	0.675982	0.00978714
At08	99121400	99121499	0.929167	0.0121429
At08	100094000	100094099	0.964549	0.00833333
At08	100094100	100094199	0.977904	0.0242302
At08	100187800	100187899	0.973958	0.0212418
At08	100627000	100627099	0.971389	0.00911458
At08	100970200	100970299	0.970092	0.0143914
At08	101882700	101882799	0.986768	0.206407
At08	102197200	102197299	0.920437	0
At08	102197300	102197399	0.635928	0.0159722
At08	102467700	102467799	0.955286	0.00480769
At08	102468600	102468699	0.965873	0.00833333
At08	102468700	102468799	0.973437	0.0151654
At08	102718500	102718599	0.943182	0.010101
At08	102718700	102718799	0.990451	0.00493012
At08	102875600	102875699	0.953831	0
At08	102875700	102875799	0.933601	0.0121606
At08	102875800	102875899	0.956915	0.00438596
At08	103249100	103249199	0.968726	0.00595238
At08	103249600	103249699	0.992647	0
At08	103250200	103250299	0.959127	0
At08	103250300	103250399	0.978511	0.00614295
At08	103250500	103250599	0.951279	0.00759144
At08	103250600	103250699	0.969246	0.0106061
At08	103250700	103250799	0.983854	0.0078125
At08	103250800	103250899	0.952715	0.00260417
At08	103255700	103255799	1	0
At08	103255800	103255899	0.971726	0.00595238
At08	103255900	103255999	0.980269	0.00367647
At08	103258800	103258899	0.829408	0.0025
At08	103259900	103259999	0.988034	0
At08	103260100	103260199	0.969882	0.00625
At08	103260200	103260299	0.965144	0.00520833
At08	103260300	103260399	0.982308	0.00740741
At08	103260400	103260499	0.932912	0
At08	103324400	103324499	0.971726	0
At08	103354300	103354399	0.942312	0.158185
At08	103354400	103354499	0.924517	0.00378788
At08	103399900	103399999	0.970366	0.00793651
At08	103400100	103400199	0.989583	0
At08	103588400	103588499	0.942826	0
At09	131200	131299	1	0
At09	2490400	2490499	0.972588	0
At09	4778900	4778999	0.839633	0.00568182
At09	4779100	4779199	0.933242	0.269083
At09	5247100	5247199	0.976196	0.0411852
At09	5247200	5247299	0.961236	0.00294118
At09	5460400	5460499	0.973291	0.155215
At09	7258000	7258099	0.978719	0
At09	8005100	8005199	0.962595	0
At09	8799400	8799499	0.970446	0.201366
At09	12295200	12295299	0.989118	0.187355
At09	20645600	20645699	0.975	0.0386905
At09	22259500	22259599	0.966146	0.12933
At09	41117700	41117799	0.898617	0.00640097
At09	45016900	45016999	0.918698	0.0396825
At09	45736300	45736399	0.964896	0.00833333
At09	48111600	48111699	0.984162	0.273867
At09	48897600	48897699	0.992647	0.164773
At09	52230100	52230199	0.718032	0.00378788
At09	53213200	53213299	0.958523	0.00431034
At09	54682300	54682399	0.934501	0.00694444
At09	55167800	55167899	0.77619	0
At09	55167900	55167999	0.847516	0
At09	58781000	58781099	0.969907	0.0219534
At09	59307900	59307999	0.948718	0.00892857
At09	59308000	59308099	0.975794	0.0178571
At09	60279100	60279199	0.977573	0
At09	61019200	61019299	0.91221	0.00833333
At09	61462800	61462899	0.947988	0.0037594
At09	61462900	61462999	0.959722	0.00454545
At09	61463800	61463899	1	0
At09	61463900	61463999	0.96891	0
At09	61883500	61883599	0.987202	0
At09	62484600	62484699	0.976668	0.199142
At09	62604600	62604699	0.95878	0
At09	63325400	63325499	0.902925	0.0165789
At09	64758500	64758599	0.96379	0.00759144
At09	64760100	64760199	0.943193	0
At09	65655300	65655399	0.983211	0.186132
At09	65763600	65763699	0.803367	0.00925926
At09	65885400	65885499	0.968192	0.00759144
At09	65885600	65885699	0.979956	0
At09	66053700	66053799	0.978636	0.00462963
At09	67657600	67657699	0.891021	0
At09	67918100	67918199	0.989737	0
At09	67968100	67968199	0.75863	0.00462963
At09	67968200	67968299	0.969276	0.00972222
At09	68178100	68178199	0.980921	0
At09	68178500	68178599	0.968653	0
At09	68480900	68480999	0.945614	0.0264946
At09	69261700	69261799	0.965797	0.00416667
At09	69281900	69281999	0.973319	0.0139257
At09	69906100	69906199	0.983766	0.005
At09	69906300	69906399	0.984375	0.0174279
At09	69907600	69907699	0.97598	0.00694444
At09	69907900	69907999	0.996032	0.00686499
At09	70053800	70053899	0.908485	0
At09	70347400	70347499	0.661933	0.00595238
At09	70510100	70510199	0.984026	0.00557594
At09	70572200	70572299	0.966005	0.00438596
At09	70598100	70598199	0.795586	0
At09	70667800	70667899	0.937277	0
At09	71062400	71062499	0.984375	0
At09	71062500	71062599	0.982143	0.0125
At09	71062700	71062799	1	0.0113636
At09	71186700	71186799	0.971028	0
At09	71295400	71295499	0.804067	0.08511
At09	71347500	71347599	0.777323	0.0113304
At09	71347600	71347699	0.95699	0.333333
At09	71880800	71880899	0.676593	0.0131944
At09	71996300	71996399	0.945714	0.0693723
At09	72315300	72315399	0.968077	0
At09	72976800	72976899	0.918928	0.00543478
At09	73302800	73302899	0.977273	0.00520833
At09	74711200	74711299	0.865741	0.256122
At09	74863700	74863799	0.98125	0.00480769
At10	103800	103899	0.922629	0.00416667
At10	544200	544299	0.978256	0.0324658
At10	576200	576299	0.967836	0
At10	807100	807199	0.995	0.0138889
At10	809300	809399	0.988636	0
At10	902400	902499	0.947528	0.00750319
At10	1329100	1329199	0.962765	0
At10	1329300	1329399	0.978758	0.00462963
At10	1415300	1415399	0.944444	0.005
At10	1415400	1415499	0.932719	0.00462963
At10	1451200	1451299	0.834215	0
At10	1705600	1705699	0.951915	0.345833
At10	2130300	2130399	0.995	0.00480769
At10	2130700	2130799	0.971306	0.179411
At10	2131500	2131599	0.963599	0
At10	2131600	2131699	0.985488	0.00816993
At10	2225000	2225099	0.778598	0
At10	2335000	2335099	0.978968	0.116977
At10	2335100	2335199	0.949426	0
At10	3381500	3381599	0.963307	0.0268568
At10	3842400	3842499	0.957952	0
At10	4277900	4277999	0.989538	0
At10	4282900	4282999	0.985495	0.00641026
At10	4283000	4283099	0.987739	0.0416667
At10	4283100	4283199	0.977717	0.0047619
At10	4283400	4283499	0.976923	0
At10	4283600	4283699	0.978646	0
At10	4551400	4551499	0.989583	0.0195057
At10	4581000	4581099	0.993056	0.00595238
At10	4581900	4581999	0.974432	0.00252525
At10	4815100	4815199	1	0
At10	4815400	4815499	0.9875	0
At10	5420300	5420399	0.760077	0
At10	6249700	6249799	0.964105	0.00625
At10	6696200	6696299	0.928175	0
At10	8347800	8347899	0.761049	0.0047619
At10	9627000	9627099	0.925	0.0241987
At10	10687200	10687299	0.979021	0
At10	10687900	10687999	0.993056	0
At10	11281000	11281099	0.976318	0.345682
At10	11538000	11538099	0.955455	0.00735294
At10	12560900	12560999	0.927379	0.315755
At10	15494600	15494699	0.93319	0.0207733
At10	15494700	15494799	0.992647	0.068722
At10	16453200	16453299	0.911496	0
At10	16453900	16453999	0.94072	0.00973789
At10	18487300	18487399	0.783486	0
At10	19053900	19053999	0.927073	0.00735294
At10	19293600	19293699	0.983101	0.00438596
At10	21156500	21156599	1	0.174809
At10	21198900	21198999	1	0
At10	21199200	21199299	0.991667	0
At10	21793000	21793099	0.94868	0.0133929
At10	24095300	24095399	0.968677	0.005
At10	24316700	24316799	0.979343	0.0763716
At10	30226900	30226999	0.734824	0.0263785
At10	42810300	42810399	0.84365	0.236282
At10	44896400	44896499	0.962358	0.0143897
At10	49297500	49297599	0.970486	0.00568182
At10	55728200	55728299	0.990909	0.0125
At10	55728300	55728399	1	0.00505051
At10	56991300	56991399	0.977556	0.0078125
At10	56996700	56996799	0.941138	0.0275264
At10	57194000	57194099	0.959589	0.00347222
At10	57322100	57322199	0.700198	0
At10	59033800	59033899	0.978132	0.255654
At10	60244800	60244899	0.957339	0.00625
At10	62743000	62743099	0.896946	0.0959841
At10	62794300	62794399	0.95541	0.255013
At10	66116000	66116099	0.685518	0
At10	66623700	66623799	0.969618	0.216575
At10	67163100	67163199	0.924246	0.00744048
At10	69295200	69295299	0.660714	0.011048
At10	69893700	69893799	0.825505	0.0108796
At10	75099400	75099499	0.991071	0.240297
At10	80423000	80423099	1	0.00595238
At10	80423300	80423399	0.98738	0.00758272
At10	80423400	80423499	0.960249	0.00577459
At10	80754500	80754599	0.929688	0.00507479
At10	80754600	80754699	0.995968	0.00471698
At10	80754800	80754899	0.974977	0.00284091
At10	85673600	85673699	0.970112	0.142915
At10	85850700	85850799	0.967497	0.254836
At10	87973300	87973399	0.979968	0.020979
At10	88622700	88622799	0.975993	0.241667
At10	91004400	91004499	0.988636	0.256801
At10	91006400	91006499	0.981818	0.0142974
At10	91007600	91007699	0.957748	0.0161943
At10	91011800	91011899	0.784721	0.0705163
At10	91085400	91085499	0.97232	0.0120137
At10	91891600	91891699	0.639096	0.0026455
At10	92019500	92019599	0.970656	0
At10	93413900	93413999	0.991071	0.0162815
At10	93437300	93437399	0.958972	0
At10	93473800	93473899	0.985776	0.28597
At10	93517900	93517999	0.985294	0
At10	94578500	94578599	0.994792	0
At10	94578600	94578699	0.981544	0.00285714
At10	94578700	94578799	0.979379	0.00879329
At10	94578800	94578899	0.984953	0
At10	94578900	94578999	0.977461	0.00217391
At10	94579000	94579099	0.982319	0.0119565
At10	95824700	95824799	0.939921	0.0104167
At10	95824800	95824899	0.734605	0.00662364
At10	96057000	96057099	0.960088	0.0302404
At10	96150400	96150499	0.977022	0.00951868
At10	96726700	96726799	0.894841	0.0704859
At10	96905400	96905499	0.968916	0.112073
At10	97954600	97954699	0.852639	0
At10	97954800	97954899	0.796006	0.0113636
At10	97955200	97955299	0.952431	0
At10	99450500	99450599	0.978299	0.0108902
At10	99451200	99451299	0.960531	0.01
At10	99451300	99451399	1	0.00625
At10	99451400	99451499	1	0.00694444
At10	99451500	99451599	0.972442	0.0186448
At10	99451600	99451699	0.96771	0.00595238
At10	99451700	99451799	0.973123	0
At10	99452100	99452199	0.974698	0
At10	99452700	99452799	1	0.00522648
At10	99452800	99452899	0.994478	0.00648041
At10	99452900	99452999	0.982212	0.00390625
At10	99453400	99453499	0.985176	0.0104895
At10	99488900	99488999	0.626065	0.00665643
At10	99886800	99886899	0.973011	0
At10	100186600	100186699	0.974343	0.0047619
At10	100199200	100199299	0.902991	0
At10	100245100	100245199	0.707508	0.00544508
At10	100573900	100573999	0.616768	0.00378788
At11	696500	696599	0.939103	0.00625
At11	1706700	1706799	1	0.0104167
At11	1995800	1995899	0.977106	0.0243056
At11	2107400	2107499	0.932657	0.0131944
At11	2114100	2114199	0.744209	0.00584416
At11	2276200	2276299	0.959325	0
At11	2276300	2276399	0.9341	0.0192577
At11	2276400	2276499	0.966711	0.00202429
At11	2276500	2276599	0.980115	0.00833333
At11	2276600	2276699	0.973808	0.00277778
At11	2276900	2276999	0.965261	0
At11	2383500	2383599	0.986397	0
At11	2499500	2499599	0.66564	0.00662364
At11	3043000	3043099	0.9875	0.00892857
At11	3361600	3361699	0.771376	0.0178571
At11	4323800	4323899	0.975713	0
At11	4323900	4323999	0.977208	0.00897436
At11	4324100	4324199	0.963405	0
At11	4344500	4344599	0.986607	0.0383191
At11	4629900	4629999	0.795756	0.0141369
At11	4908900	4908999	0.618056	0.0166667
At11	5318400	5318499	0.666667	0.00709541
At11	5442200	5442299	0.989583	0.00833333
At11	5464500	5464599	0.966667	0
At11	5999400	5999499	0.923679	0.0195553
At11	6071400	6071499	0.973611	0.0499245
At11	6287900	6287999	0.993421	0.00625
At11	6638500	6638599	0.951136	0.160407
At11	6794600	6794699	0.820852	0
At11	10294700	10294799	0.953311	0.00446429
At11	10619400	10619499	0.976016	0.0172072
At11	10768100	10768199	0.918093	0.00735294
At11	10953700	10953799	0.984375	0.00446429
At11	11294700	11294799	0.97381	0
At11	11512700	11512799	0.962111	0.00735294
At11	11834000	11834099	0.934821	0.0138889
At11	11834700	11834799	0.9825	0.0165323
At11	11835000	11835099	0.924902	0
At11	12723300	12723399	0.982143	0
At11	13054700	13054799	0.987798	0
At11	13414200	13414299	0.63097	0
At11	13497600	13497699	0.693205	0
At11	13784200	13784299	0.95745	0.0235119
At11	13784500	13784599	0.979464	0.0196987
At11	13842100	13842199	0.959113	0
At11	14958700	14958799	0.764137	0.005
At11	15353100	15353199	0.977482	0.00462963
At11	16445200	16445299	0.978125	0.00595238
At11	16445900	16445999	0.7375	0.0125
At11	17609300	17609399	0.956439	0.0309524
At11	18056900	18056999	0.80885	0.0159933
At11	18599200	18599299	0.649204	0
At11	19538700	19538799	0.991154	0.0125
At11	20726700	20726799	0.96114	0.00480769
At11	20731900	20731999	0.985088	0.00595238
At11	22104800	22104899	0.959817	0
At11	22302100	22302199	0.963006	0.00757576
At11	22446500	22446599	0.969669	0
At11	22446600	22446699	0.995833	0.00287356
At11	22446800	22446899	0.980147	0.00961538
At11	23260800	23260899	0.637632	0.00520833
At11	23397900	23397999	0.975	0
At11	23398100	23398199	0.985256	0
At11	23398200	23398299	0.990909	0.00972851
At11	23398500	23398599	0.980916	0
At11	23398600	23398699	0.990741	0.00287356
At11	23398700	23398799	0.981845	0.00769231
At11	23399000	23399099	0.979667	0.0161172
At11	23575400	23575499	0.9375	0.0208333
At11	23576900	23576999	0.953926	0
At11	23785100	23785199	0.986111	0
At11	24118400	24118499	0.828472	0
At11	25744300	25744399	0.95064	0
At11	26765000	26765099	1	0.0203869
At11	30149800	30149899	0.992647	0
At11	35339200	35339299	0.993441	0
At11	35339300	35339399	0.967876	0
At11	36561100	36561199	1	0
At11	44652800	44652899	0.982684	0.0104167
At11	44652900	44652999	0.971131	0.254936
At11	44653500	44653599	0.981962	0
At11	44653600	44653699	0.992188	0
At11	44654100	44654199	0.958989	0.00897436
At11	51933400	51933499	0.816569	0.00656566
At11	55804500	55804599	0.913652	0.00390625
At11	56452000	56452099	0.976755	0.00887021
At11	58494500	58494599	0.983217	0.0740794
At11	58494600	58494699	0.974603	0
At11	58494700	58494799	0.973987	0.00416667
At11	58495100	58495199	0.988315	0.00390625
At11	58495200	58495299	0.971627	0
At11	58495900	58495999	0.970486	0
At11	64708400	64708499	0.919877	0
At11	64764500	64764599	0.967895	0
At11	70126900	70126999	0.960951	0.00657895
At11	73685900	73685999	0.766667	0.0125
At11	75978100	75978199	0.967566	0.209687
At11	76481900	76481999	0.968502	0.0277778
At11	76962100	76962199	0.97598	0
At11	79090800	79090899	0.957937	0.00403226
At11	81335600	81335699	0.802512	0.0120137
At11	81336300	81336399	0.955982	0.0122354
At11	81925600	81925699	0.920661	0
At11	81935500	81935599	0.926637	0
At11	82582200	82582299	0.670127	0
At11	83743000	83743099	0.967766	0
At11	84143200	84143299	0.964725	0
At11	86084500	86084599	0.670985	0.0138706
At11	86614200	86614299	0.944444	0.025
At11	88814400	88814499	1	0.0113636
At11	88844400	88844499	0.862327	0.0162078
At11	89722900	89722999	0.800551	0.173106
At11	91081800	91081899	0.928116	0.00714286
At11	91309600	91309699	0.954602	0.00678685
At11	91662600	91662699	0.944369	0.00769231
At11	91726900	91726999	0.78113	0
At11	91727000	91727099	0.703671	0
At11	91727100	91727199	0.852439	0
At11	91727900	91727999	0.97697	0.00653846
At11	91760300	91760399	0.994444	0.0389109
At11	91760400	91760499	0.814085	0
At11	92048200	92048299	0.833926	0.0413902
At11	92127200	92127299	0.794643	0
At11	92127400	92127499	1	0
At11	92127600	92127699	0.920712	0
At11	92127900	92127999	0.985646	0.01
At11	92128100	92128199	0.975589	0.00362319
At11	92128200	92128299	0.932635	0.00735294
At11	92128700	92128799	0.964103	0.00520833
At11	92128900	92128999	0.987187	0
At11	92129000	92129099	1	0
At11	92130400	92130499	0.989011	0.0025
At11	92130500	92130599	0.956044	0
At11	92130600	92130699	0.989583	0.00833333
At11	92317800	92317899	0.956023	0.00915751
At11	92385200	92385299	0.662202	0
At11	92503100	92503199	0.958236	0.303869
At11	93069100	93069199	0.964286	0
At11	93280800	93280899	0.691891	0.0162298
At12	241800	241899	0.911756	0.281417
At12	279800	279899	0.625547	0
At12	365100	365199	0.938515	0
At12	1564500	1564599	0.964006	0.00384615
At12	2193600	2193699	0.860738	0
At12	3726400	3726499	0.97918	0.00549451
At12	3959800	3959899	0.958661	0.0121528
At12	4540500	4540599	0.954677	0.0178571
At12	4572400	4572499	0.978431	0.0041384
At12	6447500	6447599	0.939489	0.005
At12	8387500	8387599	0.930701	0.00396825
At12	8452100	8452199	0.979167	0
At12	8452500	8452599	1	0
At12	9876600	9876699	1	0
At12	10139400	10139499	0.953686	0
At12	10430600	10430699	0.930601	0
At12	10660700	10660799	0.987469	0
At12	12370600	12370699	0.983607	0.00238095
At12	12370700	12370799	0.975436	0.00552162
At12	12522400	12522499	0.979688	0.015625
At12	12998500	12998599	0.994318	0
At12	13679300	13679399	0.959656	0.0243056
At12	13679500	13679599	0.964331	0.00367647
At12	25958100	25958199	0.975	0
At12	31868400	31868499	0.989418	0.00396825
At12	32890600	32890699	0.729383	0.0746502
At12	34402200	34402299	0.970693	0.0693583
At12	57249000	57249099	0.934936	0.264705
At12	58285200	58285299	0.975447	0.00760223
At12	59209800	59209899	0.958252	0
At12	59665900	59665999	0.95496	0
At12	59874100	59874199	0.939124	0
At12	60009800	60009899	0.958333	0
At12	61329400	61329499	0.991071	0
At12	62463300	62463399	0.950487	0.0156863
At12	63434000	63434099	0.96653	0.0155678
At12	63591600	63591699	0.88874	0
At12	63819400	63819499	1	0
At12	64728000	64728099	0.957849	0.00657895
At12	65296100	65296199	0.961851	0.00416667
At12	65296200	65296299	0.914757	0
At12	65355400	65355499	0.945599	0.253949
At12	65884600	65884699	0.986842	0
At12	66610100	66610199	0.972403	0.00446429
At12	66610400	66610499	0.984821	0
At12	66610800	66610899	0.96875	0
At12	66611200	66611299	0.98548	0
At12	66611300	66611399	0.989583	0
At12	66612400	66612499	1	0.00543478
At12	66825600	66825699	0.982143	0
At12	67564700	67564799	0.982649	0.00470085
At12	67645300	67645399	0.946697	0.23602
At12	67645400	67645499	0.977048	0.0178651
At12	67645700	67645799	0.985809	0.00208333
At12	68476500	68476599	0.982386	0.013051
At12	70778500	70778599	0.989583	0
At12	71476000	71476099	0.839633	0
At12	71587900	71587999	0.974621	0
At12	72451400	72451499	0.952043	0.0025
At12	73202900	73202999	0.932292	0.00961538
At12	73203700	73203799	0.761667	0
At12	73204000	73204099	0.984737	0.00526316
At12	73204600	73204699	0.967872	0.00490196
At12	73204700	73204799	0.98951	0
At12	73204800	73204899	0.97476	0
At12	73204900	73204999	0.957118	0
At12	73205100	73205199	1	0
At12	73205200	73205299	0.986465	0.00238095
At12	73205400	73205499	0.975463	0.00635439
At12	73351700	73351799	0.985673	0.322364
At12	74034200	74034299	0.984835	0.18043
At12	74267300	74267399	0.966667	0.0838294
At12	74969000	74969099	0.688504	0
At12	75312800	75312899	0.981624	0.0609518
At12	76325500	76325599	0.750843	0
At12	77553200	77553299	0.975926	0.00671296
At12	77553500	77553599	1	0.0078125
At12	78286600	78286699	0.862461	0.0078125
At12	78625400	78625499	0.982631	0
At12	79626100	79626199	0.973437	0.005
At12	80591500	80591599	0.988636	0.0138889
At12	80591700	80591799	0.963636	0
At12	80679100	80679199	0.704642	0.00320513
At12	80858300	80858399	0.95689	0
At12	80875000	80875099	0.961035	0.00446429
At12	81277900	81277999	0.814574	0.00362319
At12	81395700	81395799	0.955861	0
At12	81399600	81399699	0.975286	0.0309156
At12	81537600	81537699	0.977914	0
At12	81598000	81598099	0.953258	0.00892857
At12	81637800	81637899	0.963889	0.00416667
At12	81892300	81892399	0.92978	0.00434783
At12	82522600	82522699	0.95467	0
At12	82838800	82838899	0.916768	0.114787
At12	83111600	83111699	0.958985	0.0107809
At12	83111700	83111799	0.956956	0
At12	83111800	83111899	0.953719	0.0186975
At12	83111900	83111999	0.95949	0
At12	83209400	83209499	0.970418	0.0121758
At12	83238000	83238099	0.926157	0.00462963
At12	83238200	83238299	0.802257	0.0188113
At12	83582500	83582599	0.817776	0
At12	83658700	83658799	0.969439	0.00877463
At12	83809200	83809299	0.995	0
At12	84601400	84601499	0.9875	0
At12	84706200	84706299	0.898123	0
At12	84894900	84894999	0.987473	0.0125
At12	84945700	84945799	0.90139	0.0130723
At12	85177800	85177899	0.928892	0
At12	85201800	85201899	0.989474	0.264735
At12	85960700	85960799	0.989583	0.0104167
At12	86702400	86702499	0.964123	0.00588235
At12	86702600	86702699	0.96875	0
At12	86703400	86703499	1	0.00769231
At12	87098500	87098599	0.980263	0.0125
At13	677200	677299	0.958854	0.0489583
At13	2200000	2200099	0.962925	0
At13	2268600	2268699	0.987621	0.0268282
At13	2268700	2268799	0.98299	0.0125613
At13	2367100	2367199	0.851667	0
At13	2802300	2802399	0.957065	0.244259
At13	3024100	3024199	0.800325	0.0161458
At13	3039700	3039799	0.70917	0.00535714
At13	3107200	3107299	0.951525	0.201299
At13	3452600	3452699	0.945668	0.24554
At13	3755700	3755799	0.911806	0.0214286
At13	3960900	3960999	0.977124	0.177083
At13	4642000	4642099	0.964063	0
At13	5037500	5037599	0.963567	0.0869655
At13	12371500	12371599	0.957132	0.029646
At13	12405900	12405999	0.728457	0.00909091
At13	14907200	14907299	0.993056	0.00416667
At13	19738800	19738899	0.915926	0
At13	28436000	28436099	0.672867	0
At13	32005500	32005599	0.983151	0.014968
At13	32005800	32005899	0.976307	0
At13	32005900	32005999	0.920833	0
At13	34391600	34391699	0.641151	0
At13	39898500	39898599	0.953045	0.00328947
At13	47002200	47002299	0.954269	0.003125
At13	47002400	47002499	0.965852	0.00297619
At13	50215200	50215299	0.793333	0.0106335
At13	57541300	57541399	0.955301	0.00520833
At13	57541400	57541499	0.951535	0.0106209
At13	57541700	57541799	0.992188	0
At13	58559700	58559799	0.756157	0.00480769
At13	58657700	58657799	0.973542	0.00568182
At13	59639800	59639899	1	0.0106443
At13	60122900	60122999	0.962019	0.0277778
At13	60428900	60428999	0.98913	0.374623
At13	62108200	62108299	0.935513	0.0104167
At13	62479200	62479299	0.99375	0.004
At13	62479300	62479399	0.985892	0.0103383
At13	62479700	62479799	0.970184	0
At13	62479900	62479999	0.99	0.00922266
At13	64560400	64560499	0.849486	0.122156
At13	66336100	66336199	0.975521	0
At13	66464100	66464199	0.990385	0.00520833
At13	66990600	66990699	0.875354	0
At13	68397900	68397999	0.822305	0.0078125
At13	68673000	68673099	0.944981	0.00431034
At13	68886000	68886099	0.991667	0.00694444
At13	68886200	68886299	0.9875	0
At13	68886300	68886399	0.972222	0.00543478
At13	68886600	68886699	0.885065	0.0126419
At13	68888600	68888699	0.944018	0.0205556
At13	69938600	69938699	0.962338	0
At13	69938700	69938799	0.946686	0.00776627
At13	69991000	69991099	1	0
At13	69991300	69991399	0.958147	0.0170137
At13	70354900	70354999	0.985417	0.038877
At13	72996600	72996699	0.974877	0
At13	72996800	72996899	0.97598	0.0169318
At13	73280100	73280199	1	0.0119444
At13	73413400	73413499	0.656481	0.00953159
At13	73423400	73423499	0.783519	0.00657895
At13	73480600	73480699	0.958889	0
At13	73871600	73871699	0.959391	0.00396825
At13	73917200	73917299	0.968857	0.0074769
At13	73917300	73917399	0.975279	0
At13	73917400	73917499	0.989496	0.00674603
At13	73917500	73917599	0.982738	0.015625
At13	73975000	73975099	0.759641	0.00694444
At13	74709400	74709499	0.771569	0.01
At13	75624800	75624899	0.97914	0
At13	75629600	75629699	0.738068	0.01
At13	75925300	75925399	0.719899	0.00966184
At13	75952200	75952299	0.875844	0.160563
At13	75964200	75964299	0.941006	0.00892857
At13	76093500	76093599	0.750627	0.0155933
At13	76303800	76303899	0.959503	0
At13	76636300	76636399	0.94154	0
At13	76647300	76647399	0.967647	0
At13	76837700	76837799	0.978128	0.0410668
At13	77660700	77660799	0.925397	0.00362319
At13	77661000	77661099	0.937932	0
At13	77703600	77703699	0.970824	0.0391067
At13	78999500	78999599	0.974074	0.00378788
At13	79000100	79000199	0.713819	0.0733882
At13	79000400	79000499	0.896788	0
At13	79094000	79094099	0.971959	0.00403226
At13	79390200	79390299	0.605759	0.00362319
At13	79562500	79562599	0.983008	0.00297619
At13	79709000	79709099	0.721208	0.117188
At13	79709200	79709299	0.988258	0.290981
Dt01	448500	448599	0.856426	0.00416667
Dt01	476800	476899	0.687089	0.0365079
Dt01	2116500	2116599	0.961111	0.222998
Dt01	2164400	2164499	1	0
Dt01	2423100	2423199	0.91	0
Dt01	2423200	2423299	0.87037	0.00925926
Dt01	2856600	2856699	0.968835	0.0146429
Dt01	2856700	2856799	0.966067	0.0170455
Dt01	4026400	4026499	0.944357	0.0110137
Dt01	4027200	4027299	0.975286	0.00480769
Dt01	4179300	4179399	0.980197	0.0132275
Dt01	4179400	4179499	0.976232	0.0140625
Dt01	4179500	4179599	0.966585	0.00362319
Dt01	4180500	4180599	0.947311	0.00462963
Dt01	4180600	4180699	0.927887	0
Dt01	4190800	4190899	0.83756	0.010582
Dt01	4406300	4406399	1	0
Dt01	5249400	5249499	0.988404	0.274667
Dt01	5979600	5979699	0.879384	0.208232
Dt01	7849100	7849199	0.967437	0.00568182
Dt01	7901300	7901399	0.850157	0
Dt01	8839700	8839799	0.995798	0.010119
Dt01	8839800	8839899	0.988487	0.00333333
Dt01	9040400	9040499	0.994318	0.00480769
Dt01	9251400	9251499	0.972382	0.0118961
Dt01	10619300	10619399	0.644631	0.00520833
Dt01	10955200	10955299	0.940705	0
Dt01	13222700	13222799	0.980556	0.0244127
Dt01	14443700	14443799	0.663009	0.0256469
Dt01	14464200	14464299	0.93616	0.132783
Dt01	15052500	15052599	0.956728	0.00494953
Dt01	15317300	15317399	0.99	0
Dt01	15317400	15317499	0.972013	0
Dt01	15318100	15318199	0.994792	0.0208333
Dt01	15608600	15608699	0.982051	0.0143914
Dt01	18542700	18542799	0.967187	0.328299
Dt01	20260100	20260199	0.896542	0.009375
Dt01	21349200	21349299	0.986404	0.01
Dt01	21597900	21597999	0.976136	0
Dt01	23641100	23641199	0.972333	0.00549451
Dt01	23641300	23641399	0.97877	0.00347222
Dt01	25485000	25485099	0.803199	0.00372024
Dt01	25545800	25545899	0.977652	0.01
Dt01	25545900	25545999	0.993056	0.198342
Dt01	25547900	25547999	0.970748	0.0111153
Dt01	25550500	25550599	0.966585	0.0078125
Dt01	25551200	25551299	0.992803	0.0104001
Dt01	25558400	25558499	0.939966	0
Dt01	25558500	25558599	0.973893	0.0162967
Dt01	26807500	26807599	0.862636	0.025
Dt01	28859000	28859099	0.96655	0.00722496
Dt01	32674200	32674299	0.981111	0.0127165
Dt01	32800000	32800099	0.960339	0.0184943
Dt01	33934000	33934099	0.975694	0.0111408
Dt01	33934200	33934299	0.928472	0.00625
Dt01	40034600	40034699	0.993421	0
Dt01	42529200	42529299	0.98	0
Dt01	42530600	42530699	0.97701	0.0104167
Dt01	43952900	43952999	0.959549	0
Dt01	46436100	46436199	0.938747	0.311641
Dt01	47032800	47032899	0.980303	0.00961538
Dt01	47032900	47032999	0.878691	0.0021645
Dt01	47033000	47033099	0.994048	0.225611
Dt01	48271400	48271499	0.952196	0.0078125
Dt01	48271500	48271599	0.958765	0.063573
Dt01	49855900	49855999	0.975883	0.0147059
Dt01	50281000	50281099	0.961093	0.286487
Dt01	51255800	51255899	0.964103	0
Dt01	51431700	51431799	0.726118	0
Dt01	51431800	51431899	0.790226	0
Dt01	52490700	52490799	0.958004	0.0137649
Dt01	56782900	56782999	0.913968	0.0104895
Dt01	56783000	56783099	0.939852	0.011714
Dt01	58924200	58924299	0.958312	0.00378788
Dt01	59396300	59396399	0.74915	0.0145319
Dt01	59469700	59469799	0.838073	0.00238095
Dt01	59798800	59798899	0.968464	0.00416667
Dt01	59947200	59947299	0.933488	0.00240385
Dt01	60133700	60133799	0.950322	0.00961538
Dt01	60133900	60133999	0.891457	0.0107313
Dt01	60135700	60135799	0.956024	0.058127
Dt01	60135800	60135899	0.989792	0.0868361
Dt01	60524800	60524899	0.815621	0
Dt02	184000	184099	0.978929	0.121161
Dt02	2962800	2962899	0.989583	0.0025
Dt02	2963800	2963899	0.943994	0
Dt02	2964400	2964499	0.938828	0.0229779
Dt02	2967000	2967099	1	0.0137774
Dt02	2967100	2967199	0.990741	0.0105769
Dt02	2967200	2967299	1	0.00714286
Dt02	3311100	3311199	0.964314	0
Dt02	4630000	4630099	0.882514	0
Dt02	4936300	4936399	0.963315	0
Dt02	5097300	5097399	0.940789	0.00543478
Dt02	5292800	5292899	0.949009	0.00835422
Dt02	5292900	5292999	0.973301	0.00568182
Dt02	5313900	5313999	0.970698	0.291699
Dt02	5537300	5537399	0.958889	0.00344828
Dt02	5575600	5575699	0.68778	0
Dt02	6068800	6068899	0.904304	0.0208333
Dt02	7032900	7032999	0.979406	0
Dt02	7189200	7189299	0.822293	0
Dt02	7189400	7189499	0.984375	0.0694712
Dt02	7498800	7498899	0.978409	0.00454545
Dt02	7974500	7974599	0.635592	0
Dt02	8921200	8921299	0.927518	0
Dt02	10237900	10237999	0.978292	0.00142857
Dt02	11199200	11199299	0.727112	0.00526316
Dt02	11199300	11199399	0.953678	0.0131944
Dt02	11342400	11342499	0.921736	0.0103114
Dt02	12947300	12947399	0.893627	0.015625
Dt02	14048400	14048499	0.980769	0
Dt02	14048600	14048699	0.931943	0.0339415
Dt02	14517300	14517399	0.979021	0.0104167
Dt02	16095000	16095099	1	0.00568182
Dt02	19207200	19207299	0.960383	0.0153186
Dt02	19207500	19207599	0.986869	0.0123626
Dt02	19207700	19207799	0.959297	0.0060541
Dt02	21816500	21816599	0.983709	0.00362319
Dt02	23245900	23245999	0.941088	0.0308316
Dt02	23695900	23695999	0.927671	0.00833995
Dt02	24678400	24678499	0.975731	0.325694
Dt02	26534500	26534599	0.899628	0.0208763
Dt02	29861100	29861199	0.957531	0.126995
Dt02	30178600	30178699	0.969313	0
Dt02	37516100	37516199	0.767835	0.0293613
Dt02	38585900	38585999	0.925909	0.010582
Dt02	38596400	38596499	0.665636	0.0414439
Dt02	43957200	43957299	1	0
Dt02	44789000	44789099	0.913499	0.015873
Dt02	51136400	51136499	0.968943	0.00347222
Dt02	52515800	52515899	1	0.009375
Dt02	52586600	52586699	0.980746	0.0920455
Dt02	53303000	53303099	0.966667	0.0138889
Dt02	55294900	55294999	0.933707	0.00416667
Dt02	55295000	55295099	0.9425	0.0047619
Dt02	55295100	55295199	0.957664	0.00590035
Dt02	55295300	55295399	0.988182	0.0262069
Dt02	55295400	55295499	0.991811	0.00603486
Dt02	55295500	55295599	0.96688	0.00320513
Dt02	55295800	55295899	0.99537	0
Dt02	55295900	55295999	0.88125	0.00737847
Dt02	55296000	55296099	0.992308	0
Dt02	55461700	55461799	0.983333	0.279106
Dt02	55659700	55659799	0.944931	0.29734
Dt02	56584900	56584999	0.973718	0
Dt02	57097600	57097699	0.952976	0.0166667
Dt02	57256400	57256499	0.985294	0.00595238
Dt02	57634600	57634699	0.995238	0
Dt02	57635200	57635299	0.943268	0.00416667
Dt02	58182500	58182599	0.986842	0.00595238
Dt02	59365400	59365499	0.899922	0.01875
Dt02	59599300	59599399	0.979167	0.318317
Dt02	60424000	60424099	0.959821	0.00735294
Dt02	62258600	62258699	0.636566	0.00520833
Dt02	62636500	62636599	0.975824	0
Dt02	62636600	62636699	0.942947	0.005
Dt02	63917300	63917399	0.934495	0
Dt02	63917400	63917499	0.963542	0.0334821
Dt02	63917900	63917999	0.977924	0.00378788
Dt02	64237100	64237199	0.952941	0
Dt02	64757000	64757099	0.956325	0.00396825
Dt02	64982200	64982299	0.970079	0.00555556
Dt02	66055200	66055299	0.964236	0.0911915
Dt02	66067100	66067199	0.973849	0
Dt02	66175600	66175699	0.954903	0.00737179
Dt02	66175700	66175799	0.97792	0.00980392
Dt02	66175800	66175899	0.990385	0.0078125
Dt02	66300300	66300399	0.948101	0.0142188
Dt02	66504000	66504099	0.990385	0.0247141
Dt02	66572300	66572399	0.983902	0
Dt02	66572400	66572499	0.964968	0.00961538
Dt02	66690900	66690999	0.987996	0.0382149
Dt02	66848800	66848899	1	0.00396825
Dt02	66849000	66849099	0.966667	0.00203252
Dt02	66947400	66947499	0.618943	0.00446429
Dt02	66956300	66956399	1	0
Dt02	66956400	66956499	1	0
Dt02	66956500	66956599	0.98125	0
Dt02	66957400	66957499	0.988889	0
Dt02	66958100	66958199	0.987234	0.0106162
Dt03	109100	109199	1	0.0192308
Dt03	425900	425999	1	0
Dt03	863400	863499	0.866666	0.00568182
Dt03	1046100	1046199	0.95395	0
Dt03	1394300	1394399	0.972588	0
Dt03	1395000	1395099	0.983796	0.00918492
Dt03	1673800	1673899	0.977083	0
Dt03	2262700	2262799	0.980159	0.00833333
Dt03	2380900	2380999	0.943995	0.00428477
Dt03	2467400	2467499	0.9875	0
Dt03	2607600	2607699	0.976496	0.0193237
Dt03	2738700	2738799	0.993421	0.015625
Dt03	2786900	2786999	0.992188	0
Dt03	3723400	3723499	0.933013	0
Dt03	3723500	3723599	0.923654	0.00645221
Dt03	3759100	3759199	0.888497	0.00736229
Dt03	3854400	3854499	0.843603	0.0389286
Dt03	3854900	3854999	0.973589	0.00526316
Dt03	3901300	3901399	0.917113	0
Dt03	5685900	5685999	1	0.0125
Dt03	5686000	5686099	0.954563	0
Dt03	6096300	6096399	0.948153	0
Dt03	6243400	6243499	1	0
Dt03	6278100	6278199	0.760523	0.124378
Dt03	6965800	6965899	0.742685	0
Dt03	7093900	7093999	0.669731	0.0139319
Dt03	9570400	9570499	0.957051	0.201057
Dt03	9986300	9986399	0.964286	0.00735294
Dt03	9987700	9987799	0.984328	0.00227273
Dt03	9987800	9987899	0.980159	0.338749
Dt03	10099800	10099899	0.638893	0.00287356
Dt03	11955100	11955199	0.970238	0.01875
Dt03	18733300	18733399	0.909835	0.0191761
Dt03	18735000	18735099	1	0
Dt03	18735300	18735399	0.970001	0.010582
Dt03	22077900	22077999	0.978008	0.00462756
Dt03	22861800	22861899	0.95773	0
Dt03	24384600	24384699	0.765152	0.00735294
Dt03	25178100	25178199	0.955578	0.00378788
Dt03	25179500	25179599	0.977698	0
Dt03	25179600	25179699	0.983652	0.305708
Dt03	25287000	25287099	0.937497	0
Dt03	25287300	25287399	0.95976	0.0134016
Dt03	25287800	25287899	0.945707	0
Dt03	25295900	25295999	0.955425	0.00795455
Dt03	25296500	25296599	0.99537	0
Dt03	25984800	25984899	0.9628	0
Dt03	26596700	26596799	0.989936	0.0192308
Dt03	26733600	26733699	0.980769	0
Dt03	27582600	27582699	0.96981	0.00657895
Dt03	28438100	28438199	0.657651	0.00287356
Dt03	30236900	30236999	0.986111	0
Dt03	36276000	36276099	0.972222	0.0178571
Dt03	36373100	36373199	0.722699	0
Dt03	38146900	38146999	0.961569	0.00714286
Dt03	38361400	38361499	0.967468	0.200373
Dt03	38517700	38517799	0.887031	0.0632381
Dt03	39405100	39405199	0.900261	0.014245
Dt03	39552700	39552799	0.766613	0.0119048
Dt03	39552800	39552899	0.971905	0.00384615
Dt03	39552900	39552999	0.980637	0.0176768
Dt03	39557000	39557099	0.77199	0.00543478
Dt03	39777200	39777299	0.919623	0.00357143
Dt03	39880300	39880399	1	0
Dt03	41294500	41294599	0.729968	0.0333333
Dt03	41376100	41376199	0.980543	0.00333333
Dt03	41513600	41513699	0.982143	0
Dt03	43711500	43711599	0.754903	0.00340136
Dt03	43727300	43727399	0.966369	0
Dt03	43727400	43727499	0.989236	0
Dt03	43727500	43727599	0.995192	0.0101461
Dt03	43727600	43727699	0.993421	0.206998
Dt03	43727800	43727899	0.983854	0
Dt03	43727900	43727999	0.992254	0.00925926
Dt03	43728000	43728099	0.982143	0.0113636
Dt03	44612300	44612399	0.975063	0.00347222
Dt03	44612500	44612599	0.980863	0
Dt03	44612600	44612699	0.933532	0
Dt03	44612700	44612799	0.984725	0.00585826
Dt03	44612800	44612899	0.986959	0.00866597
Dt03	46017700	46017799	0.992188	0
Dt03	46018200	46018299	0.839682	0.0034965
Dt03	46141900	46141999	0.923515	0.0756966
Dt04	376800	376899	0.978242	0.017316
Dt04	376900	376999	0.993056	0.00431034
Dt04	2256000	2256099	0.978894	0.00396825
Dt04	2256100	2256199	0.781486	0.00657328
Dt04	2295600	2295699	0.985703	0.0160256
Dt04	2297200	2297299	0.964796	0.274366
Dt04	2304600	2304699	0.982828	0.0030303
Dt04	2304700	2304799	0.965815	0.00561497
Dt04	2304800	2304899	0.958034	0.0138462
Dt04	2304900	2304999	0.990162	0.00320513
Dt04	2305000	2305099	0.982937	0
Dt04	2305100	2305199	0.991071	0.0104167
Dt04	2305200	2305299	0.966524	0.0099896
Dt04	2305300	2305399	0.960119	0.0104738
Dt04	2305400	2305499	0.972222	0
Dt04	3016700	3016799	0.969463	0.184465
Dt04	3778300	3778399	0.974256	0.0166936
Dt04	4516600	4516699	0.952925	0.0163636
Dt04	5686300	5686399	0.795192	0.0346154
Dt04	7367500	7367599	0.641923	0.00252525
Dt04	7367600	7367699	0.88641	0.00716626
Dt04	8529000	8529099	0.99375	0
Dt04	8529300	8529399	0.995	0.0134943
Dt04	8968600	8968699	0.958639	0
Dt04	9337000	9337099	0.974512	0
Dt04	10349900	10349999	0.957734	0.01125
Dt04	10350200	10350299	0.990741	0
Dt04	10860400	10860499	0.979167	0
Dt04	12525900	12525999	0.938041	0
Dt04	12754200	12754299	0.806755	0.0288012
Dt04	13291800	13291899	0.969481	0
Dt04	14841100	14841199	0.990434	0
Dt04	15229000	15229099	0.964671	0
Dt04	15381800	15381899	0.968324	0
Dt04	15600100	15600199	0.979916	0.271064
Dt04	15600500	15600599	0.971147	0.011489
Dt04	15600600	15600699	0.988636	0
Dt04	15600800	15600899	0.98125	0.0113636
Dt04	15601300	15601399	0.98266	0
Dt04	21053700	21053799	0.662734	0
Dt04	34464700	34464799	0.974343	0.00396825
Dt04	34586800	34586899	0.973611	0.00892857
Dt04	35078400	35078499	0.619614	0.00160256
Dt04	35630500	35630599	0.983957	0.00621118
Dt04	39562600	39562699	0.880248	0.00252525
Dt04	40206200	40206299	0.960821	0.00793651
Dt04	40206300	40206399	0.91537	0.00694444
Dt04	40879300	40879399	0.994565	0.0216122
Dt04	42888700	42888799	0.981569	0.30716
Dt04	44701600	44701699	0.985289	0.00364327
Dt04	44770800	44770899	0.955272	0.170315
Dt04	45344500	45344599	0.929261	0.00892857
Dt04	46655700	46655799	0.931073	0.015625
Dt04	47098100	47098199	0.971844	0.0165914
Dt04	47099000	47099099	0.978811	0.0204388
Dt04	47921800	47921899	0.991776	0
Dt04	48674600	48674699	0.958974	0
Dt04	49219200	49219299	0.942247	0.0030303
Dt04	49540900	49540999	0.97433	0.00595238
Dt04	49541700	49541799	0.991071	0.00657895
Dt04	49542100	49542199	0.662037	0.00378788
Dt04	51144200	51144299	0.857937	0.0166667
Dt05	114000	114099	0.962121	0.0133053
Dt05	233000	233099	0.918892	0.00378788
Dt05	295100	295199	0.767419	0.0545526
Dt05	1909800	1909899	0.69391	0.0199353
Dt05	1930300	1930399	0.976496	0
Dt05	2205100	2205199	0.95773	0.00892857
Dt05	2497100	2497199	0.946117	0
Dt05	3157100	3157199	0.814087	0
Dt05	3273400	3273499	0.704131	0.00595238
Dt05	3669000	3669099	0.92489	0.0179487
Dt05	3746100	3746199	0.666088	0.0348732
Dt05	4479200	4479299	0.87275	0
Dt05	4649800	4649899	0.967262	0.012336
Dt05	5055600	5055699	0.723825	0.0102339
Dt05	5752700	5752799	0.975672	0
Dt05	5752900	5752999	0.635741	0.00833333
Dt05	5759700	5759799	0.880861	0.015625
Dt05	5762900	5762999	0.96268	0
Dt05	5765400	5765499	0.972569	0.00555556
Dt05	5853800	5853899	0.971168	0
Dt05	5853900	5853999	0.985515	0.0154287
Dt05	6776300	6776399	0.988636	0
Dt05	6776400	6776499	1	0.0101028
Dt05	6776500	6776599	0.972527	0
Dt05	6776600	6776699	0.992647	0.0078125
Dt05	6776900	6776999	0.981061	0.00617284
Dt05	6777000	6777099	0.965254	0
Dt05	6777100	6777199	0.994737	0
Dt05	6861000	6861099	0.832374	0.00263158
Dt05	7254500	7254599	0.979167	0
Dt05	7283900	7283999	0.990385	0.0198529
Dt05	7284100	7284199	0.988636	0
Dt05	7327700	7327799	0.982572	0
Dt05	7689000	7689099	0.991071	0.0136549
Dt05	8187500	8187599	1	0
Dt05	8238800	8238899	0.653937	0.0142358
Dt05	8309800	8309899	0.956448	0.00568182
Dt05	8317000	8317099	0.678048	0.00775613
Dt05	8319300	8319399	0.97526	0.00592238
Dt05	9294800	9294899	0.988636	0.262386
Dt05	9780100	9780199	0.933416	0.288769
Dt05	10025400	10025499	0.976852	0
Dt05	10166300	10166399	0.983068	0
Dt05	10491000	10491099	0.635196	0.00575397
Dt05	11915100	11915199	0.936956	0.00396825
Dt05	12666900	12666999	0.837023	0.0181894
Dt05	13318400	13318499	0.989048	0.257056
Dt05	13318900	13318999	0.980116	0.01125
Dt05	13319300	13319399	0.979167	0
Dt05	13319400	13319499	0.934643	0.00526316
Dt05	13319800	13319899	1	0.0492343
Dt05	13319900	13319999	0.9875	0.0944444
Dt05	13620400	13620499	0.977183	0.00961538
Dt05	13665400	13665499	0.941231	0.0207543
Dt05	13748900	13748999	0.963596	0
Dt05	13751300	13751399	0.955556	0
Dt05	13807100	13807199	0.970833	0
Dt05	14139200	14139299	0.940476	0.327192
Dt05	14236100	14236199	0.871334	0.22294
Dt05	14782400	14782499	0.968254	0
Dt05	16476000	16476099	0.984722	0.00735294
Dt05	18645900	18645999	0.942287	0
Dt05	18646000	18646099	0.986111	0
Dt05	19929500	19929599	0.9651	0.00526316
Dt05	19929600	19929699	0.988272	0
Dt05	20488900	20488999	1	0.366113
Dt05	20489100	20489199	1	0.288182
Dt05	20659100	20659199	0.969284	0.031534
Dt05	20997800	20997899	0.905147	0.247426
Dt05	21222200	21222299	0.960296	0.0122024
Dt05	21446100	21446199	0.964208	0.0125
Dt05	22247600	22247699	0.976458	0.136382
Dt05	22247700	22247799	0.974913	0.00816115
Dt05	23134000	23134099	0.969792	0
Dt05	23331800	23331899	0.96747	0.00241546
Dt05	23333800	23333899	0.967205	0
Dt05	23903400	23903499	0.755756	0.00927198
Dt05	23944700	23944799	0.951188	0.00446429
Dt05	24708800	24708899	0.983762	0.00521739
Dt05	25122000	25122099	0.895829	0
Dt05	25232600	25232699	0.705032	0
Dt05	25385300	25385399	0.971841	0
Dt05	25590200	25590299	0.705797	0.0455521
Dt05	25760700	25760799	0.888579	0.124335
Dt05	26337900	26337999	0.984375	0.0107601
Dt05	27174700	27174799	1	0.00657895
Dt05	27194800	27194899	0.958654	0
Dt05	29186300	29186399	0.966071	0
Dt05	32345500	32345599	0.986111	0.00903226
Dt05	32345600	32345699	0.992863	0.0142609
Dt05	32558800	32558899	0.982386	0
Dt05	32558900	32558999	0.990642	0.00922619
Dt05	32559000	32559099	0.974267	0.0203864
Dt05	32559200	32559299	0.976852	0.030303
Dt05	32559600	32559699	0.982572	0
Dt05	32987100	32987199	0.852228	0
Dt05	33528800	33528899	0.947743	0
Dt05	33772000	33772099	0.776187	0.0117744
Dt05	33833300	33833399	0.970833	0
Dt05	33833400	33833499	0.962074	0
Dt05	33833500	33833599	0.983974	0.00714286
Dt05	36182200	36182299	0.811896	0.0323054
Dt05	36735300	36735399	0.857904	0.25142
Dt05	39658500	39658599	0.975893	0.167708
Dt05	44340800	44340899	0.868576	0.0792002
Dt05	44889200	44889299	0.966026	0.00189394
Dt05	45044600	45044699	0.969979	0.143467
Dt05	45934500	45934599	0.968001	0
Dt05	47055200	47055299	0.958333	0.0221154
Dt05	48379900	48379999	0.870204	0
Dt05	49119200	49119299	0.956516	0.00735294
Dt05	50294800	50294899	0.96585	0.00657895
Dt05	52439200	52439299	0.689236	0
Dt05	52744800	52744899	0.989583	0.184347
Dt05	53116700	53116799	0.827252	0
Dt05	53116800	53116899	0.972794	0
Dt05	53117500	53117599	0.954861	0
Dt05	58905700	58905799	0.946801	0
Dt05	58940700	58940799	0.94881	0.03394
Dt05	59028200	59028299	0.982794	0.00362319
Dt05	60448600	60448699	0.977778	0.0119826
Dt05	60763000	60763099	0.961522	0
Dt05	61595000	61595099	0.975	0.0274123
Dt06	358900	358999	0.916667	0.00892857
Dt06	440700	440799	1	0.00666667
Dt06	1245900	1245999	0.915683	0.00446429
Dt06	1319100	1319199	0.979375	0
Dt06	1933500	1933599	0.954861	0.0402778
Dt06	2110400	2110499	0.960673	0.00462963
Dt06	2136600	2136699	0.89501	0.0305944
Dt06	2136700	2136799	0.759782	0
Dt06	3155700	3155799	0.939856	0
Dt06	4793900	4793999	0.968958	0.325198
Dt06	5240600	5240699	0.818995	0.00173611
Dt06	5918000	5918099	0.953472	0.00833333
Dt06	6655600	6655699	0.982008	0.325
Dt06	8008100	8008199	1	0
Dt06	8008500	8008599	0.979167	0.00625
Dt06	10260600	10260699	0.945481	0.00892857
Dt06	10580700	10580799	0.871131	0.0735291
Dt06	12227300	12227399	0.950495	0.0462888
Dt06	12896100	12896199	0.953993	0.00833333
Dt06	14146000	14146099	0.947222	0.0113636
Dt06	14809100	14809199	0.949723	0
Dt06	17730400	17730499	0.985364	0.00636982
Dt06	18471700	18471799	0.739123	0.00925926
Dt06	19672100	19672199	0.880884	0.00446429
Dt06	20361200	20361299	0.919643	0.163498
Dt06	20519200	20519299	0.966457	0
Dt06	20519300	20519399	0.988636	0
Dt06	20519800	20519899	1	0.005
Dt06	20520000	20520099	0.985967	0.00510204
Dt06	20520200	20520299	0.982403	0.102133
Dt06	21639100	21639199	0.844224	0.00357143
Dt06	31344000	31344099	0.840883	0.136852
Dt06	31671800	31671899	0.974741	0.00833333
Dt06	34829200	34829299	1	0.00961538
Dt06	43096400	43096499	0.822222	0
Dt06	46066900	46066999	0.702707	0.00490196
Dt06	46150500	46150599	0.791496	0.00555556
Dt06	47198300	47198399	0.941578	0.0216111
Dt06	53665400	53665499	0.905512	0.0185185
Dt06	53665600	53665699	0.947297	0
Dt06	53665700	53665799	0.846287	0
Dt06	53686000	53686099	0.808654	0
Dt06	53692600	53692699	0.972864	0.00912698
Dt06	54460100	54460199	0.979739	0.00555556
Dt06	54460300	54460399	0.982292	0.00284091
Dt06	54464600	54464699	0.935905	0.0180556
Dt06	54677500	54677599	1	0.047726
Dt06	55650400	55650499	0.946814	0
Dt06	58504100	58504199	0.971301	0.00733083
Dt06	58505100	58505199	0.985294	0.00833333
Dt06	58505300	58505399	0.946339	0.0131579
Dt06	60153400	60153499	0.683807	0.00625
Dt06	60240700	60240799	0.94697	0.0139319
Dt06	60256100	60256199	0.943278	0.0117902
Dt06	61020700	61020799	0.954167	0
Dt06	61220200	61220299	0.650997	0.0163194
Dt06	61487300	61487399	0.994444	0
Dt06	62157300	62157399	0.971155	0.025655
Dt06	62358500	62358599	0.910403	0
Dt06	62363800	62363899	0.980742	0
Dt06	62734600	62734699	0.993421	0.136634
Dt06	62797900	62797999	0.680057	0.00510204
Dt06	62847600	62847699	0.994048	0.00961538
Dt06	62847900	62847999	0.971002	0.00716626
Dt06	62957400	62957499	0.908631	0.00703287
Dt06	63232900	63232999	0.990909	0.00454545
Dt07	417100	417199	0.967995	0.0113308
Dt07	417500	417599	0.980429	0.00827991
Dt07	417800	417899	0.962463	0
Dt07	417900	417999	0.920503	0.00641026
Dt07	660900	660999	0.972463	0.00735294
Dt07	731400	731499	0.980824	0.00892857
Dt07	765700	765799	0.988636	0.069888
Dt07	1499500	1499599	0.982572	0
Dt07	1662300	1662399	0.949074	0
Dt07	1662500	1662599	0.976282	0.00588235
Dt07	1662600	1662699	0.96097	0
Dt07	1678500	1678599	0.993056	0.0156863
Dt07	2488000	2488099	0.738747	0.0125
Dt07	3006600	3006699	0.989318	0.0108696
Dt07	3006700	3006799	0.973644	0
Dt07	3006900	3006999	1	0.015625
Dt07	3187700	3187799	0.983449	0
Dt07	3570100	3570199	0.989583	0
Dt07	3570300	3570399	0.951595	0.0157977
Dt07	4070900	4070999	0.653391	0.00694444
Dt07	4132300	4132399	0.963737	0.010625
Dt07	4132400	4132499	0.942009	0.00694444
Dt07	4251700	4251799	0.915441	0.100852
Dt07	5425600	5425699	0.683533	0
Dt07	5425900	5425999	0.978711	0.301277
Dt07	5546200	5546299	0.970469	0.00494071
Dt07	5546300	5546399	0.973461	0
Dt07	5546400	5546499	0.978545	0.00416104
Dt07	6527100	6527199	0.784969	0
Dt07	6910100	6910199	0.994048	0.343786
Dt07	7575300	7575399	0.923253	0.00231481
Dt07	9951900	9951999	0.945011	0.0242157
Dt07	9952000	9952099	0.976535	0.00462963
Dt07	9952100	9952199	0.972622	0.00598291
Dt07	9952200	9952299	0.642411	0
Dt07	10136900	10136999	0.962919	0.0205721
Dt07	10137000	10137099	0.988462	0
Dt07	10137300	10137399	0.973674	0.0071203
Dt07	10689100	10689199	0.973214	0
Dt07	10689200	10689299	0.991667	0
Dt07	11151100	11151199	0.97037	0.00735294
Dt07	11428100	11428199	0.976301	0
Dt07	11428200	11428299	0.97402	0.005
Dt07	11428300	11428399	0.675208	0
Dt07	11517900	11517999	0.980159	0.00657895
Dt07	11590900	11590999	0.786832	0
Dt07	12648100	12648199	0.981944	0.00416667
Dt07	14379000	14379099	0.969048	0
Dt07	14546900	14546999	0.974405	0
Dt07	15061200	15061299	0.870997	0.00694444
Dt07	16243000	16243099	0.979167	0.00757576
Dt07	16243100	16243199	0.924663	0
Dt07	16363900	16363999	1	0
Dt07	18352600	18352699	0.725466	0
Dt07	18388500	18388599	0.991667	0
Dt07	19656700	19656799	0.959224	0
Dt07	20488300	20488399	0.937063	0.264394
Dt07	21252800	21252899	0.94397	0.288979
Dt07	21381200	21381299	0.942633	0.324074
Dt07	27749200	27749299	0.893973	0.00657895
Dt07	29043600	29043699	0.961384	0.360073
Dt07	29478200	29478299	0.963366	0.204824
Dt07	29977500	29977599	0.994048	0.00378788
Dt07	30124700	30124799	0.975	0.00833333
Dt07	35231700	35231799	0.943119	0.0298963
Dt07	35511400	35511499	0.750098	0
Dt07	38996500	38996599	0.949628	0.00685714
Dt07	44525600	44525699	0.96585	0
Dt07	44639100	44639199	0.94881	0
Dt07	45213300	45213399	0.968977	0.298282
Dt07	45618400	45618499	0.944551	0.307044
Dt07	46250800	46250899	0.765812	0.00833333
Dt07	46250900	46250999	0.976081	0.00333333
Dt07	46251000	46251099	0.98875	0
Dt07	46251100	46251199	0.996212	0.00320513
Dt07	46251900	46251999	0.989357	0.0078125
Dt07	46252700	46252799	1	0.239904
Dt07	46253100	46253199	0.983734	0.0536497
Dt07	46620900	46620999	0.972431	0.0156776
Dt07	46624000	46624099	0.978508	0
Dt07	46624200	46624299	0.98125	0.010016
Dt07	47747100	47747199	0.995536	0.00657895
Dt07	48188300	48188399	0.973211	0.0110725
Dt07	48880500	48880599	0.977679	0.00438596
Dt07	49280200	49280299	0.700999	0
Dt07	51425000	51425099	0.89881	0
Dt07	51607800	51607899	0.749883	0.00952381
Dt07	54118500	54118599	0.979656	0.0111607
Dt07	54118600	54118699	0.989423	0.00682832
Dt07	54620400	54620499	0.910065	0.00982143
Dt07	55110200	55110299	0.982143	0.290196
Dt07	55148400	55148499	0.663601	0.00308642
Dt08	3039900	3039999	0.982386	0
Dt08	5412000	5412099	0.97443	0.0978701
Dt08	5533900	5533999	0.973623	0.00543478
Dt08	6099200	6099299	0.94619	0
Dt08	6958400	6958499	0.894551	0.00431034
Dt08	6990900	6990999	0.988068	0.0178571
Dt08	8061800	8061899	0.957786	0.0037037
Dt08	8062100	8062199	0.974375	0.00403226
Dt08	8062500	8062599	0.972527	0.00520833
Dt08	8062600	8062699	0.971726	0.0147059
Dt08	8063400	8063499	0.983056	0.00480769
Dt08	8506900	8506999	0.987103	0.00961538
Dt08	8507000	8507099	0.932664	0.005
Dt08	9318100	9318199	0.964474	0
Dt08	9318200	9318299	0.976389	0.00595238
Dt08	12751500	12751599	0.89375	0.25563
Dt08	14786200	14786299	0.970238	0.0227273
Dt08	16000000	16000099	0.979925	0
Dt08	16000800	16000899	0.981781	0.0114583
Dt08	16000900	16000999	0.978931	0.00796108
Dt08	16876600	16876699	0.994463	0.00714286
Dt08	18467000	18467099	0.628077	0.0125
Dt08	22355800	22355899	0.947386	0.00625
Dt08	22582900	22582999	0.966518	0
Dt08	27130900	27130999	0.995614	0.0122054
Dt08	31500600	31500699	0.812784	0.0143914
Dt08	35203600	35203699	1	0.011226
Dt08	35203700	35203799	0.992188	0.00520833
Dt08	35203800	35203899	0.948785	0
Dt08	36339300	36339399	0.976391	0.003125
Dt08	37535800	37535899	0.657898	0
Dt08	38400000	38400099	0.991667	0.0174908
Dt08	38401000	38401099	0.980475	0.0348446
Dt08	38401600	38401699	0.994318	0.00367647
Dt08	41393000	41393099	0.914097	0.0156658
Dt08	41626900	41626999	0.991071	0
Dt08	41627100	41627199	0.985913	0.00974513
Dt08	41627200	41627299	0.96686	0
Dt08	41627400	41627499	0.974167	0
Dt08	41627900	41627999	0.980146	0.0930008
Dt08	41628100	41628199	0.97958	0.302792
Dt08	41628400	41628499	0.971726	0.00694444
Dt08	43479400	43479499	1	0
Dt08	45235200	45235299	0.955001	0
Dt08	45350400	45350499	0.946042	0.0700651
Dt08	45352100	45352199	0.908389	0.00416667
Dt08	46159000	46159099	0.97433	0.00625
Dt08	46971300	46971399	0.969497	0.0177788
Dt08	46972700	46972799	0.94668	0
Dt08	47563800	47563899	0.994318	0.367998
Dt08	48660800	48660899	0.937099	0.0223279
Dt08	49610400	49610499	0.771125	0.157498
Dt08	50041300	50041399	0.980921	0.0125
Dt08	51187600	51187699	0.760968	0.0115789
Dt08	51404300	51404399	0.973611	0.00833333
Dt08	51405700	51405799	0.945211	0.0374332
Dt08	52168400	52168499	0.692686	0.00543478
Dt08	56572200	56572299	0.937826	0
Dt08	56572400	56572499	0.979224	0.0242063
Dt08	57112000	57112099	0.994444	0.00555556
Dt08	57277500	57277599	0.875022	0
Dt08	59102900	59102999	1	0.139956
Dt08	59781900	59781999	0.696665	0.0213359
Dt08	60720200	60720299	0.988636	0
Dt08	60913100	60913199	0.889773	0.0453869
Dt08	61981900	61981999	0.951852	0
Dt08	62781400	62781499	0.677968	0
Dt08	62926500	62926599	0.82239	0.0155868
Dt08	63715400	63715499	0.736935	0.0249466
Dt08	64211800	64211899	0.800615	0.00568182
Dt08	64211900	64211999	0.888902	0
Dt08	64291100	64291199	0.981151	0.00833333
Dt08	64295800	64295899	0.974244	0.0102425
Dt08	64390700	64390799	1	0
Dt08	64817800	64817899	0.970879	0.014537
Dt08	64881900	64881999	0.957857	0.0518182
Dt08	65630200	65630299	0.820457	0.0416667
Dt08	65631200	65631299	0.980799	0
Dt08	65631300	65631399	0.986477	0
Dt08	65631500	65631599	0.847744	0.00588235
Dt08	65631800	65631899	0.988404	0.0146796
Dt09	1257500	1257599	0.736842	0.0125313
Dt09	1259000	1259099	0.953382	0.0931517
Dt09	1263400	1263499	0.971306	0.00462963
Dt09	1396900	1396999	0.958297	0.00972222
Dt09	1415300	1415399	0.952899	0
Dt09	1415400	1415499	0.977577	0.132783
Dt09	1539600	1539699	0.967647	0.0158654
Dt09	2136800	2136899	0.943525	0
Dt09	5410000	5410099	0.709772	0.00784632
Dt09	6479000	6479099	0.878338	0.00320513
Dt09	6479200	6479299	0.729965	0
Dt09	8187500	8187599	0.84907	0.0342606
Dt09	8187600	8187699	0.956694	0.0593069
Dt09	9228900	9228999	0.953348	0.14195
Dt09	11047700	11047799	0.966667	0
Dt09	13866500	13866599	0.636642	0.00555556
Dt09	15506900	15506999	0.980655	0.21115
Dt09	17521300	17521399	0.895984	0
Dt09	25161100	25161199	0.984032	0.156257
Dt09	25205400	25205499	0.957916	0.0112086
Dt09	26528600	26528699	0.9875	0
Dt09	26942000	26942099	0.971544	0.00769413
Dt09	26942100	26942199	0.985985	0.00694444
Dt09	27144800	27144899	0.78951	0.0173955
Dt09	29538700	29538799	0.953095	0.242351
Dt09	30682500	30682599	0.926964	0
Dt09	30854000	30854099	0.963918	0
Dt09	32449100	32449199	0.97822	0.00390625
Dt09	33234800	33234899	0.987037	0.0119318
Dt09	33582500	33582599	0.983259	0
Dt09	33881400	33881499	0.793705	0.00969619
Dt09	33899400	33899499	0.981445	0.198611
Dt09	34769900	34769999	0.943881	0.0705775
Dt09	35012500	35012599	0.612335	0.00396825
Dt09	35169500	35169599	0.869465	0.175602
Dt09	36693200	36693299	0.979968	0.0170455
Dt09	37429900	37429999	0.952178	0
Dt09	37587900	37587999	0.99375	0.0128289
Dt09	37763800	37763899	0.905526	0
Dt09	37836400	37836499	0.86584	0
[truncated: 483 more rows]

## Sheet: Gb_CG_hypo_DMRs
Chromosome	Start	Stop	cGb mCG level	wGb mCG level
At01	145400	145499	0	0.941885
At01	170700	170799	0.0362338	0.96
At01	172200	172299	0.0104575	0.979977
At01	284400	284499	0.0435268	0.962739
At01	307600	307699	0	0.985434
At01	467100	467199	0.00568182	0.984152
At01	467200	467299	0.134259	0.979167
At01	467300	467399	0.00961538	0.975818
At01	512300	512399	0	0.957986
At01	586600	586699	0.00892857	0.980729
At01	591300	591399	0.00568182	0.793929
At01	599800	599899	0	0.984375
At01	633900	633999	0.00961538	0.972267
At01	711200	711299	0.309848	0.983664
At01	713100	713199	0.0177249	0.936285
At01	713200	713299	0.186927	0.860213
At01	846800	846899	0	1
At01	1665200	1665299	0.0512933	0.986667
At01	1746800	1746899	0.0238636	0.961174
At01	1835900	1835999	0.0025	0.726486
At01	1982900	1982999	0.0271047	0.963254
At01	1983000	1983099	0	0.985155
At01	2003700	2003799	0.0208333	0.983366
At01	2004800	2004899	0.0189394	0.780439
At01	2090000	2090099	0	0.965556
At01	2218900	2218999	0	0.98807
At01	2219100	2219199	0.00961538	0.953646
At01	2385400	2385499	0.0831631	0.975
At01	2393800	2393899	0.00871212	0.936534
At01	2410200	2410299	0	0.926091
At01	2416000	2416099	0.106696	0.953781
At01	3121700	3121799	0.00827991	0.757465
At01	3637100	3637199	0.090873	0.813938
At01	3654200	3654299	0	0.950914
At01	3662700	3662799	0.0306818	0.675603
At01	3667000	3667099	0.0172684	0.96664
At01	3880800	3880899	0.00297619	0.98379
At01	3881000	3881099	0	0.982976
At01	4450400	4450499	0.0323427	0.946992
At01	4718900	4718999	0	0.958726
At01	5282100	5282199	0.261551	0.869432
At01	5481700	5481799	0.106629	0.934855
At01	5918100	5918199	0.00595238	0.844742
At01	7079900	7079999	0.0119048	0.988381
At01	7380400	7380499	0.202862	0.93232
At01	8008300	8008399	0.0193452	0.97636
At01	8126600	8126699	0.0078125	0.97598
At01	8128500	8128599	0.0215909	0.937414
At01	8675100	8675199	0.0119048	0.72145
At01	9374900	9374999	0.015625	0.778023
At01	9739100	9739199	0.0187166	0.965476
At01	9744500	9744599	0.0746636	0.718098
At01	9809600	9809699	0.00287356	0.96412
At01	10006100	10006199	0.171815	0.983806
At01	10042100	10042199	0	0.974747
At01	10042300	10042399	0.00767045	0.931164
At01	11045200	11045299	0	0.658105
At01	11421500	11421599	0.0142974	0.983428
At01	11421600	11421699	0.0161458	0.969048
At01	11421700	11421799	0	0.944924
At01	11421800	11421899	0	0.979212
At01	12254000	12254099	0	0.644826
At01	12254200	12254299	0.0284091	0.976162
At01	12254300	12254399	0.00961538	0.956363
At01	12254600	12254699	0.00666667	0.962069
At01	12254800	12254899	0	0.96746
At01	12256200	12256299	0.00769231	1
At01	12257100	12257199	0.00657895	0.959135
At01	15449200	15449299	0.0149123	0.890666
At01	15450500	15450599	0.0125	0.956058
At01	18010200	18010299	0.00833333	0.984295
At01	18746300	18746399	0	0.974619
At01	19075800	19075899	0	0.987487
At01	23430700	23430799	0.0290404	0.83799
At01	24945400	24945499	0.00666667	0.974109
At01	26117100	26117199	0.0152778	0.651124
At01	26262700	26262799	0.00735294	0.929861
At01	26299300	26299399	0	0.968767
At01	26644600	26644699	0.0138889	0.741315
At01	27799400	27799499	0.0236111	0.942516
At01	27875500	27875599	0.015625	0.962032
At01	31195600	31195699	0.00416667	0.930701
At01	33323400	33323499	0.0797626	0.983091
At01	33326700	33326799	0	0.820227
At01	33399200	33399299	0.0217803	0.671203
At01	39040000	39040099	0.0249421	0.881688
At01	39087500	39087599	0.0198529	0.971841
At01	39193300	39193399	0.0138889	0.993056
At01	39193500	39193599	0	0.956972
At01	39195100	39195199	0.0333333	0.961607
At01	39195500	39195599	0.025	0.969444
At01	39195700	39195799	0.0208333	0.981456
At01	39196600	39196699	0.0124008	0.976552
At01	39197000	39197099	0.00549451	0.966833
At01	39402500	39402599	0.0590278	0.96875
At01	39718800	39718899	0.0113636	0.982442
At01	39718900	39718999	0.172666	0.975072
At01	40794500	40794599	0.0078125	0.702546
At01	42270200	42270299	0.304162	0.960215
At01	46060400	46060499	0.00933442	0.958288
At01	49937800	49937899	0.241554	0.959848
At01	49938000	49938099	0.304458	0.926867
At01	49938500	49938599	0.0078125	0.97433
At01	49998500	49998599	0	0.912689
At01	53918300	53918399	0.117176	0.914713
At01	56816400	56816499	0	0.962351
At01	56877400	56877499	0.00657895	0.935857
At01	56879200	56879299	0.0235317	0.910878
At01	61704600	61704699	0.0113636	0.97691
At01	62814200	62814299	0.0113872	0.988068
At01	63638000	63638099	0.00833333	0.942596
At01	64234200	64234299	0.0162879	0.963656
At01	68634800	68634899	0	0.94
At01	70250600	70250699	0.00568182	0.870886
At01	75349800	75349899	0	0.983974
At01	75349900	75349999	0.0162815	0.973661
At01	75350000	75350099	0.0133804	0.966832
At01	75660900	75660999	0.0248016	0.959706
At01	75661000	75661099	0.00416667	0.954167
At01	75661200	75661299	0	0.968056
At01	78290900	78290999	0.00892857	0.914583
At01	82864300	82864399	0.0164683	0.944811
At01	82864400	82864499	0	0.964673
At01	83018500	83018599	0.0125	0.965132
At01	83463700	83463799	0.225893	0.888693
At01	86849500	86849599	0.209159	0.933963
At01	86849700	86849799	0	0.978299
At01	87012700	87012799	0.0026455	0.954202
At01	87336100	87336199	0.0410511	0.970928
At01	89768100	89768199	0	0.981443
At01	89946300	89946399	0	0.971688
At01	90263400	90263499	0	0.968347
At01	90269200	90269299	0.00657895	0.970353
At01	90269500	90269599	0	0.992188
At01	90365100	90365199	0.0142857	0.964286
At01	91165500	91165599	0.00833333	0.96435
At01	91165700	91165799	0.0108696	0.942876
At01	91165800	91165899	0.349202	0.953895
At01	93079800	93079899	0.00643382	0.984173
At01	93787200	93787299	0.00961538	0.949656
At01	93787400	93787499	0	0.966788
At01	94374400	94374499	0.0209634	0.861343
At01	94420700	94420799	0	0.97509
At01	94738100	94738199	0	1
At01	94948900	94948999	0.00783476	0.966797
At01	95033800	95033899	0	0.920952
At01	95143900	95143999	0	0.984375
At01	95273800	95273899	0	0.977468
At01	96054700	96054799	0.280257	0.940604
At01	97033500	97033599	0.00876068	0.708191
At01	97053500	97053599	0.025	0.968217
At01	97295600	97295699	0	0.773311
At01	97753200	97753299	0.0078125	0.926328
At01	97916700	97916799	0.0249826	0.962729
At01	97916900	97916999	0.00308642	0.97716
At01	97955800	97955899	0.352883	0.97081
At01	98388200	98388299	0.00625	0.976389
At01	98388300	98388399	0.0113636	0.938041
At01	98468600	98468699	0.308442	0.969773
At01	98713100	98713199	0.00925926	0.643492
At01	98755400	98755499	0.322917	0.953598
At01	98801700	98801799	0.277572	0.930919
At01	98929700	98929799	0.00694444	0.942001
At01	98951800	98951899	0	0.955778
At01	98951900	98951999	0.00625	0.967981
At01	98952000	98952099	0.0601685	0.968182
At01	99208700	99208799	0	0.795241
At01	99231700	99231799	0	0.976182
At01	99242300	99242399	0.0167961	0.969041
At01	99242800	99242899	0.0119708	0.966467
At01	99751200	99751299	0.00892857	0.975446
At01	99751500	99751599	0.0166667	0.970433
At02	153600	153699	0.00952381	0.842938
At02	398400	398499	0.0279235	0.934837
At02	656000	656099	0.388622	0.992188
At02	898800	898899	0	0.967757
At02	1495000	1495099	0.00814001	0.948616
At02	1495100	1495199	0.00973789	0.61215
At02	2260600	2260699	0.278428	0.990693
At02	2329500	2329599	0	0.96802
At02	3200700	3200799	0.0125313	0.941736
At02	3200900	3200999	0.166166	0.828149
At02	3407400	3407499	0	0.650175
At02	3430700	3430799	0.279973	0.959398
At02	3605000	3605099	0.0104167	0.960144
At02	3605100	3605199	0	0.957217
At02	3605200	3605299	0.00744843	0.832178
At02	3736900	3736999	0.0142045	0.917927
At02	3876700	3876799	0.00490196	0.676192
At02	4971700	4971799	0.0113636	0.984565
At02	7127600	7127699	0.185695	0.931737
At02	7226100	7226199	0.0138889	0.982143
At02	7246100	7246199	0.329365	0.970324
At02	7594200	7594299	0.00403226	0.968104
At02	7820500	7820599	0.240394	0.964316
At02	8522800	8522899	0	0.787612
At02	11104900	11104999	0.201068	0.929967
At02	11625300	11625399	0	0.957292
At02	11872400	11872499	0	0.977346
At02	13629600	13629699	0.0371854	0.969385
At02	14927300	14927399	0	0.989357
At02	14952800	14952899	0.003125	0.940197
At02	14979300	14979399	0	0.789504
At02	14979400	14979499	0.012987	0.714619
At02	16652900	16652999	0.0145147	0.985581
At02	18319600	18319699	0.0220303	0.904919
At02	18854500	18854599	0	0.977431
At02	18854700	18854799	0.0337798	0.957644
At02	18854900	18854999	0.00520833	0.976429
At02	18855000	18855099	0.00454545	0.960985
At02	18855100	18855199	0.0287815	0.982187
At02	18855300	18855399	0.00657895	0.891085
At02	18855500	18855599	0	0.970833
At02	18855700	18855799	0.00480769	0.9696
At02	19198600	19198699	0.0199731	0.861937
At02	20356400	20356499	0.00694444	0.800615
At02	20356500	20356599	0	0.984467
At02	20608900	20608999	0	0.87268
At02	21334400	21334499	0.00967262	0.968943
At02	21334500	21334599	0.00378788	0.96845
At02	27997700	27997799	0.0291724	0.981326
At02	28191300	28191399	0.023911	0.967748
At02	34516100	34516199	0.0124542	0.956601
At02	34901000	34901099	0.00862069	0.968198
At02	35245800	35245899	0	0.980202
At02	35282600	35282699	0.00694444	0.859547
At02	38236100	38236199	0	0.754006
At02	41497600	41497699	0.00808081	0.970032
At02	41498000	41498099	0.0104167	0.961275
At02	41498300	41498399	0	0.985758
At02	41498500	41498599	0.00595238	0.963023
At02	41498800	41498899	0	0.97476
At02	41498900	41498999	0.0148352	0.8
At02	41499300	41499399	0.170504	0.971133
At02	44484800	44484899	0.0123016	0.657379
At02	44670600	44670699	0.0142857	0.945026
At02	46448800	46448899	0	0.916964
At02	46460600	46460699	0.0166667	0.959045
At02	48469500	48469599	0.0126263	0.987103
At02	54955600	54955699	0.24	0.954638
At02	54955800	54955899	0	0.95456
At02	55397800	55397899	0	0.925599
At02	55399100	55399199	0	0.996094
At02	55468900	55468999	0.00866189	0.96124
At02	61212100	61212199	0.0252101	0.839786
At02	61584300	61584399	0	0.927706
At02	61584500	61584599	0.00714286	0.98375
At02	61584600	61584699	0.00520833	0.949848
At02	61785800	61785899	0.00892857	0.97633
At02	63023300	63023399	0.00595238	0.973352
At02	63024400	63024499	0.0543768	0.945288
At02	63486500	63486599	0.0429131	0.85337
At02	63821300	63821399	0	0.969594
At02	64385600	64385699	0	0.930264
At02	64386100	64386199	0	0.991288
At02	64386400	64386499	0	0.970822
At02	64386600	64386699	0.00892857	0.992424
At02	65198800	65198899	0	0.980655
At02	68036200	68036299	0	0.90851
At02	70178700	70178799	0.0404762	0.988889
At02	71341000	71341099	0.0104167	0.683907
At02	73327500	73327599	0.0377778	0.884107
At02	74286200	74286299	0	0.972827
At02	74289200	74289299	0.356878	0.963501
At02	74289300	74289399	0	0.984722
At02	74494900	74494999	0.0189103	0.973906
At02	74495000	74495099	0.00618961	0.950337
At02	74755800	74755899	0.0113095	0.980136
At02	74755900	74755999	0.00848416	0.976843
At02	75535000	75535099	0.00704365	0.970849
At02	75616800	75616899	0	0.979879
At02	75747900	75747999	0.0155556	0.986752
At02	75748000	75748099	0.0206894	0.959612
At02	76486500	76486599	0.00928793	0.938601
At02	76827200	76827299	0.154167	0.832267
At02	77689300	77689399	0.0312783	0.948058
At02	77998900	77998999	0	0.98266
At02	77999100	77999199	0	0.955948
At02	77999200	77999299	0.0439342	0.96638
At02	77999600	77999699	0.00568182	0.99569
At02	77999800	77999899	0.2974	0.982305
At02	79114900	79114999	0.0243056	0.9625
At02	80080000	80080099	0	0.958182
At02	80285700	80285799	0.00396825	0.83185
At02	80541200	80541299	0	0.959122
At02	80727300	80727399	0.192308	0.845777
At02	80799800	80799899	0	0.983518
At02	80807700	80807799	0.0118172	0.775942
At02	80839000	80839099	0.270748	0.989292
At02	81035000	81035099	0.0301136	0.768877
At02	81627400	81627499	0.00378788	0.676227
At02	81868700	81868799	0.0137681	0.96768
At02	81868900	81868999	0.0125	0.915053
At02	82194400	82194499	0.00555556	0.986111
At02	82578500	82578599	0.00735294	0.962776
At02	82790600	82790699	0.00833333	0.915213
At02	82807800	82807899	0.291667	0.923129
At02	83139200	83139299	0.117999	0.963333
At02	83139300	83139399	0.0217583	0.913939
At02	83252900	83252999	0	0.947259
At03	287600	287699	0.0078976	0.981145
At03	287700	287799	0.00909091	0.97698
At03	287900	287999	0	0.970124
At03	288600	288699	0.00694444	0.918765
At03	346900	346999	0.00757576	0.966422
At03	353000	353099	0.0015674	0.702056
At03	557300	557399	0	0.952029
At03	611100	611199	0	0.961704
At03	762900	762999	0.307792	0.951939
At03	1061600	1061699	0.28022	0.980486
At03	1410100	1410199	0.016351	0.936247
At03	1410200	1410299	0	0.918119
At03	1805300	1805399	0.0127946	0.984861
At03	2068700	2068799	0.0162338	0.928155
At03	2803400	2803499	0.00833333	0.957661
At03	2810600	2810699	0.00347222	0.97995
At03	3136400	3136499	0.138194	0.943948
At03	3558600	3558699	0	0.992188
At03	4768800	4768899	0	0.986111
At03	4780100	4780199	0.0238636	0.953571
At03	9801900	9801999	0.0214286	0.928017
At03	9963600	9963699	0.00892857	0.991286
At03	9963700	9963799	0.0133547	0.9582
At03	10236700	10236799	0	0.775897
At03	12571400	12571499	0	0.956432
At03	12577400	12577499	0.0103175	0.962924
At03	12954200	12954299	0.00416667	0.961072
At03	12954300	12954399	0	0.97265
At03	13342100	13342199	0.00657895	0.984865
At03	14801400	14801499	0	0.957507
At03	15554400	15554499	0	0.995
At03	15623800	15623899	0.249242	0.949304
At03	15624000	15624099	0	0.985516
At03	15624400	15624499	0	0.951453
At03	15624600	15624699	0.0178571	0.938537
At03	15625100	15625199	0.00833333	0.787103
At03	15625300	15625399	0	0.974242
At03	15625400	15625499	0	0.95802
At03	17085200	17085299	0.025	0.96688
At03	17326300	17326399	0.00833333	0.984135
At03	17332700	17332799	0	0.980853
At03	17333800	17333899	0.2	0.944454
At03	17363800	17363899	0.025	0.982605
At03	18969900	18969999	0.0138889	0.979532
At03	18970400	18970499	0.0142045	0.969276
At03	18971000	18971099	0	0.981456
At03	18971500	18971599	0.362566	0.964895
At03	18972000	18972099	0	0.955261
At03	27220200	27220299	0.00274725	0.965279
At03	27220500	27220599	0	0.959471
At03	37105700	37105799	0	0.940149
At03	37105800	37105899	0.015625	0.725351
At03	37105900	37105999	0	0.968108
At03	37425300	37425399	0	0.96674
At03	39064500	39064599	0	1
At03	39064600	39064699	0.0157576	0.969474
At03	39064700	39064799	0.0102381	0.981569
At03	39064800	39064899	0.00995879	0.958772
At03	39064900	39064999	0	0.95786
At03	39065000	39065099	0.00324675	0.965841
At03	40426000	40426099	0	0.958902
At03	40470400	40470499	0.0217803	0.955414
At03	43640800	43640899	0.330864	0.987187
At03	44099400	44099499	0.0150644	0.97195
At03	57221400	57221499	0	0.937563
At03	57221800	57221899	0	0.762336
At03	57222600	57222699	0	0.944503
At03	57223500	57223599	0	0.946134
At03	58102400	58102499	0	1
At03	59299900	59299999	0.00833333	0.980147
At03	59300200	59300299	0	0.98596
At03	59383700	59383799	0	0.967059
At03	59383800	59383899	0.0102529	0.979574
At03	59383900	59383999	0	0.976786
At03	59384000	59384099	0.0276786	0.951652
At03	63600100	63600199	0	0.970695
At03	63600200	63600299	0.0126263	0.655623
At03	68705600	68705699	0.0479446	0.940922
At03	68705700	68705799	0.0571192	0.959769
At03	74766900	74766999	0	0.970833
At03	74768200	74768299	0.00892857	0.969401
At03	76003200	76003299	0.184845	0.975482
At03	76003300	76003399	0.0138889	0.968939
At03	76003700	76003799	0.00595238	0.966532
At03	76235800	76235899	0.00641026	0.968228
At03	76236100	76236199	0.0113636	0.968074
At03	76341300	76341399	0.0389286	0.949363
At03	76344500	76344599	0.0185185	0.95029
At03	76344800	76344899	0.00625	0.972414
At03	81094000	81094099	0	0.844946
At03	81358600	81358699	0.00892857	0.957764
At03	86302000	86302099	0.00426136	0.946336
At03	86749700	86749799	0.0227273	0.986111
At03	88984900	88984999	0.00543478	0.991338
At03	90654000	90654099	0.00462963	0.960195
At03	92456000	92456099	0.296968	0.995455
At03	93516500	93516599	0.00694444	0.908868
At03	93825300	93825399	0.0125	0.939725
At03	93881500	93881599	0.0127877	0.93915
At03	94379600	94379699	0.0125	0.968254
At03	94379700	94379799	0	0.986111
At03	94379800	94379899	0.0119048	0.819979
At03	96940500	96940599	0.00520833	0.72822
At03	97177000	97177099	0.025	0.971154
At03	97177200	97177299	0	0.946467
At03	97327200	97327299	0.00757576	0.858621
At03	97665700	97665799	0	0.971664
At03	97746100	97746199	0	0.967052
At03	97760100	97760199	0.00694444	0.968403
At03	98108200	98108299	0	0.796832
At03	98188600	98188699	0.0125	0.989583
At03	98188700	98188799	0.00769231	0.973626
At03	98303400	98303499	0.275755	0.955662
At03	98303500	98303599	0	0.985294
At03	98556000	98556099	0.004	0.869663
At03	98643400	98643499	0.00833333	0.655064
At03	98763100	98763199	0	0.74069
At03	99097500	99097599	0	0.816506
At03	99561700	99561799	0.00379136	0.837142
At03	99562200	99562299	0.0115079	0.967949
At03	99653500	99653599	0.127906	0.960456
At03	99798900	99798999	0.329545	0.986102
At03	99801700	99801799	0.0125	0.958457
At03	99966500	99966599	0.0078125	0.927892
At03	99966600	99966699	0.015625	0.967146
At03	100058600	100058699	0.00362319	0.671845
At04	249000	249099	0.00396825	0.664404
At04	251000	251099	0.0991737	0.741791
At04	359600	359699	0.00520833	0.718238
At04	487200	487299	0.00625	0.890715
At04	487300	487399	0	0.875336
At04	513200	513299	0.0133333	0.770088
At04	1063000	1063099	0	0.602257
At04	1222500	1222599	0.333333	0.960235
At04	1292800	1292899	0.00520833	0.933807
At04	1292900	1292999	0.00672269	0.952431
At04	1293000	1293099	0	0.98125
At04	1293100	1293199	0.0119444	1
At04	1293300	1293399	0	0.985417
At04	1293500	1293599	0	0.982143
At04	1547500	1547599	0	0.797841
At04	1577100	1577199	0.0214286	0.991667
At04	1577300	1577399	0.0405433	0.703131
At04	1591400	1591499	0.291135	0.963384
At04	2810500	2810599	0	0.855948
At04	3676000	3676099	0.00833333	0.917096
At04	3678000	3678099	0.0125	0.73888
At04	5662500	5662599	0.245551	0.969954
At04	7046100	7046199	0.334325	0.981369
At04	8198600	8198699	0.0151557	0.812121
At04	8538900	8538999	0	0.95
At04	9845500	9845599	0.00555556	0.957465
At04	10621600	10621699	0	0.948103
At04	10700500	10700599	0.0105263	0.678361
At04	11035400	11035499	0	0.979233
At04	11053800	11053899	0	0.986883
At04	11069200	11069299	0.0125313	0.980921
At04	11135900	11135999	0	0.921306
At04	11321600	11321699	0	0.945773
At04	11321700	11321799	0	0.944797
At04	11321800	11321899	0	0.943732
At04	11321900	11321999	0	0.980324
At04	11322200	11322299	0.0193452	0.93456
At04	11322700	11322799	0	0.965734
At04	11323000	11323099	0.0138889	0.941291
At04	13331700	13331799	0.0221275	0.94246
At04	16877100	16877199	0.00961538	0.967634
At04	17733700	17733799	0.00925926	0.630537
At04	18037700	18037799	0.0121606	0.951275
At04	18038000	18038099	0	0.94494
At04	18040100	18040199	0	0.956449
At04	18040500	18040599	0	0.950456
At04	18041700	18041799	0.00568182	0.984559
At04	18041800	18041899	0.0249482	0.985321
At04	18044600	18044699	0.0299355	0.990728
At04	19964500	19964599	0	0.970013
At04	44568500	44568599	0.0136029	0.959646
At04	44568600	44568699	0.00347222	0.957515
At04	44568700	44568799	0	0.922308
At04	44568800	44568899	0	0.974868
At04	44568900	44568999	0	0.949038
At04	44569000	44569099	0.0152244	0.954466
At04	44569100	44569199	0.00434783	0.94343
At04	45113800	45113899	0.00625	0.91142
At04	48539000	48539099	0.00462963	0.988403
At04	48903700	48903799	0.0047619	0.962027
At04	50104300	50104399	0.00322581	0.956242
At04	50104400	50104499	0.00625	0.948108
At04	50358700	50358799	0	0.975705
At04	52168700	52168799	0.0763889	0.927083
At04	56106100	56106199	0.00819398	0.964517
At04	56927000	56927099	0	1
At04	58945700	58945799	0.0466952	0.728645
At04	59057300	59057399	0.00416667	0.978358
At04	59072500	59072599	0.028125	0.955676
At04	59883200	59883299	0.0194444	0.780187
At04	59883400	59883499	0.0047619	0.939513
At04	60391200	60391299	0.0078125	0.966067
At04	60391400	60391499	0	0.981456
At04	60391500	60391599	0	0.971385
At04	60558700	60558799	0.0095943	0.943609
At04	60795700	60795799	0	0.879518
At04	60878900	60878999	0	0.97251
At04	60879000	60879099	0.00610119	0.955189
At04	61219800	61219899	0	0.970362
At04	61830400	61830499	0	0.671368
At04	61830600	61830699	0.0208333	0.977885
At04	62022600	62022699	0.122713	1
At04	62128700	62128799	0	0.977904
At04	62128800	62128899	0	0.958854
At04	62227400	62227499	0	0.967208
At04	62237300	62237399	0	0.988315
At04	62280700	62280799	0.00721501	0.722453
At04	62496300	62496399	0	0.979021
At04	62636800	62636899	0.00992647	0.961905
At04	62636900	62636999	0.28655	0.992647
At05	216500	216599	0.39	0.992308
At05	637400	637499	0	0.969471
At05	637900	637999	0	0.97619
At05	3185500	3185599	0	0.964744
At05	3573300	3573399	0.0406746	0.970756
At05	4045800	4045899	0.00892857	0.85306
At05	4128800	4128899	0	0.969426
At05	5211900	5211999	0.005	0.97757
At05	5559400	5559499	0.12399	0.976042
At05	6372000	6372099	0	0.849947
At05	7352300	7352399	0.0261438	0.658848
At05	7869200	7869299	0	0.624563
At05	8026000	8026099	0	0.76878
At05	8431300	8431399	0.0113636	0.965773
At05	8489800	8489899	0.0138889	0.736111
At05	8707500	8707599	0.0137649	0.995833
At05	8845500	8845599	0.0113636	0.994318
At05	9533000	9533099	0.0191369	0.673734
At05	9670700	9670799	0.00694444	0.964588
At05	9734800	9734899	0	0.929351
At05	9964800	9964899	0.0509868	0.971726
At05	11093000	11093099	0	0.968721
At05	11094500	11094599	0	0.974832
At05	11471300	11471399	0.00833333	0.994318
At05	11487600	11487699	0.356857	0.963113
At05	11793300	11793399	0	0.77252
At05	12053200	12053299	0	0.735268
At05	12057700	12057799	0	0.968553
At05	13264300	13264399	0	0.991667
At05	13861300	13861399	0	0.959416
At05	14157500	14157599	0.00396825	0.985465
At05	14446000	14446099	0.0119318	0.968254
At05	17121700	17121799	0.0208824	0.69017
At05	17262600	17262699	0.00833333	0.894924
At05	17571300	17571399	0.0167984	0.738182
At05	17599000	17599099	0	0.746638
At05	18040800	18040899	0.00520833	0.980159
At05	18040900	18040999	0	0.955096
At05	18041000	18041099	0	0.983333
At05	18041100	18041199	0.0311508	0.8339
At05	19649600	19649699	0.0221154	0.986842
At05	19655900	19655999	0	0.660824
At05	19656000	19656099	0.00833333	0.617206
At05	20947700	20947799	0.00568182	0.984162
At05	20947800	20947899	0	0.964001
At05	20947900	20947999	0.00454545	0.94764
At05	21441300	21441399	0	0.975397
At05	21482300	21482399	0	0.874789
At05	21694300	21694399	0	0.956734
At05	21797400	21797499	0.332027	0.984387
At05	23465100	23465199	0.0179487	0.956597
At05	23623900	23623999	0	0.977161
At05	23829300	23829399	0.258277	0.953381
At05	24627300	24627399	0.00865801	0.797482
At05	25055400	25055499	0	0.988095
At05	25055600	25055699	0	0.960809
At05	25056200	25056299	0.0468136	0.869688
At05	25056300	25056399	0.0801456	0.933362
At05	25286600	25286699	0.0281339	0.973732
At05	25800200	25800299	0	0.831448
At05	27257600	27257699	0	0.916752
At05	27341500	27341599	0	0.621723
At05	27550100	27550199	0	0.954489
At05	27838500	27838599	0.017521	0.816554
At05	27907600	27907699	0	0.848351
At05	28750000	28750099	0	0.732187
At05	28774000	28774099	0.00735294	0.680258
At05	29269100	29269199	0.0179487	0.957498
At05	30581400	30581499	0.0163636	0.952276
At05	30582900	30582999	0.00735294	0.966474
At05	30930000	30930099	0	0.933333
At05	31595900	31595999	0.0214015	0.980082
At05	33496400	33496499	0	0.984474
At05	34152500	34152599	0.00555556	0.904012
At05	34291700	34291799	0.005	0.878679
At05	35628700	35628799	0.0047619	0.97381
At05	35628800	35628899	0.0179842	0.973409
At05	35676800	35676899	0	0.803638
At05	35677900	35677999	0	0.932287
At05	35679500	35679599	0	0.9875
At05	35680000	35680099	0.0227273	0.989177
At05	35680100	35680199	0	0.980867
At05	35680200	35680299	0.0119048	0.96347
At05	35680300	35680399	0	0.927083
At05	35680400	35680499	0	0.8813
At05	35794700	35794799	0.00757576	0.68072
At05	36242200	36242299	0.0138889	0.944359
At05	36833600	36833699	0.00595238	0.95861
At05	36833700	36833799	0.00657895	0.967657
At05	36833900	36833999	0	0.988095
At05	36834000	36834099	0.0160627	0.930971
At05	39057800	39057899	0.0116342	0.82761
At05	56120300	56120399	0.310753	0.963907
At05	56120500	56120599	0.115761	0.976434
At05	65061800	65061899	0	0.849923
At05	65061900	65061999	0	0.969054
At05	65115200	65115299	0.0123407	0.728396
At05	65483700	65483799	0.0138889	0.667274
At05	66514500	66514599	0	0.724494
At05	68868000	68868099	0	0.69907
At05	69329700	69329799	0.0078125	0.985251
At05	70841200	70841299	0	0.773389
At05	73310900	73310999	0	0.980938
At05	73741900	73741999	0	0.813013
At05	74179200	74179299	0.00367647	0.961033
At05	74179400	74179499	0	0.95906
At05	74179500	74179599	0	0.960761
At05	74179800	74179899	0.0150502	0.982469
At05	74179900	74179999	0.00416667	0.950852
At05	74487000	74487099	0.0166667	0.994565
At05	74488100	74488199	0.0114583	0.986979
At05	74888200	74888299	0	0.973262
At05	77688800	77688899	0.057912	0.692404
At05	78242700	78242799	0.00897436	0.957621
At05	78807800	78807899	0	0.991071
At05	78808600	78808699	0	0.971649
At05	78808700	78808799	0	0.96691
At05	78808800	78808899	0	0.869912
At05	78808900	78808999	0.0111597	0.679253
At05	78809100	78809199	0	0.97822
At05	78809600	78809699	0.0213068	0.923904
At05	78809700	78809799	0	0.994792
At05	78809800	78809899	0	1
At05	79007400	79007499	0.004	0.783626
At05	79211200	79211299	0	0.967524
At05	79757800	79757899	0.00961538	0.72145
At05	79819500	79819599	0	0.996296
At05	80224000	80224099	0	0.966856
At05	80715100	80715199	0	0.938961
At05	82098000	82098099	0.0150148	0.901948
At05	83551200	83551299	0.0104167	0.979708
At05	84265800	84265899	0	0.990385
At05	84800000	84800099	0.0197322	0.646304
At05	84942300	84942399	0.0132389	0.972623
At05	86291500	86291599	0.0166667	0.968818
At05	86291600	86291699	0	0.971023
At05	86368000	86368099	0.0142437	0.968933
At05	86479200	86479299	0	0.98276
At05	87295500	87295599	0	0.981046
At05	88324200	88324299	0.2	0.981667
At05	88526400	88526499	0.0550024	0.888636
At05	88553300	88553399	0	0.948214
At05	88649500	88649599	0	0.975308
At05	88790700	88790799	0.00416667	0.782915
At05	89570700	89570799	0.0108936	0.96087
At05	89970400	89970499	0.0104167	0.962047
At05	89970500	89970599	0	0.849644
At05	89970600	89970699	0	0.960658
At05	89970800	89970899	0.01875	0.970139
At05	89971300	89971399	0.00769231	0.953532
At05	89971600	89971699	0	0.954547
At05	89971800	89971899	0.0108543	0.947844
At05	89972300	89972399	0.0157563	0.943145
At05	90258300	90258399	0.00694444	0.937275
At05	90332700	90332799	0	0.9875
At05	90902200	90902299	0	0.988095
At05	91001600	91001699	0	0.986111
At05	91005800	91005899	0.0142857	0.766025
At05	91120900	91120999	0	0.970486
At05	91236000	91236099	0	0.929345
At05	91426900	91426999	0.00568182	0.964353
At05	91427200	91427299	0.0409722	0.921691
At05	91430400	91430499	0	0.954167
At05	91547400	91547499	0.272084	0.968709
At05	91592500	91592599	0.0166667	0.785774
At06	209300	209399	0.00240385	0.900958
At06	426900	426999	0	0.963856
At06	497600	497699	0.00416667	0.977939
At06	710700	710799	0.00892857	0.944463
At06	786200	786299	0.00480769	0.971584
At06	1029200	1029299	0.0263308	0.974038
At06	1271900	1271999	0	0.691461
At06	1336900	1336999	0	0.638681
At06	1424600	1424699	0.0825893	0.797624
At06	1455700	1455799	0.00333333	0.87683
At06	1680600	1680699	0.0136029	0.97913
At06	2496200	2496299	0.00568182	0.953801
At06	2987900	2987999	0	0.953852
At06	2988700	2988799	0	0.938094
At06	2990900	2990999	0.0212848	0.955791
At06	3362000	3362099	0	0.948222
At06	3716800	3716899	0.281623	0.98299
At06	3717400	3717499	0.00908991	0.971684
At06	4166700	4166799	0.327337	0.956959
At06	4243400	4243499	0	0.666632
At06	5436600	5436699	0	0.933573
At06	5666900	5666999	0.00961538	0.99375
At06	5667400	5667499	0.03125	0.919162
At06	5669800	5669899	0.0178571	0.966964
At06	5670000	5670099	0.00438596	0.979509
At06	5671300	5671399	0	0.936464
At06	5671600	5671699	0.0104167	0.698611
At06	5672100	5672199	0	0.940753
At06	5673300	5673399	0	0.965327
At06	5673500	5673599	0.0242424	0.965124
At06	5916300	5916399	0.00595238	0.954987
At06	5916800	5916899	0	0.95671
At06	5946700	5946799	0.025641	0.973361
At06	5946800	5946899	0	0.959659
At06	6012600	6012699	0.00892857	0.939967
At06	6484400	6484499	0.0198529	0.979955
At06	6728100	6728199	0.0147059	0.923041
At06	9389500	9389599	0.0234127	0.973861
At06	9550200	9550299	0.354697	0.958299
At06	13930800	13930899	0.00892857	0.630231
At06	14118400	14118499	0	0.978759
At06	14118800	14118899	0	0.947328
At06	14418000	14418099	0.00490196	0.940665
At06	15333400	15333499	0	0.971521
At06	15824800	15824899	0.332131	0.966667
At06	16153000	16153099	0.00367647	0.818716
At06	17612900	17612999	0.022614	0.825257
At06	22080100	22080199	0.0187747	0.933113
At06	22332400	22332499	0.126028	0.980655
At06	25912500	25912599	0	0.979532
At06	26831600	26831699	0.0104167	0.974776
At06	29094000	29094099	0.218627	0.980962
At06	29173500	29173599	0.00961538	0.975219
At06	29818900	29818999	0.00568182	0.98032
At06	29820000	29820099	0	0.986111
At06	30118800	30118899	0.00961538	0.743177
At06	30148200	30148299	0	0.747315
At06	30446000	30446099	0.324779	0.972472
At06	30446100	30446199	0.0104167	0.964954
At06	32087100	32087199	0	0.984984
At06	33056100	33056199	0.0153304	0.971725
At06	35240900	35240999	0.021653	0.967227
At06	37742300	37742399	0.0119792	0.748522
At06	40418700	40418799	0.0111111	0.96395
At06	40418800	40418899	0.0174326	0.815334
At06	43719800	43719899	0.00595238	0.953526
At06	43719900	43719999	0.00757576	0.925874
At06	43725400	43725499	0.146444	0.962453
At06	49873000	49873099	0.0162813	0.947287
At06	50197800	50197899	0	0.936054
At06	50249700	50249799	0	0.626042
At06	50884300	50884399	0	0.957325
At06	51552900	51552999	0.00694444	0.946482
At06	51553100	51553199	0.0134259	0.978462
At06	51553200	51553299	0.0140656	0.963671
At06	55897300	55897399	0.0113636	0.729255
At06	56010500	56010599	0	0.918997
At06	57371100	57371199	0	0.985
At06	57371300	57371399	0	0.666392
At06	58158700	58158799	0.0241071	0.698897
At06	63079300	63079399	0.16627	0.888899
At06	64575000	64575099	0.333164	0.995536
At06	68858500	68858599	0.00694444	0.947443
At06	70767500	70767599	0.376667	0.990909
At06	70951500	70951599	0	0.978001
At06	74999000	74999099	0.0192308	0.750813
At06	84844000	84844099	0	0.734722
At06	85892200	85892299	0.0201681	0.978409
At06	88064900	88064999	0.0166667	0.768885
At06	88103500	88103599	0.00833333	0.654074
At06	88105100	88105199	0	0.965238
At06	88106700	88106799	0	0.967569
At06	90769400	90769499	0	0.966082
At06	91093500	91093599	0.025	0.953395
At06	91501600	91501699	0.224472	0.898014
At06	93111600	93111699	0	0.940311
At06	93111700	93111799	0.0106818	0.929124
At06	93112200	93112299	0.00595238	0.860163
At06	93112300	93112399	0	0.948943
At06	93266300	93266399	0.0958049	0.838053
At06	94496900	94496999	0.0414286	0.973131
At06	94497000	94497099	0.0431968	0.939345
At06	94497100	94497199	0.0337662	0.926786
At06	94497200	94497299	0	0.950953
At06	96757600	96757699	0.09083	0.958133
At06	97982400	97982499	0.0842541	0.914104
At06	97982500	97982599	0.0250977	0.9207
At06	98107700	98107799	0.0193452	0.97197
At06	99634000	99634099	0.00998264	0.94133
At06	99937900	99937999	0	0.956588
At06	99938100	99938199	0.00416667	0.971672
At06	99938500	99938599	0	0.95259
At06	99938600	99938699	0	0.963961
At06	100096800	100096899	0.345772	0.969088
At06	100370100	100370199	0	0.853065
At06	100370200	100370299	0	0.79815
At06	100424400	100424499	0.125292	0.884268
At06	100624500	100624599	0	0.992188
At06	100625200	100625299	0.00462963	0.930865
At06	101771200	101771299	0.146958	0.943439
At06	101804700	101804799	0.00967262	0.992013
At06	102403900	102403999	0.00297619	0.938082
At06	102579600	102579699	0.00910931	0.94949
At06	102940900	102940999	0	0.96
At06	103043900	103043999	0.0078125	0.97069
At07	58000	58099	0.0104167	0.959091
At07	125300	125399	0	0.958041
At07	493000	493099	0	0.766327
At07	574600	574699	0	0.983007
At07	575200	575299	0.00403226	0.665783
At07	652000	652099	0.339489	0.970281
At07	1148800	1148899	0	0.956902
At07	1171800	1171899	0.0113636	0.958648
At07	1171900	1171999	0	0.979515
At07	1189800	1189899	0.0204545	0.951616
At07	1226700	1226799	0.0115079	0.959862
At07	1425200	1425299	0.0397727	0.958274
At07	1626400	1626499	0.00595238	0.97776
At07	1895300	1895399	0	0.750074
At07	1930000	1930099	0	0.966513
At07	1942100	1942199	0.253676	0.974221
At07	1942300	1942399	0	0.986753
At07	2333100	2333199	0	0.970722
At07	2562500	2562599	0.00657895	0.945715
At07	2812600	2812699	0.00833333	0.958485
At07	2949300	2949399	0	0.985176
At07	2949400	2949499	0.00961538	0.97619
At07	3519000	3519099	0	0.984057
At07	3639700	3639799	0.0781918	0.99069
At07	4862600	4862699	0	0.716082
At07	5192000	5192099	0.00694444	0.954757
At07	5192100	5192199	0.00310559	0.922193
At07	5755400	5755499	0	0.993056
At07	5779500	5779599	0.00446429	0.913322
At07	6312100	6312199	0.01	0.795
At07	6427000	6427099	0	0.950298
At07	6427200	6427299	0	0.972903
At07	6427300	6427399	0.00454545	0.989444
At07	6427800	6427899	0	0.989583
At07	6428200	6428299	0	0.975229
At07	6428300	6428399	0.0104167	0.940432
At07	6428900	6428999	0.00757576	0.977778
At07	6429700	6429799	0	0.969291
At07	6429900	6429999	0	0.967332
At07	6430000	6430099	0.00384615	0.987429
At07	6430200	6430299	0.0356692	0.949574
At07	6430600	6430699	0.00824176	0.966293
At07	6430700	6430799	0.00520833	0.968462
At07	6430900	6430999	0	0.978423
At07	6557400	6557499	0.0192308	0.941766
At07	7317700	7317799	0.345334	0.96942
At07	7317800	7317899	0.0917012	0.981634
At07	7800800	7800899	0.00694444	0.95379
At07	7817100	7817199	0.00735294	1
At07	7837700	7837799	0	0.977551
At07	7838400	7838499	0.00480769	0.946004
At07	8117600	8117699	0	0.924759
At07	8205000	8205099	0.00666667	0.896231
At07	8205100	8205199	0.00625	0.853808
At07	9031200	9031299	0.0260417	0.96805
At07	9031300	9031399	0.00497685	0.968441
At07	9221200	9221299	0.0652194	0.971424
At07	9613300	9613399	0.0350397	0.989737
At07	10985700	10985799	0	0.73539
At07	11692800	11692899	0.238095	0.971189
At07	11692900	11692999	0	0.939125
At07	11728500	11728599	0.32971	0.975455
At07	11751000	11751099	0.00555556	0.649489
At07	11871300	11871399	0.00520833	0.979762
At07	12654000	12654099	0.00595238	0.956944
At07	12656000	12656099	0	0.963484
At07	13150600	13150699	0.00714286	0.981633
At07	13251100	13251199	0.00960293	0.976067
At07	13281100	13281199	0.0138889	0.994048
At07	13973200	13973299	0	0.84689
At07	14226100	14226199	0.0138889	0.967073
At07	14352600	14352699	0.00520833	0.931367
At07	14364100	14364199	0	0.952187
At07	14364200	14364299	0.01592	0.957153
At07	14364300	14364399	0	0.971113
At07	14364400	14364499	0.0113636	0.979745
At07	15110700	15110799	0.0101852	0.950599
At07	18126300	18126399	0	0.979125
At07	18126400	18126499	0.301389	0.988248
At07	18429000	18429099	0.00416667	0.912946
At07	20947900	20947999	0.00769231	0.8
At07	21043300	21043399	0	0.986111
At07	21790000	21790099	0.0037037	0.823214
At07	21790200	21790299	0.0105676	0.980235
At07	21995200	21995299	0	0.954135
At07	22903900	22903999	0	0.769562
At07	22960200	22960299	0	0.804167
At07	23360600	23360699	0	0.984375
At07	23360800	23360899	0.0588624	0.972135
At07	23360900	23360999	0.0191761	0.94097
At07	23361000	23361099	0.00588235	0.965188
At07	23361200	23361299	0.0256696	0.971496
At07	23361300	23361399	0	0.806241
At07	25375200	25375299	0.286842	0.979622
At07	25969200	25969299	0	0.931225
At07	26244000	26244099	0.0078125	0.955741
At07	26244100	26244199	0	0.959248
At07	26244200	26244299	0.0123016	0.981725
At07	27084300	27084399	0.00634921	0.910282
At07	29649900	29649999	0	0.992647
At07	29651500	29651599	0.0245968	0.892004
At07	29822800	29822899	0.0105263	0.929856
At07	29864600	29864699	0.0115079	0.807159
At07	30476400	30476499	0.326997	0.975609
At07	30476500	30476599	0.0541667	0.655664
At07	30790200	30790299	0.0178571	0.92476
At07	30791500	30791599	0.0138889	0.979021
At07	38981200	38981299	0	0.8486
At07	38999100	38999199	0.2	0.961748
At07	44553200	44553299	0	0.967524
At07	44720800	44720899	0.0125	0.957237
At07	44723400	44723499	0	1
At07	44723500	44723599	0.0111111	0.958755
At07	45090800	45090899	0.202246	0.966087
At07	55402500	55402599	0.00735294	0.981481
At07	55454800	55454899	0.023143	0.972896
At07	55455000	55455099	0.00694444	0.771624
At07	58488100	58488199	0.251524	0.955517
At07	59830600	59830699	0.0025	0.735689
At07	62515400	62515499	0.327381	0.952686
At07	62622500	62622599	0.0104167	0.923268
At07	62769100	62769199	0.0790179	0.967187
At07	62883700	62883799	0.0138889	0.65625
At07	63019500	63019599	0.0186144	0.974884
At07	63213800	63213899	0.19	0.99
At07	66009500	66009599	0	0.978838
At07	68118800	68118899	0	0.964254
At07	70956900	70956999	0	0.973499
At07	70957400	70957499	0	0.971875
At07	70957800	70957899	0.0209524	0.937191
At07	72096400	72096499	0.00438596	0.973496
At07	72199900	72199999	0	0.630777
At07	72634200	72634299	0.00757576	0.909964
At07	73564400	73564499	0	0.982143
At07	73616900	73616999	0.00595238	0.979293
At07	73866000	73866099	0	0.962689
At07	74167200	74167299	0.00378788	0.669266
At07	75365500	75365599	0	0.982738
At07	75369300	75369399	0	0.958402
At07	76618300	76618399	0.00446429	0.743887
At07	76859400	76859499	0.0104167	0.985577
At07	77311600	77311699	0.334722	0.980538
At07	77849600	77849699	0.0226803	0.843085
At08	771400	771499	0	0.962333
At08	775400	775499	0.0107323	0.950873
At08	1020200	1020299	0.00625	0.965807
At08	1050300	1050399	0	0.975521
At08	1060200	1060299	0	0.973282
At08	1117300	1117399	0	0.949961
At08	1375200	1375299	0	0.939475
At08	1470800	1470899	0	0.961345
At08	1569000	1569099	0.00390625	0.987693
At08	1785400	1785499	0.0206566	0.976389
At08	1837400	1837499	0.00263158	0.957743
At08	2131800	2131899	0	1
At08	2337000	2337099	0.116108	0.978914
At08	2337400	2337499	0.00925926	0.951438
At08	2337500	2337599	0	0.993761
At08	2337600	2337699	0	0.944761
At08	2337700	2337799	0	0.958333
At08	2337900	2337999	0.0111111	0.945433
At08	2451100	2451199	0.00255102	0.983348
At08	2451200	2451299	0.00617284	0.98023
At08	2743700	2743799	0	0.98924
At08	2743800	2743899	0	0.906256
At08	2879800	2879899	0	0.969742
At08	2880200	2880299	0	0.951136
At08	3185600	3185699	0	0.970532
At08	3210900	3210999	0.00595238	0.663194
At08	3303900	3303999	0.0227871	0.975747
At08	3688400	3688499	0.00694444	0.954867
At08	3694800	3694899	0.0058933	1
At08	3965700	3965799	0	0.950283
At08	4050700	4050799	0.00694444	0.983107
At08	4821400	4821499	0.00284091	0.702003
At08	4901200	4901299	0.0125	0.940811
At08	5166600	5166699	0.0185185	0.654762
At08	5668600	5668699	0.00924059	0.960069
At08	5668700	5668799	0.0205729	0.980639
At08	5954800	5954899	0.00595238	0.988426
At08	6367200	6367299	0	0.685303
At08	7041200	7041299	0.00529101	0.948571
At08	7041300	7041399	0.005	0.991667
At08	7041600	7041699	0.0119048	0.952715
At08	7041700	7041799	0.0106534	0.950835
At08	8068600	8068699	0	0.969974
At08	8540600	8540699	0.0175682	0.752035
At08	8598200	8598299	0.0178571	0.927885
At08	8630100	8630199	0.0068743	0.956559
At08	8630200	8630299	0	0.954297
At08	11609400	11609499	0.0152778	0.948661
At08	12512800	12512899	0	0.989689
At08	13197500	13197599	0.0892045	0.972785
At08	14634200	14634299	0	0.973083
At08	26029300	26029399	0.00641026	0.824633
At08	28839700	28839799	0	0.970238
At08	28846700	28846799	0.00625	0.944228
At08	28847100	28847199	0	0.988636
At08	28847400	28847499	0	0.935076
At08	31759700	31759799	0.0047619	0.977839
At08	32294900	32294999	0.00520833	0.749786
At08	35036200	35036299	0.323052	0.982386
At08	35036400	35036499	0	0.958699
At08	35036600	35036699	0.0121528	0.967512
At08	35036800	35036899	0.00462963	0.977388
At08	35037300	35037399	0.0392857	0.964474
At08	36245500	36245599	0.197198	0.973738
At08	37002700	37002799	0	0.637639
At08	44525800	44525899	0.00543478	0.887372
At08	50418500	50418599	0.00647065	0.944443
At08	50676900	50676999	0.0370088	0.938388
At08	57963400	57963499	0	0.947848
At08	59756300	59756399	0.0138889	0.779295
At08	59759800	59759899	0.0104167	0.978571
At08	66463900	66463999	0.0409722	0.952654
At08	66464100	66464199	0.0340909	0.955855
At08	69385700	69385799	0.135133	0.938599
At08	72239300	72239399	0.0513393	0.962827
At08	72803700	72803799	0.0119048	0.843778
At08	72980300	72980399	0.00735294	0.978004
At08	72980700	72980799	0.00260417	0.984146
At08	73979600	73979699	0.00543478	0.988636
At08	80170000	80170099	0	0.821232
At08	80190300	80190399	0	0.968561
At08	80190400	80190499	0.00543478	0.955758
At08	80190500	80190599	0.0119048	0.97935
At08	80190700	80190799	0	0.975781
At08	80215100	80215199	0.00378788	0.984817
At08	80373600	80373699	0.00961538	0.939045
At08	81073500	81073599	0.0318023	0.9875
At08	81292100	81292199	0	0.93457
At08	81292200	81292299	0.00735294	0.961917
At08	81613300	81613399	0.0078125	0.985
At08	81851700	81851799	0.00972222	0.901345
At08	83936700	83936799	0.039099	0.967985
At08	83976200	83976299	0	0.971558
At08	83976300	83976399	0	0.957493
At08	84241600	84241699	0	0.964674
At08	84425500	84425599	0.00520833	0.939669
At08	84983400	84983499	0.00245098	0.972915
At08	84997100	84997199	0.0158654	0.913497
At08	85779700	85779799	0.0221154	0.982116
At08	87691400	87691499	0.00657895	0.962221
At08	88562300	88562399	0	0.738531
At08	90448500	90448599	0	0.951886
At08	90454800	90454899	0	0.709062
At08	90626900	90626999	0	0.942187
At08	90726100	90726199	0.0348255	0.789259
At08	91579900	91579999	0.0206583	0.994318
At08	91835900	91835999	0.0170455	0.962133
At08	96019900	96019999	0.00961538	0.988636
At08	96235700	96235799	0.227678	0.884752
At08	96418200	96418299	0	0.661338
At08	96515900	96515999	0	0.740439
At08	96728500	96728599	0.00438596	0.901118
At08	96764200	96764299	0.03125	0.957592
At08	97349800	97349899	0	0.962808
At08	97366400	97366499	0.0201654	0.970538
At08	97366500	97366599	0.00438596	0.988806
At08	97366600	97366699	0.00520833	0.953593
At08	97385400	97385499	0.00520833	0.810408
At08	97406400	97406499	0.0025641	0.827519
At08	97406500	97406599	0	0.934808
At08	97406600	97406699	0.0104167	0.872258
At08	97637700	97637799	0.00320513	0.959103
At08	98959800	98959899	0	0.968344
At08	99415100	99415199	0.00357143	0.82616
At08	99585100	99585199	0.0126374	0.697574
At08	99714500	99714599	0.0195057	0.965278
At08	99756800	99756899	0	0.922362
At08	99906100	99906199	0.0239379	0.873497
At08	100166300	100166399	0	0.932255
At08	100170600	100170699	0	0.828869
At08	100177600	100177699	0.00333333	0.979418
At08	100177800	100177899	0.0119048	0.875268
At08	100179500	100179599	0.0129049	0.709607
At08	100361500	100361599	0	0.747963
At08	100740400	100740499	0.0219753	0.972126
At08	100770500	100770599	0	0.989583
At08	100885500	100885599	0.0167888	0.992593
At08	101002100	101002199	0	0.642328
At08	101527700	101527799	0.00961538	0.987212
At08	101594300	101594399	0.2	0.928968
At08	101627800	101627899	0.0407509	0.84898
At08	101991300	101991399	0	0.819979
At08	101991600	101991699	0.00625	0.995
At08	101991800	101991899	0.0113636	0.926389
At08	102036700	102036799	0.0244361	0.936367
At08	102365900	102365999	0.0142974	0.967466
At08	102537200	102537299	0.00549451	0.810369
At08	102542900	102542999	0.152517	0.819823
At08	102695400	102695499	0.0974673	0.907639
At08	102755500	102755599	0.00595238	0.964522
At08	102755800	102755899	0.00657895	0.986111
At08	102757700	102757799	0	0.936896
At08	102759100	102759199	0.0294628	0.986111
At08	102759800	102759899	0.0256944	0.983558
At08	103330700	103330799	0.0202922	0.725446
At08	103514700	103514799	0.034143	0.995536
At08	103590800	103590899	0	0.788471
At09	391400	391499	0.0416667	0.920333
At09	648200	648299	0.230004	0.98262
At09	658600	658699	0.00555556	0.73028
At09	911400	911499	0.00694444	0.961287
At09	1360700	1360799	0.00677083	0.952491
At09	1559400	1559499	0.00520833	0.62904
At09	1948900	1948999	0.00411184	0.893714
At09	1979900	1979999	0.00834068	0.85235
At09	2496000	2496099	0.0260771	0.69898
At09	2777200	2777299	0	0.933869
At09	2873100	2873199	0.0180556	0.96739
At09	2873200	2873299	0	0.96233
At09	2897900	2897999	0	0.984127
At09	4776700	4776799	0	0.946371
At09	6537400	6537499	0.015625	0.63754
At09	7290500	7290599	0.0190789	0.917927
At09	7804100	7804199	0.00462963	0.739607
At09	10185600	10185699	0	0.958854
At09	10410100	10410199	0.005	0.695281
At09	10444000	10444099	0	0.853509
At09	14269200	14269299	0.226003	0.898868
At09	14828800	14828899	0.00431034	0.964629
At09	15424400	15424499	0.0118714	0.939174
At09	26158800	26158899	0	0.962182
At09	37916800	37916899	0.0106431	0.982143
At09	40963700	40963799	0.0152778	0.987202
At09	41526300	41526399	0	0.956022
At09	41528600	41528699	0.00833333	0.718064
At09	41741600	41741699	0	0.965278
At09	42902900	42902999	0.00595238	0.935589
At09	42936100	42936199	0	0.975134
At09	43154900	43154999	0.0104167	0.979968
At09	45100300	45100399	0	0.784256
At09	46656100	46656199	0.00367647	0.981322
At09	47524900	47524999	0	0.970195
At09	47525700	47525799	0	0.974384
At09	47926100	47926199	0	0.676199
At09	48078000	48078099	0	0.979375
At09	48276100	48276199	0	0.972193
At09	48461300	48461399	0.00555556	0.975953
At09	48508800	48508899	0.0170833	0.949022
At09	48639400	48639499	0.322917	0.952905
At09	50723900	50723999	0.00454545	0.984921
At09	50724000	50724099	0.00378788	0.95893
At09	52588100	52588199	0.0390272	0.957647
At09	52588200	52588299	0.203636	0.883551
At09	53267700	53267799	0.0130952	0.93515
At09	53350300	53350399	0.0244977	0.912236
At09	53350600	53350699	0	0.972343
At09	53350700	53350799	0	0.927857
At09	53369200	53369299	0	0.950804
At09	53369300	53369399	0.0087963	0.965224
At09	54045100	54045199	0.00694444	0.632422
At09	54761800	54761899	0	0.962127
At09	55920000	55920099	0	0.95827
At09	56040200	56040299	0	0.635018
At09	57795400	57795499	0	0.981969
At09	57795800	57795899	0.00961538	1
At09	57797700	57797799	0.0248016	0.883929
At09	58449400	58449499	0	0.968962
At09	58921700	58921799	0.0692684	0.890018
At09	59410300	59410399	0.00892857	0.986842
At09	59825200	59825299	0.0238636	0.955592
At09	60289000	60289099	0	0.954275
At09	60552600	60552699	0.0125	0.958749
At09	60811000	60811099	0.0110269	0.922859
At09	60811200	60811299	0.0220238	0.977083
At09	62034700	62034799	0.00984848	0.95
At09	62034800	62034899	0.120884	0.923672
At09	62082700	62082799	0.00657895	0.989583
At09	62582700	62582799	0.0455941	0.832598
At09	65302700	65302799	0.0190909	0.981111
At09	66357800	66357899	0.0266982	0.964373
At09	66866600	66866699	0	0.969356
At09	66950300	66950399	0.0126263	0.97223
At09	67009600	67009699	0.0125	0.937398
At09	67056300	67056399	0	0.992188
At09	67856300	67856399	0.0144958	0.976376
At09	67939300	67939399	0.0465909	0.966667
At09	68524800	68524899	0.00961538	0.990741
At09	68524900	68524999	0.00595238	0.969019
At09	68759700	68759799	0	0.980493
At09	68831700	68831799	0.00714286	0.789905
At09	68874200	68874299	0	0.968925
At09	68874400	68874499	0.0210852	0.967655
At09	68874500	68874599	0.00833333	0.977855
At09	68890200	68890299	0.00833333	0.992647
At09	70148900	70148999	0.0138889	0.873397
At09	70185400	70185499	0	0.96844
At09	70185500	70185599	0	0.908333
At09	70246300	70246399	0.265625	0.993421
At09	70246400	70246499	0.0147569	0.943958
At09	70246500	70246599	0.045163	0.979056
At09	70257400	70257499	0.0119318	0.976025
At09	70947000	70947099	0.00833333	0.967929
At09	71412900	71412999	0.0380433	0.96661
At09	71761500	71761599	0	0.670251
At09	71904000	71904099	0	0.959301
At09	72047700	72047799	0.015625	0.98244
At09	72085000	72085099	0	0.965476
At09	72238900	72238999	0	0.933062
At09	72416600	72416699	0.00543478	0.969414
At09	72579200	72579299	0.00490196	0.973562
At09	73383100	73383199	0.272803	0.961292
At09	73589400	73589499	0.00641026	0.972728
At09	73614600	73614699	0.0160256	0.948207
At09	73741300	73741399	0.0113636	0.949698
At09	74008500	74008599	0.230038	0.983044
At09	74098000	74098099	0.142857	0.979487
At09	74961700	74961799	0	0.726513
At09	74971800	74971899	0.00520833	0.986842
At10	139300	139399	0	0.979612
At10	264300	264399	0.0164063	0.967553
At10	345400	345499	0.0104167	0.933986
At10	360300	360399	0.0059887	0.969764
At10	466700	466799	0.0194095	0.962047
At10	772100	772199	0.0102183	0.743555
At10	836000	836099	0.0185185	0.630913
At10	836100	836199	0.198257	0.84726
At10	909800	909899	0.00407407	0.662441
At10	1187600	1187699	0	0.954528
At10	1187700	1187799	0	0.796733
At10	1915100	1915199	0.00735294	0.978143
At10	2073700	2073799	0	0.820872
At10	2123000	2123099	0	0.987374
At10	2348600	2348699	0	0.989571
At10	2516000	2516099	0.0104167	0.851951
At10	2864900	2864999	0.00980769	0.985
At10	3249100	3249199	0.0222039	1
At10	3397800	3397899	0	0.985343
At10	3979000	3979099	0	0.683489
At10	4274500	4274599	0.0108619	0.974603
At10	4962100	4962199	0	0.950683
At10	6221600	6221699	0.164407	0.783465
At10	7317400	7317499	0	0.961591
At10	7317500	7317599	0.00735294	0.976562
At10	7503100	7503199	0	0.949205
At10	7935600	7935699	0.0235043	0.984375
At10	9762300	9762399	0.005	0.714048
At10	10105300	10105399	0.0178571	1
At10	10108500	10108599	0	0.918985
At10	10108600	10108699	0	0.827873
At10	10108800	10108899	0.0203125	0.981306
At10	10109000	10109099	0.00892857	0.957171
At10	10109100	10109199	0	0.961806
At10	10824900	10824999	0	0.978366
At10	11109900	11109999	0	0.976339
At10	12053600	12053699	0.0179924	0.958987
At10	12120900	12120999	0.00595238	0.608227
At10	12563700	12563799	0	0.941761
At10	12700400	12700499	0.00694444	0.985703
At10	12849700	12849799	0	0.955208
At10	14828300	14828399	0.0362847	0.957493
At10	17974700	17974799	0.339554	0.959091
At10	18188600	18188699	0.00416667	0.962649
At10	18529000	18529099	0.00641026	0.642045
At10	18875300	18875399	0.0569444	0.902999
At10	19958400	19958499	0.00735294	0.958327
At10	20588400	20588499	0	0.945852
At10	20902900	20902999	0.0281863	0.922856
At10	21735700	21735799	0.0437421	0.976601
At10	22814400	22814499	0	0.955172
At10	23465900	23465999	0.0160779	0.682853
At10	24568700	24568799	0.0280702	0.908085
At10	36120800	36120899	0.322378	0.963888
At10	38333500	38333599	0.00543478	0.95077
At10	42215500	42215599	0.015625	0.71664
At10	42591400	42591499	0	0.966518
At10	44450900	44450999	0.00892857	0.965564
At10	44668100	44668199	0.00961538	0.956894
At10	48505900	48505999	0.143867	0.820943
At10	49296100	49296199	0.0525952	0.771118
At10	57900500	57900599	0	0.980633
At10	58366300	58366399	0.103535	0.747922
At10	59212000	59212099	0.025	0.659778
At10	60196700	60196799	0.037381	0.969314
At10	60516800	60516899	0	0.925361
At10	61722900	61722999	0.00757576	0.965404
At10	61723000	61723099	0	0.982639
At10	61725300	61725399	0.00595238	0.959795
At10	61726200	61726299	0	0.965972
At10	61726400	61726499	0.00595238	0.982677
At10	61726700	61726799	0.00696594	0.980063
At10	61727000	61727099	0	0.973732
At10	61727700	61727799	0.00546595	0.94138
At10	62541400	62541499	0	0.914218
At10	62741400	62741499	0	0.926313
At10	62742500	62742599	0.0078125	0.785972
At10	65635800	65635899	0.00694444	0.972571
At10	66296600	66296699	0	0.976042
At10	66296700	66296799	0.0175926	0.967345
At10	66799800	66799899	0	0.984722
At10	67381100	67381199	0.0114379	0.978007
At10	67592400	67592499	0.0078125	0.973958
At10	70558700	70558799	0	0.952264
At10	72804500	72804599	0	0.955303
At10	75101700	75101799	0	0.938988
At10	79487800	79487899	0.0316534	0.840947
At10	80949700	80949799	0	0.972222
At10	80950200	80950299	0	0.966667
At10	80950600	80950699	0.00378788	0.954701
At10	80950700	80950799	0.0116342	0.985417
At10	81434700	81434799	0.0111111	0.928529
At10	81735800	81735899	0.00625	0.970126
At10	85212200	85212299	0	0.781845
At10	85384200	85384299	0.292803	0.898392
At10	85527900	85527999	0.218083	0.987171
At10	85844400	85844499	0.30588	0.99537
At10	85951500	85951599	0.0104852	0.969795
At10	86919500	86919599	0.0116667	0.971028
At10	87017900	87017999	0.00855263	0.971573
At10	87018000	87018099	0	0.96133
At10	87018100	87018199	0.224974	0.940382
At10	87018200	87018299	0.0078125	0.945767
At10	87018300	87018399	0	0.969849
At10	87018900	87018999	0	0.95227
At10	87019400	87019499	0.00735294	0.986111
At10	87019900	87019999	0	0.914807
At10	87240600	87240699	0.0179487	0.983631
At10	87682000	87682099	0.0391026	0.970455
At10	89235900	89235999	0	0.926559
At10	89236100	89236199	0.0142857	0.956458
At10	89272500	89272599	0.00625	0.979806
At10	90832800	90832899	0	0.985162
At10	91962300	91962399	0.00757576	0.99537
At10	93456700	93456799	0.00833333	0.95098
At10	93474500	93474599	0.00863095	0.887005
At10	93474600	93474699	0.00347222	0.738665
At10	94612200	94612299	0.173045	0.853908
At10	94952200	94952299	0.0152972	0.975942
At10	94997800	94997899	0.00530303	0.980255
At10	95432500	95432599	0.0123626	0.946415
At10	95432900	95432999	0	0.966562
At10	95434000	95434099	0	0.994118
At10	95435100	95435199	0.00568182	0.969998
At10	95435300	95435399	0.00625	0.957713
At10	95436400	95436499	0.00595238	0.934854
At10	95436500	95436599	0.018055	0.944724
At10	95437400	95437499	0.0236111	0.948052
At10	96721500	96721599	0	0.961137
At10	96942600	96942699	0.0210069	0.87093
At10	97396500	97396599	0.0416667	0.987069
At10	97729600	97729699	0.271402	0.969256
At10	97783700	97783799	0.170599	0.80487
At10	98235500	98235599	0	0.804615
At10	98720000	98720099	0.0236345	0.956648
At10	99639100	99639199	0	0.978321
At10	100111000	100111099	0	0.878068
At10	100125200	100125299	0.00892857	0.964054
At10	100137000	100137099	0.0722835	0.74766
At10	100358700	100358799	0.005	0.969344
At10	100674500	100674599	0.0433029	0.958238
At10	100812200	100812299	0.319172	0.963457
At11	197500	197599	0	0.973282
At11	547500	547599	0.0136029	0.96958
At11	547600	547699	0.0149123	0.928815
At11	548000	548099	0.0178571	0.954613
At11	558300	558399	0	0.912979
At11	968800	968899	0.0101411	0.93179
At11	1899800	1899899	0.015625	0.957578
At11	2132900	2132999	0	0.957346
At11	2672200	2672299	0.00909091	0.885985
At11	2796400	2796499	0.0169683	0.961582
At11	3847300	3847399	0	0.960532
At11	4635600	4635699	0.00735294	0.930637
At11	4846400	4846499	0.00769231	0.931681
At11	4999000	4999099	0	0.976667
At11	4999100	4999199	0.00446429	0.967303
At11	4999400	4999499	0.0469246	0.991667
At11	5122800	5122899	0.00416667	0.913896
At11	5122900	5122999	0.0192308	0.922533
At11	5133100	5133199	0.00569358	0.834135
At11	5298100	5298199	0.0214286	0.979688
At11	5987700	5987799	0.319696	0.98036
At11	6289300	6289399	0	0.722222
At11	7091700	7091799	0.00714286	0.697997
At11	7157400	7157499	0.0609341	0.922988
At11	7231300	7231399	0.0175926	0.974555
At11	7232200	7232299	0	0.952311
At11	7745700	7745799	0	0.95322
At11	7949500	7949599	0.236568	0.981548
At11	8577000	8577099	0.0140152	0.879072
At11	8602300	8602399	0	0.695749
At11	9992300	9992399	0.0377525	0.952052
At11	11246500	11246599	0	0.974561
At11	12245800	12245899	0	0.980769
At11	12245900	12245999	0.304233	0.976587
At11	12246000	12246099	0.0223214	0.963822
At11	12247500	12247599	0.09375	0.86784
At11	12247600	12247699	0.0125	0.892821
At11	12247700	12247799	0	0.967419
At11	12634900	12634999	0	0.971371
At11	14364400	14364499	0	0.948996
At11	15169300	15169399	0.00746544	0.97384
At11	15169400	15169499	0.0572344	0.983466
At11	15652100	15652199	0	0.832038
At11	15778000	15778099	0.0260695	0.894757
At11	17152400	17152499	0.00543478	0.948188
At11	17152500	17152599	0	0.90369
At11	17715500	17715599	0.0113636	0.976496
At11	17731000	17731099	0.0245536	0.992188
At11	20355100	20355199	0	0.691648
At11	20750900	20750999	0.015873	0.743421
At11	20827500	20827599	0	0.988839
At11	21483400	21483499	0.0386029	0.98913
At11	21483500	21483599	0	0.986204
At11	22195400	22195499	0	0.965671
At11	22197300	22197399	0	0.966726
At11	22248000	22248099	0.0063962	0.975044
At11	22248100	22248199	0	0.963591
At11	22248500	22248599	0.00189394	0.965251
At11	23547400	23547499	0.00998464	0.928571
At11	23916800	23916899	0.0201781	0.969041
At11	24626400	24626499	0.00694444	0.900599
At11	24626500	24626599	0	0.888424
At11	24882000	24882099	0.0113636	0.962171
At11	25410400	25410499	0	0.972917
At11	26245400	26245499	0	0.978505
At11	26638800	26638899	0.00735294	0.968627
At11	27930000	27930099	0	0.888836
At11	28094900	28094999	0.0200801	0.946356
At11	28095000	28095099	0	0.980008
At11	29066600	29066699	0.00416667	0.633448
At11	29191500	29191599	0	0.93874
At11	29191600	29191699	0	0.95202
At11	29191800	29191899	0.015625	0.973958
At11	29704600	29704699	0.0104167	0.954798
At11	29704700	29704799	0.0283333	0.962607
At11	29704800	29704899	0	0.970192
At11	30268300	30268399	0.00512942	0.641028
At11	31780500	31780599	0.0118056	0.963049
At11	31781300	31781399	0.0282026	0.975506
At11	33649900	33649999	0.0161458	0.949394
At11	41404100	41404199	0.0137681	0.978256
At11	48981800	48981899	0.00629155	0.994444
At11	48982500	48982599	0	0.965152
At11	50711400	50711499	0.00942982	0.956727
At11	50711500	50711599	0.0147503	0.930296
At11	53501800	53501899	0	0.961235
At11	56396900	56396999	0.0361111	0.895845
At11	63789200	63789299	0.00490196	0.952518
At11	63815100	63815199	0.00966088	0.964654
At11	65440600	65440699	0	0.935115
At11	65440900	65440999	0.00892857	0.972222
At11	65786500	65786599	0.337468	0.986111
At11	66941200	66941299	0.0255848	0.937318
At11	68924600	68924699	0.0171429	0.985441
At11	70876400	70876499	0.0305556	0.980324
At11	70876500	70876599	0	0.97988
At11	77296200	77296299	0.00568182	0.893386
At11	77671000	77671099	0	0.954979
At11	77676600	77676699	0.0337851	0.974158
At11	78117900	78117999	0.00420168	0.972376
At11	78118100	78118199	0.00526316	0.954129
At11	78321400	78321499	0.00694444	0.962042
At11	79432700	79432799	0.00892857	0.96654
At11	79434000	79434099	0.0113636	0.977767
At11	79434600	79434699	0.015	0.97701
At11	79435100	79435199	0	0.974587
At11	79435200	79435299	0.00991379	0.971785
At11	79435300	79435399	0.0156926	0.989146
At11	79435500	79435599	0.00420168	0.971977
At11	79435600	79435699	0	0.963151
At11	79435700	79435799	0.00543478	0.947955
At11	79604900	79604999	0	0.740385
At11	80339500	80339599	0.0176213	0.951285
At11	80493100	80493199	0	0.975206
At11	82131300	82131399	0.0364583	0.902978
At11	83060800	83060899	0.240897	0.978631
At11	83303200	83303299	0.00694444	0.904471
At11	83303600	83303699	0	0.965639
At11	83748900	83748999	0.316585	0.955281
At11	84142400	84142499	0.254493	0.972774
At11	84238700	84238799	0.005	0.965891
At11	85223200	85223299	0	0.877655
At11	85306600	85306699	0.0190972	0.80022
At11	85705700	85705799	0.02	0.929838
At11	85705800	85705899	0	1
At11	86034400	86034499	0	0.764622
At11	86035400	86035499	0.00961538	0.989583
At11	86059600	86059699	0.0319639	0.949946
At11	86059900	86059999	0.00568182	0.983718
At11	86060200	86060299	0.00892857	0.981818
At11	86060300	86060399	0.0119048	0.956292
At11	86061900	86061999	0	0.949946
At11	86485700	86485799	0.0178571	0.988095
At11	88083700	88083799	0.03125	0.974817
At11	88104900	88104999	0	0.952155
At11	89604700	89604799	0.00833333	0.96131
At11	89604800	89604899	0.273186	0.918062
At11	90764800	90764899	0	0.886919
At11	90785900	90785999	0.00839921	0.885144
At11	91432800	91432899	0	0.961285
At11	91459000	91459099	0	0.670455
At11	91552900	91552999	0	0.99569
At11	91956600	91956699	0	0.989583
At11	91956800	91956899	0.00610119	0.97951
At11	92079100	92079199	0.177931	0.968353
At11	92240500	92240599	0.014168	0.978969
At11	92251500	92251599	0.00760304	0.943262
At11	92278300	92278399	0	0.961261
At11	92498900	92498999	0	0.831785
At11	92499000	92499099	0	0.940575
At11	92510100	92510199	0	0.975718
At11	92774000	92774099	0.0185808	0.984975
At11	92844100	92844199	0.24068	0.978664
At11	92989800	92989899	0	0.990179
At12	93800	93899	0	0.982991
At12	571700	571799	0	0.858348
At12	584600	584699	0.00961538	0.957265
At12	588700	588799	0	0.97312
At12	1704200	1704299	0	0.982034
At12	2027400	2027499	0.00490196	0.64866
At12	2237500	2237599	0.0142593	0.951518
At12	2237800	2237899	0.00641026	0.668322
At12	2545800	2545899	0.0191761	0.965864
At12	3145500	3145599	0.00520833	0.68246
At12	3583100	3583199	0.0078125	0.975316
At12	5749200	5749299	0.00480769	0.974797
At12	6499700	6499799	0.0113636	0.909028
At12	7744400	7744499	0.00961538	0.957882
At12	8235400	8235499	0	0.964873
At12	8235500	8235599	0.00652681	0.914141
At12	8235600	8235699	0.00490196	0.980811
At12	8235700	8235799	0.00957557	0.808675
At12	8236300	8236399	0.0177696	0.989583
At12	10213900	10213999	0.00833333	0.993056
At12	13686900	13686999	0.0119802	0.97346
At12	15126200	15126299	0.0078125	0.969138
At12	15126300	15126399	0	0.966947
At12	15126700	15126799	0	0.988636
At12	15238000	15238099	0	0.971156
At12	16119000	16119099	0	0.946987
At12	36348100	36348199	0.00833333	0.960438
At12	41788100	41788199	0.0786093	0.867624
At12	43184100	43184199	0.0268618	0.959254
At12	43317400	43317499	0.0238095	0.82388
At12	44806400	44806499	0.0179487	0.981477
At12	45981200	45981299	0	0.691444
At12	49190400	49190499	0.00833333	0.972817
At12	49473400	49473499	0	0.983652
At12	49473900	49473999	0.00446429	0.97476
At12	53927500	53927599	0	0.97516
At12	54163400	54163499	0	0.747186
At12	57520800	57520899	0.175548	0.797758
At12	58446900	58446999	0	0.981978
At12	58452800	58452899	0.0451389	0.977679
At12	59155400	59155499	0	0.979167
At12	59191400	59191499	0	0.8
At12	59388800	59388899	0.124359	0.968889
At12	59388900	59388999	0.0355044	0.986735
At12	59531700	59531799	0.0248081	0.735389
At12	59628800	59628899	0.010016	0.70263
At12	59628900	59628999	0	0.923573
At12	59629000	59629099	0.016835	0.986472
At12	59704400	59704499	0	0.964021
At12	59955500	59955599	0.305159	0.966667
At12	60369800	60369899	0	0.958074
At12	60425800	60425899	0	0.953957
At12	60464400	60464499	0.18749	0.834363
At12	60925900	60925999	0.00416667	0.960345
At12	61244700	61244799	0.0126951	0.968179
At12	63361300	63361399	0.246518	0.95645
At12	63734200	63734299	0.0217014	0.968534
At12	64510700	64510799	0.070071	0.938025
At12	64878900	64878999	0.00520833	0.84506
At12	64879000	64879099	0.0235043	0.935259
At12	66024100	66024199	0.39468	0.996094
At12	66024300	66024399	0	0.858578
At12	67788800	67788899	0.00892857	0.992188
At12	70769600	70769699	0.282222	0.966964
At12	71874400	71874499	0	0.694713
At12	72234000	72234099	0.0193226	0.987364
At12	73021800	73021899	0	0.967379
At12	73473400	73473499	0.25559	0.932386
At12	73786400	73786499	0.16711	0.97463
At12	74005900	74005999	0	0.951343
At12	74006100	74006199	0.0274123	0.968815
At12	74006200	74006299	0.0078125	0.673654
At12	74145900	74145999	0.0122035	0.974115
At12	77323900	77323999	0.0215774	0.968168
At12	77324000	77324099	0	0.965497
At12	77324100	77324199	0.00735294	0.983056
At12	77635700	77635799	0	0.971754
At12	77656200	77656299	0	0.993056
At12	77656300	77656399	0	0.967397
At12	78706900	78706999	0	0.964066
At12	78757100	78757199	0	0.985685
At12	78874900	78874999	0.025	0.931705
At12	78933500	78933599	0	1
At12	79592800	79592899	0.018254	0.947735
At12	79869800	79869899	0.35452	0.964744
At12	80814300	80814399	0.367628	0.979132
At12	82008400	82008499	0	0.968245
At12	82243300	82243399	0.0186966	0.981692
At12	82844400	82844499	0	0.903421
At12	83242500	83242599	0	0.782308
At12	83663200	83663299	0.0178571	0.962808
At12	83830200	83830299	0	0.995
At12	83834900	83834999	0	0.952922
At12	84253800	84253899	0	0.972283
At12	84383000	84383099	0.00892857	0.979011
At12	84713500	84713599	0.31962	0.977331
At12	85217300	85217399	0.0182005	0.989128
At12	85582600	85582699	0.0078125	0.69692
At12	85710300	85710399	0.0284091	0.96721
At12	85927500	85927599	0.00694444	0.967742
At12	86126900	86126999	0.0138889	0.925495
At12	86363200	86363299	0.0138889	0.992647
At12	86410000	86410099	0.0291667	0.752387
At12	86410100	86410199	0	0.653312
At12	86410300	86410399	0.00737847	0.982064
At12	86410600	86410699	0	0.882421
At12	86619100	86619199	0	0.980429
At12	87326500	87326599	0	0.99026
At12	87369000	87369099	0	0.975521
At12	87369100	87369199	0	0.981771
At13	130800	130899	0.00694444	0.839808
At13	259600	259699	0	1
At13	1133600	1133699	0	0.969669
At13	1441900	1441999	0.0208333	0.97822
At13	1720200	1720299	0	0.963337
At13	1721100	1721199	0.153357	0.983996
At13	1815500	1815599	0.0669192	0.971454
At13	1945200	1945299	0.00555556	0.981429
At13	2363200	2363299	0.0061039	0.97585
At13	2363300	2363399	0.00543478	0.97199
At13	2635600	2635699	0.00520833	0.649799
At13	2822200	2822299	0	0.96572
At13	2822400	2822499	0.052009	0.96875
At13	3548000	3548099	0.310259	0.918913
At13	3587200	3587299	0.358752	0.995833
At13	3919300	3919399	0	0.780324
At13	4232500	4232599	0	0.735344
At13	4363400	4363499	0.0119444	0.798593
At13	4568100	4568199	0.0293062	0.705655
At13	4948200	4948299	0	0.978182
At13	5086200	5086299	0	0.981013
At13	5788200	5788299	0.00833333	0.99537
At13	5998600	5998699	0	0.853893
At13	6290200	6290299	0.0259748	0.985416
At13	6290300	6290399	0	0.71627
At13	6348800	6348899	0	0.942299
At13	10735100	10735199	0	0.955045
At13	11746100	11746199	0.0172619	0.929992
At13	11891300	11891399	0	0.968749
At13	12116200	12116299	0	0.956569
At13	12416300	12416399	0	0.960938
At13	12882900	12882999	0.012963	0.97476
At13	12883000	12883099	0	0.959792
At13	12883100	12883199	0.005	0.989683
At13	12883200	12883299	0.0122835	0.942667
At13	13048900	13048999	0	0.96733
At13	13486800	13486899	0	0.970039
At13	13977100	13977199	0.333333	0.949545
At13	14029000	14029099	0	0.767647
At13	14109700	14109799	0.227387	0.969208
At13	14406200	14406299	0	0.667081
At13	14627600	14627699	0.00735294	0.96875
At13	15096300	15096399	0.0411943	0.976291
At13	16754200	16754299	0.0304487	0.936597
At13	25389500	25389599	0	0.801627
At13	25499800	25499899	0.00833333	0.969186
At13	25500300	25500399	0.00641026	0.988636
At13	25500500	25500599	0	0.959395
At13	30267400	30267499	0.00712121	0.966422
At13	30268400	30268499	0	0.974404
At13	30268500	30268599	0	1
At13	32067300	32067399	0.00326797	0.952388
At13	34267400	34267499	0	0.972733
At13	39227800	39227899	0	0.980772
At13	39268000	39268099	0	0.713302
At13	39955600	39955699	0.0121324	0.728667
At13	39955700	39955799	0.0078125	0.942657
At13	44286700	44286799	0.00877463	0.96082
At13	46182900	46182999	0	0.993056
At13	46186400	46186499	0.00549451	0.944943
At13	46186700	46186799	0.0328081	0.968948
At13	46187700	46187799	0.00714286	0.980476
At13	47267000	47267099	0	0.963479
At13	47268100	47268199	0	0.976204
At13	47820000	47820099	0.00438596	0.975376
At13	47821400	47821499	0	1
At13	48479300	48479399	0	0.969643
At13	50215500	50215599	0.00892857	0.993421
At13	50899300	50899399	0.00735294	0.979861
At13	52128000	52128099	0.0222222	0.768093
At13	52415900	52415999	0	0.961538
At13	56851700	56851799	0.021908	0.969858
At13	56851900	56851999	0.0113636	1
At13	59234300	59234399	0.329489	0.9656
At13	60247600	60247699	0.0417411	0.881986
At13	60880900	60880999	0.100708	0.816326
At13	61146700	61146799	0.0166132	0.975227
At13	64229000	64229099	0.137626	0.95022
At13	64322600	64322699	0.00657895	0.981472
At13	64349700	64349799	0	0.704762
At13	65027600	65027699	0	0.970001
At13	65973900	65973999	0	0.95862
At13	65974100	65974199	0.00438596	0.944659
At13	65999700	65999799	0	0.984446
At13	66004200	66004299	0.0260737	0.928813
At13	66649900	66649999	0.0187166	0.895967
At13	66650100	66650199	0.024359	0.991107
At13	67063700	67063799	0.0147059	0.964063
At13	67508800	67508899	0.0138889	0.955497
At13	67508900	67508999	0.213739	0.983246
At13	67696300	67696399	0.0737255	0.969583
At13	68423000	68423099	0.167384	0.973958
At13	68519100	68519199	0.0170279	0.97788
At13	68519300	68519399	0.125272	0.9835
At13	68728200	68728299	0.0519941	0.987739
At13	68779700	68779799	0	0.626278
At13	71037700	71037799	0.00896686	0.969481
At13	71038000	71038099	0.00694444	0.978896
At13	71038100	71038199	0.0347222	1
At13	71678500	71678599	0	0.972761
At13	72049800	72049899	0.00714286	0.952924
At13	73282200	73282299	0.0168103	0.826632
At13	73396400	73396499	0.00657895	0.732738
At13	73573600	73573699	0	0.975495
At13	73597900	73597999	0.257937	0.901931
At13	73920800	73920899	0	0.989854
At13	73921100	73921199	0.249359	0.975189
At13	74748000	74748099	0	0.913862
At13	74923900	74923999	0.00961538	0.981771
At13	75068900	75068999	0.0078125	0.936762
At13	75588800	75588899	0	0.967054
At13	75617900	75617999	0.00735294	0.968092
At13	76295000	76295099	0.0282522	0.981818
At13	77620500	77620599	0.0348558	0.950789
At13	77638400	77638499	0	0.70112
At13	77638600	77638699	0.00892857	0.992647
At13	77658900	77658999	0.195112	0.962741
At13	77659000	77659099	0.00480769	0.938396
At13	77744800	77744899	0.0167411	0.987103
At13	77745000	77745099	0.232406	0.963678
At13	77805300	77805399	0.00625	0.949858
At13	78050700	78050799	0.00925926	0.662281
At13	78178200	78178299	0	0.94719
At13	78257400	78257499	0.0213681	0.943837
At13	78271900	78271999	0.0114583	0.964306
At13	78396900	78396999	0.00416667	0.760351
At13	78410400	78410499	0.0153186	0.963889
At13	78410500	78410599	0	0.994737
At13	78410600	78410699	0	0.985176
At13	78519000	78519099	0.011311	0.861569
At13	78537100	78537199	0.0122024	0.980769
At13	78542100	78542199	0.00694444	0.785463
At13	78558400	78558499	0.00347222	0.996667
At13	78683600	78683699	0	0.972712
At13	78804800	78804899	0	0.973137
At13	79036400	79036499	0.00462963	0.981456
At13	79141200	79141299	0.0394228	0.96509
At13	79162200	79162299	0	0.961348
At13	79543600	79543699	0.2	0.825815
At13	79684800	79684899	0	0.932255
Dt01	84400	84499	0.0876488	0.953585
Dt01	547000	547099	0.0142974	0.970313
Dt01	550700	550799	0.210867	0.973905
Dt01	802800	802899	0	0.963421
Dt01	1243700	1243799	0	0.70526
Dt01	1732300	1732399	0.00892857	1
Dt01	1823400	1823499	0.0092539	0.978612
Dt01	1865500	1865599	0.0138889	0.964001
Dt01	2142400	2142499	0.00646168	0.980213
Dt01	2918200	2918299	0.0037037	0.935476
Dt01	5399800	5399899	0	0.979167
Dt01	5657200	5657299	0	0.975
Dt01	6527500	6527599	0.0338542	0.993056
Dt01	6534200	6534299	0	0.954701
Dt01	6772900	6772999	0.0147059	0.922197
Dt01	7703100	7703199	0	0.933373
Dt01	8103900	8103999	0.0768903	0.986869
Dt01	8973800	8973899	0	0.939063
Dt01	8973900	8973999	0	0.671971
Dt01	8978900	8978999	0.30521	0.96983
Dt01	9608100	9608199	0.0161458	0.977532
Dt01	9937500	9937599	0.05	0.822197
Dt01	10316600	10316699	0	0.666667
Dt01	10948400	10948499	0	0.966667
Dt01	11008100	11008199	0	0.96585
Dt01	11008300	11008399	0	0.948871
Dt01	11163900	11163999	0.0127193	0.981046
Dt01	11164800	11164899	0.00833333	0.985714
Dt01	11165500	11165599	0.00520833	0.923191
Dt01	11437300	11437399	0.0682504	0.834412
Dt01	11741500	11741599	0.0078125	0.975372
Dt01	12287000	12287099	0	0.768596
Dt01	14118300	14118399	0.00396825	0.888185
Dt01	14470600	14470699	0.0279018	0.834724
Dt01	14470700	14470799	0.0822511	0.960493
Dt01	14470800	14470899	0.0150123	0.983485
Dt01	14761000	14761099	0.0138889	0.978423
Dt01	14761100	14761199	0.267013	0.983836
Dt01	15148600	15148699	0.0178571	0.957925
Dt01	15148700	15148799	0	0.971676
Dt01	15148900	15148999	0.00347222	0.972865
Dt01	15149200	15149299	0	0.933843
Dt01	15149300	15149399	0	0.953926
Dt01	15149400	15149499	0.00833333	0.984242
Dt01	15149800	15149899	0.00714286	0.99
Dt01	15150000	15150099	0.00757576	0.976911
Dt01	15150100	15150199	0	0.983877
Dt01	15448900	15448999	0.317633	0.94429
Dt01	15583500	15583599	0.0051462	0.985854
Dt01	16419200	16419299	0	0.925791
Dt01	16675700	16675799	0.0113636	0.917756
Dt01	16675900	16675999	0.019697	0.934287
Dt01	16676900	16676999	0	0.966725
Dt01	16677000	16677099	0	0.975263
Dt01	16976800	16976899	0	0.861941
Dt01	16976900	16976999	0.00833333	0.871657
Dt01	18076200	18076299	0.00892857	0.979708
Dt01	18426200	18426299	0.00384615	0.664227
Dt01	18647800	18647899	0.10695	0.961003
Dt01	19085500	19085599	0.0101496	0.909448
Dt01	20919000	20919099	0.0591645	0.966518
Dt01	22236300	22236399	0	0.719487
Dt01	22236700	22236799	0.134643	0.909912
Dt01	23814900	23814999	0.0430672	0.912406
Dt01	24817200	24817299	0	0.955882
Dt01	25174600	25174699	0	0.912154
Dt01	25174800	25174899	0	0.94913
Dt01	25469400	25469499	0.020979	0.985577
Dt01	25680600	25680699	0.0242436	0.962901
Dt01	25813400	25813499	0.00694444	0.952399
Dt01	32233600	32233699	0.00694444	0.967308
Dt01	32233800	32233899	0.0296196	0.983056
Dt01	35800000	35800099	0	0.966644
Dt01	35800200	35800299	0	0.95632
Dt01	35800700	35800799	0	0.995
Dt01	35800800	35800899	0.0113095	0.648413
Dt01	36040200	36040299	0	0.966871
Dt01	39111100	39111199	0.00694444	0.977304
Dt01	40944700	40944799	0.0432037	0.856483
Dt01	41901000	41901099	0.0143908	0.981521
Dt01	41912300	41912399	0	0.964454
Dt01	43955500	43955599	0	0.631944
Dt01	45148900	45148999	0	0.944196
Dt01	45257700	45257799	0.00480769	0.96436
Dt01	46786500	46786599	0.00490385	0.71393
Dt01	46786600	46786699	0.00625	0.965873
Dt01	47321500	47321599	0.0138889	0.705186
Dt01	48344800	48344899	0.00810709	0.925183
Dt01	48660000	48660099	0.0178571	0.929016
Dt01	50245100	50245199	0.0078125	0.974547
Dt01	50510400	50510499	0.202632	0.959619
Dt01	51037800	51037899	0	0.97197
Dt01	51037900	51037999	0.00852515	0.9564
Dt01	51332300	51332399	0.046875	0.653862
Dt01	52120700	52120799	0	0.948064
Dt01	52355900	52355999	0	0.979135
Dt01	53437500	53437599	0.00568182	0.979256
Dt01	53565200	53565299	0.00833333	0.968204
Dt01	53690200	53690299	0.330208	0.977581
Dt01	53810700	53810799	0.0208333	0.741071
Dt01	54073700	54073799	0.00925926	0.806318
Dt01	54105800	54105899	0.00694444	0.983802
Dt01	54106000	54106099	0.0625744	0.979898
Dt01	54206400	54206499	0	0.978632
Dt01	54793900	54793999	0	0.9625
Dt01	55044400	55044499	0	0.962265
Dt01	55849000	55849099	0.00595238	0.952178
Dt01	56200600	56200699	0	0.947227
Dt01	56295600	56295699	0.00277778	0.980101
Dt01	56348800	56348899	0.27629	0.9651
Dt01	56348900	56348999	0.0166667	0.972671
Dt01	56349100	56349199	0.0104412	0.790476
Dt01	56349200	56349299	0.0100962	0.966189
Dt01	56389100	56389199	0.0119949	0.817118
Dt01	57126400	57126499	0	0.975362
Dt01	57199700	57199799	0	0.987103
Dt01	57713700	57713799	0	0.978868
Dt01	57737800	57737899	0	0.96653
Dt01	57941100	57941199	0.00446429	0.968737
Dt01	57941700	57941799	0.0047619	0.995833
Dt01	57943600	57943699	0	0.989583
Dt01	57993300	57993399	0.32965	0.954027
Dt01	58133500	58133599	0.0319264	0.983202
Dt01	58222600	58222699	0.0111111	0.744802
Dt01	58342700	58342799	0	0.939207
Dt01	58342800	58342899	0	0.767361
Dt01	58342900	58342999	0.0119318	0.951205
Dt01	58343000	58343099	0	0.943317
Dt01	59075000	59075099	0.00505051	0.852581
Dt01	59312400	59312499	0.00961538	0.974747
Dt01	59663800	59663899	0	0.946035
Dt01	59684100	59684199	0.0110577	0.963057
Dt01	59704100	59704199	0	0.990909
Dt01	59704300	59704399	0	0.987451
Dt01	60038500	60038599	0	0.806971
Dt01	60247200	60247299	0.0260417	0.947915
Dt01	60401900	60401999	0.213942	0.976959
Dt01	60602800	60602899	0	0.989098
Dt01	60604300	60604399	0.210714	0.98449
Dt01	60694800	60694899	0.011102	0.953258
Dt01	61082200	61082299	0.0252525	0.980556
Dt01	61101200	61101299	0	0.949491
Dt02	166100	166199	0	0.986477
Dt02	200400	200499	0.0142045	0.899053
Dt02	276800	276899	0.0953621	0.810469
Dt02	285200	285299	0	0.808396
Dt02	986500	986599	0.0864846	0.954392
Dt02	991700	991799	0.00208333	0.944271
Dt02	1002100	1002199	0	0.647708
Dt02	1345600	1345699	0	0.949871
Dt02	1345800	1345899	0	0.990385
Dt02	1370400	1370499	0	0.639336
Dt02	2002000	2002099	0	0.970744
Dt02	2021100	2021199	0.0248016	0.977778
Dt02	2027800	2027899	0.00271739	0.735152
Dt02	4404900	4404999	0.0544118	0.983473
Dt02	4405000	4405099	0.00468975	0.935377
Dt02	4931800	4931899	0	0.94061
Dt02	5764600	5764699	0.172619	0.964286
Dt02	6150300	6150399	0	0.924855
Dt02	6152200	6152299	0	0.966946
Dt02	6470200	6470299	0.110713	0.94825
Dt02	6470300	6470399	0.00446429	0.989583
Dt02	6470400	6470499	0.331749	0.983167
Dt02	6518400	6518499	0.0178571	0.96045
Dt02	7023800	7023899	0.00876623	0.795084
Dt02	7123800	7123899	0.290956	0.969813
Dt02	7127100	7127199	0.00657895	0.916075
Dt02	8169000	8169099	0.00505051	0.969914
Dt02	8356100	8356199	0	0.993421
Dt02	8522000	8522099	0.00833333	0.954609
Dt02	8772400	8772499	0.0472885	0.953457
Dt02	9014500	9014599	0	0.800881
Dt02	9288200	9288299	0	0.974937
Dt02	9381400	9381499	0	0.915316
Dt02	10987500	10987599	0	0.933815
Dt02	11148100	11148199	0.0163961	0.956862
Dt02	11148300	11148399	0.00892857	0.945147
Dt02	11149200	11149299	0.0309524	0.947169
Dt02	11149500	11149599	0	0.906488
Dt02	11975800	11975899	0.262457	0.972927
Dt02	12776600	12776699	0.128863	0.974582
Dt02	12913300	12913399	0.0220434	0.638911
Dt02	13577700	13577799	0.0104167	0.962864
Dt02	13935900	13935999	0	0.955481
Dt02	14315700	14315799	0.00961538	0.968403
Dt02	14741100	14741199	0.00462963	0.99106
Dt02	14742300	14742399	0	0.971111
Dt02	15677100	15677199	0.00378788	0.963354
Dt02	16458500	16458599	0.0667996	0.966911
Dt02	19405800	19405899	0	0.946955
Dt02	20595300	20595399	0.0284091	0.980549
Dt02	20595600	20595699	0	0.983995
Dt02	20595800	20595899	0	0.974139
Dt02	21823300	21823399	0	0.988636
Dt02	22678200	22678299	0.0820674	0.99
Dt02	23350400	23350499	0	0.98452
Dt02	24048700	24048799	0.0208333	0.943505
Dt02	24049000	24049099	0.00347222	0.975879
Dt02	24674300	24674399	0.0852213	0.76974
Dt02	24683600	24683699	0.0378017	0.981667
Dt02	25105100	25105199	0.321429	0.94811
Dt02	25558000	25558099	0.0777258	0.759444
Dt02	29070500	29070599	0.00980392	0.614205
Dt02	29448600	29448699	0	0.984375
Dt02	29449300	29449399	0.00625	0.976496
Dt02	29449400	29449499	0.0291667	0.989951
Dt02	31111000	31111099	0.0327381	0.701058
Dt02	31982500	31982599	0.00657895	0.970072
Dt02	33171800	33171899	0	0.775428
Dt02	33216900	33216999	0.00446429	0.943213
Dt02	35181900	35181999	0.00446429	0.738873
Dt02	35182000	35182099	0.00833333	0.762897
Dt02	35482600	35482699	0.0520833	0.985551
Dt02	36861200	36861299	0.00595238	0.945191
Dt02	37918800	37918899	0.0253017	0.960978
Dt02	38945000	38945099	0	0.905138
Dt02	39247600	39247699	0	0.916058
Dt02	39417200	39417299	0.00892857	0.984375
Dt02	40170200	40170299	0	0.984127
Dt02	41658500	41658599	0.0166924	0.907768
Dt02	41838900	41838999	0.0186603	0.970682
Dt02	43060700	43060799	0.00446429	0.950227
Dt02	43060900	43060999	0	0.96991
Dt02	43061000	43061099	0.00735294	0.972104
Dt02	45135700	45135799	0.00694444	0.963869
Dt02	46018100	46018199	0	0.953017
Dt02	46812200	46812299	0	0.96267
Dt02	48919400	48919499	0.243679	0.985945
Dt02	49085500	49085599	0.124179	0.976376
Dt02	50249700	50249799	0.0120137	0.989583
Dt02	50322700	50322799	0.0106795	0.974113
Dt02	50322900	50322999	0.0166667	0.987723
Dt02	50419400	50419499	0.00403226	0.788539
Dt02	51382400	51382499	0.355947	0.98109
Dt02	53502800	53502899	0	0.765224
[truncated: 1,667 more rows]
