# Supplementary material for: Epigenomic and functional analyses reveal roles of epialleles in the loss of photoperiod sensitivity during domestication of allotetraploid cottons
Source: Genome Biol. 2017 May 31;18:99. doi: 10.1186/s13059-017-1229-8 (PMC5450403; doi:10.1186/s13059-017-1229-8)
Supplement: Supplementary file 8 — Genes overlapped with shared DMRs between wild and cultivated cotton. (XLSX 54 kb) [file 13059_2017_1229_MOESM8_ESM.xlsx]

## Sheet: Hyper_methylated
Table S7. Genes overlapped with shared DMRs between wild and cultivated cotton
gene_id	cGh (RPKM)	cGb (RPKM)	wGh (RPKM)	wGb (RPKM)	Arabidopsis_homolog	Annotation
Gh_A01G0243	0.157824	0.18803	0.0466286	0.0744635	AT1G79610.1	Na+/H+ antiporter 6
Gh_A01G0545	1.15707	0.844956	1.42862	0.840449	AT5G54520.1	Transducin/WD40 repeat-like superfamily protein
Gh_A01G0899	5.24145	7.17227	2.19346	5.55399	AT5G42470.1	CONTAINS InterPro DOMAIN/s: Brain/reproductive
Gh_A01G1236	0	0	0	0	AT5G35525.1	PLAC8 family protein
Gh_A01G1521	6.20761	3.96137	2.19496	1.49026	AT4G33760.1	tRNA synthetase class II (D, K and N) family protein
Gh_A01G1895	0.696421	0.442384	0.317469	0.0671108	AT5G02030.1	POX (plant
Gh_A01G1989	0	0	0.077599	0.06984	AT5G37070.1	Protein of unknown function, DUF538
Gh_A01G1995	106.098	111.511	113.017	80.7459	AT5G01650.2	Tautomerase/MIF superfamily protein
Gh_A02G1066	0.857899	0.376752	0.120016	0.163936	AT5G05170.1	Cellulose synthase
Gh_A03G0305	4.10581	7.9074	0.529559	2.49289
Gh_A03G1294	329.96	171.761	73.7578	82.1527	AT3G25920.1	ribosomal protein L15
Gh_A03G1434	3.4471	4.30051	5.71374	2.85746	AT3G22104.1	Phototropic-responsive NPH3 family protein
Gh_A03G1612	0.312183	0.0516907	0.0824154	0.0724679	AT2G14820.1	Phototropic-responsive NPH3 family protein
Gh_A04G0119	0	0	0	0.0174993	AT1G12280.1	LRR and NB-ARC domains-containing disease resistance
Gh_A04G0378	0.549875	4.32676	8.47701	42.3198
Gh_A04G0541	1.04686	3.27485	3.35965	0.378869	AT5G03650.1	starch branching enzyme 2.2
Gh_A04G0600	0.17705	0.272165	0.0538604	0.0103856	AT2G29760.1	Tetratricopeptide repeat (TPR)-like superfamily
Gh_A04G1062	0	0	0.0275113	0.022598	AT4G39150.2	DNAJ heat shock N-terminal domain-containing protein
Gh_A04G1181	1.28091	1.77683	1.66451	1.31925	AT1G70620.3	cyclin-related
Gh_A04G1212	0.448538	0.945935	1.55212	1.2842	AT1G11780.1	oxidoreductase, 2OG-Fe(II) oxygenase family protein
Gh_A05G0722	45.7246	32.0954	5.14021	1.3484	AT2G28190.1	copper/zinc superoxide dismutase 2
Gh_A05G1408	1.25737	0.515524	2.03935	0.757197	AT4G21540.1	sphingosine kinase 1
Gh_A05G1457	0.523332	1.51672	0	0.342016	AT1G05170.1	Galactosyltransferase family protein
Gh_A05G1852	1.92479	2.1175	0.0391493	1.55185	AT3G49720.1	unknown protein; FUNCTIONS IN: molecular_function
Gh_A05G1923	0.0736543	0.19442	0.147568	0.022655	AT1G78280.1	transferases, transferring glycosyl groups
Gh_A05G2273	4.29122	11.2935	6.93658	3.43391	AT5G50010.1	sequence-specific DNA binding transcription
Gh_A05G2628	6.05638	14.6894	21.5065	9.29621	AT2G29970.1	Double Clp-N motif-containing P-loop nucleoside
Gh_A05G3176	5.99572	6.36242	0.913586	5.54174	AT3G59650.1	mitochondrial ribosomal protein L51/S25/CI-B8 family
Gh_A06G0233	0.271546	0.324153	0.29018	0.308092	AT3G14470.1	NB-ARC domain-containing disease resistance protein
Gh_A06G1138	2.25889	3.95174	1.1286	0.783389	AT5G44280.1	RING 1A
Gh_A06G1552	0.0472282	0	0	0	AT5G57655.2	xylose isomerase family protein
Gh_A06G1713	0	0.298493	0.0289454	0.127636	AT4G05330.1	ARF-GAP domain 13
Gh_A07G0075	0.510617	5.36729	0.932976	1.91845	AT2G19930.1	RNA-dependent RNA polymerase family protein
Gh_A07G0257	1.0936	2.35109	2.42999	1.22625	AT4G31880.1	LOCATED IN: cytosol, chloroplast; EXPRESSED IN: 24
Gh_A07G0529	12.086	17.258	11.9413	8.87946	AT1G73760.1	RING/U-box superfamily protein
Gh_A07G1465	4.43351	1.02415	0.0294172	0.0512885	AT5G48840.1	homolog of bacterial PANC
Gh_A07G1805	29.7459	40.9869	35.0338	78.1196	AT4G13010.1	Oxidoreductase, zinc-binding dehydrogenase family
Gh_A07G1854	0	0.818422	0.290965	0.339404	AT4G28706.4	pfkB-like carbohydrate kinase family protein
Gh_A08G0123	0.302111	0.146671	0.0166636	0.00685735	AT4G12620.1	origin of replication complex 1B
Gh_A08G0138	0.0207649	0.0250648	0.0381545	0	AT2G07180.2	Protein kinase superfamily protein
Gh_A08G0564	0.0761185	0.0527067	0	0	AT2G30630.1	P-loop containing nucleoside triphosphate hydrolases
Gh_A08G0647	8.60077	5.89147	22.4796	10.0168	AT4G03020.1	transducin family protein / WD-40 repeat family
Gh_A08G0716	0.271484	0.436514	0.0387292	0.606832	AT1G55240.1	Family of unknown function (DUF716)
Gh_A08G1244	6.59272	10.5749	12.057	11.6763	AT3G60340.2	alpha/beta-Hydrolases superfamily protein
Gh_A08G1611	0	0	0	0	AT3G19690.1	CAP (Cysteine-rich secretory proteins, Antigen 5, and
Gh_A08G1927	11.6045	6.02048	4.03397	0.227022	AT5G28640.1	SSXT family protein
Gh_A08G1985	2.75643	0.814821	0.822791	0.415484	AT4G12840.1	Protein of unknown function (DUF707)
Gh_A08G2136	8.66505	5.21148	0.601623	0.862463	AT3G04730.1	indoleacetic acid-induced protein 16
Gh_A08G2251	24.3762	76.6495	40.1679	0	AT4G31985.1	Ribosomal protein L39 family protein
Gh_A09G0236	0.944217	1.45592	1.62773	1.44057	AT5G15020.2	SIN3-like 2
Gh_A09G1095	5.46887	12.8544	6.88285	9.04249	AT1G71860.1	protein tyrosine phosphatase 1
Gh_A09G1180	0	0.154854	0.131984	0.0539925	AT1G29970.2	60S ribosomal protein L18A-1
Gh_A09G1623	0.516444	0.060981	1.13986	1.47657	AT5G52430.1	hydroxyproline-rich glycoprotein family protein
Gh_A10G0110	0.0463322	0	0.0230285	0.0252727	AT1G62310.1	transcription factor jumonji (jmjC) domain-containing
Gh_A10G0244	0.440294	0.842924	0.285842	0.106948	AT1G65070.2	DNA mismatch repair protein MutS, type 2
Gh_A10G0424	0	0	0.737019	1.30158	AT1G31260.1	zinc transporter 10 precursor
Gh_A10G0542	0	0	0	0	AT1G51710.1	ubiquitin-specific protease 6
Gh_A10G0681	0.842865	1.01764	0.888277	1.5734	AT3G15650.2	alpha/beta-Hydrolases superfamily protein
Gh_A10G0804	0.184978	0.355205	0.0994927	0.157839	AT2G22840.1	growth-regulating factor 1
Gh_A10G1717	0.273821	0.685334	0.120405	0.907784	AT4G16660.1	heat shock protein 70 (Hsp 70) family protein
Gh_A10G1911	0	0.105107	0.0097959	0	AT2G21480.1	Malectin/receptor-like protein kinase family protein
Gh_A10G1946	9.58639	10.2185	4.17723	3.83361	AT3G04020.1	unknown protein; Has 26 Blast hits to 25 proteins in
Gh_A11G0071	0.846343	0.529289	0.133266	0.284836	AT5G07180.1	ERECTA-like 2
Gh_A11G0227	0.600054	0.511948	0.112714	0.032196	AT4G23850.1	AMP-dependent synthetase and ligase family
Gh_A11G0330	118.67	175.406	274.591	309.587	AT1G13440.1	glyceraldehyde-3-phosphate dehydrogenase
Gh_A11G1019	0.045783	0.171488	0.0249253	0.322296	AT4G16120.1	COBRA-like protein-7 precursor
Gh_A11G2714	0	0	0	0	AT5G16500.1	Protein kinase superfamily protein
Gh_A11G2797	0	0	0	0	AT2G41830.1	Uncharacterized protein
Gh_A11G2828	0.0720005	4.28625	10.8506	9.37912	AT5G06510.1	nuclear factor Y, subunit A10
Gh_A12G0243	0.0101248	0.0122435	0.0644866	0.0749998	AT4G35790.2	phospholipase D delta
Gh_A12G0858	0.0973635	0.0446518	0.199584	0	AT1G12244.1	Polynucleotidyl transferase, ribonuclease H-like
Gh_A12G1080	0	0	0	0	AT3G11940.2	ribosomal protein 5A
Gh_A12G1085	0.0744824	0.215517	0.0618108	0.104639	AT4G01730.1	DHHC-type zinc finger family protein
Gh_A12G1405	0	0	0	0	AT1G14830.1	DYNAMIN-like 1C
Gh_A12G1406	0	0	0	0	AT1G14830.1	DYNAMIN-like 1C
Gh_A12G1798	0.917222	2.50828	0.437197	0.751137	AT5G61450.1	P-loop containing nucleoside triphosphate hydrolases
Gh_A12G1807	1.0156	0.797241	4.70592	7.76133	AT5G51460.2	Haloacid dehalogenase-like hydrolase (HAD)
Gh_A13G0213	2.64048	4.9928	1.63734	3.89495	AT2G38970.1	Zinc finger (C3HC4-type RING finger) family protein
Gh_A13G0245	0.206728	0.285595	0.101746	0.0179719	AT1G10870.1	ARF-GAP domain 4
Gh_A13G1249	0	0	0	0	AT3G23550.1	MATE efflux family protein
Gh_A13G1336	29.1535	22.3905	12.2715	13.748	AT1G31800.1	cytochrome P450, family 97, subfamily A,
Gh_A13G1375	4.93477	8.70269	32.4316	41.4314	AT5G17540.1	HXXXD-type acyl-transferase family protein
Gh_A13G1384	0	0.443566	0	0.105505	AT3G50180.1	Plant protein of unknown function (DUF247)
Gh_A13G1704	13.2387	16.0784	11.335	12.7173	AT5G20510.1	alfin-like 5
Gh_A13G1813	3.85029	7.28275	1.7034	5.76534	AT5G57800.1	Fatty acid hydroxylase
Gh_A13G1816	0.463828	1.15763	1.15904	0.550068	AT3G28430.1	unknown protein; FUNCTIONS IN: molecular_function
Gh_D01G0343	0	0	0	0
Gh_D01G0358	0.0794742	0.202938	0.0660001	0.0789162	AT1G78610.1	mechanosensitive channel of small
Gh_D01G0575	23.5277	41.169	22.1716	19.7391	AT5G54680.1	basic helix-loop-helix (bHLH)
Gh_D01G0929	0	0	0.0126778	0	AT4G35030.3	Protein kinase superfamily protein
Gh_D01G1267	0	0	0	0	AT3G53180.1	glutamate-ammonia
Gh_D01G1276	0	0	0	0.0174822	AT5G27730.1	Protein of unknown function (DUF1624)
Gh_D01G1437	0.82777	1.39033	1.57238	1.88511	AT1G70740.1	Protein kinase superfamily protein
Gh_D01G1632	26.0564	8.71175	16.4093	25.6904	AT4G35000.1	ascorbate peroxidase 3
Gh_D02G0035	1.68308	2.62913	0.491321	2.13956	AT3G08670.1	unknown protein; BEST Arabidopsis thaliana protein
Gh_D02G0343	28.8546	29.9846	8.60902	3.97541	AT3G23580.1	ribonucleotide reductase 2A
Gh_D02G0462	0	0	0	0	AT3G23530.1	Cyclopropane-fatty-acyl-phospholipid synthase
Gh_D02G0554	0.420844	0.0208813	0.464014	0.525884	AT3G16785.1	phospholipase D P1
Gh_D02G0748	3.29195	3.59507	7.22287	9.89973	AT1G21450.1	SCARECROW-like 1
Gh_D02G1540	0.0362987	0.0307971	0.0610745	0.0563125	AT3G09720.1	P-loop containing nucleoside triphosphate hydrolases
Gh_D02G1733	159.57	85.0658	37.3349	51.2987	AT3G25920.1	ribosomal protein L15
Gh_D02G1884	3.73354	6.58289	6.04188	5.74313	AT4G03240.1	frataxin homolog
Gh_D03G0178	0	0	0	0	AT1G64290.1	F-box protein-related
Gh_D03G0405	33.1394	43.4229	16.0318	26.4628	AT2G22230.1	Thioesterase superfamily protein
Gh_D03G0429	9.08768	8.75713	4.33896	4.72045	AT5G09995.1	unknown protein; BEST Arabidopsis thaliana protein
Gh_D03G0673	2.25713	3.18391	2.12666	1.92101	AT2G41190.1	Transmembrane amino acid transporter family protein
Gh_D03G1087	1.98185	0	0.267576	0.0205705	AT5G50400.1	purple acid phosphatase 27
Gh_D03G1304	2.21076	2.07667	0.72934	0.0675396	AT3G45100.2	UDP-Glycosyltransferase superfamily protein
Gh_D04G0581	0	0	0.652334	0.282535	AT1G07390.3	receptor like protein 1
Gh_D04G0743	0	0	0.84307	2.09465
Gh_D04G1058	0.266348	1.26545	1.77134	0.885936	AT2G36840.1	ACT-like superfamily protein
Gh_D04G1208	1.35142	1.54848	1.48252	4.27651	AT5G02030.1	POX (plant
Gh_D04G1737	1.34202	3.47316	4.78842	1.94549	AT1G09795.1	ATP phosphoribosyl
Gh_D05G0579	0.366016	0.753132	1.63484	0.727916	AT1G80490.1	TOPLESS-related 1
Gh_D05G0705	1.58993	2.90402	4.07482	2.00568	AT3G21070.2	NAD kinase 1
Gh_D05G0714	0	0.07025	0	0	AT5G25610.1	BURP domain-containing protein
Gh_D05G0868	4.22639	9.28092	9.28554	2.8399	AT2G29970.1	Double Clp-N motif-containing P-loop nucleoside
Gh_D05G1220	0.518431	0.912984	0.21409	0.462163	AT3G15940.1	UDP-Glycosyltransferase superfamily protein
Gh_D05G1530	0.0151994	0.0254112	0	0	AT2G32700.7	LEUNIG_homolog
Gh_D05G2292	1.56119	6.33539	0.0927834	2.27452	AT5G13930.1	Chalcone and stilbene synthase family
Gh_D05G2337	0.645473	0.372489	0.0884382	0.118865	AT4G09810.1	Nucleotide-sugar transporter family protein
Gh_D05G2498	0.72732	15.145	0.0166947	1.00704	AT4G02630.1	Protein kinase superfamily protein
Gh_D05G2516	0.234925	0.958056	0.553974	0.299375	AT1G32230.2	WWE protein-protein
Gh_D05G2625	2.89154	4.53893	4.19433	4.74416	AT1G22870.1	Protein kinase family protein with ARM repeat domain
Gh_D05G3111	0.629336	2.32269	0.278421	0.992273	AT1G10417.1	Encodes protein with unknown function whose
Gh_D05G3146	1.49219	1.91091	1.43249	1.68438	AT3G23790.1	AMP-dependent synthetase and ligase family
Gh_D05G3312	4.00244	9.34474	6.72237	6.11712	AT1G16670.1	Protein kinase superfamily protein
Gh_D06G0414	9.12921	17.3449	18.8093	22.5725	AT1G44170.1	aldehyde dehydrogenase 3H1
Gh_D06G1430	0.741979	1.37481	2.13112	0.60198	AT2G31130.1	unknown protein; Has 116 Blast hits to 113 proteins
Gh_D06G1922	0	0	0	0	AT5G57655.2	xylose isomerase family protein
Gh_D06G2052	0	0	0.00999265	0	AT3G13870.1	Root hair defective 3 GTP-binding protein (RHD3)
Gh_D06G2081	1.33264	1.30462	0.91138	0.529958	AT1G17430.1	alpha/beta-Hydrolases superfamily protein
Gh_D07G0489	0	0	0	0	AT4G24970.1	Histidine kinase-, DNA gyrase B-, and HSP90-like
Gh_D07G0575	0.198824	0	0	0	AT1G18490.1	Protein of unknown function (DUF1637)
Gh_D07G1119	0.260703	0.294972	0.411003	0.426228	AT5G22050.2	Protein kinase superfamily protein
Gh_D07G1900	0	7.06973	2.42518	2.41852	AT1G05000.1	Phosphotyrosine protein phosphatases superfamily
Gh_D07G1962	5.71762	6.72762	2.10732	5.73874	AT2G04160.1	Subtilisin-like serine endopeptidase family
Gh_D08G0487	0	0	0.12421	0.0147238	AT5G18840.1	Major facilitator superfamily protein
Gh_D08G0537	0.640143	1.16186	0.163195	0.0664572	AT3G07650.3	CONSTANS-like 9
Gh_D08G0582	0	0.054835	0	0	AT5G05170.1	Cellulose synthase
Gh_D08G0659	0	0	0	0	AT2G30630.1	P-loop containing nucleoside triphosphate hydrolases
Gh_D08G0682	0	0.0742115	0.176637	0.0978604	AT4G14713.2	TIFY domain/Divergent CCT motif family
Gh_D08G0887	0.968025	5.13889	1.94568	1.63253	AT4G30110.1	heavy metal atpase 2
Gh_D08G1428	0.0056621	0.0471394	0.0052434	0.00215902	AT2G45540.1	WD-40 repeat family protein / beige-related
Gh_D08G2155	0.317029	0.838094	0.206059	0.343998	AT2G30110.1	ubiquitin-activating enzyme 1
Gh_D08G2503	2.60222	4.44624	0.934382	1.44988	AT3G04730.1	indoleacetic acid-induced protein 16
Gh_D09G0405	12.1404	11.6799	8.59279	4.12249	AT5G52110.1	Protein of unknown function (DUF2930)
Gh_D09G0877	0	0	0	0	AT1G16010.1	magnesium transporter 2
Gh_D09G1996	0.569376	1.49008	1.5923	1.13909	AT1G05960.1	ARM repeat superfamily protein
Gh_D10G0103	1.78968	1.86222	7.31877	3.06867	AT2G32950.1	Transducin/WD40
Gh_D10G0417	0.0958321	0.81177	0	0.0727886	AT5G46150.1	LEM3 (ligand-effect modulator 3) family protein /
Gh_D10G0463	0.0438286	0.895427	1.62309	0.980205	AT1G56145.1	Leucine-rich repeat transmembrane protein kinase
Gh_D10G0469	0	0.0131435	0	0	AT1G79640.1	Protein kinase superfamily protein
Gh_D10G0576	0	0	0	0	AT3G21250.2	multidrug resistance-associated protein 6
Gh_D10G0720	15.311	35.6946	8.17789	25.7049	AT1G52600.1	Peptidase S24/S26A/S26B/S26C family protein
Gh_D10G0928	0.318769	0.526073	2.74533	3.9449	AT3G50620.1	P-loop containing nucleoside triphosphate hydrolases
Gh_D10G1457	0	0.0928725	0.00519845	0.0196236	AT5G43900.1	myosin 2
Gh_D10G1755	0	0	0	0
Gh_D10G1924	0	0.115131	0	0	AT5G13500.3	unknown protein; FUNCTIONS IN: molecular_function
Gh_D10G1934	0	0	0	0	AT4G08850.1	Leucine-rich repeat receptor-like protein kinase family
Gh_D11G0017	0.0500785	0.0302024	0	0	AT1G73480.1	alpha/beta-Hydrolases superfamily protein
Gh_D11G0073	0.386433	0.305427	0.0762415	0.0881589	AT5G07180.1	ERECTA-like 2
Gh_D11G0200	0.159535	0	0	0	AT1G63020.1	nuclear RNA
Gh_D11G0522	0.437145	0.176138	0.0402397	0.0573061	AT4G37680.1	heptahelical protein 4
Gh_D11G0622	0	0	0	0	AT5G63920.1	topoisomerase 3alpha
Gh_D11G1054	7.46288	11.4791	7.86196	2.41122	AT2G46710.1	Rho GTPase activating protein with
Gh_D11G1446	66.6266	56.808	5.22549	5.17505	AT3G07310.1	Protein of unknown function (DUF760)
Gh_D11G1919	5.36346	7.85407	8.3973	3.8393	AT3G50530.1	CDPK-related kinase
Gh_D11G1976	0.671234	1.53256	2.36282	1.15949	AT1G16570.1	UDP-Glycosyltransferase superfamily protein
Gh_D11G2162	6.73573	9.95986	8.62904	8.72984	AT2G22370.1	unknown protein; Has 127 Blast hits to 127 proteins
Gh_D11G2225	0.119862	0.0209248	0.594649	0.288107	AT5G65210.3	bZIP transcription factor family protein
Gh_D11G2230	0	0	0	0	AT3G01280.1	voltage dependent anion channel 1
Gh_D11G2670	0.00566732	0.0064675	0.0140946	0.0242039	AT4G27220.1	NB-ARC domain-containing disease resistance protein
Gh_D11G2730	0	0	0	0	AT1G09360.1	Plant invertase/pectin methylesterase inhibitor
Gh_D11G3086	27.6327	40.7184	30.0855	43.0191	AT5G20920.3	eukaryotic translation initiation factor 2
Gh_D11G3311	0.113884	0.482576	0.021387	0	AT3G55610.1	delta 1-pyrroline-5-carboxylate synthase 2
Gh_D12G0023	0.100439	0.0815238	0.0969252	0.0214472	AT3G63280.1	NIMA-related kinase 4
Gh_D12G0245	0.917274	0.898874	0.535505	0.386925	AT1G60950.1	2Fe-2S ferredoxin-like superfamily
Gh_D12G0263	2.68539	7.40599	3.33892	5.23107	AT2G16365.3	F-box family protein
Gh_D12G1978	0.353599	0.311916	2.85323	3.61592	AT5G51460.2	Haloacid dehalogenase-like hydrolase (HAD)
Gh_D12G2010	4.82797	5.87427	0.817611	1.39662	AT4G20325.1	FUNCTIONS IN: molecular_function unknown; INVOLVED
Gh_D12G2084	78.9232	31.007	7.98007	23.5975	AT1G32540.1	lsd one like 1
Gh_D12G2128	0.232048	0.215078	0	0	AT4G17550.1	Major facilitator superfamily protein
Gh_D12G2445	5.71825	12.2344	9.67332	10.4349	AT5G52430.1	hydroxyproline-rich glycoprotein family protein
Gh_D13G0042	1.11264	2.65112	1.50492	1.11065	AT3G12250.4	TGACG motif-binding factor 6
Gh_D13G0404	0.0772185	0.234823	0.0624446	0.247503	AT1G49740.1	PLC-like phosphodiesterases superfamily protein
Gh_D13G0730	4.07328	5.93339	3.69731	4.49832	AT1G25500.2	Plasma-membrane choline transporter family protein
Gh_D13G0874	0.0486695	0.25046	0.214411	0.274998	AT1G69170.1	Squamosa promoter-binding protein-like (SBP domain)
Gh_D13G1216	1.98869	3.14792	3.00748	2.38701	AT5G49900.1	Beta-glucosidase, GBA2 type family protein
Gh_D13G1411	0.609631	2.08293	10.966	15.7395	AT3G13080.1	multidrug resistance-associated
Gh_D13G1946	9.14812	7.14561	5.72851	8.28067	AT5G10840.1	Endomembrane protein 70 protein family
Gh_D13G1970	11.5756	1.9781	18.7113	2.76111	AT2G26690.1	Major facilitator superfamily protein
Gh_D13G2125	0.980846	1.84626	2.07484	2.22785	AT1G02630.1	Nucleoside transporter family protein
Gh_D13G2280	1.3056	0.439142	1.00536	2.60363	AT5G12170.2	CRT (chloroquine-resistance transporter)-like
Gh_D13G2357	0.780359	1.22269	7.15662	3.01054	AT1G07350.2	RNA-binding (RRM/RBD/RNP motifs) family protein

## Sheet: Hypo_methylated
gene_id	cGh (RPKM)	cGb (RPKM)	wGh (RPKM)	wGb (RPKM)	Arabidopsis_homolog	Annotation
Gh_A01G0202	0.735764	0.914122	1.31711	0.946005	AT5G07900.1	Mitochondrial transcription termination factor family
Gh_A01G0213	0.309198	0.138859	0.483354	0.241548	AT3G16785.1	phospholipase D P1
Gh_A01G0278	400.399	263.209	457.325	345.428	AT3G14420.2	Aldolase-type TIM barrel family protein
Gh_A01G0570	0.864119	1.31243	1.27653	0.714502	AT3G20720.2	unknown protein; FUNCTIONS IN: molecular_function
Gh_A01G0616	0.0354001	0.31092	0.889772	0.248533	AT4G30580.1	Phospholipid/glycerol
Gh_A01G0920	0.746217	1.16152	0.184758	0.371105	AT4G39080.1	vacuolar proton ATPase A3
Gh_A01G0996	0.629665	1.12181	0.92585	0.290195	AT5G47820.2	P-loop containing nucleoside triphosphate
Gh_A01G1048	0.272709	0.0693858	1.21304	0.0588253	AT4G24520.1	P450 reductase 1
Gh_A01G1070	12.1997	11.8935	19.2266	12.9901	AT5G22510.1	alkaline/neutral invertase
Gh_A01G1241	10.2945	6.26232	7.57116	5.76249	AT1G70770.1	Protein of unknown function DUF2359, transmembrane
Gh_A01G1334	2.67812	0.262926	1.00134	0.133269	AT5G43230.1	unknown protein; BEST Arabidopsis thaliana protein
Gh_A01G1480	0	0.0113595	0.0191754	0.00564125	AT4G22970.1	homolog of separase
Gh_A01G1507	0.741812	0.422037	0.602323	4.4881	AT1G09970.1	Leucine-rich receptor-like protein
Gh_A01G1662	6.55959	3.49543	0.280939	0.269127	AT3G57830.1	Leucine-rich repeat protein kinase family protein
Gh_A01G1777	160.495	173.594	221.769	217.072	AT3G52880.1	monodehydroascorbate reductase 1
Gh_A02G0056	0.681999	1.12402	1.10908	0.647023	AT3G08850.1	HEAT repeat ;WD domain,
Gh_A02G0284	12.0273	16.0911	29.3451	30.9595	AT1G08970.1	nuclear factor Y, subunit C9
Gh_A02G0523	0.164424	0.402486	0	0.0126159	AT3G03450.1	RGA-like 2
Gh_A02G0765	39.6924	78.7692	113.701	4.41876	AT1G77710.1	CONTAINS InterPro DOMAIN/s: Ubiquitin-like, Ufm1
Gh_A02G0915	15.5742	6.9066	4.23484	2.02809	AT1G65260.1	plastid transcriptionally active 4
Gh_A02G1007	30.6648	49.1679	78.9918	76.0831	AT4G27960.2	ubiquitin conjugating enzyme 9
Gh_A02G1040	17.3632	29.3036	23.1888	21.6517	AT4G11240.1	Calcineurin-like metallo-phosphoesterase
Gh_A02G1041	0.912123	1.08631	0.793732	1.00893	AT4G11270.1	Transducin/WD40 repeat-like superfamily protein
Gh_A02G1159	0.168761	0.703578	0.0199344	0.996779	AT1G79820.2	Major facilitator superfamily protein
Gh_A02G1299	3.28461	10.8393	54.0786	28.388	AT5G64840.1	general control non-repressible 5
Gh_A02G1429	12.3165	13.517	6.41875	15.2848	AT5G65760.1	Serine carboxypeptidase S28 family protein
Gh_A02G1468	4.4433	5.88857	7.32724	7.7056	AT2G23090.1	Uncharacterised protein family SERF
Gh_A03G0186	1.62272	2.77088	2.56509	2.43651	AT5G58270.1	ABC transporter of the
Gh_A03G0798	2.29725	0.0145504	2.88833	4.60938	AT1G18270.1	ketose-bisphosphate aldolase class-II family protein
Gh_A03G1573	0.162556	0.222704	0.111883	0.043508	AT1G49340.2	Phosphatidylinositol 3- and 4-kinase family
Gh_A03G1654	37.3304	30.0113	47.2371	31.5023	AT1G49760.1	poly(A) binding protein 8
Gh_A03G1656	3.48571	5.75037	0.23023	0.699183	AT2G23360.1	Plant protein of unknown function (DUF869)
Gh_A03G1917	12.8282	13.5463	5.8327	12.8854	AT1G09630.1	RAB
Gh_A04G0030	6.10038	9.40297	7.32589	8.03815	AT1G55760.1	BTB/POZ domain-containing protein
Gh_A04G0116	3.59296	5.39944	0.350556	0.347541	AT3G20440.2	Alpha amylase family protein
Gh_A04G0951	25.217	4.06055	0.865507	1.90512	AT5G08380.1	alpha-galactosidase 1
Gh_A04G1038	24.8232	33.5776	32.3305	13.8753	AT1G49630.1	presequence protease 2
Gh_A04G1197	7.50289	10.0721	8.10918	7.88121	AT3G26020.2	Protein phosphatase 2A regulatory B subunit family
Gh_A04G1204	21.4555	31.6688	12.4737	10.1035	AT3G26340.1	N-terminal nucleophile aminohydrolases (Ntn
Gh_A04G1210	0.215364	1.23372	1.52402	0.780847	AT1G67360.1	Rubber elongation factor protein (REF)
Gh_A05G0276	0.600939	1.32134	0.833969	0.649315	AT3G43300.1	HOPM interactor 7
Gh_A05G0597	146.152	176.906	109.181	146.118	AT5G19510.1	Translation elongation factor EF1B/ribosomal protein
Gh_A05G0895	0.38603	0.606707	1.5585	0.73233	AT2G28350.1	auxin response factor 10
Gh_A05G1198	0.274972	0.708074	0.0585987	0.200836	AT1G79640.1	Protein kinase superfamily protein
Gh_A05G1877	4.31938	4.89515	4.13487	4.21495	AT2G01710.1	Chaperone DnaJ-domain superfamily protein
Gh_A05G2024	0.784253	0.802715	1.04312	0.463305	AT1G77250.1	RING/FYVE/PHD-type zinc finger family protein
Gh_A05G2303	6.73066	7.96129	5.55175	4.85511	AT4G08330.1	unknown protein; FUNCTIONS IN: molecular_function
Gh_A05G2348	0.887694	1.71414	1.10031	0.902629	AT1G35620.1	PDI-like 5-2
Gh_A05G2429	2.7859	2.01938	2.01885	1.95192	AT5G06970.1	Protein of unknown function (DUF810)
Gh_A05G2515	0.110072	0.132197	0.635285	0.411743	AT2G39210.1	Major facilitator superfamily protein
Gh_A05G2550	0.132027	55.5995	24.4418	11.7351	AT3G09820.1	adenosine kinase 1
Gh_A05G2893	0.031256	0.0591457	0.0259639	0.0379191	AT2G40280.1	S-adenosyl-L-methionine-dependent methyltransferases
Gh_A05G2924	2.0268	3.62904	1.71256	2.41043	AT5G41110.1	unknown protein; INVOLVED IN: biological_process
Gh_A05G3109	0	0	0	0.00527085	AT3G27730.1	ATP binding;ATP-dependent helicases;DNA
Gh_A05G3335	4.32087	6.90611	1.76976	3.32922	AT2G13690.1	PRLI-interacting factor, putative
Gh_A05G3474	0	0	0	0.0118184	AT3G54450.1	Major facilitator superfamily protein
Gh_A06G0056	9.19681	13.0921	7.54147	8.29734	AT1G19870.1	IQ-domain 32
Gh_A06G0244	0.710581	1.21415	0	0.40273	AT3G57230.1	AGAMOUS-like 16
Gh_A06G0270	77.4296	67.1598	26.1722	38.2867	AT4G09010.1	ascorbate peroxidase 4
Gh_A06G0958	6.09577	7.58256	9.35355	9.03179	AT5G24870.2	RING/U-box superfamily protein
Gh_A06G1012	0.250001	0.261292	0.100212	0.659536	AT1G71740.1	unknown protein; Has 82 Blast hits to 82 proteins in
Gh_A06G1040	10.572	11.5304	7.57252	7.47229	AT2G02570.2	nucleic acid binding;RNA binding
Gh_A06G1204	3.26916	7.22514	4.26271	7.73484	AT5G46210.1	cullin4
Gh_A06G1257	0.18154	15.5002	11.8491	12.3958	AT1G54100.2	aldehyde dehydrogenase 7B4
Gh_A06G1662	0.102938	0.0882817	0.105454	0.0308223	AT1G51800.1	Leucine-rich repeat protein kinase family protein
Gh_A06G1714	0	4.03292	1.70772	9.64123	AT4G39230.1	NmrA-like negative transcriptional regulator family
Gh_A07G0040	5.45975	7.83472	6.93509	7.67663	AT4G28980.1	CDK-activating kinase 1AT
Gh_A07G0187	10.5992	18.898	4.15103	9.5584	AT5G14800.1	pyrroline-5-
Gh_A07G0234	1.11689	1.65271	2.10013	2.72483	AT4G32160.1	Phox (PX) domain-containing protein
Gh_A07G0445	0.687431	1.10266	1.39871	1.61806	AT5G50530.1	CBS / octicosapeptide/Phox/Bemp1 (PB1)
Gh_A07G0561	27.541	20.1623	19.1274	10.7471	AT1G74910.1	ADP-glucose pyrophosphorylase family protein
Gh_A07G0784	3.97016	5.41993	4.85616	4.63749	AT2G04740.1	ankyrin repeat family protein
Gh_A07G1074	1.10381	1.20474	0.43535	1.00118	AT5G60550.1	geminivirus rep interacting kinase 2
Gh_A07G1765	0.0650589	0.0524119	0.0191272	0	AT5G48310.2	unknown protein; FUNCTIONS IN: molecular_function
Gh_A07G1768	2.51794	4.78688	4.05958	3.67124	AT4G12760.1	unknown protein; Has 30201 Blast hits to 17322
Gh_A07G1852	11.3629	15.4604	9.92399	12.91	AT4G28730.1	Glutaredoxin family protein
Gh_A07G2029	0.551922	2.09289	2.86048	1.49445	AT5G14680.1	Adenine nucleotide alpha hydrolases-like superfamily
Gh_A08G0203	138.176	231.536	315.654	279.428	AT1G11910.1	aspartic proteinase A1
Gh_A08G0253	2.76728	3.60401	3.40169	1.89311	AT1G02100.1	Leucine carboxyl methyltransferase
Gh_A08G0269	61.3069	90.2126	60.6168	83.3534	AT3G60820.3	N-terminal nucleophile aminohydrolases (Ntn
Gh_A08G0380	16.7101	16.5607	21.4699	7.92582	AT4G02450.1	HSP20-like chaperones superfamily protein
Gh_A08G0430	1.54364	1.31814	0.0401639	0.163486	AT3G07030.1	Alba DNA/RNA-binding protein
Gh_A08G0464	2.59174	3.31431	4.07453	2.77994	AT1G24290.1	AAA-type ATPase family protein
Gh_A08G0668	0.0900263	0.572288	0.217741	0.0916998	AT1G03010.1	Phototropic-responsive NPH3 family protein
Gh_A08G0755	3.00877	2.99269	1.09022	0.913814	AT5G57410.3	Afadin/alpha-actinin-binding protein
Gh_A08G1188	2.86596	6.16104	4.70715	4.1326	AT1G01500.1	Erythronate-4-phosphate dehydrogenase family protein
Gh_A08G1683	1.77547	0.815859	0.4418	0.0684928	AT2G31240.1	Tetratricopeptide repeat (TPR)-like superfamily
Gh_A08G1740	27.3597	20.8118	18.8336	20.5988	AT3G25110.1	fatA acyl-ACP thioesterase
Gh_A08G1743	0.01937	0.071691	0.301111	0.182973	AT5G24590.2	TCV-interacting protein
Gh_A08G1977	1.46401	2.12875	2.41887	1.64281	AT5G16520.1	unknown protein; Has 25 Blast hits to 25 proteins in
Gh_A08G2072	39.2777	47.3131	29.4531	21.1381	AT3G58680.1	multiprotein bridging factor 1B
Gh_A08G2118	2.10481	3.29751	2.24156	1.10175	AT2G26830.1	Protein kinase superfamily protein
Gh_A09G0039	1.07136	0.834571	1.46209	0.604901	AT5G63950.1	chromatin remodeling 24
Gh_A09G0072	1.42423	3.40904	3.33042	2.47469	AT5G60580.3	RING/U-box superfamily protein
Gh_A09G0252	2.95991	4.29824	2.68686	2.02278	AT5G14790.1	ARM repeat superfamily protein
Gh_A09G0613	1.19399	3.18242	1.87817	1.4471	AT3G16810.1	pumilio 24
Gh_A09G0771	2.26488	4.76901	3.62088	6.39221	AT1G17720.1	Protein phosphatase 2A, regulatory subunit
Gh_A09G0795	2.59084	2.28253	2.08269	1.61489	AT3G16000.1	MAR binding filament-like protein 1
Gh_A09G1023	0.766361	1.70019	1.39959	0.739745	AT5G19420.1	Regulator of chromosome condensation (RCC1) family with
Gh_A09G1759	1.53752	1.53694	0.774166	0.513265	AT4G17430.1	O-fucosyltransferase family protein
Gh_A09G1808	3.54547	6.40602	5.8466	5.93241	AT3G24200.1	FAD/NAD(P)-binding oxidoreductase family protein
Gh_A09G1848	0.0204513	0.0223873	0	0	AT4G36220.1	ferulic acid 5-hydroxylase 1
Gh_A09G1867	4.79162	8.48511	2.0105	1.83374	AT1G14780.1	MAC/Perforin domain-containing protein
Gh_A09G1880	1.36775	3.70253	2.01945	1.63017	AT1G05950.1	unknown protein; Has 50 Blast hits to 45 proteins in
Gh_A09G2052	2.27686	4.25012	5.6629	6.87457	AT3G17090.1	Protein phosphatase 2C family protein
Gh_A09G2094	3.01689	1.54887	0.585441	1.35645	AT3G06880.2	Transducin/WD40 repeat-like superfamily protein
Gh_A09G2109	8.22731	9.25896	15.5338	12.1155	AT3G16560.1	Protein phosphatase 2C family protein
Gh_A10G0048	0	0	0	0	AT5G23960.1	terpene synthase 21
Gh_A10G0093	3.46569	4.71811	2.77614	3.00617	AT4G22290.1	Ubiquitin-specific protease family C19-related
Gh_A10G0103	0.0570306	0.256884	0.16192	0.07394	AT4G04040.1	Phosphofructokinase family protein
Gh_A10G0243	13.4022	12.9126	7.05821	8.63999	AT4G04955.1	allantoinase
Gh_A10G0266	1.15528	3.09645	4.85673	1.76717	AT2G33860.1	Transcriptional factor B3 family protein /
Gh_A10G0928	25.7372	29.4275	66.4397	53.6186	AT3G27820.1	monodehydroascorbate reductase 4
Gh_A10G1271	18.8665	4.59825	45.6315	183.932	AT3G54420.1	homolog of carrot EP3-3
Gh_A10G2030	0.082835	0.247478	0.0579657	0.125371	AT3G02420.1	unknown protein; FUNCTIONS IN: molecular_function
Gh_A10G2062	15.0788	19.7993	24.974	10.3828	AT2G39950.1	unknown protein; Has 978 Blast hits to 254 proteins
Gh_A11G0014	0.669571	1.80406	0.988812	4.16541	AT3G17700.1	cyclic nucleotide-binding
Gh_A11G0288	7.11628	8.06681	1.08756	1.61285	AT3G47520.1	malate dehydrogenase
Gh_A11G0851	3.607	5.09079	4.52297	3.81818	AT3G61620.1	3'-5'-exoribonuclease family protein
Gh_A11G1371	0	0	0.0478645	0	AT5G48240.1	unknown protein; FUNCTIONS IN: molecular_function
Gh_A11G1473	0.450612	0.925622	0.477429	0.714895	AT3G02300.1	Regulator of chromosome condensation (RCC1) family
Gh_A11G1496	3.0014	3.56792	5.16187	4.67433	AT3G21740.1	Arabidopsis thaliana protein of unknown function
Gh_A11G1538	0.37159	0.422444	0.418665	0.388525	AT3G14470.1	NB-ARC domain-containing disease resistance protein
Gh_A11G1768	0.851019	1.38084	1.48074	1.17272	AT5G66810.1	CONTAINS InterPro DOMAIN/s: CTLH, C-terminal LisH
Gh_A11G2415	2.34354	1.22609	0.336867	0.056823
Gh_A11G2645	5.39344	18.2924	6.97016	14.1324	AT5G27450.2	mevalonate kinase
Gh_A11G2822	0	0	0	0	AT3G52360.1	unknown protein; FUNCTIONS IN: molecular_function
Gh_A11G2860	0.196529	0	0.48791	0
Gh_A12G0038	0	0	1.39575	0	AT3G04900.1	Heavy metal transport/detoxification superfamily
Gh_A12G0346	0.133171	0.300017	0.108534	0.104047	AT2G19490.1	recA DNA recombination family protein
Gh_A12G0616	6.72058	4.34394	8.46196	4.89954	AT2G23780.1	RING/U-box superfamily protein
Gh_A12G0822	0.809326	1.09865	0.443472	0.51973	AT5G36950.1	DegP protease 10
Gh_A12G0930	0.0320489	0.214701	0.339086	0.245759	AT2G45460.1	SMAD/FHA domain-containing protein
Gh_A12G0941	0.136502	0.030958	0.0236137	0.0109279	AT1G01900.1	subtilase family protein
Gh_A12G1632	9.91239	9.31511	10.5106	11.433	AT1G18680.1	HNH endonuclease domain-containing protein
Gh_A12G2032	1.79272	0.191113	1.95055	0.176706	AT1G12430.1	armadillo repeat kinesin 3
Gh_A12G2193	0.081793	0.228415	0.519011	0.253101
Gh_A13G0418	3.039	7.4445	2.87395	5.15935	AT5G64440.1	fatty acid amide hydrolase
Gh_A13G0523	0.0585847	0.121792	0.0131393	0.104024	AT1G62310.1	transcription factor jumonji (jmjC) domain-containing
Gh_A13G0538	10.0419	11.3103	13.7377	11.1444	AT5G08520.1	Duplicated homeodomain-like superfamily protein
Gh_A13G0633	0.891039	0.389402	0.665199	1.53436	AT1G14380.2	IQ-domain 28
Gh_A13G0820	3.29025	8.29948	4.09168	4.02394	AT2G34970.1	Trimeric LpxA-like enzyme
Gh_A13G0829	23.6279	28.3526	56.9026	49.7154	AT2G39050.1	hydroxyproline-rich glycoprotein family protein
Gh_A13G1235	2.13239	0.809764	0.981462	0.830593	AT3G15410.1	Leucine-rich repeat (LRR) family protein
Gh_A13G1275	0.0749184	0.0803924	0.0734549	0.0283589	AT3G14980.1	Acyl-CoA N-acyltransferase with RING/FYVE/PHD-type zinc
Gh_A13G1335	13.8893	12.3986	26.1998	19.0172	AT1G65320.1	Cystathionine beta-synthase (CBS) family protein
Gh_A13G1437	2.1778	5.80812	1.49926	3.16056	AT5G18280.1	apyrase 2
Gh_A13G1497	13.0602	8.75128	11.4078	7.66723	AT3G04870.1	zeta-carotene desaturase
Gh_A13G1742	19.2009	29.0433	11.2665	9.04927	AT4G29130.1	hexokinase 1
Gh_A13G1863	7.00269	15.4207	7.43534	8.61162	AT3G20800.1	Cell differentiation, Rcd1-like protein
Gh_A13G1885	3.72652	4.15826	2.32719	2.05455	AT3G09150.2	phytochromobilin:ferredoxin oxidoreductase,
Gh_A13G1967	3.61192	5.31748	6.12315	6.74877	AT1G07420.1	sterol 4-alpha-methyl-oxidase 2-1
Gh_D01G0015	0.54799	1.34249	1.27149	1.17423	AT2G16950.2	transportin 1
Gh_D01G0164	1.52394	0.756256	7.14284	1.78519	AT4G03420.1	Protein of unknown function (DUF789)
Gh_D01G0246	3.18031	3.93417	5.6197	5.31034	AT1G16670.1	Protein kinase superfamily protein
Gh_D01G0452	2.9326	3.68896	4.43989	2.10984	AT5G53930.1	unknown protein; LOCATED IN: chloroplast; Has 1807
Gh_D01G0527	0	0.0235042	0	0	AT4G32010.1	HSI2-like 1
Gh_D01G1294	5.88757	6.93525	1.64693	2.63664	AT5G13260.1	unknown protein; BEST Arabidopsis thaliana protein
Gh_D01G1419	1.2662	0.609605	25.538	2.98888	AT1G14870.1	PLANT CADMIUM RESISTANCE 2
Gh_D01G1779	0.120622	0.318034	0.0764375	0.173908	AT1G50030.1	target of rapamycin
Gh_D01G1859	25.5496	7.90812	18.6736	27.8316	AT1G21770.1	Acyl-CoA N-acyltransferases (NAT) superfamily protein
Gh_D01G2165	2.64529	0.252167	0.969391	0.125344	AT3G09320.1	DHHC-type zinc finger family protein
Gh_D02G0032	0.188065	0.333847	0.0652188	0.202512	AT3G08570.1	Phototropic-responsive NPH3 family protein
Gh_D02G0039	7.94735	7.32013	11.651	6.77198	AT2G38570.1	CONTAINS InterPro DOMAIN/s: PRC-barrel-like
Gh_D02G0051	4.1475	5.39591	4.80067	4.64005	AT1G29690.1	MAC/Perforin domain-containing protein
Gh_D02G0470	2.05717	4.30694	3.73322	2.77928	AT1G04510.1	MOS4-associated complex 3A
Gh_D02G0522	4.34748	2.74429	1.49938	1.73505	AT5G07900.1	Mitochondrial transcription termination factor family
Gh_D02G0653	0.96997	2.56728	0.239486	1.7317	AT5G48960.1	HAD-superfamily hydrolase, subfamily IG,
Gh_D02G1166	6.59677	4.03639	9.34258	7.84984	AT1G62400.1	Protein kinase superfamily protein
Gh_D02G1210	2.28414	1.99362	0.847304	0.415044	AT3G17830.1	Molecular chaperone Hsp40/DnaJ family protein
Gh_D02G1228	6.93009	10.5585	27.3731	5.52499	AT1G73650.3	Protein of unknown function (DUF1295)
Gh_D02G1251	0	0	0	0	AT1G80410.2	tetratricopeptide repeat (TPR)-containing
Gh_D02G1369	0.0195487	0	0.007685	0.00790835	AT2G01830.2	CHASE domain containing
Gh_D02G1716	0.0229003	0.36372	0.720476	1.76341	AT1G10385.1	Vps51/Vps67 family (components of vesicular
Gh_D02G1829	11.8245	4.70472	6.55986	2.77275	AT4G03560.1	two-pore channel 1
Gh_D02G2122	6.99409	15.3418	7.12592	8.19332	AT4G06599.1	ubiquitin family protein
Gh_D02G2128	2.11521	5.08194	15.9968	1.98515	AT1G22930.1	T-complex protein 11
Gh_D02G2184	15.9802	18.9879	27.9746	26.7409	AT4G34640.1	squalene synthase 1
Gh_D02G2223	30.923	53.9335	56.1423	54.4139	AT4G34840.1	Phosphorylase superfamily
Gh_D02G2327	56.855	39.0627	22.1729	24.2083	AT4G33680.1	Pyridoxal phosphate (PLP)-dependent transferases
Gh_D03G0076	0.305416	0.983035	3.02397	1.72498	AT2G17820.1	histidine kinase 1
Gh_D03G0159	30.2156	27.9851	15.5701	20.9213	AT4G16580.1	Protein phosphatase 2C family protein
Gh_D03G0223	1.1542	0.994694	0.228648	0.488503	AT5G67200.1	Leucine-rich repeat protein kinase family protein
Gh_D03G0235	0	0	0	0	AT4G37310.1	cytochrome P450, family 81, subfamily H,
Gh_D03G0264	5.24369	7.60684	2.17017	3.7553	AT3G49870.1	ADP-ribosylation factor-like A1C
Gh_D03G0373	1.31031	1.94984	0.243611	5.02066
Gh_D03G0562	2.3243	3.90306	1.96938	2.60203	AT1G79750.1	NADP-malic enzyme 4
Gh_D03G0635	0.768525	1.3572	0.930413	0.493915	AT3G57660.1	nuclear RNA polymerase A1
Gh_D03G0921	3.47088	6.30048	8.28929	5.92952	AT5G17400.1	endoplasmic reticulum-adenine nucleotide
Gh_D03G0954	1.04731	1.96788	1.49599	1.489	AT5G23080.1	SWAP (Suppressor-of-White-APricot)/surp
Gh_D03G0974	1.61927	1.39211	1.97316	1.63497	AT3G48380.1	Peptidase C78, ubiquitin fold modifier-specific
Gh_D03G1230	32.474	36.8839	46.7657	32.7723	AT3G46460.1	ubiquitin-conjugating enzyme 13
Gh_D03G1279	4.18537	5.25563	4.45759	5.77418	AT3G45780.2	phototropin 1
Gh_D03G1290	0.416141	1.20303	1.00269	0.895528	AT5G60690.1	Homeobox-leucine zipper family protein
Gh_D03G1358	39.0386	62.9993	37.4498	37.3465	AT3G21780.1	UDP-glucosyl transferase 71B6
Gh_D03G1397	2.49287	2.42074	2.36409	2.12859	AT5G58270.1	ABC transporter of the
Gh_D04G0050	3.11445	5.32272	5.1509	4.64199	AT3G10480.2	NAC domain containing protein 50
Gh_D04G0182	0.310955	0.448354	0.716074	0.241183	AT2G33620.3	AT hook motif DNA-binding family protein
Gh_D04G0403	14.3678	14.6294	15.9257	19.3978	AT5G15460.1	membrane-anchored ubiquitin-fold protein 2
Gh_D04G0651	7.64039	9.94364	10.8911	15.8711	AT3G11230.2	Yippee family putative zinc-binding protein
Gh_D04G1647	6.25873	6.13389	10.6993	5.25237	AT4G39280.1	phenylalanyl-tRNA synthetase, putative /
Gh_D04G1770	0.31903	0.807694	0.0447041	0.305734	AT1G60030.1	nucleobase-ascorbate transporter 7
Gh_D04G1785	31.8191	48.3743	153.173	111.141	AT1G10670.2	ATP-citrate lyase A-1
Gh_D04G1883	6.54089	11.4279	7.22438	9.37252	AT1G13560.1	aminoalcoholphosphotransferase 1
Gh_D05G0302	8.67739	7.83146	10.9577	12.4651	AT3G47590.1	alpha/beta-Hydrolases superfamily protein
Gh_D05G1390	0.629954	1.11804	0.7435	0.53684	AT1G31190.1	myo-inositol monophosphatase like 1
Gh_D05G2166	1.27814	1.32386	1.11257	1.25767	AT1G78240.2	S-adenosyl-L-methionine-dependent
Gh_D05G2678	2.11034	3.38976	4.45636	3.01814	AT3G07300.3	NagB/RpiA/CoA transferase-like superfamily protein
Gh_D05G2688	0.031134	0.0216082	0.0758073	0.13896	AT3G14470.1	NB-ARC domain-containing disease resistance protein
Gh_D05G2771	0.183206	0.0616408	0.0934024	0.0296436	AT5G04510.1	3'-phosphoinositide-dependent protein
Gh_D05G2790	0.506397	1.13001	0.489266	0.509815	AT5G37620.1	Cysteine/Histidine-rich C1 domain family protein
Gh_D05G2988	1.48724	3.97483	4.48606	3.75526	AT1G67310.1	Calmodulin-binding transcription activator protein with
Gh_D05G3360	0	0.078966	0	0	AT5G53900.2	Serine/threonine-protein kinase WNK (With No
Gh_D06G0270	12.4992	13.7187	18.9085	15.2424	AT4G24620.1	phosphoglucose isomerase 1
Gh_D06G0436	0	0	0	0	AT4G32630.1	ArfGap/RecO-like zinc finger domain-containing
Gh_D06G0443	19.0678	24.5926	20.5512	17.9524	AT5G35170.1	adenylate kinase family protein
Gh_D06G0538	0.135382	0.543357	0.0463128	0.0200121	AT2G26830.1	Protein kinase superfamily protein
Gh_D06G0876	9.2203	9.17734	3.41871	2.05917	AT1G08125.2	S-adenosyl-L-methionine-dependent methyltransferases
Gh_D06G0902	1.36663	3.06483	0.385261	0.519919	AT3G13790.2	Glycosyl hydrolases family 32 protein
Gh_D06G1075	2.59863	5.54124	5.30663	4.6589	AT4G31880.1	LOCATED IN: cytosol, chloroplast; EXPRESSED IN: 24
Gh_D06G1090	12.5473	6.13707	12.5843	5.2953	AT4G31860.1	Protein phosphatase 2C family protein
Gh_D06G1134	0.370849	0.723823	1.78119	1.31922	AT5G24870.2	RING/U-box superfamily protein
Gh_D06G1198	1.08974	0.0556495	0.694775	0.0601766	AT1G76710.1	SET domain group 26
Gh_D06G1260	4.29273	4.16197	3.77139	2.58665	AT1G51610.1	Cation efflux family protein
Gh_D06G1292	0.523802	1.10034	0.859413	0.608679	AT4G20910.2	double-stranded RNA binding protein-related /
Gh_D06G1578	14.553	17.6428	19.0162	18.0948	AT1G54100.2	aldehyde dehydrogenase 7B4
Gh_D06G1827	1.49323	1.29713	2.95557	1.04893	AT2G35800.1	mitochondrial substrate carrier family protein
Gh_D06G1918	4.58352	6.17108	2.63727	2.68148	AT3G54440.1	glycoside hydrolase family 2 protein
Gh_D06G2040	1.63165	3.1016	0.795731	1.44205	AT1G51980.1	Insulinase (Peptidase family M16) protein
Gh_D06G2136	0.120996	0.281497	0.0134877	0.017351	AT4G18820.1	AAA-type ATPase family protein
Gh_D06G2159	0	0	0	0	AT1G28520.2	vascular plant one zinc finger protein
Gh_D06G2254	2.66134	4.25483	3.78108	3.64153	AT5G47790.1	SMAD/FHA domain-containing protein
Gh_D07G0085	0.603687	0.465805	1.21398	0.052113	AT2G19930.1	RNA-dependent RNA polymerase family protein
Gh_D07G0102	0.5664	0.67182	0.527273	0.211994	AT2G19710.1	Regulator of Vps4 activity in the MVB pathway protein
Gh_D07G0103	26.471	23.105	16.0445	20.722	AT4G26210.1	Mitochondrial ATP synthase subunit G protein
Gh_D07G0165	69.3162	66.8845	63.4356	84.1774	AT2G26340.1	unknown protein; FUNCTIONS IN: molecular_function
Gh_D07G0191	1.19731	2.07862	2.92636	2.39712	AT5G11850.1	Protein kinase superfamily protein
Gh_D07G0560	2.93732	2.72727	5.4535	1.97382	AT4G24740.1	FUS3-complementing gene 2
Gh_D07G0611	7.45432	6.02749	7.29523	5.72857	AT3G21640.1	FKBP-type peptidyl-prolyl
Gh_D07G0672	19.7871	28.1738	50.9999	56.361	AT5G39040.1	transporter associated with antigen
Gh_D07G1982	1.03063	0.19287	1.75235	1.41873	AT3G07525.1	autophagocytosis-associated family
Gh_D07G2027	1.93821	8.77836	1.83414	3.1285	AT3G07190.1	B-cell receptor-associated protein 31-like
Gh_D07G2029	2.35792	0.0316622	1.998	1.85262	AT3G07180.1	GPI transamidase component PIG-S-related
Gh_D07G2360	2.0073	1.52364	3.97465	2.32338	AT4G21090.3	MITOCHONDRIAL FERREDOXIN 2
Gh_D08G0012	0	0	0	0	AT5G59100.1	Subtilisin-like serine endopeptidase family protein
Gh_D08G0028	0	0	0	0	AT1G51910.1	Leucine-rich repeat protein kinase family protein
Gh_D08G0533	8.09791	16.2359	4.51237	3.3702	AT3G07565.1	Protein of unknown function (DUF3755)
Gh_D08G0671	0	0	0	0.0190505	AT5G20030.1	Plant Tudor-like RNA-binding protein
Gh_D08G0685	0.0360492	0.215463	0	0.0732595	AT3G63300.1	FORKED 1
Gh_D08G0823	1.74218	1.93012	1.60438	1.27067	AT5G13000.1	glucan synthase-like 12
Gh_D08G0847	0.102038	0.456257	0.112964	0.170254	AT1G16330.1	cyclin b3;1
Gh_D08G1580	205.498	139.519	179.175	101.026	AT3G63490.1	Ribosomal protein L1p/L10e family
Gh_D08G1833	9.02358	13.8868	13.1981	10.0289	AT5G17550.1	peroxin 19-2
Gh_D08G2092	0	0.217164	0.421455	0.273062	AT5G24590.2	TCV-interacting protein
Gh_D08G2108	12.5314	27.5641	11.082	12.7372	AT2G28380.1	dsRNA-binding protein 2
Gh_D08G2201	2.9954	9.61622	8.81857	15.573	AT3G05640.1	Protein phosphatase 2C family protein
Gh_D08G2355	0.877112	0.765947	1.47281	0.105097	AT3G03050.1	cellulose synthase-like D3
Gh_D08G2610	1.64539	1.49053	0.019756	0.0832186	AT1G27600.1	Nucleotide-diphospho-sugar transferases
Gh_D09G0061	1.69474	0.826769	0.355556	0.361449	AT2G42880.1	MAP kinase 20
Gh_D09G0068	0.113719	0.052026	0.0464931	0.0472098	AT1G63320.1	Pentatricopeptide repeat (PPR) superfamily protein
Gh_D09G0126	4.10929	8.00578	3.99357	4.70873	AT3G01150.1	polypyrimidine tract-binding protein
Gh_D09G0442	0.213585	0.304465	0.193455	0.136196	AT5G51660.1	cleavage and polyadenylation
Gh_D09G0762	3.28887	1.40084	1.57736	2.06677	AT1G78580.1	trehalose-6-phosphate synthase
Gh_D09G0933	0.915204	1.67557	0.16056	0.483976	AT5G22400.1	Rho GTPase activating protein with
Gh_D09G1013	1.09082	1.13058	1.74427	1.05009	AT5G60450.1	auxin response factor 4
Gh_D09G1115	41.0645	49.9676	39.4163	40.1521	AT5G54750.1	Transport protein particle (TRAPP) component
Gh_D09G1168	0.901818	1.47067	0.476996	0.457502	AT3G57630.1	exostosin family protein
Gh_D09G1629	1.78567	1.69839	1.06671	0.744764	AT1G48410.1	Stabilizer of iron transporter SufD /
Gh_D09G2380	6.22277	7.96621	9.24775	6.78167	AT4G24810.2	Protein kinase superfamily protein
Gh_D10G0234	1.25001	1.96898	3.07791	3.75441	AT2G33770.1	phosphate 2
Gh_D10G0583	0.929528	1.67495	1.61576	1.23841	AT1G51720.1	Amino acid dehydrogenase family protein
Gh_D10G0791	3.59846	1.13962	4.68909	2.24706	AT2G02410.1	unknown protein; CONTAINS InterPro DOMAIN/s: Protein
Gh_D10G0829	9.10927	11.1133	3.7789	3.57974	AT4G35850.1	Pentatricopeptide repeat (PPR) superfamily protein
Gh_D10G0844	31.3092	22.0073	77.4459	43.1683	AT3G27820.1	monodehydroascorbate reductase 4
Gh_D10G0920	0.127242	0.0842357	0	0.0145954	AT5G66920.1	SKU5 similar 17
Gh_D10G1299	11.7421	11.9451	13.3452	3.8848	AT1G74040.1	2-isopropylmalate synthase 1
Gh_D10G1332	0.0321989	0.0868156	0.0053572	0.0864053	AT3G23670.1	phragmoplast-associated
Gh_D10G1408	1.54894	1.537	0.968624	0.421284	AT1G04900.1	Protein of unknown function (DUF185)
Gh_D10G1455	21.1288	28.3158	38.508	21.6912	AT1G04620.1	coenzyme F420 hydrogenase family / dehydrogenase,
Gh_D10G1524	16.4228	21.9025	19.5413	24.4138	AT4G15563.1	unknown protein; Has 36 Blast hits to 36 proteins in
Gh_D10G2344	4.11946	7.00962	3.15871	9.14666	AT2G39970.1	Mitochondrial substrate carrier family protein
Gh_D10G2352	0	0	0.00792442	0.00386711	AT3G25510.1	disease resistance protein (TIR-NBS-LRR class),
Gh_D11G0119	120.329	161.154	82.903	105.416	AT5G52840.1	NADH-ubiquinone oxidoreductase-related
Gh_D11G0133	0	0	0	0	AT5G53110.1	RING/U-box superfamily protein
Gh_D11G0184	12.7012	17.5915	16.8773	83.8244	AT5G42020.1	Heat shock protein 70 (Hsp 70) family
Gh_D11G0641	24.8937	28.3366	21.7756	24.5996	AT3G58750.1	citrate synthase 2
Gh_D11G0898	4.31228	11.8592	12.7733	22.3543	AT2G45720.2	ARM repeat superfamily protein
Gh_D11G1237	1.48493	1.94481	0.711408	1.35159	AT4G03110.1	RNA-binding protein-defense related
Gh_D11G1240	0.323624	0.323972	0.0950476	0.155335	AT1G04420.1	NAD(P)-linked oxidoreductase superfamily protein
Gh_D11G1393	0.967344	1.87763	0.978545	1.16717	AT2G20210.1	RNI-like superfamily protein
Gh_D11G1890	2.18792	1.17174	1.79192	0.246763	AT5G66600.3	Protein of unknown function, DUF547
Gh_D11G2517	0.111232	0.293394	0	0.0181566	AT5G18460.1	Protein of Unknown Function (DUF239)
Gh_D11G2608	2.89504	3.64284	0.458884	1.12205	AT1G54510.2	NIMA-related serine/threonine kinase 1
Gh_D11G2775	0	0.0095717	0	0	AT3G05630.1	phospholipase D P2
Gh_D11G2918	0	0	0	0	AT4G27290.1	S-locus lectin protein kinase family protein
Gh_D11G2988	1.27969	1.19061	0.833295	1.28447	AT1G17110.1	ubiquitin-specific protease 15
Gh_D11G3240	0	0	0.0628823	0.206578
Gh_D11G3243	2.48794	8.01338	4.57217	5.21342
Gh_D12G0030	0	0.0152133	0	0	AT3G63240.1	DNAse I-like superfamily protein
Gh_D12G0046	0.718069	0.330719	0.278548	0.615617	AT5G19160.1	TRICHOME BIREFRINGENCE-LIKE 11
Gh_D12G0106	0.140848	0.172918	0.0530791	0.023139	AT5G08390.1	Transducin/WD40 repeat-like superfamily protein
Gh_D12G0201	0.965565	1.82509	1.59074	3.6517	AT3G44330.1	INVOLVED IN: protein processing; LOCATED IN:
Gh_D12G0950	0	0	0	0	AT2G44990.1	carotenoid cleavage dioxygenase 7
Gh_D12G0962	0.0156354	0.0377791	0.190111	0.214601	AT1G02120.1	GRAM domain family protein
Gh_D12G1142	4.41548	5.1506	4.89055	2.90236	AT1G01220.1	L-fucokinase/GDP-L-fucose pyrophosphorylase
Gh_D12G1641	14.6896	18.672	23.1408	25.0244	AT1G14300.1	ARM repeat superfamily protein
Gh_D12G1782	18.876	40.257	6.27707	13.0379	AT5G07830.1	glucuronidase 2
Gh_D12G1827	0.11755	0.443918	0.418435	0.490761	AT1G73805.1	Calmodulin binding protein-like
Gh_D12G2136	0	0.0105931	0	0	AT5G62670.1	H(+)-ATPase 11
Gh_D12G2148	0	0	0	0.00828015	AT4G17380.1	MUTS-like protein 4
Gh_D12G2261	3.88935	5.68075	1.8514	4.30936	AT5G38830.1	Cysteinyl-tRNA synthetase, class Ia family protein
Gh_D13G0036	2.57503	3.40216	2.96908	3.38347	AT5G04940.1	SU(VAR)3-9 homolog 1
Gh_D13G0115	9.81802	21.9121	11.8698	20.691	AT5G04600.1	RNA-binding (RRM/RBD/RNP motifs) family protein
Gh_D13G0165	18.4645	21.2893	13.5068	18.855	AT3G11210.1	SGNH hydrolase-type esterase superfamily protein
Gh_D13G0215	0.293053	0.317972	0	0.127421	AT5G16290.2	VALINE-TOLERANT 1
Gh_D13G0254	2.27275	3.02594	5.37866	2.71353	AT3G18620.1	DHHC-type zinc finger family protein
Gh_D13G0300	0.845946	0.969134	0.290643	0.780824	AT4G10550.1	Subtilase family protein
Gh_D13G0985	14.8104	8.71355	12.0343	4.32125	AT5G02960.1	Ribosomal protein S12/S23 family protein
Gh_D13G1464	19.901	34.1363	18.429	37.0406	AT3G20500.1	purple acid phosphatase 18
Gh_D13G1683	2.32368	3.30401	3.52879	2.89027	AT5G35980.1	yeast YAK1-related gene 1
Gh_D13G2028	0	0	0	0
Gh_D13G2265	0	3.71944	0.0709125	0.123747	AT5G12470.1	Protein of unknown function (DUF3411)
KM201713	0.172459	1.14348	2.40888	4.10386	AT5G15840.1	B-box type zinc finger protein with CCT domain
GhCOL2D is not annotated in published genome sequence, however GhCOL2D sequence is submitted in NCBI as accession number KM201713 by Guo,W. and Zhang,R. We also cloned this gene.
