# Supplementary material for: Epigenomic and functional analyses reveal roles of epialleles in the loss of photoperiod sensitivity during domestication of allotetraploid cottons
Source: Genome Biol. 2017 May 31;18:99. doi: 10.1186/s13059-017-1229-8 (PMC5450403; doi:10.1186/s13059-017-1229-8)
Supplement: Supplementary file 9 — Gene ID for GhCOLs. (XLSX 9 kb) [file 13059_2017_1229_MOESM9_ESM.xlsx]

## Sheet: Sheet1
Table S8. Gene ID for GhCOLs
Name	ID for A homolog	ID for D homolog
GhCOL1	KM201662	Gh_D12G0543
GhCOL2	KM201713	KM201712
GhCOL3	Gh_A13G1580	Gh_D13G1939
GhCOl4	Gh_A07G0278	Gh_D07G0334
GhCOL5	Gh_A05G0516	Gh_D05G0635
GhCOL6	Gh_A08G0192	Gh_D08G0269
GhCOL7	Gh_A08G0775	Gh_D08G0923
GhCOL8	Gh_Sca004822G01	Gh_D13G2210
GhCOL9	Gh_A01G1562	Gh_D01G1811
GhCOL10	Gh_A08G0848	Gh_D08G1030
GhCOL11	Gh_A09G0466	Gh_D09G0473
GhCOL12	Gh_A10G1452	Gh_D10G1695
GhCOL13	Gh_A08G0451	Gh_D08G0537
GhCOL14	Gh_A11G1370	Gh_D11G1518
GhCOL15	Gh_A07G1753	Gh_D07G1957
GhCOL16	Gh_A07G0806	Gh_D07G0867
GhCOL17	Gh_A13G0504	Gh_D13G0627
GhCOL18	Gh_A03G1440
GhCOL19	Gh_A12G0062	Gh_D12G0077
GhCOL20	Gh_A08G1015	Gh_D08G1289
GhCOL21	Gh_A01G0157	Gh_D01G0200
GhCOL22	Gh_A03G1336	Gh_D02G1772
GhCOL23	Gh_A05G2921
KM201662, KM201713, KM201712 are from NCBI database. Other IDs are from published TM1 genome annotation (Zhang et al, 2015, Nature Biotechnology)
