# Supplementary material for: Epigenomic and functional analyses reveal roles of epialleles in the loss of photoperiod sensitivity during domestication of allotetraploid cottons
Source: Genome Biol. 2017 May 31;18:99. doi: 10.1186/s13059-017-1229-8 (PMC5450403; doi:10.1186/s13059-017-1229-8)
Supplement: Supplementary file 10 — Primers for qRT-PCR and VIGS. (XLSX 9 kb) [file 13059_2017_1229_MOESM10_ESM.xlsx]

## Sheet: Sheet1
Table S9. Primers for qRT-PCR and VIGS
Name	Primer Sequence	Purpose
GhCOL1F	GTGGAAGTTGAAGTGGAT	Real-time PCR
GhCOL1R	ATACGGTATCAGCATTAGAG
GhCOL2F	GAGAACTAAGAATCAACCACTACA
GhCOL2R	ATGCCAGCAGGAGTGATCATCAGC
GhCOL3F	AAACCCAGGACCAGGAGCA
GhCOL3R	TGTGGCTAAGACAGTGAGGGTTG
GhCOL4F	CGCACTAACATTTATGGATTCG
GhCOL4R	TCCTGCCCCCAAAGAACC
GhCOL5F	GCCGAGAATCAAAGGAAGGT
GhCOL5R	ATGCTGGGGAAGACTGGAGA
GhCOL6F	CTTGAAGTAGGAACAGTT
GhCOL6R	TGATTCTTGGTCTTGATT
GhCOL7F	ATGTATAACTCGGCTTCT
GhCOL7R	TGATTCTACTTGCTGGAT
GhCOL8F	ACAACAACAACAACAACAT
GhCOL8R	GTGACATACCATCTTCCTT
GhFT_F	TACTTGCACTGGTTGGTTACTGATA
GhFT_R	GTACACCGTTTGCCTTCCAAGTTG
GhUBQ10F	CCAGAAGGAATCCACTTTGC
GhUBQ10R	CCAGCTCACATCAGCATACG
GhCOL2_VIGS_F	GTACCCGAATTCGGTCAGCTGCCAGGAACCATGTTC	Fragment clone for VIGS
GhCOL2_VIGS_R	GTATAAGGTACCGATCCGCTCTGCTCTGAATTGAAG
GhCOL3_VIGS_F	GTACCCGAATTCCGCAGCTTCGTGGTTGCTTCCTAA
GhCOL3_VIGS_R	GTATAAGGTACCCTGATGAGTCGTCTCCGTCACTTTC
GhCOL6_VIGS_F	GTACCCGAATTCGACGCATGTAAATCATCGGCGGCA
GhCOL6_VIGS_R	GTATAAGGTACCATCGATAAACCGATCCATTTCTGTG
Cotton_A_19248_F	AGTTTGGTTTAATGTGAAGATTATAAAGAA	Bisulfite sequecing
Cotton_A_19248_R	CAAAAATATAAACAATAAAAAACCTTTCATCCCATTATC
Cotton_A_02937_F	GTTTTGTGAGTGGATATTGTAGAGGAG
Cotton_A_02937_R	ACCATACTTTCTCATCTCRACAAACACAACCTCA
Cotton_A_18579_F	TGATATGTTGAAAGTTTATTAAGTTTATAT
Cotton_A_18579_R	CCCCRTCTCCTACACAACTTCAACAAACC
